# Supplementary material for: Pediatric T-ALL type-1 and type-2 relapses develop along distinct pathways of clonal evolution
Source: Leukemia. 2022 May 18;36(7):1759–68. doi: 10.1038/s41375-022-01587-0 (PMC9252914; doi:10.1038/s41375-022-01587-0)
Supplement: Supplementary file 2 — Suppl. Tab. 2 [file 41375_2022_1587_MOESM2_ESM.xlsx]

## Sheet: Suppl.Tab.2
Suppl. Tab. 2 Summary of the samples used in each of the analyses.
Patient_ID	Source	Time point	WES	ATAC-Seq	MethylationArray	RNA-Seq	Reported before
P1	PDX	Initial diagnosis	+	+		+
P1	Primary	Initial diagnosis	+
P1	PDX	Relapse	+	+		+
P1	Primary	Relapse	+
P2	PDX	Initial diagnosis	+	+		+
P2	Primary	Initial diagnosis	+
P2	PDX	Relapse	+	+	450k	+
P2	Primary	Relapse	+		450k
P3	PDX	Initial diagnosis	+	+	850k	+
P3	Primary	Initial diagnosis	+		850k
P3	PDX	Relapse	+	+	850k	+
P3	Primary	Relapse	+		850k
P4	PDX	Initial diagnosis	+	+	850k	+
P4	Primary	Initial diagnosis	+		850k
P4	PDX	Relapse	+	+	850k	+
P4	Primary	Relapse	+		850k
P5	PDX	Initial diagnosis	+	+	850k	+
P5	Primary	Initial diagnosis	+		850k
P5	PDX	Relapse	+	+	850k	+
P5	Primary	Relapse	+		850k
P6	PDX	Initial diagnosis	+	+	450k	+
P6	Primary	Initial diagnosis	+		450k
P6	PDX	Relapse	+	+	450k	+
P6	Primary	Relapse	+		450k
P7	PDX	Initial diagnosis	+	+	850k	+
P7	Primary	Initial diagnosis	+		850k
P7	PDX	Relapse	+	+	850k	+
P7	Primary	Relapse	+		850k
P8	PDX	Initial diagnosis	+	+	850k	+
P8	Primary	Initial diagnosis	+		850k
P8	PDX	Relapse	+	+	850k	+
P8	Primary	Relapse	+		850k
P9	PDX	Initial diagnosis	+	+	450k	+
P9	Primary	Initial diagnosis	+		450k
P9	PDX	Relapse	+	+	450k	+
P9	Primary	Relapse	+		450k
P10	PDX	Initial diagnosis	+	+	850k	+
P10	Primary	Initial diagnosis	+		850k
P10	PDX	Relapse	+	+	850k	+
P10	Primary	Relapse	+		850k
P11	PDX	Initial diagnosis	+	+	850k	+
P11	Primary	Initial diagnosis	+		850k
P11	PDX	Relapse	+	+	850k	+
P11	Primary	Relapse	+		850k
P12	PDX	Initial diagnosis	+	+	850k	+
P12	Primary	Initial diagnosis	+		850k
P12	PDX	Relapse	+	+	850k	+
P12	Primary	Relapse	+		850k
P27	PDX	Initial diagnosis	+		850k	+
P27	Primary	Initial diagnosis	+		850k
P27	PDX	Relapse	+		850k	+
P27	Primary	Relapse	+		850k
P13	Primary	Initial diagnosis	+		450k		+
P13	Primary	Relapse	+		450k		+
P14	Primary	Initial diagnosis	+		450k		+
P14	Primary	Relapse	+		450k		+
P15	Primary	Initial diagnosis	+		450k		+
P15	Primary	Relapse	+		450k		+
P16	Primary	Initial diagnosis	+		450k		+
P16	Primary	Relapse	+		450k		+
P17	Primary	Initial diagnosis	+		450k		+
P17	Primary	Relapse	+		450k		+
P18	Primary	Initial diagnosis	+		450k		+
P18	Primary	Relapse	+		450k		+
P19	Primary	Initial diagnosis	+		850k
P19	Primary	Relapse	+		850k
P20	Primary	Initial diagnosis	+		850k
P20	Primary	Relapse	+		850k
P22	Primary	Initial diagnosis	+		850k
P22	Primary	Relapse	+		850k
P23	Primary	Initial diagnosis	+		850k
P23	Primary	Relapse	+		850k
P24	Primary	Initial diagnosis	+		850k
P24	Primary	Relapse	+		850k
P25	Primary	Initial diagnosis	+		850k
P25	Primary	Relapse	+		850k
P26	Primary	Initial diagnosis	+		850k
P26	Primary	Relapse	+		850k
P28	Primary	Initial diagnosis	+		850k
P28	Primary	Relapse	+		850k
P29	Primary	Initial diagnosis	+		850k
P29	Primary	Relapse	+		850k
P30	Primary	Initial diagnosis	+		850k
P30	Primary	Relapse	+		850k
P31	Primary	Initial diagnosis	+		850k
P31	Primary	Relapse	+		850k
P32	Primary	Initial diagnosis	+		450k
P32	Primary	Relapse	+		450k
P33	Primary	Initial diagnosis	+		850k
P33	Primary	Relapse	+		850k
P34	Primary	Initial diagnosis	+		850k
P34	Primary	Relapse	+		850k
P35	Primary	Initial diagnosis	+		850k
P35	Primary	Relapse	+		850k
P36	Primary	Initial diagnosis	+		450k
P36	Primary	Relapse	+		450k
P37	Primary	Initial diagnosis	+		850k
P37	Primary	Relapse	+		850k
P38	Primary	Initial diagnosis	+		450k
P38	Primary	Relapse	+		450k
P54	Primary	Initial diagnosis	+		850k
P54	Primary	Relapse	+		850k
