# Supplementary material for: Pediatric T-ALL type-1 and type-2 relapses develop along distinct pathways of clonal evolution
Source: Leukemia. 2022 May 18;36(7):1759–68. doi: 10.1038/s41375-022-01587-0 (PMC9252914; doi:10.1038/s41375-022-01587-0)
Supplement: Supplementary file 3 — Suppl. Fig. 3 [file 41375_2022_1587_MOESM3_ESM.xlsx]

## Sheet: Suppl.Tab.3a
Suppl. Tab. 3a. Summary of the changes in expression of surface markers in 16 matched samples as measured by FACS in 8 patients at the time of initial diagnosis and at relapse
	P1				P12				P8				P2				P6				P9				P11				P3
Dyes+Ab	INI		REL		INI		REL		INI		REL		INI		REL		INI		REL		INI		REL		INI		REL		INI		REL1		REL2
	2D plot	1D plot	2D plot	1D plot	2D plot	1D plot	2D plot	1D plot	2D plot	1D plot	2D plot	1D plot	2D plot	1D plot	2D plot	1D plot	2D plot	1D plot	2D plot	1D plot	2D plot	1D plot	2D plot	1D plot	2D plot	1D plot	2D plot	1D plot	2D plot	1D plot	2D plot	1D plot	2D plot	1D plot
CD1a PE
CD2 FITC
CD3 APC/PC5/PC7					-	-	-	-	-	-	-	-	-	-	-	-	-	-	-	-
cy CD3 PC5/PC7									-	-	-	-
CD4 FITC
CD5 PC5/PC7																	-	-	-	-
CD7 FITC
CD8 APC/PE					-	-	-	-
CD10 FITC/PE					no expression	no expression	no expression	no expression					-	-	-	-	-	-	-	-	-	-
CD13 PE	-	-	-	-	-	-	-	-	-	-	-	-	-	-	-	-					-	-	-	-
CD13/33 PC5/PE	-	-	-	-	-	-	-	-	-	-	-	-									-	-	-	-
CD16 PC5/PC7	-	-	-	-	-	-	-	-	-	-	-	-	-	-	-	-	-	-	-	-
CD19 APC/PC5/PE	-	-	-	-	-	-	-	-	-	-	-	-	-	-	-	-	-	-	-	-
CD20 FITC	-	-	-	-	-	-	-	-	-	-	-	-	-	-	-	-	-	-	-	-
CD33 PC5/PE	-	-	-	-	-	-	-	-	-	-	-	-					-	-	-	-	-	-	-	-	not expressed	not expressed	not expressed	not expressed
CD33/13 PE	-	-	-	-	-	-	-	-	-	-	-	-	-	-	-	-	-	-	-	-	-	-	-	-
CD34 FITC	-	-	-	-	-	-	-	-	-	-	-	-	-	-	-	-	-	-	-	-					not expressed	not expressed	not expressed	not expressed
CD34 PC7	-	-	-	-	-	-	-	-					-	-	-	-	-	-	-	-					not expressed	not expressed	not expressed	not expressed
CD45 PC5/PC7	-	-	-	-																					Highly expressed	Highly expressed	Highly expressed	Highly expressed
CD45 PC7									-	-	-	-	-	-	-	-	-	-	-	-
CD56 PE					-	-	-	-					-	-	-	-	-	-	-	-	-	-	-	-	not expressed	not expressed	not expressed	not expressed
cy CD79a PE					-	-	-	-													-	-	-	-
CD117 PC5/PC7	-	-	-	-	-	-	-	-	-	-	-	-	-	-	-	-	-	-	-	-	-	-	-	-	not expressed	not expressed	not expressed	not expressed
HLA-DR APC/PE																	-	-	-	-	-	-	-	-
TCR g/d FITC	-	-	-	-	-	-	-	-					-	-	-	-	no data	no data	no data	no data	no expression	no expression	no expression	no expression	not expressed	not expressed	not expressed	not expressed
TCR a/b PE																	no data	no data	no data	no data
TdT FITC	-	-	-	-					-	-	-	-	-	-	-	-							no data	no data
cyTdT FITC					-	-	-	-									-	-	-	-	no data	no data

## Sheet: Suppl.Tab.3b
Suppl. Tab. 3b. Immunephenotypes and summarized expression od surface markers based on either FACS data if available, or RNA-Seq expression for samples collected from 13 T-ALL patients at initial diagnosis and at relapse.
Source	Patient	Sample	Profile	Immunephenotype_EGIL
FACS	P2	INI	CD34-, CD1a-, CD2+/-, CD3-, cyCD3+, CD4-(RNA), CD5+, CD7+, CD8-/+, CD10-, TCRNA, HLA-DR-	cortical T
FACS	P2	REL	CD34-, CD1a+/-, CD2+, CD3-, cyCD3+/-, CD4-(RNA), CD5+, CD7+, CD8+, CD10-, TCRNA, HLA-DR-
FACS	P1	INI	CD34-, CD1a+, CD2+, CD3+, cyCD3+, CD5+, CD7+, CD8+, CD10+, CD33 (-/+), TCR+(subclonal), CD4-, HLA-DR-	cortical T
FACS	P1	REL	CD34-, CD1a+, CD2+, CD3+, cyCD3+, CD5+, CD7+, CD8-/+, CD10+, CD33 (-/+), TCR+/-, CD4-, HLA-DR-
RNA-Seq	P4	INI	CD34+/-, CD1a-, CD2+, CD3+, CD4-, CD5+, CD7+, CD8-, CD10+, HLA-DR-	pre-T
RNA-Seq	P4	REL	CD34+/-, CD1a-/+, CD2+, CD3+, CD4-, CD5+, CD7+, CD8-, CD10+,HLA-DR-
RNA-Seq	P5	INI	CD34-, CD1a+, CD2+, CD3+, CD4+, CD5+, CD7+, CD8+, CD10+, HLA-DR-	cortical T
RNA-Seq	P5	REL	CD34-, CD1a+, CD2+, CD3+, CD4+, CD5+, CD7+, CD8-, CD10+, HLA-DR-
RNA-Seq	P3	INI	CD34-, CD1a-, CD2-, CD3+, CD4-, CD5+, CD7+, CD8-, CD10-, HLA-DR+	cortical T
RNA-Seq	P3	REL	CD34-, CD1a-, CD2-, CD3+, CD4-, CD5+, CD7+, CD8-, CD10-, HLA-DR+
FACS	P6	INI	CD34-, CD1a-, CD2+, CD3-, cyCD3+/-, CD4+, CD5+, CD7+/-, CD8+, CD10-, TCRNA, HLA-DR-	pre-T
FACS	P6	REL	CD34-, CD1a+/-, CD2+, CD3-, cyCD3+, CD4+, CD5+, CD7+, CD8++, CD10-, TCRNA, HLA-DR-
RNA-Seq	P7	INI	CD34-, CD1a-, CD2-, CD3+, CD4-, CD5+, CD7+, CD8-, CD10-, HLA-DR-	pro-T
RNA-Seq	P7	REL	CD34-, CD1a-, CD2-, CD3+, CD4-, CD5+, CD7+, CD8-, CD10-, HLA-DR-
FACS	P8	INI	CD34+, CD1a-, CD2+, CD3+, cyCD3+, CD5+, CD7+, CD8-/+, CD4-, HLA-DR-, TdT-, CD10-, CD79a+	mature T
FACS	P8	REL	CD34+, CD1a-, CD2+, CD3+, cyCD3+, CD5+, CD7+, CD8-/+, CD4-, HLA-DR-, TdT-, CD10+/-, CD79a-
FACS	P9	INI	CD34-, CD1a+/-(subclonal), CD2+, CD3-/+, cyCD3+, CD4-, CD5+, CD7+, CD8-/+, CD10-, TCR+/-, HLA-DR-	cortical T/ T-ALL ohne Spez./ pre T
FACS	P9	REL	CD34-, CD1a-, CD2+/-, CD3-/+, cyCD3+, CD4-, CD5+, CD7+, CD8-/+, CD10-, TCR-/+, HLA-DR-
RNA-Seq	P11	INI	CD34-, CD1a-, CD2+, CD3+, CD4+, CD5+, CD7+/-, CD8+/-, CD10+/-, HLA-DR-	pre-T/ cortical T
RNA-Seq	P11	REL	CD34-, CD1a-, CD2+, CD3+, CD4+, CD5+, CD7+/-, CD8+/-, CD10+/-, HLA-DR-
FACS	P12	INI	CD34-, CD1a-, CD2+, CD3-/+(subclonal), cyCD3+, CD4+, CD5+, CD7+, CD8+, CD10-, TCR-, HLA-DR-	cortical T
FACS	P12	REL	CD34-, CD1a+, CD2+, CD3-, cyCD3+, CD4+, CD5+, CD7+, CD8+, CD10-, TCR-, HLA-DR-
RNA-Seq	P27	INI	CD34-, CD1a-, CD2low, CD3+, CD4low, CD5+, CD7+, CD8-, CD10-, HLA-DRA+	mature T
RNA-Seq	P27	REL	CD34-, CD1a-, CD2-, CD3+, CD4-, CD5+, CD7+, CD8low, CD10-, HLA-DRA+
	cyCD3	CD3		CD7	CD1a	CD2	CD5	CD4/CD8
pro-T EGIL T-I	+	-		+	-	-	-	--
pre-T EGIL T-II	+	+/-		+	-	+	+	-- or ++
cortical T EGIL T-III	+	+		+	+	+	+	++
mature-T EGIL T-IV	+	+		+	-	+	+	-+ or +-
