# Supplementary material for: Pediatric T-ALL type-1 and type-2 relapses develop along distinct pathways of clonal evolution
Source: Leukemia. 2022 May 18;36(7):1759–68. doi: 10.1038/s41375-022-01587-0 (PMC9252914; doi:10.1038/s41375-022-01587-0)
Supplement: Supplementary file 4 — Suppl. Fig. 4 [file 41375_2022_1587_MOESM4_ESM.xlsx]

## Sheet: Suppl.Tab.4a
Suppl. Tab. 4a. FPKM generated by RNA-Seq (REP1/2 - replicates)
gene	symbol	description	strand	assembly	P1REP1INIPDX	P1REP2INIPDX	P1REP1RELPDX	P1REP2RELPDX	P2REP1INIPDX	P2REP2INIPDX	P2REP1RELPDX	P2REP2RELPDX	P3REP1INIPDX	P3REP1RELPDX	P4REP1INIPDX	P4REP1RELPDX	P4REP2RELPDX	P5REP1INIPDX	P5REP1RELPDX	P6REP1INIPDX	P6REP2INIPDX	P6REP1RELPDX	P6REP2RELPDX	P7REP1INIPDX	P7REP2INIPDX	P7REP1RELPDX	P7REP2RELPDX	P8REP1INIPDX	P8REP2INIPDX	P8REP1RELPDX	P9REP1INIPDX	P9REP1RELPDX	P9REP2RELPDX	P10REP1INIPDX	P10REP2INIPDX	P10REP1RELPDX	P11REP1INIPDX	P11REP1RELPDX	P11REP2RELPDX	P12REP1INIPDX	P12REP2INIPDX	P12REP1RELPDX	P12REP2RELPDX	P27REP1INIPDX	P27REP2INIPDX	P27REP1RELPDX
ENSG00000000003	TSPAN6	tetraspanin 6 [Source:HGNC Symbol;Acc:11858]	-1	GRCh37	0	0	0	0	0.368899	0.423206	1.73665	2.40515	0	0	0.222188	0	0.0757895	3.5108	2.22032	2.76158	8.09184	4.19123	2.54765	0.0622982	0.00933289	0	0	5.20653	5.8952	4.01977	0.295537	0.0256999	0.0401515	0	0.0189833	0	3.93753	3.93229	6.92232	3.32314	3.89414	0.138795	0.230655	0	0	0
ENSG00000000005	TNMD	tenomodulin [Source:HGNC Symbol;Acc:17757]	1	GRCh37	0	0	0	0	0	0	0	0	0	0	0	0	0	0	0	0	0	0.081331	0	0	0	0	0	0	0	0	0	0.0473772	0	0	0	0	0	0	0	0	0	0	0	0	0	0
ENSG00000000419	DPM1	dolichyl-phosphate mannosyltransferase polypeptide 1, catalytic subunit [Source:HGNC Symbol;Acc:3005]	-1	GRCh37	33.9941	29.8241	36.559	33.1822	44.1767	15.2245	37.9677	37.0452	34.8203	38.3205	28.9569	23.7588	28.2157	30.935	30.251	38.8428	31.5821	49.0358	11.786	30.9445	33.162	31.8211	36.7186	31.1578	27.0738	34.0803	30.4705	32.609	17.8211	34.6324	17.8316	33.5882	29.2179	27.7157	46.9518	30.3245	39.4759	26.2997	34.5978	29.7251	36.6918	36.1322
ENSG00000000457	SCYL3	SCY1-like 3 (S, cerevisiae) [Source:HGNC Symbol;Acc:19285]	-1	GRCh37	4.19569	3.79949	5.72518	4.95359	5.97127	5.77796	7.03277	6.67396	7.93633	9.5557	7.25939	6.00944	4.9922	4.85625	3.79808	7.69254	3.35105	7.10321	5.06506	5.88236	7.1506	5.00797	5.29626	6.93706	5.82367	7.27996	5.64031	5.74631	6.13525	5.77076	6.87482	6.41877	6.39857	5.40977	4.1968	6.04446	4.86329	7.376	6.05333	10.098	10.1783	8.78364
ENSG00000000460	C1orf112	chromosome 1 open reading frame 112 [Source:HGNC Symbol;Acc:25565]	1	GRCh37	11.903	13.0812	18.4962	17.0243	23.7968	21.2472	20.3734	23.3581	24.4554	27.261	9.54827	15.9378	13.1199	17.331	16.6478	22.1012	9.82476	25.1623	20.543	19.0314	24.8097	18.4555	20.9251	24.0636	14.4619	22.0748	27.0771	31.152	19.1301	24.9376	23.1612	18.5809	18.6197	21.6487	14.5761	21.0587	18.4558	18.3665	18.4524	21.5233	12.9213	8.58407
ENSG00000000938	FGR	feline Gardner-Rasheed sarcoma viral oncogene homolog [Source:HGNC Symbol;Acc:3697]	-1	GRCh37	14.0893	16.0084	32.0806	29.2952	13.2055	47.673	1.30385	0.632255	4.54756	4.9061	101.294	106.726	99.9877	1.43155	1.57374	3.52329	0.376109	6.2946	3.56921	12.694	12.1915	18.9824	14.8034	0.658149	1.91648	1.85152	2.77741	2.81045	10.5483	8.03447	19.9485	6.70543	12.9218	19.8878	16.6961	5.92438	3.7872	34.4855	25.7622	0.956644	1.0831	1.8335
ENSG00000000971	CFH	complement factor H [Source:HGNC Symbol;Acc:4883]	1	GRCh37	0	0	0.402124	0.338913	0.0134442	0	1.30416	1.99387	1.74736	4.25385	11.2367	6.12413	5.62358	2.66073	2.19975	0.187867	0.0814919	0	0.247853	0.0567599	0.183669	0	0.0102679	0	0	0.617834	0.0692394	0.0468304	0.0073164	1.04609	4.17863	18.4437	0.0168823	0.0459813	0.0220908	0.014001	0.00560941	0.0267789	0.0504359	0.00438793	0	16.5267
ENSG00000001036	FUCA2	fucosidase, alpha-L- 2, plasma [Source:HGNC Symbol;Acc:4008]	-1	GRCh37	6.60036	5.68087	6.21331	5.32843	1.08822	0.686111	0.0100156	0.0754518	0.057998	0	1.7565	3.04977	3.51947	2.59421	3.11447	1.3665	0.678246	2.05713	2.18804	6.65442	6.96275	8.49256	9.1021	0.210649	0.309364	0.947976	2.4708	2.54339	0.210142	0.35073	0.975469	0	0.661218	0.600308	0.807536	1.3892	1.12047	0.00776913	0.0731627	5.72864	6.63509	6.03457
ENSG00000001084	GCLC	glutamate-cysteine ligase, catalytic subunit [Source:HGNC Symbol;Acc:4311]	-1	GRCh37	4.95841	5.87855	5.00663	5.74558	5.21377	4.37563	3.62106	4.66238	0.121124	0.846429	4.62736	6.42628	6.07078	4.17878	3.91644	4.91995	2.69815	6.63766	3.33157	3.26084	4.0717	4.47966	4.69339	2.22032	3.47364	5.63286	6.774	7.27352	3.62592	4.46535	3.61502	4.60661	4.7032	3.45135	4.64278	3.86008	3.43581	7.13528	6.48749	9.69071	8.96325	6.69239
ENSG00000001167	NFYA	nuclear transcription factor Y, alpha [Source:HGNC Symbol;Acc:7804]	1	GRCh37	16.9187	21.4594	24.5839	35.3957	35.8261	43.7259	28.386	44.9549	23.1638	25.7641	26.901	25.4812	24.1293	35.1408	28.9094	40.2901	26.6171	31.0607	37.9249	29.2562	34.5251	26.9042	26.0672	42.8585	35.9614	36.1379	25.0714	26.9402	42.402	34.8716	35.5263	28.0412	31.6395	41.1222	31.8461	25.1924	23.9204	32.5233	26.2744	28.3557	15.7972	21.5546
ENSG00000001460	STPG1	sperm-tail PG-rich repeat containing 1 [Source:HGNC Symbol;Acc:28070]	-1	GRCh37	0.0686605	0.0759532	0.0317236	0.00689754	0.282918	0.273205	0.0513672	0.156631	1.84848	1.47238	0.792426	0.75215	0.766191	0.278153	0.172002	0.744483	0.207056	0.492151	0.37632	0.309472	0.47826	0.0194447	0.0245541	0.63587	0.521326	0.877337	0.0147179	0.0268771	0.804821	0.147953	0.46985	0.182673	0.427938	0.14661	0.215534	0.82364	0.670705	0.00853837	0.0214418	1.63273	1.30815	0.876189
ENSG00000001461	NIPAL3	NIPA-like domain containing 3 [Source:HGNC Symbol;Acc:25233]	1	GRCh37	3.68438	3.42908	3.76249	4.03411	3.93528	5.32294	4.5177	3.70369	10.6311	9.03572	9.86062	8.40521	7.36256	2.68617	2.34624	6.17081	4.60711	3.95446	6.01004	6.31149	7.65256	6.6486	6.44678	4.69496	4.46678	5.16299	1.48573	2.29546	6.73528	3.4369	6.0033	5.59737	4.42995	5.7076	3.41296	4.9167	3.72839	5.45759	3.7175	9.42782	8.97862	6.77937
ENSG00000001497	LAS1L	LAS1-like (S, cerevisiae) [Source:HGNC Symbol;Acc:25726]	-1	GRCh37	14.988	16.5764	11.7251	13.6701	15.8484	15.0826	10.9327	12.253	16.3666	14.0654	12.38	13.5905	15.8012	18.4673	16.9876	13.2964	10.9691	15.3926	14.9623	16.1776	12.9009	14.7611	13.8621	16.2649	16.6313	16.8175	13.8222	15.149	15.8957	14.8161	14.4561	10.222	15.2028	14.249	11.7363	17.4943	15.8693	14.8322	18.8059	14.0985	14.1917	8.71689
ENSG00000001561	ENPP4	ectonucleotide pyrophosphatase/phosphodiesterase 4 (putative) [Source:HGNC Symbol;Acc:3359]	1	GRCh37	3.05388	3.77256	5.0523	5.60615	5.86171	3.7009	6.9919	8.7367	8.89375	8.17883	5.66059	4.50748	4.65266	4.45532	4.85937	8.27098	7.3755	8.58688	3.38241	6.28131	6.30114	6.82236	8.67498	5.52056	6.52122	6.34605	6.39876	6.23207	5.12447	6.93492	6.52946	10.1508	6.1783	5.97148	8.3552	5.93287	5.82947	5.16836	5.29886	9.38138	8.19525	10.0307
ENSG00000001617	SEMA3F	sema domain, immunoglobulin domain (Ig), short basic domain, secreted, (semaphorin) 3F [Source:HGNC Symbol;Acc:10728]	1	GRCh37	0.327379	0.294792	0.0279833	0.0973488	0	0.00963973	0.0323649	0.0325092	4.08571	3.96672	0.0840898	0.0145285	0.00932214	0.0327144	0	0.0452901	0	0.0271328	0.245644	0.124519	0.137754	0.617475	0.459172	2.18369	1.77946	0.0537428	0.0129826	0.0474165	0.135813	0.343445	0.49034	0.494149	0.0997125	0.0258649	0.0149115	0.047254	0.0425971	0.266119	0.359362	0.029619	0.0467803	0.0178358
ENSG00000001626	CFTR	cystic fibrosis transmembrane conductance regulator (ATP-binding cassette sub-family C, member 7) [Source:HGNC Symbol;Acc:1884]	1	GRCh37	0	0	0	0	0.0540755	0	1.28441	1.03637	0.119123	0.0686227	0	0.00577147	0	2.83634	1.2416	0.0809618	0.00512155	0.0970067	0.0197802	0	0.0239412	0	0	0.470513	0.353445	0	149.22	90.8283	0	0.0368371	0.0208701	8.76101	0.152785	0.115592	0.0355417	0.0211181	0	0	0.0788918	0	0	0
ENSG00000001629	ANKIB1	ankyrin repeat and IBR domain containing 1 [Source:HGNC Symbol;Acc:22215]	1	GRCh37	11.5869	13.5984	27.7577	29.8076	20.5004	17.3949	18.4408	22.2902	17.3284	21.4966	15.0332	19.9592	15.6735	13.2858	13.631	18.6995	10.6287	16.8224	13.463	19.1773	23.547	19.8833	21.0578	16.2807	14.5435	16.282	22.9262	20.0696	21.1096	19.1783	18.5464	22.7439	19.5628	21.5772	20.0901	15.0566	13.3781	26.1623	20.9376	21.0552	22.3229	17.8791
ENSG00000001630	CYP51A1	cytochrome P450, family 51, subfamily A, polypeptide 1 [Source:HGNC Symbol;Acc:2649]	-1	GRCh37	0.294735	0.402116	0.0745844	0.158562	0.376252	0.810755	0.306712	0.19255	0.340419	0.197051	1.35721	0.608097	0.828215	0.668489	1.21017	0.241425	0.122178	0.0642822	0.267392	0.499242	0.0271969	0.257363	0.184731	1.27726	0.836852	1.51518	0.492127	0.299567	0.687404	0.878775	1.61808	1.00105	0.523094	0.168515	0.370943	0.979587	0.885852	0.999254	1.43392	0.912241	1.98571	1.86631
ENSG00000001631	KRIT1	KRIT1, ankyrin repeat containing [Source:HGNC Symbol;Acc:1573]	-1	GRCh37	9.34615	11.5421	21.9964	24.3081	14.7715	10.4456	13.5297	16.2352	13.4904	17.0607	12.8208	13.0985	9.3255	12.5777	12.534	15.3605	5.1749	14.0989	8.25786	14.5367	18.172	15.4504	16.7135	12.6404	10.5449	14.331	18.6023	19.5488	13.6957	13.9618	12.4691	14.2838	14.7041	16.6492	12.3534	13.4994	10.0843	18.9199	16.8167	17.931	13.537	7.40419
ENSG00000002016	RAD52	RAD52 homolog (S, cerevisiae) [Source:HGNC Symbol;Acc:9824]	-1	GRCh37	5.17343	4.5992	9.83042	7.19004	7.68254	6.55074	13.4796	8.8929	8.24608	10.6409	9.41903	6.96127	6.36713	10.7388	11.4172	6.75532	1.2523	6.0315	8.05203	6.91724	6.39282	7.01982	8.28231	6.705	2.5869	5.69484	8.47847	11.2686	7.05347	6.43999	8.3505	7.48977	5.7588	11.4248	3.95024	6.58563	5.82213	6.29798	5.29368	9.18542	7.33681	6.73813
ENSG00000002079	MYH16	myosin, heavy chain 16 pseudogene [Source:HGNC Symbol;Acc:31038]	1	GRCh37	0	0	0	0	0	0	0	0	0	0	0	0	0	0	0	0	0	0	0	0	0	0	0	0	0	0	0	0	0	0	0	0	0	0	0	0	0	0	0.00714559	0	0	0
ENSG00000002330	BAD	BCL2-associated agonist of cell death [Source:HGNC Symbol;Acc:936]	-1	GRCh37	9.7497	12.6708	6.68121	11.862	6.21807	16.6965	7.51701	6.24619	16.0632	14.6428	13.454	8.81223	16.3044	14.5817	4.82997	3.77507	23.1804	3.75656	17.0704	9.0935	2.57863	8.23882	8.02922	12.494	17.1363	14.3348	5.20893	2.90282	12.6984	12.266	12.2383	15.3181	16.3409	11.3277	23.9947	12.317	17.7597	6.2566	9.61944	3.6614	5.99212	6.34983
ENSG00000002549	LAP3	leucine aminopeptidase 3 [Source:HGNC Symbol;Acc:18449]	1	GRCh37	30.2003	24.0215	20.5069	15.6705	16.8645	10.1401	14.0718	13.4714	34.1241	25.419	16.6321	16.1718	18.4828	17.5503	18.9582	14.4077	15.6986	24.0783	11.724	20.3587	20.9891	21.0822	19.7289	13.0674	17.0972	15.6097	19.3673	22.1073	10.3112	12.9094	11.2834	32.5803	16.5278	13.4553	16.0372	18.3613	17.199	15.2178	21.9814	15.6065	16.0847	20.3837
ENSG00000002586	CD99	CD99 molecule [Source:HGNC Symbol;Acc:7082]	1	GRCh37	209.822	197.492	107.495	119.257	198.008	240.086	327.368	350.971	59.8212	69.6318	271.523	179.607	268.466	205.03	200.117	293.545	504.883	173.766	254.612	181.03	156.137	189.38	160.47	155.123	185.185	288.521	209.616	196.848	148.49	140.673	161.186	160.443	275.146	238.682	244.376	226.607	233.785	108.379	117.502	22.8188	23.8434	66.47
ENSG00000002587	HS3ST1	heparan sulfate (glucosamine) 3-O-sulfotransferase 1 [Source:HGNC Symbol;Acc:5194]	-1	GRCh37	0.131564	0.591286	0.537478	0.755106	0	0.0113939	0	0	0	0	0	0	0	0.106336	0.0597773	0.0133829	0.0126988	0.0481054	0.0353122	0	0	0	0	0.00643658	0.00393871	0.0127045	0	0	0.0583735	0.00811887	0	0.00846481	0.0084184	0	0	0.00698162	0	0.0385764	0.0223556	0	0	0
ENSG00000002726	AOC1	amine oxidase, copper containing 1 [Source:HGNC Symbol;Acc:80]	1	GRCh37	0.218976	0.14656	0	0	0	0	0	0	0.646507	0.872033	0.0795928	0.00611181	0.0470593	0	0	0	0	0	0	0.253852	0.079681	0.663824	0.492019	0	0	0	0	0	0	0	0	0	0	0	0	0	0	0	0	0.121485	0.127916	0.0150062
ENSG00000002745	WNT16	wingless-type MMTV integration site family, member 16 [Source:HGNC Symbol;Acc:16267]	1	GRCh37	0	0	0	0	0	0	0.00957944	0	0.0184908	0	0	0	0	0	0	0	0	0	0.157203	0	0	0.0169224	0.0128214	0	0	0	0	0	0.164447	0	0.172776	0	0.0210808	0	0	0	0	0	0	0	0	0
ENSG00000002746	HECW1	HECT, C2 and WW domain containing E3 ubiquitin protein ligase 1 [Source:HGNC Symbol;Acc:22195]	1	GRCh37	0.022627	0.0308708	0.0435169	0.042052	0	0	0.00894767	0.00561724	0	0.00884394	0	0	0	0	0	0.0156513	0.0103958	0.0093765	0.0504746	0.00331008	0.00396706	0.0118548	0	0.00376378	0.0046063	0	0	0	0.00853344	0.0735861	0.0847253	0.0247489	0.00492264	0	0.0103062	0.00408249	0.00163563	0.00867594	0.00980428	0.00255892	0	0.0226001
ENSG00000002822	MAD1L1	MAD1 mitotic arrest deficient-like 1 (yeast) [Source:HGNC Symbol;Acc:6762]	-1	GRCh37	10.9448	9.15529	3.33007	5.71636	5.60434	11.6387	6.66543	4.81609	8.03692	7.61811	8.16886	7.92046	8.2215	10.13	13.216	4.49396	8.46287	3.93488	9.07068	11.3852	5.68737	13.1077	10.3039	10.0739	10.3959	9.65106	8.37788	5.15461	7.85611	9.66597	10.6204	9.47158	8.24343	9.68261	7.50671	10.263	13.3699	13.0514	14.2527	4.95824	6.40551	3.81183
ENSG00000002834	LASP1	LIM and SH3 protein 1 [Source:HGNC Symbol;Acc:6513]	1	GRCh37	33.0799	39.5699	36.7168	37.4011	25.9109	52.7277	25.5359	22.9746	70.7511	53.1646	44.3117	34.9332	50.742	26.9207	28.1782	32.5023	38.5657	20.195	59.034	36.1763	20.9525	37.2478	28.7719	34.0594	48.9217	34.1017	17.2496	16.528	39.4334	19.9995	45.5862	26.8183	30.9015	31.3518	24.1796	35.0743	31.1519	42.0498	34.9935	26.7774	27.2144	22.938
ENSG00000002919	SNX11	sorting nexin 11 [Source:HGNC Symbol;Acc:14975]	1	GRCh37	5.15253	5.30818	5.16821	4.83681	4.15974	6.45055	5.37969	4.93815	9.18024	9.64139	5.88019	5.77484	6.2505	4.60811	5.04927	4.51566	5.48112	5.37425	6.89489	4.56356	4.80871	4.69814	4.56833	5.15262	5.7798	4.96285	4.2916	4.63248	5.02323	2.90493	4.96863	4.55265	3.52683	4.29234	4.07112	4.33202	4.23132	4.798	4.69552	6.83787	8.86936	8.52162
ENSG00000002933	TMEM176A	transmembrane protein 176A [Source:HGNC Symbol;Acc:24930]	1	GRCh37	0	0	0	0	0	0	0.0179584	0	0	0	0	0	0	0	0	0	0	0	0	0	0	0	0	0.00755406	0	0	0	0	0	0	0	0	0	0	0	0	0	0.00696519	0	0	0	0
ENSG00000003056	M6PR	mannose-6-phosphate receptor (cation dependent) [Source:HGNC Symbol;Acc:6752]	-1	GRCh37	28.9717	26.2182	33.4579	28.0024	28.6406	22.4662	31.404	25.0683	34.9626	40.956	28.3519	23.8604	31.0406	23.3768	21.1954	25.3465	14.2163	26.6601	20.7831	28.1121	28.9981	28.0668	26.0251	26.3641	26.2877	29.1706	23.4392	24.2342	21.0132	22.7402	20.8841	22.6386	23.3335	23.6957	22.5015	24.9512	23.918	26.3362	31.2114	32.6509	36.84	20.2446
ENSG00000003096	KLHL13	kelch-like family member 13 [Source:HGNC Symbol;Acc:22931]	-1	GRCh37	0	0.0123474	0.37712	0.370031	0.297909	0.346428	1.91467	2.51634	0	0	0.0145288	0.0334692	0.0128852	3.06354	2.6284	1.59632	1.73747	2.2502	1.36272	0.0132394	0.0555349	0.0158052	0	0.0639796	0.0552717	0.0965693	0.0628065	0.0109233	0.341313	1.7422	0.822987	1.02948	1.77202	1.25128	1.5046	2.40033	2.08691	0.669735	1.43786	0.506629	0.533448	0
ENSG00000003137	CYP26B1	cytochrome P450, family 26, subfamily B, polypeptide 1 [Source:HGNC Symbol;Acc:20581]	-1	GRCh37	0	0	0.00673218	0	0	0	0.0124581	0	0	0	0	0	0.00897082	0.0157407	0.00973363	0	0.00413553	0	0.0383329	0	0	0	0	0	0.00641346	0	0	0	0	0	0	0	0	0.0124451	0	0.0113683	0	0.00483189	0	0	0	0
ENSG00000003147	ICA1	islet cell autoantigen 1, 69kDa [Source:HGNC Symbol;Acc:5343]	-1	GRCh37	1.07892	0.819736	0.524617	0.468268	0.559647	0.180721	0.479021	0.657582	0.468482	0.23989	1.37941	0.205475	0.248353	1.04909	0.868295	0.268129	0.0466442	0.133861	0.0524063	1.21919	1.32525	1.0493	1.05146	2.05796	2.01228	1.77115	1.71655	1.88705	2.5096	0.494766	0.403186	0.0706641	0.154609	0.140366	0.28691	0.209817	0.126093	0.168449	0.242611	1.43935	1.34629	1.80094
ENSG00000003249	DBNDD1	dysbindin (dystrobrevin binding protein 1) domain containing 1 [Source:HGNC Symbol;Acc:28455]	-1	GRCh37	0.0224295	0.0122405	0.04793	0.116718	0	0	0	0	0.119844	0	0.144029	0.0132718	0.114962	0.03362	0.0415793	0.0310292	0.00588861	0	0.0636795	0.0787483	0.0471891	0.125347	0.106842	0.044771	0.0456609	0	0.213472	0.0433148	0.152261	0.00941208	0.111981	0	0	0	0	0.0323748	0.0129708	0	0	0	0	0.00814646
ENSG00000003393	ALS2	amyotrophic lateral sclerosis 2 (juvenile) [Source:HGNC Symbol;Acc:443]	-1	GRCh37	2.72581	3.02745	3.63604	4.17489	2.75279	3.22212	4.11058	4.51883	2.77068	4.45553	3.79196	4.24835	3.1593	2.01893	2.42166	4.18991	2.2336	3.29218	3.108	2.59603	3.47418	2.90246	2.94016	5.03789	3.81092	4.06746	2.46246	2.80685	3.52997	3.62436	4.39081	4.46131	3.44352	3.39686	2.55104	3.10844	2.18272	2.84546	2.42681	13.3461	11.8669	3.89431
ENSG00000003400	CASP10	caspase 10, apoptosis-related cysteine peptidase [Source:HGNC Symbol;Acc:1500]	1	GRCh37	13.4496	9.9068	18.9116	17.2436	12.0614	14.5234	15.0355	13.3804	12.6025	14.5239	15.3156	20.2525	15.9989	7.43373	10.35	15.9799	7.98143	12.3394	11.394	17.4486	24.2184	19.4793	21.7033	9.90969	6.2693	14.5077	13.334	16.1329	12.3671	8.62982	18.4496	21.9207	5.23863	6.12784	5.62596	8.18637	9.29534	16.3577	10.716	9.9944	11.3257	18.2996
ENSG00000003402	CFLAR	CASP8 and FADD-like apoptosis regulator [Source:HGNC Symbol;Acc:1876]	1	GRCh37	4.29278	4.68657	5.16139	7.08524	5.28783	7.25657	5.57851	5.25797	7.02342	7.82053	10.2319	11.913	9.52374	5.97445	5.93709	8.36325	5.39667	5.38233	6.11699	15.5986	16.5047	18.8617	18.5817	3.71204	4.81139	5.57225	7.41735	6.64988	7.82367	6.30379	9.64383	7.61716	5.06247	5.30258	4.47693	4.96273	4.02829	8.52548	5.63801	16.1132	15.1857	7.80721
ENSG00000003436	TFPI	tissue factor pathway inhibitor (lipoprotein-associated coagulation inhibitor) [Source:HGNC Symbol;Acc:11760]	-1	GRCh37	0.701353	0.920075	0.259396	0.456209	0.719709	0.540115	1.55206	1.8148	0.00514757	0.0105434	0.541309	0.606535	0.45703	1.14562	1.66687	4.28221	5.72758	1.84442	1.93924	5.67063	5.74148	4.33878	5.3004	1.68488	1.96595	3.24591	0.331616	0.872559	0.84438	0.993291	1.03892	0.0206533	0	0.010656	0	0.871191	0.984716	0.620588	0.440259	5.46371	4.66724	5.71681
ENSG00000003509	NDUFAF7	NADH dehydrogenase (ubiquinone) complex I, assembly factor 7 [Source:HGNC Symbol;Acc:28816]	1	GRCh37	6.65121	7.49809	9.80213	9.26485	9.59643	6.38378	10.2931	9.92645	8.75329	10.9095	7.72509	8.149	6.92512	9.81613	11.3512	8.53087	4.1468	9.82699	4.71252	7.87514	9.45336	8.49449	8.3713	6.60793	5.79666	8.42521	10.7083	11.7623	7.06661	9.30651	6.97528	10.413	9.00026	9.43616	7.25346	7.63595	5.28026	7.02201	6.81271	8.80903	8.91464	7.09634
ENSG00000003756	RBM5	RNA binding motif protein 5 [Source:HGNC Symbol;Acc:9902]	1	GRCh37	18.8684	17.6469	30.5413	28.5472	20.9939	27.0836	28.1111	28.6677	22.612	28.1426	25.4517	29.0228	20.776	18.6805	24.0493	23.7058	9.65172	23.7182	23.0101	22.6311	27.9431	20.9016	24.6517	23.8041	15.2597	20.3678	22.3289	26.1835	29.5165	21.297	28.4538	28.1848	23.6442	29.7793	16.1722	18.806	14.0953	22.5421	16.5027	29.7794	30.0275	16.9832
ENSG00000003987	MTMR7	myotubularin related protein 7 [Source:HGNC Symbol;Acc:7454]	-1	GRCh37	0.00277571	0	0.0177944	0	0	0	0	0.0275632	0	0	0	0.0574845	0	0	0	0	0	0	0.0225157	0	0.0243324	0.01939	0	0	0	0.00911324	0.0220147	0	0.0209363	0.00582385	0	0.012144	0	0	0	0	0	0.0510862	0	0.00627816	0	0
ENSG00000003989	SLC7A2	solute carrier family 7 (cationic amino acid transporter, y+ system), member 2 [Source:HGNC Symbol;Acc:11060]	1	GRCh37	0.0219851	0.0163609	0.0085419	0	0.0277013	0	0.00395175	0.0297703	0.00762791	0	0.0320855	0	0.0227647	0	0.0061751	0.0276496	0.00262362	0.0496937	0.555277	0.0058476	0	0	0.00528914	0	0	0	0.0475552	0.038597	0.120602	0.00419346	0.199568	0	0	0.00789526	0	0	0	0	0	0	0	0
ENSG00000004059	ARF5	ADP-ribosylation factor 5 [Source:HGNC Symbol;Acc:658]	1	GRCh37	37.3155	31.7745	39.8791	31.0734	19.8965	38.5896	24.4933	22.3469	28.7152	31.223	28.9017	15.8892	22.5544	30.3988	33.6298	16.3548	35.7153	16.0267	31.5433	30.3886	18.0472	29.7598	26.4362	27.1936	38.3521	29.8316	20.5609	13.4943	27.0695	24.078	28.3368	23.3121	26.3809	21.9493	33.693	25.6874	28.4207	28.8426	37.76	17.8772	29.4017	31.3908
ENSG00000004139	SARM1	sterile alpha and TIR motif containing 1 [Source:HGNC Symbol;Acc:17074]	1	GRCh37	1.95063	1.95092	1.55275	2.20257	0.821304	2.75169	2.49309	2.36337	5.06443	3.40962	0.112283	0.137953	0.0663876	0.199	0.114052	1.12887	0.555983	0.563576	1.28837	0.380853	0.378099	0.318943	0.226226	1.79685	2.13184	1.69039	1.57945	1.45388	3.31189	1.45528	3.83145	2.97082	1.4202	1.56567	0.938032	1.43722	0.918492	0.706218	0.460205	0.681132	0.795848	0.148187
ENSG00000004142	POLDIP2	polymerase (DNA-directed), delta interacting protein 2 [Source:HGNC Symbol;Acc:23781]	-1	GRCh37	40.1927	38.9489	23.8692	20.7812	26.1178	33.9036	26.0282	24.0167	51.3965	43.9368	29.575	21.1591	28.2742	34.8439	34.2909	23.3185	27.2842	26.9067	33.1592	25.3006	20.7282	27.1566	22.8529	26.2213	33.9759	26.8716	23.0422	24.1554	27.0168	21.5807	27.9595	21.929	26.3667	22.6718	25.6412	33.4105	32.4947	29.5844	29.6259	24.1636	27.563	31.1169
ENSG00000004399	PLXND1	plexin D1 [Source:HGNC Symbol;Acc:9107]	-1	GRCh37	10.8817	10.0805	1.37294	2.41223	1.90015	2.188	1.38902	0.84583	24.7188	19.0814	47.1849	65.2594	63.5422	13.562	10.8727	1.84049	1.48871	1.03539	3.73766	50.8725	25.4784	51.8972	44.2108	4.29643	4.04273	1.99223	17.9508	16.6059	2.17829	2.44416	5.92468	2.09756	0.840071	0.980595	0.835061	0.901606	0.802198	0.537491	0.712376	18.1465	24.3621	14.7142
ENSG00000004455	AK2	adenylate kinase 2 [Source:HGNC Symbol;Acc:362]	-1	GRCh37	36.4499	34.2355	29.7637	27.291	30.19	25.7124	31.9861	26.8338	39.4705	36.0433	31.4557	35.6352	36.9694	30.198	31.2057	31.6721	21.1959	30.3222	26.3626	29.1684	32.9252	27.5386	26.3386	30.2529	27.3189	33.8272	26.9336	30.7096	23.4439	22.1365	25.8166	27.9937	23.8181	21.7228	22.8248	27.1767	26.5634	22.9143	29.7139	35.3014	38.0441	42.3486
ENSG00000004468	CD38	CD38 molecule [Source:HGNC Symbol;Acc:1667]	1	GRCh37	12.1624	14.2383	20.6905	31.4746	8.84859	11.3877	18.2145	37.2598	32.1593	22.6112	10.7818	12.6387	13.408	17.3599	13.0313	34.2283	57.8231	32.1101	36.153	32.6375	41.4268	34.4548	40.0541	18.4635	22.7702	19.8485	47.0978	53.8559	15.4199	44.378	42.8054	35.0811	35.661	37.2469	48.9044	18.1723	19.8826	20.4672	18.0492	105.386	65.5714	35.0664
ENSG00000004478	FKBP4	FK506 binding protein 4, 59kDa [Source:HGNC Symbol;Acc:3720]	1	GRCh37	31.411	26.4461	49.6107	20.1489	61.1071	23.7778	62.4692	36.5269	33.6076	41.9851	53.252	28.81	51.9677	37.8943	66.1544	20.874	3.76228	37.9132	33.6427	7.1592	6.51559	9.59236	7.79593	113.409	40.631	48.2292	16.7003	32.1259	25.9686	23.2916	19.0892	22.3717	28.1544	74.8692	22.9543	44.97	44.1537	27.091	37.0254	32.3857	30.1168	38.4636
ENSG00000004487	KDM1A	lysine (K)-specific demethylase 1A [Source:HGNC Symbol;Acc:29079]	1	GRCh37	44.2828	36.993	36.4333	29.1526	47.5385	35.9565	46.8034	42.3259	41.1363	32.4806	34.3924	37.8399	36.4898	50.3175	45.4715	43.096	42.081	55.2426	39.7572	54.5419	64.9961	58.9122	57.9608	63.2577	59.432	53.8534	46.838	48.3682	39.5007	46.8119	28.1246	30.0124	45.346	41.4667	41.6096	51.496	52.2499	36.1321	37.5199	41.1346	41.7164	35.6923
ENSG00000004534	RBM6	RNA binding motif protein 6 [Source:HGNC Symbol;Acc:9903]	1	GRCh37	19.6539	32.7939	37.4757	41.6389	37.3313	23.471	38.6716	39.3406	28.7451	42.5418	29.6997	31.6477	27.3383	44.3036	61.1046	40.2408	12.6029	35.4443	18.7324	32.9213	38.5827	30.389	24.8974	35.504	26.1582	35.5718	30.5631	37.9297	29.7597	28.2087	28.6883	28.9988	33.5624	38.8151	15.8319	35.7535	16.9434	31.4351	30.2467	48.2622	44.4926	17.219
ENSG00000004660	CAMKK1	calcium/calmodulin-dependent protein kinase kinase 1, alpha [Source:HGNC Symbol;Acc:1469]	-1	GRCh37	0.864026	0.737487	0.341075	0.442974	0.412944	1.20314	0.778439	0.750212	0.0487327	0.133088	2.01569	1.93924	1.81797	0.898494	0.657518	0.691863	0.156442	0.881889	1.33787	0.417173	0.305954	0.49059	0.27596	1.54342	1.23906	1.4114	0.928331	0.667837	0.778519	1.12968	1.87454	0.61917	0.86116	1.02563	0.494358	0.837056	0.732258	0.567935	0.663928	0.351384	0.542307	0.610629
ENSG00000004700	RECQL	RecQ protein-like (DNA helicase Q1-like) [Source:HGNC Symbol;Acc:9948]	-1	GRCh37	29.9217	30.6502	43.8332	30.7618	46.3402	21.783	44.493	41.8386	30.7877	33.7695	39.4888	38.6887	40.4398	26.9645	31.1904	38.9064	35.8306	42.423	14.3917	31.8732	36.9236	31.9302	35.0931	32.5272	29.5159	34.1332	26.8991	27.5793	21.3546	30.245	21.6839	36.8489	30.8241	30.1983	35.8291	29.1699	30.1329	30.2738	34.4406	47.5777	44.758	19.9962
ENSG00000004766	CCDC132	coiled-coil domain containing 132 [Source:HGNC Symbol;Acc:25956]	1	GRCh37	5.07322	5.85828	14.4471	13.0076	7.945	5.01942	8.80827	8.90085	3.67085	6.76352	6.49341	8.73377	6.21735	5.57803	6.06943	8.5539	2.91128	7.09963	3.57015	8.01515	10.6788	7.82879	9.1871	5.80322	4.60665	6.90083	9.10138	8.73784	8.01589	7.68034	5.77281	8.33635	7.19301	7.28522	6.78168	5.99636	5.04382	10.0398	9.32128	6.38564	7.02023	4.05483
ENSG00000004776	HSPB6	heat shock protein, alpha-crystallin-related, B6 [Source:HGNC Symbol;Acc:26511]	-1	GRCh37	0.00917499	0.0751064	0	0.0341032	0	0	0	0	0.0350166	0	0	0.0135723	0	0.022921	0.0566947	0	0.0602198	0	0.669824	0	0	0.0320464	0	0	0.018678	0.0301234	0	0.0442957	0.17301	0.038501	0.0654383	0.0200707	0	0	0.0208952	0.033108	0.0265291	0	0	0	0	0.0166619
ENSG00000004777	ARHGAP33	Rho GTPase activating protein 33 [Source:HGNC Symbol;Acc:23085]	1	GRCh37	3.55335	3.13907	3.08093	11.2651	2.78927	19.2719	2.26866	3.2213	4.13836	3.89771	4.33013	5.3719	4.10543	5.31268	8.72344	3.42814	7.18004	1.41896	10.0505	5.98468	2.18019	4.53222	3.82337	4.88639	5.75397	7.02153	4.77647	3.33532	15.4513	8.42598	30.8598	5.5588	7.31882	10.4771	3.58447	5.05087	7.08261	4.06783	3.55741	2.92133	6.481	0.98185
ENSG00000004779	NDUFAB1	NADH dehydrogenase (ubiquinone) 1, alpha/beta subcomplex, 1, 8kDa [Source:HGNC Symbol;Acc:7694]	-1	GRCh37	37.474	23.4147	32.5169	21.2146	42.7692	25.9356	38.7163	27.2105	21.3683	21.6135	22.4151	21.7356	25.1093	27.2589	29.8987	23.4963	37.6166	39.0373	24.8509	27.7352	30.2796	25.695	34.9642	33.5734	24.1226	26.9413	29.1732	25.5052	21.7484	33.8952	18.5225	29.6368	21.9124	20.947	45.719	29.9313	52.9495	28.0484	36.1118	24.8584	31.7242	36.331
ENSG00000004799	PDK4	pyruvate dehydrogenase kinase, isozyme 4 [Source:HGNC Symbol;Acc:8812]	-1	GRCh37	0	0	0.0224133	0.0129953	0	0	0	0	0	0	0	0	0.00995544	0	0	0	0	0	0	0	0	0	0	0	0	0	0	0	0	0	0	0	0	0	0	0	0	0	0	0	0	0
ENSG00000004809	SLC22A16	solute carrier family 22 (organic cation/carnitine transporter), member 16 [Source:HGNC Symbol;Acc:20302]	-1	GRCh37	2.47138	1.87637	2.66283	2.97424	5.80516	5.50991	5.8835	6.12494	0.540795	0.667862	6.11509	1.83101	4.78249	3.61278	6.48967	4.72771	2.04607	4.62842	3.84546	2.60939	3.17845	0.524037	0.672765	4.86652	3.23247	4.62488	5.05727	6.80077	6.27125	5.21155	3.93847	5.97151	3.31846	2.84813	2.97078	4.64698	3.96458	0.370733	0.613976	9.42635	5.44901	13.3355
ENSG00000004838	ZMYND10	zinc finger, MYND-type containing 10 [Source:HGNC Symbol;Acc:19412]	-1	GRCh37	0.492621	0.483911	0.724251	0.615235	0.30042	0.475773	0.25714	0.0782686	0.406102	0.292667	0.733893	0.833658	0.729424	0.620256	0.487046	0.1363	0.0775993	0.0653244	0.231768	0.588049	0.545847	1.23885	0.771761	0.157329	0.160457	0.142329	0.328195	0.456636	0.59451	0.124031	0.393511	0.172421	0.154328	0.295791	0.161553	0.199094	0.113951	0.175287	0.182146	1.034	1.18259	0.193235
ENSG00000004846	ABCB5	ATP-binding cassette, sub-family B (MDR/TAP), member 5 [Source:HGNC Symbol;Acc:46]	1	GRCh37	0.00170674	0	0	0	0	0	0	0	0	0	0	0	0	0	0	0	0	0	0	0	0	0	0	0	0	0	0	0.0247199	0.0128734	0.003581	0	0	0	0	0	0	0	0	0	0	0	0.00929842
ENSG00000004848	ARX	aristaless related homeobox [Source:HGNC Symbol;Acc:18060]	-1	GRCh37	0	0	0	0	0	0	0	0	0	0	0.0176381	0	0.0156428	0	0	0	0	0	0	0.0160728	0	0.0191877	0	0	0	0	0	0	0	0	0	0	0	0	0	0	0	0	0	0	0	0
ENSG00000004864	SLC25A13	solute carrier family 25 (aspartate/glutamate carrier), member 13 [Source:HGNC Symbol;Acc:10983]	-1	GRCh37	8.05723	7.2975	11.0204	12.2358	4.16118	3.92485	3.62064	3.91166	10.4832	10.1701	2.98073	3.79867	2.61928	3.26611	5.07878	3.47591	1.87831	4.05888	2.47856	5.13337	4.86057	4.86392	4.39519	1.50883	2.19336	3.56536	5.40411	5.16054	2.68212	3.42215	3.58404	4.44366	3.02032	2.92714	3.21991	2.18213	1.9209	0.013063	0	5.65407	6.11565	5.42129
ENSG00000004866	ST7	suppression of tumorigenicity 7 [Source:HGNC Symbol;Acc:11351]	1	GRCh37	0.175756	0.211015	1.71263	2.11663	0.129919	0.0483016	0.120469	0.0232705	0	0.00915942	1.67034	0.727978	0.547177	3.21403	2.17933	0.162096	0.113819	0.271907	0.175834	2.52312	3.12663	2.02172	2.0465	0.0233882	0.0286237	0.0230818	0.130103	0.203647	0.0795406	0.10817	0.275778	1.78909	0.672967	0.435088	0.314878	0.541199	0.542071	4.74071	5.06347	0.0477036	0.0613908	0.00425568
ENSG00000004897	CDC27	cell division cycle 27 [Source:HGNC Symbol;Acc:1728]	-1	GRCh37	13.7411	18.0366	19.6812	20.7743	28.6238	21.2359	26.2351	32.2791	37.3243	40.1249	19.8107	22.4229	20.7604	24.8596	24.3856	33.2788	27.9275	33.7335	21.0203	20.5115	23.6286	19.8449	22.1675	27.771	23.4156	28.0115	29.3897	27.598	25.3829	30.5067	25.2566	28.864	25.1244	26.0751	26.211	25.8241	27.2766	23.1275	23.5083	24.0417	22.1384	14.0978
ENSG00000004939	SLC4A1	solute carrier family 4 (anion exchanger), member 1 (Diego blood group) [Source:HGNC Symbol;Acc:11027]	-1	GRCh37	0	0.0163083	0.00638583	0	0.144964	0	0.0118171	0.103861	0.0114051	0.0467205	0.0191894	0.00442057	0.0340372	0	0.0184657	0.144694	0	0.222903	0	0	0.0157178	0.0104377	0	0.00497079	0.0182505	0.0196227	0.20146	0.201983	0.0225401	0	0	0.0261485	0.0260052	0	0.00680566	0.0647005	0	0	0.0431614	0.0202773	0.0569351	0.00542686
ENSG00000004948	CALCR	calcitonin receptor [Source:HGNC Symbol;Acc:1440]	-1	GRCh37	0	0	0	0	0	0	0	0	0	0	0	0	0	0	0	0	0	0	0	0	0	0	0	0	0	0	0	0.0188992	0	0	0	0	0	0	0	0	0	0	0	0	0.00932284	0
ENSG00000004961	HCCS	holocytochrome c synthase [Source:HGNC Symbol;Acc:4837]	1	GRCh37	6.00848	7.05286	5.827	6.08634	6.84601	6.11651	5.98015	8.29801	8.0312	7.85464	5.01841	6.01555	6.37741	6.87977	7.02422	7.25446	6.82145	9.309	8.0134	5.84002	6.45345	6.35738	7.03709	6.92186	5.71643	6.9978	5.63483	6.04338	4.87396	5.42315	5.16371	6.48311	5.94707	6.41494	8.52153	6.66564	9.00944	5.33413	5.82458	6.35124	6.02676	7.13917
ENSG00000004975	DVL2	dishevelled segment polarity protein 2 [Source:HGNC Symbol;Acc:3086]	-1	GRCh37	14.3109	14.3193	11.2266	10.2194	8.98426	15.4868	12.402	10.601	7.15694	5.48273	14.2226	9.85537	13.3452	17.7283	17.637	8.55895	12.1492	6.68176	15.9002	10.9385	5.99045	11.2328	8.89356	16.6624	17.3984	13.1572	10.9147	9.40991	10.8478	11.3265	16.671	12.7265	13.7232	15.2005	9.68474	15.3026	13.6878	8.4019	8.59035	11.4687	13.3558	8.58073
ENSG00000005001	PRSS22	protease, serine, 22 [Source:HGNC Symbol;Acc:14368]	-1	GRCh37	0	0	0	0	0	0	0	0	0	0	0	0	0	0	0	0	0	0	0	0	0	0	0	0	0	0	0	0	0	0	0	0	0	0	0	0	0	0	0	0	0	0
ENSG00000005007	UPF1	UPF1 regulator of nonsense transcripts homolog (yeast) [Source:HGNC Symbol;Acc:9962]	1	GRCh37	22.1007	22.3225	14.5294	17.8226	12.4512	29.1462	14.4315	12.1863	20.2631	14.2965	18.3562	20.2354	21.0191	25.8666	25.4458	10.0517	22.4423	8.13064	30.4081	13.1151	6.97654	16.8311	14.415	21.767	18.034	16.744	14.0607	13.3397	19.469	14.8016	22.9038	15.6171	21.4068	26.467	14.5558	22.0954	25.9225	19.9378	18.0698	10.8037	13.1388	6.93942
ENSG00000005020	SKAP2	src kinase associated phosphoprotein 2 [Source:HGNC Symbol;Acc:15687]	-1	GRCh37	0	0.0156199	0	0.0106387	0.059505	0	0	0	5.00304	6.83532	7.28744	4.361	4.05061	7.42206	7.90577	0.039596	0	0.0711646	0.121891	11.8745	11.6571	11.8865	14.5201	0	0.00582672	0	0	0.0276367	0	0	0.0918625	0.0125224	0.0124537	0.0339196	0	0.0619695	0.0620693	0.00877968	0.00826792	11.8082	11.5267	21.0199
ENSG00000005022	SLC25A5	solute carrier family 25 (mitochondrial carrier; adenine nucleotide translocator), member 5 [Source:HGNC Symbol;Acc:10991]	1	GRCh37	285.378	296	271.31	228.991	333.212	382.405	295.579	265.457	195.769	150.43	201.252	152.196	195.611	330.6	310.002	237.221	412.139	324.913	368.779	255.009	259.254	237.328	227.478	305.555	334.672	270.152	229.689	225.476	310.476	268.686	266.537	199.675	302.064	255.598	310.257	345.53	390.834	238.83	299.057	190.993	214.298	302.393
ENSG00000005059	CCDC109B	coiled-coil domain containing 109B [Source:HGNC Symbol;Acc:26076]	1	GRCh37	14.6537	14.5279	20.0313	14.3926	19.9099	12.6829	21.7037	24.5388	13.5748	14.284	13.5586	12.5726	15.0468	20.0456	18.8095	23.8351	38.9321	25.2464	15.1465	9.8219	8.85186	5.64558	7.17997	10.1562	13.7857	15.5122	18.4546	19.9804	13.3806	17.9629	12.6525	14.0462	21.2146	20.383	33.2915	17.3535	23.7339	22.5225	23.9996	0.642793	0.687396	9.05591
ENSG00000005073	HOXA11	homeobox A11 [Source:HGNC Symbol;Acc:5101]	-1	GRCh37	0	0	0	0	0	0	0	0	10.664	13.7585	0.0879535	0	0.0585028	0.0342175	0.0211591	0	0	0.170277	0	0	0.0360208	0	0	0	0.0139417	0	0	0	0	0	0	0	0.0297983	0.0270533	0	0.0247126	0	0	0	4.10483	11.2212	13.4194
ENSG00000005075	POLR2J	polymerase (RNA) II (DNA directed) polypeptide J, 13,3kDa [Source:HGNC Symbol;Acc:9197]	-1	GRCh37	22.2537	25.6784	27.1639	30.5837	17.1859	21.8583	18.3145	14.5147	31.1522	30.748	22.4634	17.225	24.0844	29.664	30.7499	9.88336	26.1294	10.4809	16.8859	28.5424	11.7192	27.9935	21.8615	29.5042	28.6529	26.6912	18.8874	11.6557	19.077	17.4017	16.1647	15.6283	23.1531	16.6086	20.6838	29.3357	25.5246	28.4385	46.6826	14.7845	21.7079	24.3075
ENSG00000005100	DHX33	DEAH (Asp-Glu-Ala-His) box polypeptide 33 [Source:HGNC Symbol;Acc:16718]	-1	GRCh37	7.5176	8.8175	3.43828	6.68064	5.76161	11.9552	4.10166	6.22535	4.13834	3.39683	5.38199	8.43	7.03331	5.82773	5.4201	8.41226	3.00217	5.73098	9.70691	7.44706	8.03829	9.28504	8.26672	4.8918	6.71534	9.11657	9.50692	9.46971	8.75709	7.11875	10.0365	5.06773	6.6731	6.44102	6.15828	5.34001	5.01798	9.57804	8.82155	8.22788	6.6001	4.75917
ENSG00000005102	MEOX1	mesenchyme homeobox 1 [Source:HGNC Symbol;Acc:7013]	-1	GRCh37	0	0	0	0	0	0	0	0	0	0	0.0187393	0	0	0	0	0	0	0	0	0	0	0	0	0.00970837	0	0	0	0.0281778	0	0	0	0	0	0	0	0	0	0	0	0	0	0
ENSG00000005108	THSD7A	thrombospondin, type I, domain containing 7A [Source:HGNC Symbol;Acc:22207]	-1	GRCh37	0	0	0	0	0	0	0	0	0	0	0	0.00427933	0	0.00361347	0.214509	0	0	0	0	0.194668	1.63314	0.0101042	0	0.0192479	0.00588914	0	0	0.0349159	0	0	0	0	0	0	0	0	0	0	0	0	0	0.00262674
ENSG00000005156	LIG3	ligase III, DNA, ATP-dependent [Source:HGNC Symbol;Acc:6600]	1	GRCh37	13.4122	11.5259	10.8374	11.9732	10.2181	12.0481	9.29575	10.7766	16.2089	17.2668	6.48865	9.62091	9.1506	10.8159	12.4583	8.80646	6.04572	9.1215	9.68973	10.2829	11.3893	10.1327	8.89492	12.8501	12.5024	11.5391	11.7856	12.2469	10.8178	8.74998	8.41716	8.20424	11.0375	9.9223	8.47574	9.58271	7.96127	10.4926	9.08347	17.7202	17.5806	7.95989
ENSG00000005175	RPAP3	RNA polymerase II associated protein 3 [Source:HGNC Symbol;Acc:26151]	-1	GRCh37	13.1433	15.617	15.5125	17.0046	21.8127	12.9837	18.2124	24.709	15.1693	16.311	13.4291	17.6248	13.4576	18.5602	18.6028	27.0679	14.5668	26.7134	10.5426	14.7678	20.1598	15.0712	17.6098	17.067	14.4702	17.4564	22.8275	20.8091	19.4635	23.0151	16.1965	23.2824	19.042	21.4139	21.1067	18.606	19.801	17.0413	18.3211	16.5261	13.5403	11.4836
ENSG00000005187	ACSM3	acyl-CoA synthetase medium-chain family member 3 [Source:HGNC Symbol;Acc:10522]	1	GRCh37	0.762833	0.668454	0.351203	0.288153	1.16044	0.474801	0.386267	0.369514	4.63926	5.0784	0.0298688	0.0458716	0.0441498	0.875388	0.661075	0.750731	0.464048	0.308403	0.163501	0.0544361	0.0815506	0.021662	0.00820622	0.092846	0.189383	0.498872	1.11904	1.28751	0.432706	0.806775	0.67456	0.590162	0.404777	0.489986	0.480224	0.469971	0.407964	0.0665842	0.0627031	4.78341	11.0407	1.75699
ENSG00000005189	AC004381,6	Putative RNA exonuclease NEF-sp [Source:UniProtKB/Swiss-Prot;Acc:Q96IC2]	1	GRCh37	10.9531	9.22834	7.02996	7.59962	6.87138	8.58908	5.67629	6.33511	0.938728	0.901282	6.74964	3.41676	3.83022	14.0751	13.3583	9.96883	6.20526	9.26888	7.62224	7.0839	8.02499	7.02049	6.8142	9.97268	11.8217	14.7126	9.40342	9.49987	7.05857	8.53126	10.1008	6.12882	8.94633	8.45621	8.89254	7.40559	6.70633	3.25961	3.98549	10.0313	9.59209	8.28441
ENSG00000005194	CIAPIN1	cytokine induced apoptosis inhibitor 1 [Source:HGNC Symbol;Acc:28050]	-1	GRCh37	19.5544	13.7724	16.0775	10.6774	14.2907	14.5039	17.787	13.8603	15.3453	15.2402	14.4852	11.5959	12.2183	12.9692	13.5216	11.6168	12.1105	14.3668	15.3214	13.9374	18.5746	15.7736	14.8107	19.2255	19.0378	16.1279	12.1594	11.9774	13.6524	11.0907	11.5768	10.1056	11.8525	10.7785	11.4333	14.0215	14.0733	12.8307	13.2924	8.77852	10.0903	18.7572
ENSG00000005206	SPPL2B	signal peptide peptidase like 2B [Source:HGNC Symbol;Acc:30627]	1	GRCh37	7.24507	9.56268	5.78557	13.3573	4.50548	27.5811	5.70095	6.29017	11.6501	9.77289	9.09315	7.55887	9.85236	12.7932	16.503	3.55761	11.916	2.32508	15.9883	7.45233	2.54125	9.07549	7.78942	18.903	29.9652	26.3383	6.93997	3.93426	24.7374	14.8836	24.0662	9.98961	13.6404	13.4217	9.51259	10.6697	11.2984	5.00961	5.34469	6.67267	11.8406	5.20383
ENSG00000005238	FAM214B	family with sequence similarity 214, member B [Source:HGNC Symbol;Acc:25666]	-1	GRCh37	0.850486	1.15026	1.13786	1.48441	0.478343	1.08155	0.882225	0.599749	1.74056	1.61874	2.07373	1.58995	1.51623	0.215548	0.274194	0.937849	0.721634	0.735519	0.869861	0.735681	0.514324	1.11935	0.861134	1.05385	1.64607	1.04409	0.62566	0.29754	0.939001	0.698262	1.49449	1.14325	1.23352	0.85696	0.690549	0.907352	0.534596	0.593604	0.477111	1.21552	2.04309	0.810301
ENSG00000005243	COPZ2	coatomer protein complex, subunit zeta 2 [Source:HGNC Symbol;Acc:19356]	-1	GRCh37	0.0769864	0.0933645	0.127955	0.127181	0	0.251875	0.0169131	0	0	0	0.0274646	0.0126538	0	0.0427395	0	0.0591689	0.0673731	0.0708949	0.485716	0.0250272	0	0	0	0.0569151	0.0348279	0.0842543	0	0.0825959	0.161301	0	0.274543	0	0.0372196	0	0	0	0.0247336	0.0131196	0.0741293	0	0.0203719	0.0310686
ENSG00000005249	PRKAR2B	protein kinase, cAMP-dependent, regulatory, type II, beta [Source:HGNC Symbol;Acc:9392]	1	GRCh37	3.12474	5.5012	6.00489	6.8545	5.12201	2.94125	6.74979	12.8258	0.265325	0.357531	3.30114	5.07701	8.22048	5.29252	6.74897	2.93586	4.86072	7.3083	4.28138	18.2846	9.4429	23.8091	25.3982	0.170416	0.260705	0.949035	6.44241	5.5468	5.07809	4.46802	4.55384	7.82803	7.43486	5.81047	9.52452	5.585	6.22085	3.80482	5.80263	1.89518	3.38974	0.066447
ENSG00000005302	MSL3	male-specific lethal 3 homolog (Drosophila) [Source:HGNC Symbol;Acc:7370]	1	GRCh37	7.34009	7.98623	11.1153	11.539	8.22771	7.14225	8.30752	9.97773	6.77825	6.94173	7.03025	8.59788	6.75453	6.7404	7.9603	9.17159	5.08432	7.62187	6.37936	4.68374	5.65603	3.73898	4.36521	7.2399	5.85422	7.31679	9.74445	8.68015	7.99173	8.90754	8.50254	8.88261	9.99306	11.6866	11.5469	6.5317	6.33471	8.03004	6.65538	8.13866	8.83602	7.43584
ENSG00000005339	CREBBP	CREB binding protein [Source:HGNC Symbol;Acc:2348]	-1	GRCh37	3.97185	3.20157	4.29305	9.64601	2.97193	11.0653	3.06622	4.19607	6.93906	5.86873	3.55844	7.43274	3.86052	4.82503	5.26757	10.1539	7.83313	2.86774	12.5582	6.02512	5.86061	6.14539	5.74661	4.08824	3.66931	3.64912	7.26001	5.93796	10.2577	6.01255	14.3286	6.47977	7.11262	9.89943	6.61221	4.42308	5.26774	9.85004	5.14604	6.81124	5.20405	3.67502
ENSG00000005379	BZRAP1	benzodiazepine receptor (peripheral) associated protein 1 [Source:HGNC Symbol;Acc:16831]	-1	GRCh37	2.82061	3.1892	6.03039	13.9204	5.74285	13.0711	4.60811	3.76303	10.1345	9.64108	8.21832	18.6344	18.6405	3.40533	3.09216	3.85983	12.0644	3.03716	9.82703	15.4531	6.50276	13.3427	10.01	5.53457	6.62938	3.65505	4.68996	3.60545	12.7734	4.74727	9.67255	3.80174	13.6016	11.5316	5.20976	7.3832	5.40635	8.69257	7.20952	3.53836	3.50749	1.22007
ENSG00000005381	MPO	myeloperoxidase [Source:HGNC Symbol;Acc:7218]	-1	GRCh37	0	0.0119026	0	0	0	0	0	0	0.0166479	0	0	0.0129053	0	0	0	0	0.0171781	0	0	0.0255247	0	0.0152358	0.0346306	0.0290233	0.0888004	0.0429646	0	0	0.0329016	0	0	0	0	0.0172314	0.00993416	0	0	0	0.0126005	0.0197323	0	0
ENSG00000005421	PON1	paraoxonase 1 [Source:HGNC Symbol;Acc:9204]	-1	GRCh37	10.7021	7.58916	15.6493	12.5785	0	0	0	0	0	0	18.1654	11.4902	9.15432	9.12775	4.63963	1.38984	1.72831	3.37436	2.31614	2.30508	2.94799	1.58829	1.60918	0.0263861	0	0.0347206	7.75835	9.44531	0.697947	3.00652	1.65935	4.25661	1.56447	0.584851	1.13195	3.33905	2.82079	1.64628	3.00899	0.0119596	0.0125927	0
ENSG00000005436	GCFC2	GC-rich sequence DNA-binding factor 2 [Source:HGNC Symbol;Acc:1317]	-1	GRCh37	5.35414	6.95772	6.69677	9.27361	9.45635	6.72495	6.84791	10.8373	8.56207	9.87593	7.00805	7.65937	5.91068	7.52565	7.69951	9.27873	7.34713	12.9625	4.97161	9.05897	9.80778	7.75504	10.2059	6.32369	7.67452	9.74805	9.20606	10.5099	7.16325	12.2468	7.17553	9.61912	9.68589	7.81149	13.2799	9.57675	9.45426	10.1406	10.0214	9.98495	8.51685	3.16581
ENSG00000005448	WDR54	WD repeat domain 54 [Source:HGNC Symbol;Acc:25770]	1	GRCh37	12.1533	8.50162	7.22457	5.19496	9.11134	17.4211	10.3983	7.24105	8.34904	6.04573	15.5729	12.266	17.6337	6.45872	8.48274	5.50246	7.14287	5.26518	11.1355	8.42076	6.96375	7.23566	5.48217	12.1754	12.1119	10.7191	6.26539	5.41409	8.85438	8.95959	11.3276	6.74318	11.177	9.47091	9.46087	9.12988	9.17654	9.31996	8.7448	4.27324	3.6706	8.31662
ENSG00000005469	CROT	carnitine O-octanoyltransferase [Source:HGNC Symbol;Acc:2366]	1	GRCh37	2.6274	3.44611	6.67236	7.00603	5.43158	5.05484	6.98303	9.73666	7.07258	5.51918	3.18891	4.5579	3.54199	4.33622	4.06866	4.0606	2.27433	4.18155	3.36551	2.4417	3.35471	2.17234	3.2414	7.13096	6.27896	3.50054	4.45461	4.58062	7.40771	9.00804	7.60435	6.86516	5.82652	8.13525	5.18874	4.32828	3.47279	4.61861	4.46398	2.00244	1.15624	4.4026
ENSG00000005471	ABCB4	ATP-binding cassette, sub-family B (MDR/TAP), member 4 [Source:HGNC Symbol;Acc:45]	-1	GRCh37	1.21225	1.44394	1.22091	1.10493	0.0876615	0	0.0208424	0.062806	0.0241387	0.0412015	0.0270762	0.0218309	0.0300164	0.805831	1.06826	0.014583	0.00276751	0.104838	0.00427541	0.0986929	0.136763	0.0810013	0.0613714	0.0210413	0.0386271	0.0276875	0.108687	0.13232	0.00795099	0	0	0.0184477	0.00917329	0	0.0144041	0.0532537	0.00304797	0	0.0121801	0.0238426	0.0100419	0.0114859
ENSG00000005483	KMT2E	lysine (K)-specific methyltransferase 2E [Source:HGNC Symbol;Acc:18541]	1	GRCh37	10.7464	12.8861	25.8584	45.3856	11.1779	17.4297	14.199	18.1255	16.8669	21.7042	15.8553	23.0777	12.9793	13.3634	16.9768	31.3512	17.249	14.2622	19.3969	22.4739	26.9555	21.2494	24.1838	15.6111	15.6199	16.9948	25.0154	19.0135	29.4727	20.0434	22.5626	26.5497	21.3006	24.398	21.2294	13.0373	11.7166	28.9564	20.9424	28.5782	18.8808	7.71791
ENSG00000005486	RHBDD2	rhomboid domain containing 2 [Source:HGNC Symbol;Acc:23082]	1	GRCh37	9.65694	10.8793	11.881	13.3522	4.66484	13.2265	7.42252	5.94522	9.95507	8.93025	7.27346	4.85431	6.24791	8.90943	7.99904	5.0143	13.5348	3.37952	11.3144	6.02197	3.44974	6.21696	4.96727	10.1742	16.286	7.09768	6.64784	3.09359	8.83641	6.9395	10.8253	6.85289	13.4053	12.6307	12.7947	10.2299	8.2907	13.2327	11.4424	7.78827	9.57245	7.06423
ENSG00000005513	SOX8	SRY (sex determining region Y)-box 8 [Source:HGNC Symbol;Acc:11203]	1	GRCh37	0.00356483	0.00972722	0	0.0265008	0	0	0.0281937	0	0	0	0	0	0	0.00890567	0	0	0	0	0	0	0	0	0	0.195681	0.1016	0.0117041	0	0	0.0134442	0.0149591	0.0254252	0.0155965	0.015511	0.0140821	0.0162371	0.0128637	0.0206151	0	0	0	0	0
ENSG00000005700	IBTK	inhibitor of Bruton agammaglobulinemia tyrosine kinase [Source:HGNC Symbol;Acc:17853]	-1	GRCh37	9.84152	12.6536	15.5029	14.1461	16.4071	9.85151	15.0068	16.7646	14.3729	16.4188	14.2841	14.1349	11.1156	11.5939	11.1374	14.284	11.2782	19.6219	9.42242	16.6097	24.9561	16.2793	19.6542	7.90647	6.40173	7.63636	16.4501	17.9718	14.0935	16.8597	12.3705	16.2546	13.8325	12.2362	16.1302	13.851	12.8297	16.0361	14.9967	27.5656	27.7349	16.1881
ENSG00000005801	ZNF195	zinc finger protein 195 [Source:HGNC Symbol;Acc:12986]	-1	GRCh37	10.6012	11.6071	11.54	13.9789	12.8201	11.8077	10.6611	12.1277	14.6598	18.4555	11.8882	18.349	11.466	6.26814	5.58732	14.1754	6.42731	17.8569	9.14302	12.8102	17.6736	13.6098	15.3758	13.7875	12.7019	13.7478	17.4069	17.8493	12.5227	16.3568	13.6585	14.6365	12.0137	11.093	12.3302	12.1519	8.50802	17.4104	14.9836	19.5432	18.2892	9.93275
ENSG00000005810	MYCBP2	MYC binding protein 2, E3 ubiquitin protein ligase [Source:HGNC Symbol;Acc:23386]	-1	GRCh37	30.127	32.722	52.8483	54.0477	45.3052	37.5281	36.7464	37.6011	40.5672	62.3183	36.826	63.7554	36.7686	37.2418	33.7042	49.7174	27.3026	41.5752	36.6802	50.5454	65.154	47.2264	50.8741	33.2682	24.9553	34.2412	53.3716	55.3791	48.8772	44.8201	38.0222	50.0488	45.4862	50.0494	28.4503	36.7003	28.3402	52.9688	43.7553	54.5477	43.5319	19.654
ENSG00000005812	FBXL3	F-box and leucine-rich repeat protein 3 [Source:HGNC Symbol;Acc:13599]	-1	GRCh37	12.7862	19.5209	24.9349	22.9802	24.9535	16.7441	24.6967	26.4968	20.523	29.4491	27.6049	21.854	25.2366	22.6161	26.186	22.9567	29.6848	25.7888	14.4321	20.0962	20.4877	20.3366	24.0832	15.6237	14.8681	20.1535	20.9745	20.533	17.9997	23.3278	19.0554	31.9238	20.0425	20.9606	26.8759	18.0193	18.4068	19.4803	18.4185	21.3213	19.222	19.0744
ENSG00000005844	ITGAL	integrin, alpha L (antigen CD11A (p180), lymphocyte function-associated antigen 1; alpha polypeptide) [Source:HGNC Symbol;Acc:6148]	1	GRCh37	40.6481	37.902	51.4357	55.2413	50.989	128.372	47.4226	35.6104	21.9132	23.1955	158.405	85.845	82.5881	18.8507	32.7188	58.2054	44.4532	31.3802	75.6888	17.8059	11.1793	15.8679	13.2629	47.2336	45.3828	33.2779	24.6569	24.8208	93.962	49.1247	110.43	56.4887	48.6906	50.2613	28.704	40.1074	35.7411	84.5046	55.3351	43.3605	99.7999	14.7759
ENSG00000005882	PDK2	pyruvate dehydrogenase kinase, isozyme 2 [Source:HGNC Symbol;Acc:8810]	1	GRCh37	3.74733	3.94064	0.837733	1.06073	1.39833	4.51548	2.17718	1.94645	8.11902	5.28409	2.47111	2.73756	3.09446	0.0216037	0	1.31597	1.99035	0.76449	1.56078	1.05422	0.586244	1.60085	1.47989	3.38516	4.38353	3.45438	0	0	3.19612	2.26802	3.7726	1.98001	3.81288	2.72149	2.31736	2.11155	2.2504	0.0530529	0.0416337	2.71226	3.24027	2.50222
ENSG00000005884	ITGA3	integrin, alpha 3 (antigen CD49C, alpha 3 subunit of VLA-3 receptor) [Source:HGNC Symbol;Acc:6139]	1	GRCh37	1.90037	1.87803	0.203219	0.263612	0.312763	0.441388	1.6859	1.17643	2.57139	1.63171	4.31093	2.69672	3.64425	0.0523474	0.00498002	0.367925	0.408362	0.160305	0.98715	0.400852	0.192165	0.489799	0.422287	1.75615	1.54878	2.16974	0.0319598	0.108945	1.31911	1.55567	2.98898	1.56907	1.48683	1.41353	0.873658	0.587452	0.55927	0.222492	0.228148	0.0182286	0.0191935	0.0175628
ENSG00000005889	ZFX	zinc finger protein, X-linked [Source:HGNC Symbol;Acc:12869]	1	GRCh37	18.1193	21.2621	26.9251	26.6953	16.126	12.5866	17.4323	18.1333	14.1388	15.7303	16.3515	15.9543	13.0978	24.4323	24.9283	18.4661	17.4533	17.9382	14.3199	24.8953	29.6035	25.0548	27.6301	12.8655	12.0013	14.8552	13.9909	15.0495	14.1231	14.2949	13.2361	16.6212	15.2293	15.256	13.3224	22.9764	19.8716	21.4245	21.3019	17.9685	15.5346	17.951
ENSG00000005893	LAMP2	lysosomal-associated membrane protein 2 [Source:HGNC Symbol;Acc:6501]	-1	GRCh37	21.107	34.0007	20.6646	23.7537	26.8217	22.8093	23.6528	30.445	39.6122	38.9295	19.1819	15.6989	19.3186	26.7232	32.2936	28.5616	46.1465	33.2427	25.6171	17.9815	20.8058	19.5507	24.013	17.1944	24.7711	18.3498	18.2373	19.8264	23.7618	33.9461	32.4392	36.8384	28.7854	24.7226	32.3238	32.0838	35.4355	18.0844	16.2665	31.6445	26.9558	32.104
ENSG00000005955	GGNBP2	gametogenetin binding protein 2 [Source:HGNC Symbol;Acc:19357]	1	GRCh37	7.42953	10.945	12.0868	14.6256	12.4131	9.82165	11.8	15.2068	18.7918	19.0101	10.3759	10.7645	9.71078	12.4142	11.9564	15.0072	14.3914	15.4106	9.66894	9.37904	10.7281	9.76738	10.125	11.0671	11.3493	11.6499	12.0877	12.9128	12.8491	13.4894	12.063	14.6645	11.8849	12.9841	11.2098	12.3177	9.65406	13.3302	12.8206	12.7419	11.2893	9.92373
ENSG00000005961	ITGA2B	integrin, alpha 2b (platelet glycoprotein IIb of IIb/IIIa complex, antigen CD41) [Source:HGNC Symbol;Acc:6138]	-1	GRCh37	0.0170773	0.0310654	0.0182464	0.0952137	0.0197242	0.108949	0.0168827	0.0141316	0.0977639	0.14462	0	0.0294723	0.0162092	0.0142208	0	0.0393749	0.0261535	0	0.0173157	0.066619	0.0199604	0.00994127	0.0301284	0.0710158	0.0695302	0.102792	0	0.0274824	0.139543	0.0298589	0.111649	0.0373574	0.0495368	0.0112434	0.0324099	0.0102706	0.0288039	0.0436532	0.0246652	1.39697	4.18228	0.0361814
ENSG00000005981	ASB4	ankyrin repeat and SOCS box containing 4 [Source:HGNC Symbol;Acc:16009]	1	GRCh37	0.0205854	0	0.0219947	0.0255052	0	0	0	0	0	0	0.0440627	0.0558278	0.0293086	0.0085711	0	0.0237318	0	0	0	0.0602284	0.0721825	0.023967	0.0363176	0	0	0	0	0.016564	0	0	0	0	0	0.0135531	0.0156271	0	0	0	0	0	0	0.00623058
ENSG00000006007	GDE1	glycerophosphodiester phosphodiesterase 1 [Source:HGNC Symbol;Acc:29644]	-1	GRCh37	11.1727	10.1035	10.3841	7.75999	10.1002	9.33168	12.7942	10.5257	12.7513	11.8411	8.35872	7.78169	9.70743	9.88537	9.02818	10.0071	17.8722	10.4766	10.7768	9.38755	11.0059	12.145	12.13	12.5446	15.4038	12.0393	7.95245	7.08832	8.8999	10.0906	8.12188	9.98783	9.13063	7.29932	10.6754	9.27801	9.56735	7.05208	7.64441	12.1008	15.2657	20.1207
ENSG00000006015	C19orf60	chromosome 19 open reading frame 60 [Source:HGNC Symbol;Acc:26098]	1	GRCh37	4.84763	7.40691	3.79696	6.13396	3.28143	8.86252	2.79015	2.37429	7.03185	6.77998	6.53282	2.28167	4.84596	7.68317	8.48816	2.17273	9.92059	1.94277	7.49182	6.7349	2.0549	9.79229	10.9179	5.10794	6.72857	8.3581	3.27213	2.69347	4.86226	8.6267	6.9383	9.54808	4.42658	3.61138	8.45619	5.56585	10.7497	4.6091	6.44633	2.26924	3.59522	2.68188
ENSG00000006016	CRLF1	cytokine receptor-like factor 1 [Source:HGNC Symbol;Acc:2364]	-1	GRCh37	0.0628204	0.0428539	0	0	0.0362788	0	0	0.0259923	0	0	0	0.0154881	0.0149068	0	0	0	0.013744	0	0.0530813	0	0	0	0.0138538	0.00870794	0.0426289	0.0171877	0	0	0.0789725	0.0109839	0	0	0.0455564	0.0206799	0	0.0377813	0	0.0481748	0	0	0	0.0285207
ENSG00000006025	OSBPL7	oxysterol binding protein-like 7 [Source:HGNC Symbol;Acc:16387]	-1	GRCh37	3.2166	3.40454	3.6988	5.70994	2.66559	5.64882	3.09439	2.17239	7.71624	7.35734	4.71611	5.52639	5.2505	2.85274	3.33499	1.86243	1.76092	1.69357	3.04701	3.82632	2.06528	3.14881	2.64021	3.97488	3.37688	4.00963	2.71704	2.70429	5.23135	2.69855	5.00668	3.86007	3.27405	4.264	1.69177	2.95817	2.30431	3.47329	2.71528	2.86013	4.10507	2.27457
ENSG00000006042	TMEM98	transmembrane protein 98 [Source:HGNC Symbol;Acc:24529]	1	GRCh37	0	0	0	0	0	0	0.0240899	0.0151233	0	0.0238106	0.0195593	0	0	0	0.00941086	0.021069	0.0039984	0.0252444	0.179132	0	0.0106806	0	0.0161213	13.6089	13.2077	10.9005	0.012079	0.0441164	6.46736	0.811638	0.738631	0.0133263	0	0	0	0.0329739	0	0	0.0263961	4.45744	3.17729	0
ENSG00000006047	YBX2	Y box binding protein 2 [Source:HGNC Symbol;Acc:17948]	-1	GRCh37	0.171062	0.168038	0.00731093	0.0381501	0.094837	0.100739	0	0	0.326432	1.24361	0.0439387	0.00506097	0.0389681	0.00854697	0.0211408	0	0	0	0.0346902	0.53052	0.731789	3.07109	2.62562	0.398363	0.264663	0.179723	0.0135673	0	0.0129027	0	0.0244012	0	0.0148862	0.0135149	0	0	0.00989239	0.0157418	0	0.22441	0.0651832	0
ENSG00000006059	KRT33A	keratin 33A [Source:HGNC Symbol;Acc:6450]	-1	GRCh37	0	0	0	0	0	0	0	0	0	0	0	0	0	0	0	0	0	0	0	0	0	0	0	0	0	0	0	0	0	0	0	0	0	0	0	0	0	0	0	0	0	0
ENSG00000006062	MAP3K14	mitogen-activated protein kinase kinase kinase 14 [Source:HGNC Symbol;Acc:6853]	-1	GRCh37	2.71224	2.88135	2.17097	3.81053	2.49615	6.88936	2.61742	2.98066	12.2548	8.71182	5.31785	5.89754	4.97049	3.75318	3.27203	3.53494	2.90162	1.91362	5.75619	3.63893	2.45047	4.68827	3.08773	3.52832	2.70745	3.14349	2.89341	2.69022	4.05204	2.91962	7.63015	3.6434	4.76872	5.08344	2.82552	3.51048	3.11111	5.67552	3.93071	6.01623	8.03569	2.38167
ENSG00000006071	ABCC8	ATP-binding cassette, sub-family C (CFTR/MRP), member 8 [Source:HGNC Symbol;Acc:59]	-1	GRCh37	0	0	0	0	0	0	0.00914077	0	1.06747	1.13838	0.00742168	0	0	0	0	0.015989	0.00303434	0	0	0	0	0	0	0.003845	0	0.00758925	0	0.0111598	0	0	0.00824321	0.0353961	0	0	0	0	0	0	0	0	0	2.66559
ENSG00000006074	CCL18	chemokine (C-C motif) ligand 18 (pulmonary and activation-regulated) [Source:HGNC Symbol;Acc:10616]	1	GRCh37	0	0	0	0	0	0	0	0	0	0	0	0	0	0	0	0	0	0	0	0	0	0	0	0	0	0	0	0	0	0	0	0	0	0	0	0	0	0	0	0	0	0
ENSG00000006075	CCL3	chemokine (C-C motif) ligand 3 [Source:HGNC Symbol;Acc:10627]	-1	GRCh37	0.0105752	0	0.112992	0.0393077	0	0	0	0	0	0	0.0339539	0	0.0301129	0	0	0.512045	0.06941	0	0	0.340347	0.259572	0.110811	0.111943	0	0	0	0	0	0	0	0	0.0694012	0.276083	0.0417751	0.072252	0.0381606	0.122311	0	0	0.0478384	0.0251854	0
ENSG00000006114	SYNRG	synergin, gamma [Source:HGNC Symbol;Acc:557]	-1	GRCh37	9.61549	11.2843	12.5948	20.9079	10.7288	19.401	8.77839	13.7912	14.5034	14.1006	9.35879	11.5933	8.20554	7.69659	7.55616	17.6209	7.59599	11.9231	18.6692	13.537	18.164	13.7873	14.095	11.9502	11.6358	14.2026	12.2569	11.9462	22.2071	13.2718	17.5456	12.9198	14.5174	16.2882	13.0523	12.0836	11.0872	17.8688	10.8527	11.3311	9.24268	6.96747
ENSG00000006116	CACNG3	calcium channel, voltage-dependent, gamma subunit 3 [Source:HGNC Symbol;Acc:1407]	1	GRCh37	0	0	0	0	0	0	0	0	0	0	0	0	0	0	0	0	0	0	0	0	0	0	0	0	0	0	0	0	0	0	0	0	0	0	0	0	0	0	0.0147794	0	0	0
ENSG00000006118	TMEM132A	transmembrane protein 132A [Source:HGNC Symbol;Acc:31092]	1	GRCh37	0.0217292	0.00592918	0.00464336	0.0323068	0	0.127964	0.0171853	0	0.0165861	0.00849303	0.0488365	0.00321435	0.0247496	0.0108568	0.0201406	0.0150303	0.0199667	0.0180089	0.471499	0.012715	0	0.0227688	0.0115007	0.238553	0.132706	0.0570734	0.00861696	0.0419625	0.139312	0.0638276	0.178225	0.0142601	0.00945463	0.0343348	0.0148459	0.007841	0.0125658	0	0	0	0.0310496	0.00394606
ENSG00000006125	AP2B1	adaptor-related protein complex 2, beta 1 subunit [Source:HGNC Symbol;Acc:563]	1	GRCh37	22.699	24.0851	20.7369	27.4912	21.5833	33.1741	30.0767	38.825	46.8499	50.934	26.9608	30.8923	26.6285	19.8995	20.9481	42.4974	34.3826	25.6612	37.6655	29.2043	33.8497	27.0505	26.2329	26.0345	22.123	25.0548	25.8426	26.4823	33.8083	23.341	43.4437	31.3703	20.7019	24.5902	19.8621	24.9925	24.233	32.5734	28.0085	30.9183	23.1736	20.5777
ENSG00000006128	TAC1	tachykinin, precursor 1 [Source:HGNC Symbol;Acc:11517]	1	GRCh37	0	0	0	0	0	0	0	0	0	0	0	0	0	0	0	0	0	0	0	0	0	0	0	0	0	0	0.0331853	0	0	0	0	0	0	0	0	0	0	0	0	0	0	0
ENSG00000006194	ZNF263	zinc finger protein 263 [Source:HGNC Symbol;Acc:13056]	1	GRCh37	8.69988	8.43367	9.29003	7.71762	6.76019	6.37805	8.78993	6.53356	11.8736	10.9817	8.47719	9.08657	9.11443	9.62103	10.5801	6.57186	8.09224	6.28818	5.80764	7.72486	6.88566	8.15722	6.7227	7.5526	7.70904	7.1951	6.88394	6.50021	5.72279	5.90924	5.07317	6.96126	6.74256	6.63658	6.33697	8.28687	5.82484	6.56643	7.55838	9.22782	11.1441	10.5922
ENSG00000006210	CX3CL1	chemokine (C-X3-C motif) ligand 1 [Source:HGNC Symbol;Acc:10647]	1	GRCh37	0	0	0	0	0	0	0	0	0	0	0	0	0	0	0	0	0	0	0.00535516	0	0	0	0	0	0	0	0	0.012749	0	0	0	0	0.01149	0	0	0	0	0	0	0	0	0
ENSG00000006282	SPATA20	spermatogenesis associated 20 [Source:HGNC Symbol;Acc:26125]	1	GRCh37	3.43018	3.39982	1.88891	2.04088	0.689927	0.861671	0.286319	0.254642	0.0460558	0.0235833	0.0581178	0	0	0.286396	0.260988	0.313018	0.186131	0.225031	0.69745	0	0	0	0	0.0853102	0.196531	0.247625	1.32797	1.28173	0.170665	0.253193	0.914474	0.0857941	0.958251	0.440948	0.377885	0.35925	0.274779	0.134185	0.183009	3.30945	5.84127	2.18599
ENSG00000006283	CACNA1G	calcium channel, voltage-dependent, T type, alpha 1G subunit [Source:HGNC Symbol;Acc:1394]	1	GRCh37	0	0	0	0.0120972	0.0112771	0	0	0.0242388	0.0310529	0.0127207	0	0	0.00926741	0	0	0	0.00213613	0.0404603	0	0	0	0.0170514	0	0.00541365	0.00331275	0.00534273	0.0193595	0.00785635	0	0	0	0	0	0	0	0.0117441	0.00235261	0	0	0.00368063	0.0116264	0.00886554
ENSG00000006327	TNFRSF12A	tumor necrosis factor receptor superfamily, member 12A [Source:HGNC Symbol;Acc:18152]	1	GRCh37	0.0683954	0	0.0365388	0.031778	0.0592474	0	0.033808	0	0.978873	0.601489	0.850943	0.999109	1.36329	0	0.105658	0	0.0112228	0	1.45636	1.72594	0.659524	2.74725	2.30773	0.12799	0.0174045	0	0.237326	0.0412756	0.580371	0.0538139	1.00611	0.149618	0	0	0	0.0617012	0.0247203	0.05245	0	4.19619	4.82554	0.26394
ENSG00000006377	DLX6	distal-less homeobox 6 [Source:HGNC Symbol;Acc:2919]	1	GRCh37	0	0	0	0	0	0	0	0	0	0	0	0	0.013044	0	0	0	0	0	0	0	0	0	0	0	0	0	0	0	0	0	0	0	0	0	0	0	0	0	0	0	0	0
ENSG00000006432	MAP3K9	mitogen-activated protein kinase kinase kinase 9 [Source:HGNC Symbol;Acc:6861]	-1	GRCh37	1.35339	1.35396	1.00037	1.41291	2.17458	3.69211	2.55235	2.774	0.068156	0.0398856	0.991117	1.07933	0.93348	1.81002	1.0838	2.90285	2.22367	2.02979	4.58637	0.910622	1.17411	1.09156	0.877667	2.21091	2.06702	1.2899	1.7047	1.63812	4.21894	1.64061	3.0159	2.3523	1.81491	2.51946	1.96379	2.31988	1.64497	2.94437	2.02659	3.17942	2.12347	0.00926589
ENSG00000006451	RALA	v-ral simian leukemia viral oncogene homolog A (ras related) [Source:HGNC Symbol;Acc:9839]	1	GRCh37	7.95786	12.9627	3.79533	5.2076	14.0708	11.056	9.47811	14.9398	12.5533	13.9176	15.3773	10.4263	14.3743	11.1679	10.6818	18.4279	8.87308	17.1851	10.2458	14.4036	14.6171	13.7772	14.2145	7.62244	8.15277	10.785	13.5907	11.9047	13.3639	10.4287	11.8373	13.7493	8.87209	9.16171	14.589	10.2979	12.0471	20.9856	21.4185	10.6182	8.86005	11.9778
ENSG00000006453	BAIAP2L1	BAI1-associated protein 2-like 1 [Source:HGNC Symbol;Acc:21649]	-1	GRCh37	0	0	0	0	0.0228198	0	0	0.0163495	0.0125674	0	0.0422903	0	0.0187531	0.024679	0	0	0	0.0272911	0.126877	0	0	0	0	0.0109548	0	0	0.0652917	0.0158977	0.037256	0	0.0117429	0	0	0.0130079	0	0.0237649	0	0	0	3.076	2.68988	0
ENSG00000006459	KDM7A	lysine (K)-specific demethylase 7A [Source:HGNC Symbol;Acc:22224]	-1	GRCh37	1.42747	2.58301	7.36818	9.78969	3.64577	3.39907	3.08742	3.96799	3.85579	3.37905	4.90596	7.54929	3.92637	1.91281	1.98259	5.34256	1.55713	5.80425	3.70005	3.32351	5.81906	4.74594	5.93685	4.57889	5.21506	5.10474	5.21562	4.27897	10.5648	4.23946	2.10313	2.92474	7.793	5.24181	7.50537	2.90199	1.82877	12.1237	5.81255	1.13686	1.24891	2.96046
ENSG00000006468	ETV1	ets variant 1 [Source:HGNC Symbol;Acc:3490]	-1	GRCh37	0	0	0	0	0	0	0	0	0.0249013	0.0318774	0	0	0	0.00407495	0	0	0.0021412	0	0.0760807	0	0	0	0	0	0	0.0267771	0.0064685	0	0.0184549	0	0.0232675	0.00713645	0	0	0.0557219	0	0	2.71189	1.86118	0.00368937	0	0.00888659
ENSG00000006530	AGK	acylglycerol kinase [Source:HGNC Symbol;Acc:21869]	1	GRCh37	8.3811	6.72314	10.9789	12.0286	8.81333	7.80211	7.91103	8.79463	7.5615	8.12115	7.02758	7.57871	6.30817	7.2887	7.67964	8.79688	6.34831	8.9602	6.22495	7.78776	10.0485	7.74615	8.48092	7.26158	8.49408	9.20665	10.0292	8.8196	8.70063	8.9367	9.53526	9.22774	9.03015	7.86465	7.91956	7.56734	6.38809	13.0986	13.21	8.97885	9.22427	7.22664
ENSG00000006534	ALDH3B1	aldehyde dehydrogenase 3 family, member B1 [Source:HGNC Symbol;Acc:410]	1	GRCh37	0.460545	0.345097	0	0.0177392	0	0	0	0	0.683038	0.512975	0.0996003	0.0564786	0.0339742	0	0	0	0.00626482	0	0.0629087	0	0.012551	0.00833469	0	0.0119078	0	0	0	0.0115205	0.0539962	0.0150201	0.0765868	0	0	0.00942637	0.0108689	0.00861077	0	0	0	0.0377808	0.107977	0.0130004
ENSG00000006555	TTC22	tetratricopeptide repeat domain 22 [Source:HGNC Symbol;Acc:26067]	-1	GRCh37	0.213963	0.170878	0.0557587	0.0581922	0.0361649	0.222811	0.221843	0.207286	0	0	0	0	0	0	0	0.108292	0.143859	0.108128	0.174619	0	0	0	0	0.0217015	0.00531189	0.11137	0	0.0125974	0.0984059	0.0273735	0.0186102	0.0171239	0.113534	0.0927676	0.106964	0.0847411	0.101853	0.0760374	0.037687	0	0	0
ENSG00000006576	PHTF2	putative homeodomain transcription factor 2 [Source:HGNC Symbol;Acc:13411]	1	GRCh37	3.45055	4.49542	7.63564	13.853	5.59434	7.51909	3.95232	7.57999	5.6519	5.49486	2.26865	4.46527	2.62186	4.84285	6.17034	9.88896	7.6269	7.17599	6.67823	6.23942	8.45988	6.42566	8.7584	6.95456	8.41446	7.8491	12.7326	8.35153	10.6384	10.7617	9.81797	9.44233	6.66658	6.37787	7.71658	5.64108	5.09177	10.357	8.21723	10.268	8.24384	4.92658
ENSG00000006606	CCL26	chemokine (C-C motif) ligand 26 [Source:HGNC Symbol;Acc:10625]	-1	GRCh37	0	0	0	0	0	0	0	0	0	0	0	0	0	0	0	0	0	0	0	0	0	0	0	0.0372246	0.136672	0	0	0	0	0	0	0	0	0	0	0	0.0323534	0	0	0	0	0
ENSG00000006607	FARP2	FERM, RhoGEF and pleckstrin domain protein 2 [Source:HGNC Symbol;Acc:16460]	1	GRCh37	2.04219	1.98611	2.37525	2.67694	2.63601	3.94429	2.32561	2.44919	0.033469	0.0171381	3.8715	5.70627	3.80498	3.03425	1.77808	2.32779	2.40306	2.4893	2.27189	0.529187	0.653438	0.421164	0.617892	2.5017	2.8988	2.5373	3.0125	2.67788	2.79052	3.41084	3.39313	1.52271	2.60899	2.45959	2.12948	2.86385	2.71315	2.68328	2.70737	2.55128	1.80916	1.61047
ENSG00000006611	USH1C	Usher syndrome 1C (autosomal recessive, severe) [Source:HGNC Symbol;Acc:12597]	-1	GRCh37	0	0	0	0	0	0	0	0	0	0.0294974	0.0121154	0	0	0	0	0	0	0	0.00765223	0	0	0	0	0	0	0	0	0	0	0	0	0	0	0	0	0	0	0	0	0	0	0.0068526
ENSG00000006625	GGCT	gamma-glutamylcyclotransferase [Source:HGNC Symbol;Acc:21705]	-1	GRCh37	24.632	23.6941	12.2464	10.0496	34.4273	11.2335	24.2857	25.6541	26.3035	24.8632	25.3236	25.126	30.2758	21.3614	21.5756	21.6275	26.8473	37.0489	8.15714	22.688	25.2426	23.5799	23.6379	22.8731	20.041	24.7246	28.4163	25.1855	11.3227	20.9859	9.16857	16.401	17.4658	15.1361	20.3423	24.361	27.5537	32.093	46.1181	34.7223	29.7065	20.3479
ENSG00000006634	DBF4	DBF4 homolog (S, cerevisiae) [Source:HGNC Symbol;Acc:17364]	1	GRCh37	13.8516	14.6087	25.6437	23.052	21.7163	10.6787	16.8701	19.8893	10.3283	12.6793	9.50789	11.6679	11.4459	22.1679	21.4514	20.1258	25.4053	27.5143	11.3115	20.0918	21.1361	18.6515	21.8678	20.0301	16.9836	18.0416	25.7424	19.8058	13.1183	22.1044	11.9618	15.9499	17.3099	18.7522	18.4814	19.5555	21.6852	22.9048	28.3812	11.6181	9.28564	10.862
ENSG00000006638	TBXA2R	thromboxane A2 receptor [Source:HGNC Symbol;Acc:11608]	-1	GRCh37	0.022627	0.0617416	0.0241761	0.042052	0	0	0	0	0.0215892	0.0221099	0	0	0	0	0	0.0391282	0	0	0.091772	0.0165504	0	0	0.0149698	0.00940944	0.0115158	0	0	0	0.0853344	0	0.0201727	0.0123744	0	0.0223459	0	0	0	0	0	0.0127946	0	0.0205455
ENSG00000006652	IFRD1	interferon-related developmental regulator 1 [Source:HGNC Symbol;Acc:5456]	1	GRCh37	4.46603	6.9446	14.7685	14.8513	8.09217	5.08928	8.45914	7.9643	5.92659	11.0528	12.3589	12.1095	11.301	9.18387	7.85576	6.62691	2.24325	8.54634	3.9055	12.4033	13.3478	10.5157	12.7026	9.14812	7.36471	7.3875	8.95194	7.92079	7.3734	11.1555	7.42422	10.1483	5.25052	6.41358	7.56161	7.88192	4.92004	11.4859	11.5066	5.77852	5.65479	11.1828
ENSG00000006659	LGALS14	lectin, galactoside-binding, soluble, 14 [Source:HGNC Symbol;Acc:30054]	1	GRCh37	0	0	0	0	0	0	0	0	0.279419	0.515084	0	0	0	0	0	0	0	0	0	0.128523	0.0256719	0.102287	0.0387495	0	0	0	0	0	0	0	0	0	0	0	0	0	0	0	0	0	0	1.64865
ENSG00000006695	COX10	cytochrome c oxidase assembly homolog 10 (yeast) [Source:HGNC Symbol;Acc:2260]	1	GRCh37	5.62839	5.76264	6.87584	6.1836	6.28217	7.71445	5.43622	6.13313	2.14809	2.70607	5.19746	6.85232	5.13427	4.90263	4.72445	6.47717	4.53109	6.10957	6.41404	4.86735	5.05621	4.41889	4.17843	5.37708	5.04963	5.44564	5.35284	5.81939	6.19892	5.89414	7.15825	5.72035	5.95989	5.8831	5.89861	4.99663	4.3926	8.29629	7.64006	6.52293	5.04145	5.61716
ENSG00000006704	GTF2IRD1	GTF2I repeat domain containing 1 [Source:HGNC Symbol;Acc:4661]	1	GRCh37	0	0.00663451	0.0207829	0.03615	0.0168497	0.178983	0.0865334	0.0724328	0.85372	0.0285101	0.0858724	0.0107902	0.0207704	0.103261	0.0901462	0	0.0478756	0	0.142991	0.0426826	0.0255771	0.00849245	0.0193032	0.177954	0.386081	0.11176	0.0482102	0.0117386	0.146715	0.331595	0.589609	0.101058	0.0211587	0.0288144	0.0276866	0.0350951	0.0175758	0	0.0421412	0.533444	0.671703	0.238436
ENSG00000006712	PAF1	Paf1, RNA polymerase II associated factor, homolog (S, cerevisiae) [Source:HGNC Symbol;Acc:25459]	-1	GRCh37	19.8321	27.0494	16.2229	15.0556	17.318	14.49	19.6822	21.2871	27.4824	25.9232	18.8421	13.1312	21.4657	27.768	25.9988	19.3338	16.0756	19.1899	16.5483	19.249	13.8396	19.4426	13.1168	24.2317	25.8586	23.0782	18.4111	18.8692	14.0922	15.0091	14.8669	15.001	23.1382	24.4455	12.2456	26.8819	21.7885	13.7417	19.518	13.9834	14.3428	15.9375
ENSG00000006715	VPS41	vacuolar protein sorting 41 homolog (S, cerevisiae) [Source:HGNC Symbol;Acc:12713]	-1	GRCh37	8.52852	9.25663	6.60003	5.87181	11.523	6.9296	13.3147	12.9618	15.5674	20.2492	15.5153	14.9499	12.5721	9.51205	11.3134	11.5855	7.99174	10.5077	7.26144	14.6124	18.7839	13.8154	16.5881	11.3969	10.2828	11.3307	13.766	13.1708	10.3038	11.8047	9.66364	14.3812	11.2533	10.5687	8.60678	11.1524	9.59221	14.1459	12.3794	15.9414	15.7338	13.8733
ENSG00000006740	ARHGAP44	Rho GTPase activating protein 44 [Source:HGNC Symbol;Acc:29096]	1	GRCh37	0.0374513	0.0139353	0.00363774	0.012655	0.0471886	0.0551379	0.0403903	0.0422609	0.370329	0.0731905	0.0601227	0.0327368	0.0775583	0	0	0.0706508	0.0156425	0.0141087	0.0794007	0.1544	0.131322	0.107026	0.117129	0.0792863	0.0311897	0.0670694	0	0.0246559	0.0192602	0.0535761	0.0546365	0	0.140734	0.22864	0.16283	0.0307143	0.0295333	0.00783275	0.00491746	0.0154015	0	0.00309146
ENSG00000006744	ELAC2	elaC ribonuclease Z 2 [Source:HGNC Symbol;Acc:14198]	-1	GRCh37	22.6619	22.4082	15.4895	15.2715	16.2206	21.292	17.6649	16.0969	15.0913	14.9005	18.9877	18.8004	20.3637	18.4006	19.3872	14.2785	12.8982	16.5716	18.0928	18.5193	16.6331	19.36	15.9203	17.3423	18.9129	18.6888	16.7373	17.0347	15.6169	14.9681	17.1913	13.389	19.5237	16.9776	14.1147	20.5854	16.7972	18.8623	20.6292	16.9975	20.465	16.9438
ENSG00000006747	SCIN	scinderin [Source:HGNC Symbol;Acc:21695]	1	GRCh37	1.15177	1.07607	1.0166	1.26805	0.0433793	0	0.00618831	0	0.011945	0	0.010049	0	0.00891217	0.125103	0.02901	3.63706	6.99266	2.2308	1.21229	0.0183143	0.032924	0.0109318	0.00828262	0.00520614	0.00637154	0	0.0372349	0	0	0.00656683	0	0	0	0	0.0142557	0.011294	0.00904973	0.0096006	0	0	0	0.0113676
ENSG00000006756	ARSD	arylsulfatase D [Source:HGNC Symbol;Acc:717]	-1	GRCh37	3.72172	3.69786	1.99305	1.97144	0.17132	0.35073	1.19533	1.02659	0.0343093	0.0527051	0.00721581	0	0.00639952	0	0.00694369	0.606275	0.365821	0.335273	0.765676	0.900834	1.24118	1.09897	0.9397	0.568229	1.02027	0.619814	0.472355	0.173604	0.0593305	0.268778	0.585063	0.742366	1.58416	0.69248	1.19768	0.332502	0.250185	0.0103408	0.0389521	2.27221	3.19	0.359158
ENSG00000006757	PNPLA4	patatin-like phospholipase domain containing 4 [Source:HGNC Symbol;Acc:24887]	-1	GRCh37	2.3187	2.04217	1.46194	1.02399	0	0	0	0	0.0350471	0.0358924	0.427518	0	0	2.2138	1.16326	0	0	0	0	0	0.00804999	0.0160372	0.0243015	0.0458249	0.0467357	1.11554	0	0	0	0	0	0	0	0	0	0	0.00663805	0	0	0.996974	0.743573	0
ENSG00000006788	MYH13	myosin, heavy chain 13, skeletal muscle [Source:HGNC Symbol;Acc:7571]	-1	GRCh37	0	0	0	0	0	0	0	0	0	0	0	0	0	0	0	0	0	0	0	0	0	0	0	0	0	0	0	0	0	0.00522283	0	0	0	0	0	0	0	0	0	0	0	0
ENSG00000006831	ADIPOR2	adiponectin receptor 2 [Source:HGNC Symbol;Acc:24041]	1	GRCh37	9.32155	10.9501	12.8603	12.5684	13.8957	13.0193	11.8354	13.2387	20.6501	21.9675	16.9148	18.3338	19.3716	15.2763	17.8631	18.6108	9.38897	15.4601	18.1458	24.7169	28.7698	28.5214	27.3285	11.0702	9.91499	11.4282	14.7735	17.1293	12.9043	15.7795	18.2312	19.1625	12.7244	13.6865	12.0224	12.5411	11.7938	16.7331	15.024	24.6159	18.6727	16.2984
ENSG00000006837	CDKL3	cyclin-dependent kinase-like 3 [Source:HGNC Symbol;Acc:15483]	-1	GRCh37	0.180269	0.292794	0.229298	0.398843	0.475911	0.315956	0.364917	0.490146	0.573336	0.167761	0.34452	0.25397	0.232215	0.503963	0.543706	0.2672	0.129588	0.320154	0.409094	0.376734	0.308531	0.599663	0.454341	0.228465	0.288345	0.436851	0.799982	0.787432	0.420865	0.405249	0.382657	0.394348	0.466888	0.796893	0.390997	0.573062	0.273031	0.309399	0.309963	0.54365	0.541763	0.366345
ENSG00000007001	UPP2	uridine phosphorylase 2 [Source:HGNC Symbol;Acc:23061]	1	GRCh37	0	0	0	0	0	0	0	0	0	0	0	0	0	0	0.016508	0	0	0	0	0	0	0	0	0	0	0	0	0.0257955	0	0.0112105	0	0.0584407	0	0	0	0	0	0	0	0	0.0127247	0
ENSG00000007038	PRSS21	protease, serine, 21 (testisin) [Source:HGNC Symbol;Acc:9485]	1	GRCh37	0	0.0217294	0	0	0	0	0	0	0	0	25.159	13.7473	17.7551	0	0	2.80924	3.55418	0	0.0161491	0	0	0.055629	0	0	0	0	0	0	6.33689	6.43271	4.48694	0	0	0.094373	0.0181358	0	0.0115129	0	0	0	0.0189652	0
ENSG00000007047	MARK4	MAP/microtubule affinity-regulating kinase 4 [Source:HGNC Symbol;Acc:13538]	1	GRCh37	2.6348	2.82536	2.33417	4.11291	1.69127	5.76982	1.89736	2.75286	2.85758	2.26896	2.58657	3.44194	3.54889	2.9123	3.07468	2.47481	2.20834	1.7281	6.6982	2.64125	1.66582	2.97106	2.10057	3.19639	3.28002	2.53606	2.45241	2.75687	4.69136	2.25205	5.49228	2.70565	3.44342	4.15581	3.03263	2.69328	2.50407	2.42392	1.66321	1.97219	1.95245	1.93631
ENSG00000007062	PROM1	prominin 1 [Source:HGNC Symbol;Acc:9454]	-1	GRCh37	0	0	0.072363	0.133736	6.49749	6.69309	0.284558	0.283725	0.00807751	0.0165446	0.0135907	0.00313082	0	0.00528733	0.0130781	0.497748	0.11113	0.473604	0.356237	0.229114	0.28572	0.147847	0.179229	12.1457	10.6896	6.99741	0.0167861	0.020436	19.3162	1.5409	0.950989	0.060188	1.91546	1.20393	1.86053	0.267303	0.143811	2.28848	1.65682	9.3491	4.86908	4.92354
ENSG00000007080	CCDC124	coiled-coil domain containing 124 [Source:HGNC Symbol;Acc:25171]	1	GRCh37	6.38635	16.9328	4.67785	10.0824	8.83829	18.8888	4.10241	6.75759	28.5873	18.8235	15.6154	8.37716	20.6785	18.9741	22.6721	4.34507	12.1939	4.02294	17.4675	13.3663	1.48512	17.5525	10.2008	15.8475	22.0494	15.0618	9.54906	4.68692	10.8042	9.86492	15.1038	9.22342	15.1984	10.3393	10.9895	16.6914	17.7641	8.55415	16.496	4.32698	7.18539	6.18776
ENSG00000007129	CEACAM21	carcinoembryonic antigen-related cell adhesion molecule 21 [Source:HGNC Symbol;Acc:28834]	1	GRCh37	4.20003	3.76047	5.25886	5.51887	2.27392	4.15455	1.73548	0.448023	3.91346	3.49484	7.1903	7.0503	6.37689	2.35672	2.91466	4.5961	2.46594	2.37954	4.34185	0.168005	0.172586	0.0286521	0.0217086	0.109161	0.0333993	2.18156	5.43261	4.27723	0.52593	0.240961	1.60895	2.06366	0	0	0	0.177607	0.249051	2.54146	1.75352	0.53807	1.21125	7.32938
ENSG00000007168	PAFAH1B1	platelet-activating factor acetylhydrolase 1b, regulatory subunit 1 (45kDa) [Source:HGNC Symbol;Acc:8574]	1	GRCh37	17.7434	27.1175	31.0574	33.4491	40.6594	32.016	35.5475	41.0225	18.7343	20.1512	32.9692	32.367	32.0572	36.0217	34.5549	40.1263	33.3923	42.1975	32.6313	32.7678	36.3471	32.1516	33.7284	30.9889	33.3468	32.0095	37.7527	34.3797	41.3435	30.4573	32.6185	35.1614	33.7337	34.3969	31.4921	32.6133	26.6021	33.0397	29.9093	32.8068	28.9599	23.1243
ENSG00000007171	NOS2	nitric oxide synthase 2, inducible [Source:HGNC Symbol;Acc:7873]	-1	GRCh37	0.0681005	0.0412941	0	0.084376	0	0.0111402	0	0.0375693	0	0.0147876	0.0242946	0	0	0	0	0.0261698	0	0	0	0	0	0	0	0.0503459	0.023106	0.0124216	0.0150033	0	0.0428051	0.00793806	0	0	0.0164618	0	0.0689301	0.0136523	0.0164091	0.0116053	0	0	0	0.00687065
ENSG00000007174	DNAH9	dynein, axonemal, heavy chain 9 [Source:HGNC Symbol;Acc:2953]	1	GRCh37	0	0	0	0	0	0	0	0	0.00710231	0.0072736	0	0.00137642	0	0	0	0.0064361	0	0	0	3.07624	2.84504	3.23044	2.83909	0	0	0	0	0.00898437	0.00701823	0.00195226	0	0	0	0.00367562	0	0.00335759	0	0	0.0026878	0	0	0.00844871
ENSG00000007202	KIAA0100	KIAA0100 [Source:HGNC Symbol;Acc:28960]	-1	GRCh37	58.638	53.4092	45.6763	52.1123	38.8518	44.9647	42.1171	38.5556	62.3031	75.0061	54.4019	59.4425	55.7158	42.5814	41.9955	36.306	24.1376	37.6594	46.2193	53.2129	50.9818	52.1604	42.9063	52.6181	42.0372	47.2891	42.2668	53.2743	38.2736	34.0395	42.0234	35.0072	36.3412	40.7317	24.9358	44.0724	33.984	46.0734	45.7971	65.6972	61.5436	34.1071
ENSG00000007216	SLC13A2	solute carrier family 13 (sodium-dependent dicarboxylate transporter), member 2 [Source:HGNC Symbol;Acc:10917]	1	GRCh37	0	0	0	0	0	0	0	0	0	0	0	0	0	0	0	0	0	0	0	0	0	0	0	0	0	0	0	0	0	0	0	0	0	0	0	0	0	0	0	0	0	0
ENSG00000007237	GAS7	growth arrest-specific 7 [Source:HGNC Symbol;Acc:4169]	-1	GRCh37	16.3187	15.2809	17.2152	16.0245	17.9844	27.0929	7.37354	8.42698	11.2896	8.15626	7.97572	8.55723	12.7705	11.9856	15.9927	9.98713	10.8996	10.618	18.6371	22.3117	16.4801	24.3848	20.8225	11.0613	19.4223	9.20866	19.7701	17.438	23.1201	12.9545	9.39411	5.90288	13.6264	16.1653	16.6477	10.1775	10.5501	11.305	7.16666	2.58992	2.78663	6.98547
ENSG00000138085	ATRAID	all-trans retinoic acid-induced differentiation factor [Source:HGNC Symbol;Acc:24090]	1	GRCh37	31.5752	24.9613	18.0431	16.7829	18.3838	19.9542	30.0936	19.9706	29.4176	30.9835	27.4866	13.4858	18.0267	21.3282	21.4453	21.5972	22.1881	21.078	19.6778	28.4587	26.6436	27.2777	25.3473	30.4068	34.6009	32.886	15.6092	13.7518	20.2452	23.8892	22.0737	23.3665	19.9867	16.0744	28.4965	22.6184	22.9547	20.7873	26.4927	22.7262	33.1729	41.1264
ENSG00000007264	MATK	megakaryocyte-associated tyrosine kinase [Source:HGNC Symbol;Acc:6906]	-1	GRCh37	0.137452	0.177112	0.424267	0.950851	0.105838	0.0786973	0	0.0189572	3.93442	3.86515	5.98233	5.49554	12.916	0.0286152	0	0.845123	0.165396	0	0	0.960699	2.06177	1.50696	1.2327	0.114319	0.139909	0.0125357	0.0908467	0	0.187192	0.0160219	0	0	0.116291	0.0301653	0.0260862	0	0.0441595	0.749561	0.41911	9.24039	14.858	3.95223
ENSG00000007306	CEACAM7	carcinoembryonic antigen-related cell adhesion molecule 7 [Source:HGNC Symbol;Acc:1819]	-1	GRCh37	0	0	0	0	0	0	0	0	0	0	0	0	0	0	0	0	0	0	0	0	0	0	0	0	0	0	0	0	0	0	0	0	0	0	0	0	0	0	0	0	0	0
ENSG00000007312	CD79B	CD79b molecule, immunoglobulin-associated beta [Source:HGNC Symbol;Acc:1699]	-1	GRCh37	6.93499	5.36815	4.39878	3.55742	2.52668	4.8087	0.390482	0	36.1212	32.064	13.0476	10.7082	15.5297	3.96597	3.28557	1.73385	1.02701	0.440673	0.693171	28.6686	16.2471	32.8185	27.3981	2.59015	3.72664	3.91538	3.01221	2.78705	0.343758	0.11156	0.189614	0.0332325	0.793207	0.720138	0.622757	0.356325	0.296501	0.0349499	0.0219418	8.89946	16.1724	56.2801
ENSG00000007314	SCN4A	sodium channel, voltage-gated, type IV, alpha subunit [Source:HGNC Symbol;Acc:10591]	-1	GRCh37	0.0191577	0.010455	0.0327507	0.049846	0.0132763	0.146666	0.00378787	0	0.168166	0.134782	0.012302	0.0736826	0.0545515	0.0430738	0.011838	0.026503	0.0176037	0.0158776	0.0194252	0.358727	0.184734	0.461707	0.415724	0.00318668	0.0234002	0.0251595	0.0303887	0.0184982	0.01445	0.0241174	0.0888142	0.00419083	0.0250071	0	0.00436298	0.0138261	0.00276968	0.032321	0.011068	0.229656	0.196188	0.0591441
ENSG00000007341	ST7L	suppression of tumorigenicity 7 like [Source:HGNC Symbol;Acc:18441]	-1	GRCh37	2.09982	2.41839	3.60054	3.50428	2.82126	2.44336	3.58564	3.39466	1.57605	2.45154	3.43977	1.90753	1.77492	3.34309	3.13552	3.19326	1.31429	2.84132	2.30295	3.80699	4.6309	4.1706	4.29396	2.64717	1.99461	2.92906	2.78857	3.66763	3.29108	4.11966	3.93862	3.46002	2.38161	2.90861	2.2092	3.31767	2.29513	3.14588	2.73462	2.30422	2.10147	2.6389
ENSG00000007350	TKTL1	transketolase-like 1 [Source:HGNC Symbol;Acc:11835]	1	GRCh37	0.00865717	0.0118112	0.0739986	0.0321784	0.239976	0.191184	0.102702	0.0859668	0.0165202	0.101512	0.0416936	0.102451	0.0616283	0	0.0133737	0.0898233	0.051139	0	0	2.38092	5.03913	6.42553	5.30366	0.0792017	0.123367	0.483196	0.154489	0.0208979	0.0652984	0.0908201	0.339598	0.274601	0	0.0341984	0.0394318	0.0156197	0.00625795	0.497916	0.400122	0.039162	0.185558	0.0314431
ENSG00000007372	PAX6	paired box 6 [Source:HGNC Symbol;Acc:8620]	-1	GRCh37	0.0235236	0.0525175	0.150804	0.151027	0.0296398	0.0755625	0.0359404	0.0106179	0	0	0.00686616	0.00158172	0.00608942	0.389998	0.525274	0.0147922	0.290547	0.0708949	0.0498726	0.0344124	0.13685	0	0	0	0.00217674	0.00702119	0.199292	1.03761	0.0564555	0.320814	0.301235	0.0116953	0.0697868	0.143612	0.0949701	0.0848851	0.115939	0.201714	0.259452	0	0	0
ENSG00000007376	RPUSD1	RNA pseudouridylate synthase domain containing 1 [Source:HGNC Symbol;Acc:14173]	-1	GRCh37	9.4659	14.2458	5.2429	9.20438	4.62631	14.6671	4.87362	4.02281	12.3254	12.1989	10.5888	5.87454	11.0644	11.3464	11.8466	1.89443	7.45251	1.37138	10.2287	6.84448	1.42051	7.01508	5.69253	10.573	16.5406	11.9144	5.00055	2.80978	9.92003	9.3977	9.84821	8.69974	11.4947	8.04662	9.09608	11.2006	13.1159	6.59836	11.6528	3.63935	6.35949	4.52811
ENSG00000007384	RHBDF1	rhomboid 5 homolog 1 (Drosophila) [Source:HGNC Symbol;Acc:20561]	-1	GRCh37	0.00928644	0	0	0	0	0.00911468	0.00612041	0.0153693	0.106326	0.157286	0.0596323	0.0915814	0.0528863	0.0154663	0.0095639	0	0.00812684	0.0256549	0.659128	0.117737	0.0759797	0.162179	0.065534	0.00514901	0.00630163	0.0101631	0	0	0.093393	0.00649478	0.220777	0	0	0	0	0.01117	0	0.0237382	0.0178836	0.0700143	0.117953	0.0337286
ENSG00000007392	LUC7L	LUC7-like (S, cerevisiae) [Source:HGNC Symbol;Acc:6723]	-1	GRCh37	11.389	13.0743	18.4116	22.5451	17.0545	22.3191	17.5818	16.6898	15.348	21.1875	19.4991	19.9582	17.4608	19.2109	17.5782	16.598	7.63299	14.9897	17.182	18.4572	19.3174	18.0045	20.1268	21.2551	16.0349	20.5105	20.3098	18.7482	24.1967	23.3376	23.9838	22.3286	17.5869	21.9392	12.5667	15.2869	14.6606	16.5025	13.2793	17.7924	17.7534	9.89069
ENSG00000007402	CACNA2D2	calcium channel, voltage-dependent, alpha 2/delta subunit 2 [Source:HGNC Symbol;Acc:1400]	-1	GRCh37	0.287533	0.300188	0.219059	0.52973	0.017327	0.0220864	0.0197744	0.0248282	0.0381697	0.0390903	0.00802772	0.0517806	0.0355979	0.0312312	0.0308999	0.0345893	0.0131285	0	0.0101408	0.0438917	0.0613705	0.0960632	0.05955	0.241221	0.254498	0.0985078	0.0198303	0.0482844	0.0848651	0.0209839	0.0356654	0.00546951	0.010879	0.0197538	0.0113884	0.0360892	0.0144589	0.0345129	0.0216675	0.0169656	0.0178637	0.00908113
ENSG00000007516	BAIAP3	BAI1-associated protein 3 [Source:HGNC Symbol;Acc:948]	1	GRCh37	0.0848735	0.0912329	0.0384719	0.0286793	0.0178234	0.0605845	0.0254261	0.0127698	0.225764	0.221156	0.0990926	0.114138	0.109853	0.0128504	0.0158926	0.0711607	0.0844038	0	0.0678038	0.0150497	0.0045092	0.0359329	0.0340312	0.0171125	0.0418864	0.0168883	0.0101992	0	0.0969962	0.0485665	0.0550308	0.0506359	0.0335722	0.0812788	0.0468586	0.0092808	0.0148732	0.0355017	0.0371471	0	0.0122504	0.0513772
ENSG00000007520	TSR3	TSR3, 20S rRNA accumulation, homolog (S, cerevisiae) [Source:HGNC Symbol;Acc:14175]	-1	GRCh37	26.2348	24.7984	15.6722	17.4807	13.477	15.1952	14.4758	11.9276	25.274	21.5116	23.9556	14.4216	24.6478	23.0532	25.1729	7.91283	34.0545	8.32219	15.9813	19.8958	6.21746	18.5574	19.6776	24.2509	22.486	24.0792	13.4582	10.5549	10.546	19.9749	15.0035	24.1905	21.2926	14.7118	28.9184	24.2633	33.8304	16.0051	23.0948	10.6947	19.3735	12.4185
ENSG00000007541	PIGQ	phosphatidylinositol glycan anchor biosynthesis, class Q [Source:HGNC Symbol;Acc:14135]	1	GRCh37	4.42308	6.42053	2.46247	4.87314	1.94463	10.1928	2.08287	1.82722	5.24946	5.17828	5.59779	3.07243	4.33578	5.13126	6.21814	1.05005	2.85929	0.686263	5.76989	5.04043	1.18156	5.16571	4.28515	5.36783	6.59284	6.29056	3.14683	2.12097	6.71402	5.12031	9.89211	4.6391	4.88388	4.4249	3.59867	4.50684	5.4668	2.94565	3.38189	3.34514	6.08583	1.62903
ENSG00000007545	CRAMP1L	Crm, cramped-like (Drosophila) [Source:HGNC Symbol;Acc:14122]	1	GRCh37	2.32668	2.18446	1.45833	2.87809	0.974451	3.17429	1.4383	1.46147	1.62428	1.4143	2.57037	3.56384	3.12844	1.53158	1.41918	1.88042	2.16577	0.854617	2.82112	1.0861	0.90394	1.38173	1.43388	1.63727	1.66791	1.68661	1.34572	1.11334	2.55959	2.02979	3.32959	1.90711	1.91705	2.00708	1.66095	1.78606	1.98952	2.09625	1.27271	2.9684	2.90675	1.47426
ENSG00000007866	TEAD3	TEA domain family member 3 [Source:HGNC Symbol;Acc:11716]	-1	GRCh37	0.0155607	0.0141533	0.099756	0.115678	0	0.183275	0.16409	0.257534	0	0.0202734	0.0999222	0.0690558	0.0295395	0.012958	0	0.0358782	0.0680883	0.0429885	1.23069	0	0	0	0	0.284721	0.14783	0.102178	0.0205693	0.0250418	0.273863	0.0435316	0.684395	0.215586	0.0225688	0.0614695	0.0472508	0.0935849	0.0599909	0.0397766	0.0299665	0.0234637	0.0123529	0.018839
ENSG00000007908	SELE	selectin E [Source:HGNC Symbol;Acc:10718]	-1	GRCh37	0	0	0	0	0	0	0	0	0.368155	0.0942586	0	0.0101926	0	0	0	0	0	0	0	0	0	0	0.00911703	0	0	0	0	0.0166326	0	0	0	0	0	0	0	0	0	0	0	0	0	0.031282
ENSG00000007923	DNAJC11	DnaJ (Hsp40) homolog, subfamily C, member 11 [Source:HGNC Symbol;Acc:25570]	-1	GRCh37	14.0312	15.7636	9.87864	11.9345	11.2319	14.2357	11.0339	11.705	16.788	15.1893	12.635	11.4792	13.3209	14.6776	14.5295	10.489	8.61501	10.3035	13.4646	12.8788	9.62262	14.0345	10.999	16.0737	15.7349	14.8754	12.1972	14.1973	11.7271	12.9132	16.0916	10.8312	13.3028	13.9448	8.1093	15.8065	13.2203	13.3753	14.6484	13.0597	13.9118	8.57912
ENSG00000007933	FMO3	flavin containing monooxygenase 3 [Source:HGNC Symbol;Acc:3771]	1	GRCh37	0	0	0	0	0	0	0	0	0	0	0	0	0	0	0	0	0	0	0	0	0	0	0	0	0	0	0	0	0	0	0.0162698	0	0	0	0	0	0	0.00699737	0	0	0	0
ENSG00000007944	MYLIP	myosin regulatory light chain interacting protein [Source:HGNC Symbol;Acc:21155]	1	GRCh37	1.95864	3.49664	7.24661	8.17086	0.433192	0.429475	0.916661	0.543139	5.00997	5.39548	0.434852	1.43327	1.11248	0.052054	0.11266	1.6935	0.635935	1.20884	0.707772	0.899206	1.79918	0.891531	0.827115	0.779839	0.911989	0.75252	0.289204	0.0251491	1.00192	0.73228	0.947399	0.820458	0.566639	0.617329	0.688074	0.902266	0.271116	1.76566	1.89598	4.93672	6.01684	28.7675
ENSG00000007952	NOX1	NADPH oxidase 1 [Source:HGNC Symbol;Acc:7889]	-1	GRCh37	0	0	0	0	0	0	0.0123521	0	0	0	0	0	0	0	0	0	0	0	0	0	0	0	0	0	0	0	0.0247742	0	0	0	0	0	0	0	0	0	0	0	0	0	0	0
ENSG00000007968	E2F2	E2F transcription factor 2 [Source:HGNC Symbol;Acc:3114]	-1	GRCh37	67.8297	53.9658	45.1767	43.9824	29.3938	75.14	32.5037	29.1239	18.4642	10.4675	16.2584	14.7245	14.6664	60.5538	75.9808	42.6966	92.2588	39.4724	73.4152	27.9368	22.7915	33.7353	29.3602	28.5103	31.9749	28.5836	36.2812	36.5801	34.4821	26.6981	56.5075	24.0482	35.7643	32.0123	26.3086	48.0166	49.2493	53.9745	42.3772	13.4965	8.55691	8.38619
ENSG00000008018	PSMB1	proteasome (prosome, macropain) subunit, beta type, 1 [Source:HGNC Symbol;Acc:9537]	-1	GRCh37	82.6313	54.0608	67.5686	40.5821	46.5426	31.0967	63.5433	44.1947	62.811	58.0028	43.8466	50.8041	47.7207	48.795	51.7352	45.051	60.6655	53.6309	30.9463	58.9085	67.0154	59.1222	62.16	47.3773	47.6893	45.3655	48.6846	47.8085	32.5656	45.1542	32.0672	48.4417	44.4585	41.7463	54.5305	50.3151	60.4349	50.5583	56.6036	55.2661	66.5644	76.4225
ENSG00000008056	SYN1	synapsin I [Source:HGNC Symbol;Acc:11494]	-1	GRCh37	0.177576	0.255732	0.115948	0.110007	0	0	0	0	0.0941283	0.0385594	0.142537	0.20431	0.0702289	0.234133	0.182882	0	0	0	0.0600185	0.0144319	0.00864815	0.0172288	0	0.0738449	0.0200834	0	0.293415	0.285772	0.297645	0	0.035181	0.0107904	0	0	0	0	0.00713129	0.0151308	0	0.52437	0.246696	0
ENSG00000008083	JARID2	jumonji, AT rich interactive domain 2 [Source:HGNC Symbol;Acc:6196]	1	GRCh37	25.9508	32.6355	31.4989	42.4381	26.436	37.3174	11.0033	11.6156	38.2511	26.7088	18.8214	20.0657	21.9952	18.6768	15.1933	22.0422	17.8732	19.0664	27.3499	53.6256	49.271	59.6905	53.671	34.9584	34.6018	36.1669	25.3415	24.3523	24.7153	15.6757	17.2934	13.3774	19.204	21.8298	18.0185	15.5399	12.6807	12.4408	9.93648	64.0922	50.9327	12.4847
ENSG00000008086	CDKL5	cyclin-dependent kinase-like 5 [Source:HGNC Symbol;Acc:11411]	1	GRCh37	0.728996	0.494282	1.42563	1.65864	0.612356	1.19686	2.07034	2.61044	2.49558	4.74889	2.08526	2.19599	1.17001	0.871959	1.31045	2.7199	0.649566	2.45335	3.05526	0.607547	0.828832	0.308635	0.420913	1.52127	0.881439	1.20398	0.560662	0.575919	1.51628	1.29779	1.18168	0.628221	1.88394	2.46088	1.15712	1.61024	1.18807	2.60886	2.01648	0.00999309	0.0105221	0.633852
ENSG00000008118	CAMK1G	calcium/calmodulin-dependent protein kinase IG [Source:HGNC Symbol;Acc:14585]	1	GRCh37	0.00590408	0	0	0	0	0	0	0	0	0	0	0	0	0	0	0	0	0	0.0718383	0	0	0	0	0	0	0	0	0	0.0222664	0	0.0210547	0	0	0	0	0	0	0	0	0	0	0
ENSG00000008128	CDK11A	cyclin-dependent kinase 11A [Source:HGNC Symbol;Acc:1730]	-1	GRCh37	0.328943	0.522059	0.322771	0.923242	0.535002	1.05753	0.398197	0.416639	0.397123	0.944594	0.420302	0.526319	0.43966	0.511507	0.528898	0.394698	0.427396	0.389463	0.503708	0.481206	0.306013	0.410333	0.319776	0.47458	0.505651	0.584076	0.319459	0.324101	1.27853	0.809894	0.981532	0.646152	0.598795	0.636451	0.603896	0.532935	0.373656	0.684692	0.64963	0.258126	0.391698	0.225536
ENSG00000008130	NADK	NAD kinase [Source:HGNC Symbol;Acc:29831]	-1	GRCh37	11.1719	10.1487	8.67854	8.06345	6.332	9.77138	6.73871	5.00978	12.5903	10.5167	9.83587	8.41244	10.3433	11.7843	11.396	5.29267	4.86023	4.78521	9.38405	7.72471	4.1179	9.2218	8.27016	10.4992	9.0665	8.81567	6.12424	5.76444	7.21951	6.04533	8.24595	7.50464	7.9513	8.80212	6.49799	9.69921	9.12121	9.79249	9.23789	9.27456	11.2207	6.17915
ENSG00000008196	TFAP2B	transcription factor AP-2 beta (activating enhancer binding protein 2 beta) [Source:HGNC Symbol;Acc:11743]	1	GRCh37	0	0	0	0	0	0	0	0	0	0	0	0	0	0	0	0	0	0	0	0	0	0	0	0	0	0	0	0	0	0	0	0	0	0	0	0	0	0	0	0	0	0.00933219
ENSG00000008197	TFAP2D	transcription factor AP-2 delta (activating enhancer binding protein 2 delta) [Source:HGNC Symbol;Acc:15581]	1	GRCh37	0	0	0	0.031641	0	0.0250654	0	0	0	0	0	0	0	0	0	0	0	0	0.0172629	0.0249059	0.0447737	0	0	0	0	0	0	0.0821953	0	0	0	0	0	0	0	0	0	1.93229	0.909827	0	0	0
ENSG00000008226	DLEC1	deleted in lung and esophageal cancer 1 [Source:HGNC Symbol;Acc:2899]	1	GRCh37	0.168642	0.134431	0.0850323	0.0915608	0.0262627	0.0334766	0.138622	0.159938	0.151867	0.207373	0.109509	0.112121	0.0809342	0.00946748	0.00585442	0.131069	0.0472601	0.0157043	0.0461116	0.0498954	0.0431878	0.0463286	0.0351013	0.00630381	0.0115724	0.105761	0.0300571	0.0365926	0.0571694	0.0318055	0.128389	0.149223	0.0742027	0.0748525	0.0345229	0.0136752	0.0109578	0.238308	0.13684	0.00857167	0.00451271	0.0309698
ENSG00000008256	CYTH3	cytohesin 3 [Source:HGNC Symbol;Acc:9504]	-1	GRCh37	0.296663	0.349047	0.389672	0.475471	0.490391	0.801401	0.952494	0.851338	0.986799	1.90418	3.39929	2.20631	1.72825	0.611937	0.773627	0.395346	0.289391	0.541366	1.40744	0.509633	0.400827	0.617908	0.432152	0.638339	0.836639	0.696996	0.863448	1.30085	0.718507	0.867993	0.786172	0.386997	1.5395	1.70948	1.20868	0.736588	0.672851	0.651193	0.699718	0.264706	0.460209	0.103795
ENSG00000008277	ADAM22	ADAM metallopeptidase domain 22 [Source:HGNC Symbol;Acc:201]	1	GRCh37	1.31521	1.95141	3.91314	5.28276	3.50416	3.271	1.65948	2.52343	3.01073	3.51299	4.67951	6.64589	4.62517	3.67012	2.67705	2.77305	1.08647	2.64737	2.72222	6.01606	6.55033	6.24247	7.19717	3.12992	2.90122	3.67698	4.3489	4.86996	4.24316	5.35078	3.68483	3.09492	2.97666	3.43299	2.6389	2.5433	1.87526	4.41319	3.8627	2.98355	1.35515	1.79192
ENSG00000008282	SYPL1	synaptophysin-like 1 [Source:HGNC Symbol;Acc:11507]	-1	GRCh37	21.6859	35.1647	56.8659	82.3294	46.868	46.2882	25.7713	47.2241	27.8617	43.6292	38.5628	28.9008	41.4301	35.7687	40.5678	44.8248	50.2904	48.9747	50.9267	93.6087	80.6612	96.8978	121.915	26.7227	34.1896	37.9112	48.3247	41.2236	63.6793	50.2104	52.9747	58.2999	31.8381	29.9774	48.0741	29.2814	38.0229	48.0649	50.6863	36.9759	28.429	22.3969
ENSG00000008283	CYB561	cytochrome b561 [Source:HGNC Symbol;Acc:2571]	-1	GRCh37	0.193037	0.121554	0.0126924	0.0551933	0.267549	0.550911	0.0293596	0.0147453	0.544047	1.40453	2.81288	2.53924	3.42489	0.044515	0.0367024	0.657353	0.0935626	0.0492266	0.289082	1.32072	0.760189	1.74265	1.3282	3.27519	2.90197	2.53513	0.223764	0.0573513	4.28965	0.940893	1.65214	0.649658	0.0387658	0.0117316	0.0541075	0.267913	0.206089	0.569359	0.583355	0.100757	0.212182	0.40449
ENSG00000008294	SPAG9	sperm associated antigen 9 [Source:HGNC Symbol;Acc:14524]	-1	GRCh37	9.00382	10.168	14.1795	13.3838	13.1409	11.7199	14.5473	15.8098	21.0904	28.4472	16.0061	16.801	13.2616	13.531	13.5436	14.1134	12.5882	13.1622	9.91124	13.3205	17.3925	13.8976	15.1838	10.8395	10.7813	10.9146	19.4915	18.6544	13.7791	13.4617	12.3361	14.2176	12.0366	13.3359	10.733	10.846	9.34843	13.2132	11.6122	11.823	9.85079	8.84433
ENSG00000008300	CELSR3	cadherin, EGF LAG seven-pass G-type receptor 3 [Source:HGNC Symbol;Acc:3230]	-1	GRCh37	0.592702	0.533921	0.243101	0.401709	1.49003	3.73832	0.593821	0.59308	1.41108	1.14719	0.825485	0.950816	0.958859	0.261466	0.344455	0.118035	0.219523	0.113142	0.339132	0.133137	0.16754	0.127152	0.126444	2.25376	1.96159	1.74054	1.40755	1.03805	0.467651	0.377131	0.645048	0.437995	1.65328	1.85151	1.16847	2.12645	2.20389	2.1845	1.906	0.764212	0.796539	0.0330551
ENSG00000008311	AASS	aminoadipate-semialdehyde synthase [Source:HGNC Symbol;Acc:17366]	-1	GRCh37	1.26987	1.44611	0.0147078	0	0.214638	0.060799	7.83856	9.68812	0	0	0.0441971	0	0.0587959	10.9271	20.8398	4.45138	4.12897	7.67232	4.03377	0	0.00603355	0	0	0.00572437	0.0210173	0.0112987	0.272942	0.0996871	0.0908502	3.22757	1.65677	0.0225845	6.00449	4.22787	2.39824	0.360128	0.243789	0	0.00994095	0	0.00819581	0
ENSG00000008323	PLEKHG6	pleckstrin homology domain containing, family G (with RhoGef domain) member 6 [Source:HGNC Symbol;Acc:25562]	1	GRCh37	0	0.01012	0	0.0137854	0	0	0	0	0	0.0289919	0.0119078	0.0109726	0.073925	0.00926524	0	0	0.00486847	0	0	0.010851	0.0130047	0	0.00981471	0.0123383	0	0	0	0	0.0279741	0	0	0	0	0	0	0	0	0.00568824	0.0107134	0.0167771	0.00883262	0.0202055
ENSG00000008324	SS18L2	synovial sarcoma translocation gene on chromosome 18-like 2 [Source:HGNC Symbol;Acc:15593]	1	GRCh37	17.8638	11.7967	19.9301	14.5347	23.2275	14.9469	21.2739	15.4357	19.6515	24.8245	15.4794	17.7487	14.489	16.0185	14.633	15.6241	14.1878	22.6458	16.6233	12.2225	16.1388	13.4461	13.0478	17.1096	10.8036	15.0315	13.9177	15.361	16.3503	13.1731	13.9448	15.408	14.2139	13.3843	20.1342	14.6802	19.1721	16.912	15.8912	21.4796	24.7858	21.2597
ENSG00000008382	MPND	MPN domain containing [Source:HGNC Symbol;Acc:25934]	1	GRCh37	9.34543	15.4644	5.68465	8.94212	4.80919	15.8477	4.45176	5.35982	9.21106	5.60567	6.93197	6.19363	10.8684	10.0938	11.9832	5.44025	7.36872	3.387	14.3077	0.451198	0.44612	0.0269321	0	9.5554	14.4728	11.2656	5.6569	4.765	9.97441	7.34495	13.9412	8.0796	12.2794	11.9098	9.81633	11.2132	12.0395	6.94199	7.23897	5.42395	9.05325	5.97921
ENSG00000008394	MGST1	microsomal glutathione S-transferase 1 [Source:HGNC Symbol;Acc:7061]	1	GRCh37	0	0	0	0	0.0176226	0	0	0	0	0	0	0	0	0	0	1.68861	1.03815	2.76091	2.62487	0	0	0.017764	0	0.00845986	0	0	0	0.0491082	0.163036	0	0.253917	0	0	0	0	0	0	0.00390019	0	0	0	0.00461803
ENSG00000008405	CRY1	cryptochrome 1 (photolyase-like) [Source:HGNC Symbol;Acc:2384]	-1	GRCh37	8.77983	12.8005	16.1339	18.156	14.6865	11.8004	19.6244	17.1394	13.949	17.4084	21.0445	21.594	16.7619	21.8948	20.1255	12.5866	15.2577	12.1579	9.00687	9.78018	8.22464	9.97498	10.3494	15.5441	16.7426	13.6701	10.1246	10.3672	13.9015	17.7796	17.92	20.8108	11.4484	13.3652	12.5246	12.862	12.9234	20.0002	22.3687	10.5822	12.8297	13.0593
ENSG00000008438	PGLYRP1	peptidoglycan recognition protein 1 [Source:HGNC Symbol;Acc:8904]	-1	GRCh37	0	0	0	0	0	0	0	0	0	0	0	0	0	0	0	0	0	0	0.0444999	0	0	0	0	0	0	0	0	0	0	0	0	0	0	0	0	0	0	0	0	0	0	0
ENSG00000008441	NFIX	nuclear factor I/X (CCAAT-binding transcription factor) [Source:HGNC Symbol;Acc:7788]	1	GRCh37	0.075211	0.136817	0.032144	0.223646	0.590707	1.38043	0.163579	0.236504	4.77452	3.53741	2.14113	2.0731	2.18447	0.175366	0.511224	0.728335	0.240241	1.01812	5.16034	0.630812	0.45273	1.09457	0.922197	1.35531	1.32186	0.856037	1.541	1.68241	0.794211	0.504972	2.03841	1.72754	1.40718	2.08964	1.62722	0.787058	1.26857	0.580612	0.644536	3.50435	4.34663	1.41137
ENSG00000008513	ST3GAL1	ST3 beta-galactoside alpha-2,3-sialyltransferase 1 [Source:HGNC Symbol;Acc:10862]	-1	GRCh37	10.6885	9.47159	13.4351	14.2206	4.27673	8.23316	4.92016	3.33368	30.1838	28.047	18.17	27.3525	17.7069	4.48953	3.47235	11.3792	7.03677	6.61464	8.64673	16.5945	18.4952	15.8662	14.0183	6.0358	6.95218	6.87475	6.03573	6.75399	5.03024	2.59347	5.79558	5.72863	3.81127	1.90167	2.63782	6.19099	4.98955	10.3784	7.4967	25.2398	25.757	18.5692
ENSG00000008516	MMP25	matrix metallopeptidase 25 [Source:HGNC Symbol;Acc:14246]	1	GRCh37	0.0765842	0.0731404	0.139106	0.128098	0.0530728	0.124027	0	0.0190123	0.0438429	0.119734	0.270479	0.651413	0.566992	0.0191323	0.0473235	0.0794607	0.0301595	0.031736	0.0388268	0.0672205	0.0268541	0.106998	0.101335	0.0445865	0.0779533	0.0754327	0.0607406	0.018487	0.129972	0.0241028	0.218487	0.0670127	0.0333227	0.0605061	0	0.0276355	0.022144	0.0646027	0.0553065	0.043305	0.100314	0.0625852
ENSG00000008517	IL32	interleukin 32 [Source:HGNC Symbol;Acc:16830]	1	GRCh37	14.9078	13.697	40.8976	47.8602	11.9824	24.1675	1.11108	0.670697	12.4557	15.9451	7.40783	0.567504	0.400036	0.067493	0.133554	17.7532	7.83768	8.59816	21.8384	0.901108	1.32627	14.4188	11.9541	53.6037	48.6083	39.685	2.67843	0.391299	28.5493	9.18295	59.6566	54.1358	1.64573	8.21772	11.9856	9.59298	10.7802	5.16295	5.19759	4.69301	9.40674	34.3046
ENSG00000008710	PKD1	polycystic kidney disease 1 (autosomal dominant) [Source:HGNC Symbol;Acc:9008]	-1	GRCh37	3.42893	3.91052	2.07323	5.20647	1.81379	12.1123	1.98739	1.61275	4.14528	3.21227	4.57399	4.01044	6.3992	5.88258	6.24796	0.978918	4.30417	0.614722	7.38411	2.5168	0.547065	3.15345	2.76376	5.46826	5.92349	3.87393	2.32941	1.29242	7.70371	4.71339	11.5926	5.85604	5.09687	4.60378	3.42302	4.0424	6.68779	2.95511	2.68189	1.19555	2.44458	0.795791
ENSG00000008735	MAPK8IP2	mitogen-activated protein kinase 8 interacting protein 2 [Source:HGNC Symbol;Acc:6883]	1	GRCh37	0.0232838	0.0352964	0.0221136	0.144242	0.0179285	0.0533239	0.0306912	0	0.414695	0.404472	0.041532	0.0191351	0.0368337	0.0193892	0.0639452	0.017895	0.0305645	0.0428829	0.0419714	0.0984	0.0362863	0.262049	0.219083	0.0344268	0.0105333	0.0169879	0.0205187	0.0249803	0.0292704	0.0271404	0.0738069	0.124506	0.0337701	0.0613185	0.0117837	0.0280065	0.0411424	0.0119037	0.0149464	0.0234061	0.0554516	0.00939637
ENSG00000008838	MED24	mediator complex subunit 24 [Source:HGNC Symbol;Acc:22963]	-1	GRCh37	14.7486	16.6636	7.57484	9.57392	8.80695	19.3984	8.46699	8.63095	23.2118	18.4318	13.6618	10.4773	14.546	13.7255	13.3429	8.8847	14.2604	6.88381	17.419	11.6858	7.24927	12.9201	9.14646	14.0991	20.5538	13.3295	9.72837	8.91837	15.7392	9.72768	17.7233	8.17629	13.1624	12.6671	7.90746	14.3881	12.5953	12.3317	10.3707	11.7595	12.6522	6.61041
ENSG00000008853	RHOBTB2	Rho-related BTB domain containing 2 [Source:HGNC Symbol;Acc:18756]	1	GRCh37	2.82851	3.66903	1.33919	1.35658	0.648949	1.61906	1.05395	1.18025	2.85914	2.365	4.9725	6.89781	8.03369	0.893772	0.571229	0.548086	0.189116	0.577104	1.58252	2.78897	1.69231	3.96687	2.71325	1.09835	1.53485	1.08002	0.161872	0.278215	2.32725	0.760722	1.39571	0.288891	1.07609	1.7168	0.825716	0.875107	0.728985	0.832281	0.922489	3.75818	4.67192	0.933138
ENSG00000008869	HEATR5B	HEAT repeat containing 5B [Source:HGNC Symbol;Acc:29273]	-1	GRCh37	10.264	10.2918	16.7986	15.2074	9.25976	12.3928	13.4913	12.15	15.2253	21.2967	12.8765	14.175	10.9867	8.12871	8.8753	14.2766	5.72705	10.5635	9.3082	11.2606	15.5142	11.7214	12.2079	10.1555	9.70079	10.348	11.6207	11.4239	14.7982	10.7576	10.9581	13.2797	10.8487	10.3741	7.66021	8.76091	6.89477	13.3473	11.2012	27.3872	27.9153	12.9089
ENSG00000008952	SEC62	SEC62 homolog (S, cerevisiae) [Source:HGNC Symbol;Acc:11846]	1	GRCh37	6.77171	12.5505	9.41142	12.2592	20.0942	9.72911	13.4442	20.4423	15.1659	16.887	19.3874	14.2269	18.9874	15.4186	14.1061	19.271	13.755	24.9234	9.85687	14.7049	13.7103	15.5222	17.6198	10.0475	10.1667	13.1055	15.0234	16.2695	13.7162	18.4646	14.6826	18.1048	14.2727	14.123	21.4809	14.7564	16.0392	13.1124	16.798	11.6383	9.701	12.2505
ENSG00000008988	RPS20	ribosomal protein S20 [Source:HGNC Symbol;Acc:10405]	-1	GRCh37	492.146	287.481	322.506	201.002	347.781	211.227	373.882	227.011	227.76	184.9	442.508	289.932	332.296	277.569	244.387	224.983	305.937	277.343	197.082	409.072	493.138	387.982	358.337	269.118	285.357	292.175	293.839	271.486	217.868	275.555	139.789	194.4	277.699	225.437	373.982	210.989	261.138	318.595	383.345	252.037	337.821	887.332
ENSG00000009307	CSDE1	cold shock domain containing E1, RNA-binding [Source:HGNC Symbol;Acc:29905]	-1	GRCh37	123.106	124.681	118.604	95.6448	163.406	83.4151	162.191	150.715	65.1916	71.0882	119.691	130.369	135.56	124.143	119.088	157.917	182.729	184.731	89.0381	124.362	145.744	120.705	126.268	146.176	156.453	140.349	131.633	136.04	116.063	133.202	82.6093	115.36	123.418	112.374	129.827	147.33	139.117	121.21	139.891	127.219	133.156	151.267
ENSG00000009335	UBE3C	ubiquitin protein ligase E3C [Source:HGNC Symbol;Acc:16803]	1	GRCh37	15.1309	13.3477	27.008	28.7831	18.6956	20.7171	15.9243	16.6199	14.9602	17.6456	13.7797	18.3261	12.9919	13.8089	12.7622	19.4551	16.7349	18.4809	19.2524	15.5054	20.1004	17.2772	20.5289	17.3427	14.9966	17.2308	21.6482	18.7425	20.4649	18.1354	18.9295	19.4668	14.0428	15.146	13.5604	17.8866	15.943	34.0004	29.1964	18.6856	17.5522	15.98
ENSG00000009413	REV3L	REV3-like, polymerase (DNA directed), zeta, catalytic subunit [Source:HGNC Symbol;Acc:9968]	-1	GRCh37	9.15743	12.2351	19.5306	27.2228	15.1223	10.2844	7.13478	10.2976	18.463	25.274	11.7085	26.8424	14.9672	8.97029	8.43643	16.7928	5.2296	11.7476	7.36941	14.474	18.8147	12.0172	14.0581	2.82129	2.26132	4.19425	19.2902	22.471	9.12702	11.557	9.84641	16.1355	9.94325	10.3442	8.9396	7.16724	5.73567	12.2067	9.80628	23.1443	14.4605	9.48769
ENSG00000009694	TENM1	teneurin transmembrane protein 1 [Source:HGNC Symbol;Acc:8117]	-1	GRCh37	4.98875	7.81923	12.6555	13.716	6.91949	5.21994	15.0621	14.8544	0.0327303	0.0478853	0.0550698	0.135923	0.1221	8.39226	13.0514	6.38117	2.45094	5.63534	4.01741	5.67063	5.0391	5.5843	5.72887	6.59256	4.00049	4.82283	14.0505	15.6328	8.63554	10.9709	6.21269	7.48535	17.0902	11.4893	8.62429	6.02569	5.28706	0.994004	0.297276	0.0221683	0.00583545	0.0200238
ENSG00000009709	PAX7	paired box 7 [Source:HGNC Symbol;Acc:8621]	1	GRCh37	0	0	0	0	0	0	0	0	0	0	0	0	0	0	0	0	0	0	0	0	0	0	0	0	0	0	0	0	0.0188768	0	0	0	0	0	0	0	0	0	0.0216881	0	0	0
ENSG00000009724	MASP2	mannan-binding lectin serine peptidase 2 [Source:HGNC Symbol;Acc:6902]	-1	GRCh37	0.0222997	0.0608483	0	0.0552582	0	0.12038	0.00734852	0.0184532	0.0567383	0.0726333	0.035799	0.0439832	0.105831	0.00928486	0.011483	0	0	0	0.0527592	0.0326219	0.00651612	0	0.019671	0.0185466	0.00756611	0	0	0	0.182216	0.031192	0.0132539	0.00813028	0	0	0.033857	0.0268228	0.0268661	0.0342017	0.0751523	0.0168126	0.00885132	0
ENSG00000009765	IYD	iodotyrosine deiodinase [Source:HGNC Symbol;Acc:21071]	1	GRCh37	0.0152474	0	0	0.00566741	0	0	0	0	0	0	0	0	0	0	0	0	0	0	0	0	0	0	0	0	0	0	0	0	0	0	0	0	0	0	0	0	0.00220435	0	0	0	0	0.00276895
ENSG00000009780	FAM76A	family with sequence similarity 76, member A [Source:HGNC Symbol;Acc:28530]	1	GRCh37	6.19205	6.35872	8.52835	6.9149	7.97963	7.25382	11.4144	9.66461	7.1599	8.11329	9.6198	8.12848	9.04457	6.52614	6.88529	8.75038	8.01003	8.43955	6.76698	3.88457	4.62125	4.21335	5.02682	5.77208	6.68147	6.78947	4.86135	5.44568	7.90229	7.83948	9.55334	11.5063	6.16895	5.95652	6.03854	7.58934	8.90672	7.19629	6.78814	5.12908	4.72902	5.87493
ENSG00000177674	AGTRAP	angiotensin II receptor-associated protein [Source:HGNC Symbol;Acc:13539]	1	GRCh37	0.279232	0.531579	0.749339	1.20686	1.12504	2.71518	2.47803	1.80555	0.446106	0.634534	3.27339	2.14215	2.99554	0.989587	1.00317	0.853438	1.38947	0.968751	1.40907	16.1304	6.40983	15.9224	14.0744	3.89942	2.88189	3.26202	0.463531	0.438916	2.13065	2.5751	3.9831	4.10537	2.54296	2.2061	1.99651	1.12477	1.24863	1.83258	1.8008	1.29252	3.63434	2.25242
ENSG00000009830	POMT2	protein-O-mannosyltransferase 2 [Source:HGNC Symbol;Acc:19743]	-1	GRCh37	1.53228	1.58459	1.5006	1.90043	1.36698	2.29075	1.56318	1.63753	1.30691	1.50496	1.93039	3.6626	2.69159	1.26547	1.5163	1.49541	0.517871	1.08552	1.71528	1.43588	1.41931	1.46062	1.3948	1.58807	0.976599	1.60094	1.26409	1.60752	2.23175	1.33432	2.29601	1.63972	1.10546	1.34025	0.639703	0.945264	0.654766	1.10365	0.984619	3.30869	3.1456	1.27239
ENSG00000009844	VTA1	vesicle (multivesicular body) trafficking 1 [Source:HGNC Symbol;Acc:20954]	1	GRCh37	8.55852	10.4751	12.4788	10.1958	16.7567	7.88936	12.2714	13.652	9.83184	10.7213	8.85645	9.97369	10.5249	12.1362	10.9381	13.9606	12.3735	18.6749	8.08791	10.4543	11.8516	8.93652	10.9263	10.426	8.82105	9.70537	11.6703	12.5326	9.40071	11.3355	7.7457	11.6119	9.12582	9.14404	14.7447	11.927	14.5165	10.0512	11.3114	11.3405	12.035	12.8543
ENSG00000009950	MLXIPL	MLX interacting protein-like [Source:HGNC Symbol;Acc:12744]	-1	GRCh37	0	0	0	0	0	0	0	0	0	0	0	0	0	0	0	0	0	0	0	0	0	0	0	0	0	0	0.0130122	0.0158416	0	0.0068846	0.0117014	0	0	0	0	0.0118405	0	0	0	0	0.00781453	0
ENSG00000009954	BAZ1B	bromodomain adjacent to zinc finger domain, 1B [Source:HGNC Symbol;Acc:961]	-1	GRCh37	64.1762	64.8408	93.8372	84.0377	66.3952	49.8193	55.4083	69.9474	53.9208	51.1674	43.0962	51.8926	50.6274	71.2339	74.0275	79.6744	39.3563	78.4952	53.1727	48.1194	54.8031	49.6679	52.3923	58.5267	48.1655	48.5924	79.9853	70.6535	47.3096	53.3642	53.2828	52.2568	56.1809	65.164	51.7352	64.683	65.8754	90.9461	88.7542	59.1433	45.5813	26.4992
ENSG00000010017	RANBP9	RAN binding protein 9 [Source:HGNC Symbol;Acc:13727]	-1	GRCh37	18.2328	21.4688	26.7864	31.911	25.3587	28.6213	24.4253	29.2815	24.8818	23.459	23.1479	25.9035	25.4419	26.4154	26.1464	41.4843	40.0074	32.8862	32.1228	31.8795	35.4528	34.1411	36.6204	21.3718	25.1763	23.4619	33.9736	29.7876	32.7545	27.7483	28.9645	30.9567	26.4904	31.0805	34.5753	30.6849	31.8075	31.7382	25.1145	35.6429	28.8041	28.2549
ENSG00000010030	ETV7	ets variant 7 [Source:HGNC Symbol;Acc:18160]	-1	GRCh37	0	0	0	0	0	0	0	0	0.814502	0.208536	0	0.00986558	0	0	0.123632	0.0461313	0.0787916	0	0.0270493	0	0	0	0	0	0	0	0.238027	0.354179	0.0754556	0.363817	3.04425	3.25339	0.0580368	0.0526906	0.0759424	0.409119	0.318181	0	0	0	0	0.169559
ENSG00000010072	SPRTN	SprT-like N-terminal domain [Source:HGNC Symbol;Acc:25356]	1	GRCh37	4.17321	4.45272	5.23063	4.83249	5.8026	5.13578	5.77591	5.87074	5.66639	5.99126	4.38903	4.83577	4.1896	5.4734	5.43022	4.73704	5.89252	7.62688	4.1935	4.64131	4.7136	4.52236	5.46526	5.96719	5.04835	5.04146	5.23	4.46867	4.57025	5.66334	4.11167	5.78761	5.55218	6.05521	6.00098	5.21274	5.68524	4.69375	5.13109	4.73768	4.84831	5.97058
ENSG00000010165	METTL13	methyltransferase like 13 [Source:HGNC Symbol;Acc:24248]	1	GRCh37	14.2782	15.3015	11.8074	10.7274	11.1683	14.9139	13.8919	13.86	14.906	15.7636	18.0706	13.8782	17.4546	15.8065	14.3407	12.7968	5.40214	11.2782	17.5165	11.3308	8.86574	9.82197	8.61672	17.9375	13.0395	15.4281	12.0156	14.8863	13.2411	9.45399	12.8724	9.57802	14.1675	15.2335	10.4396	16.4968	14.4134	13.3234	14.4529	16.4589	16.3021	10.0492
ENSG00000010219	DYRK4	dual-specificity tyrosine-(Y)-phosphorylation regulated kinase 4 [Source:HGNC Symbol;Acc:3095]	1	GRCh37	2.99629	2.66937	3.5127	3.31828	4.63074	4.28931	5.23197	4.79082	3.60098	3.32218	2.88349	3.0366	3.01396	2.85124	3.08856	3.0321	1.77889	2.68044	2.35245	3.40179	3.63179	3.72499	2.90008	3.96587	2.73153	3.77351	3.55085	3.96162	3.2257	3.32559	3.41238	3.3562	3.12846	3.58993	2.51402	2.99961	1.87416	2.40638	2.4244	3.71802	3.46288	2.51436
ENSG00000010244	ZNF207	zinc finger protein 207 [Source:HGNC Symbol;Acc:12998]	1	GRCh37	16.7991	26.6116	27.6402	38.1602	39.4975	32.2482	27.6815	37.5875	36.2805	39.5422	24.4057	30.337	26.6596	29.6137	26.7901	31.7557	24.5539	34.6088	27.4385	30.2651	33.0514	27.8778	32.1515	25.1221	25.9214	31.3384	36.1663	40.9616	40.5097	32.9253	32.4447	35.2909	34.889	38.4113	27.5781	30.9508	19.8496	29.2209	29.9763	26.8364	24.1365	12.8872
ENSG00000010256	UQCRC1	ubiquinol-cytochrome c reductase core protein I [Source:HGNC Symbol;Acc:12585]	-1	GRCh37	81.887	64.8664	45.228	34.1538	38.0303	51.4092	42.1856	29.3319	57.8762	47.6504	43.8768	31.0778	46.4901	51.1914	54.486	27.3888	56.3997	32.1287	51.3965	47.7252	29.0696	45.7877	35.3246	60.4307	70.6484	56.6655	29.4683	31.5386	36.55	38.2201	37.5384	34.3482	44.5905	41.0037	35.8703	59.5665	60.9366	41.7843	68.684	38.4187	54.4056	33.8255
ENSG00000010270	STARD3NL	STARD3 N-terminal like [Source:HGNC Symbol;Acc:19169]	1	GRCh37	7.14385	6.34569	3.82811	3.33607	8.36027	7.83202	11.4522	9.25532	10.9142	12.4131	18.5035	15.47	16.1413	8.20626	8.95899	8.34467	6.51097	10.0887	7.42783	10.844	13.2448	11.4226	12.1547	8.4197	7.67841	9.34136	9.3808	8.84171	10.1957	9.78165	10.7553	16.9471	6.59303	7.34934	10.8242	7.47397	8.38433	13.9941	17.3718	13.4048	16.0356	23.6371
ENSG00000010278	CD9	CD9 molecule [Source:HGNC Symbol;Acc:1709]	1	GRCh37	1.70857	1.39327	1.72062	1.73367	0.952672	1.82153	12.5517	6.14297	0.786992	0.99787	7.81873	0.958684	0.796878	0.245307	0.106184	0.882974	0.251351	0.366217	1.36404	0.660772	0.83496	0.154337	0.155913	2.00902	1.97899	3.59465	1.51865	0.474066	2.98109	6.29405	10.6627	5.69228	0.234988	0.232736	0.413709	4.32284	5.98365	4.7515	5.88569	0.721813	1.28619	0.258565
ENSG00000010282	HHATL	hedgehog acyltransferase-like [Source:HGNC Symbol;Acc:13242]	-1	GRCh37	0	0	0	0	0	0	0	0	0	0	0	0	0	0	0	0	0	0	0.0110826	0	0	0	0	0	0	0	0	0	0	0	0.0194889	0	0	0	0	0	0	0	0	0	0.0130152	0.00992453
ENSG00000010292	NCAPD2	non-SMC condensin I complex, subunit D2 [Source:HGNC Symbol;Acc:24305]	1	GRCh37	89.92	70.6444	63.4486	54.5523	82.4503	98.1703	60.9747	62.0955	54.0986	52.2238	12.0894	23.9012	27.5258	88.5898	90.5022	69.0717	84.8227	77.3707	110.226	26.8715	23.114	25.8523	24.2021	80.7782	66.0128	58.9334	62.6443	64.9303	69.6977	61.0557	75.65	37.9557	78.4729	87.5615	48.334	88.6774	89.8414	81.4666	75.1315	65.758	49.1465	34.194
ENSG00000010295	IFFO1	intermediate filament family orphan 1 [Source:HGNC Symbol;Acc:24970]	-1	GRCh37	5.23906	6.07689	5.46769	7.84818	2.84634	9.47806	4.39734	4.03326	7.23397	6.25496	5.17724	5.81926	5.63116	5.63965	6.53299	3.66177	3.55446	2.79889	8.42798	5.4744	3.21647	6.29095	5.43466	5.1215	5.25839	5.28415	3.82463	3.58399	7.81383	4.99187	9.65621	6.86178	6.23507	7.19907	4.11574	4.74276	4.79879	4.61027	4.42943	4.55551	6.21682	2.27634
ENSG00000010310	GIPR	gastric inhibitory polypeptide receptor [Source:HGNC Symbol;Acc:4271]	1	GRCh37	0.0567121	0.136543	0.256636	0.334796	0.0231185	0.383094	0.00659598	0.0165635	0.509279	0.312937	0.171376	0.266483	0.237482	0	0.010307	0.0461508	0.00875832	0	0.074417	0.0390416	0.128674	0.267996	0.414929	0.299652	0.237695	0.142387	0.198439	0.19327	0.239044	0.0909927	0.142759	0.0802745	0.0290307	0	0	0.036114	0.00482296	0	0.00963659	0.324455	0.587922	0.0181747
ENSG00000010318	PHF7	PHD finger protein 7 [Source:HGNC Symbol;Acc:18458]	1	GRCh37	5.86551	4.82711	3.9708	5.19758	4.38998	7.39202	4.74099	5.68474	7.21721	6.89607	3.78156	3.59562	4.23564	4.57181	5.11773	6.16696	10.7672	5.25016	5.45259	5.56021	6.07146	5.57248	5.87361	5.1203	8.55911	7.91877	6.9967	6.27526	8.14048	7.82706	9.15333	6.91852	5.9414	4.00386	7.12791	4.57179	4.71484	3.97988	3.94444	6.19822	7.11862	6.76606
ENSG00000010319	SEMA3G	sema domain, immunoglobulin domain (Ig), short basic domain, secreted, (semaphorin) 3G [Source:HGNC Symbol;Acc:30400]	-1	GRCh37	0.245928	0.292512	0.0336878	0.140632	0.0436996	0.148541	0.068574	0.125236	0.240665	0.271116	0.0202463	0.0373124	0.0897798	0.0472599	0.0876726	0.109045	0.0579437	0.130655	0.153454	0.0461238	0.0165835	0.0330377	0.100125	0.0629349	0.141209	0.103517	0	0.0304439	0.059454	0.191844	0.281093	0.117252	0.0411562	0.02491	0.107708	0.0455094	0.0227914	0.0290145	0.0546465	0.128365	0.247793	0.074435
ENSG00000010322	NISCH	nischarin [Source:HGNC Symbol;Acc:18006]	1	GRCh37	13.6573	15.1202	15.8361	19.7376	11.2704	22.4507	19.655	16.9545	15.9616	13.7985	20.1724	21.4811	22.4722	21.4777	22.4275	11.2613	11.7406	9.00491	23.2754	13.0789	8.1307	13.4873	11.1224	22.9901	18.2603	20.3334	12.8919	12.631	22.2118	18.0492	32.2888	18.1543	19.9608	27.1013	12.4704	21.0224	14.5462	13.8816	11.7174	11.4918	14.3427	7.3413
ENSG00000010327	STAB1	stabilin 1 [Source:HGNC Symbol;Acc:18628]	1	GRCh37	0.101469	0.146581	0.982117	1.52527	0	0.00439378	0.00295037	0	0.00569499	0	0.00479101	0.00220736	0.0127471	0.0037278	0.00461033	0	0	0	0.00605211	0.0916822	0.0183132	0.463862	0.383041	0.0397137	0.0091132	0.0391935	0	0	0.0168827	0.00626168	0	0.0163212	0	0	0.00339833	0.0107692	0.00647191	0.00457724	0.00862087	0.00675015	0.0177687	0
ENSG00000010361	FUZ	fuzzy planar cell polarity protein [Source:HGNC Symbol;Acc:26219]	-1	GRCh37	7.5704	7.8304	3.15767	3.16414	2.30035	4.57173	2.31828	2.17976	8.56154	7.3032	6.34305	4.16586	7.51589	6.6608	6.51738	2.25903	3.09936	1.46429	4.11492	4.84026	1.88672	4.39452	3.72627	4.17675	5.05723	4.58785	3.07856	2.84327	2.5643	4.80783	7.40794	3.98205	4.86873	4.46253	4.40167	3.82527	4.1333	2.35668	2.86113	7.10831	7.79061	6.30034
ENSG00000010379	SLC6A13	solute carrier family 6 (neurotransmitter transporter), member 13 [Source:HGNC Symbol;Acc:11046]	-1	GRCh37	0	0.0101653	0.0398041	0.0415414	0	0.0109694	0.0220975	0	0.014218	0.0291218	0	0.0440869	0.0212161	0	0.0115101	0	0.00978057	0	0.0226644	0.0108996	0.0457204	0	0.00985869	0.0557711	0.0606716	0.0366936	0	0.0179857	0.0140497	0.0078164	0	0.0407472	0.0162095	0.0294327	0	0.0268861	0.00538588	0	0.0215227	1.55041	0.860603	0.0405921
ENSG00000010404	IDS	iduronate 2-sulfatase [Source:HGNC Symbol;Acc:5389]	-1	GRCh37	0.731562	0.755758	0.897443	2.38909	1.74206	4.17522	1.49407	3.34078	2.79777	4.695	3.01579	4.34431	2.89323	0.816023	1.06037	3.59216	3.72074	1.87133	3.27542	3.72145	3.67627	4.36382	5.30999	1.33706	2.20327	2.35245	2.05344	1.47526	4.94458	3.42358	5.19621	5.90738	2.63294	2.72339	3.81207	2.16728	2.47871	3.59461	2.5611	3.93578	2.86791	2.79647
ENSG00000010438	PRSS3	protease, serine, 3 [Source:HGNC Symbol;Acc:9486]	1	GRCh37	4.88467	3.09844	0.251018	0.0727703	0	0	0	0	0	0	0.157147	0.0144805	0	0.0489095	0	0	0.0770993	0	0.15881	0.0859206	0.154461	0.170954	0.05181	0	0.0199278	0.0321391	0	0.0472598	0	0	0	0	0	0	0.0445868	0.494527	0.19813	0	0	0.287831	0.349693	0.0711074
ENSG00000010539	ZNF200	zinc finger protein 200 [Source:HGNC Symbol;Acc:12993]	-1	GRCh37	2.88678	2.27687	4.3632	2.88224	3.06652	3.14568	3.67047	3.02354	4.76084	4.19208	2.97002	3.07652	3.09004	3.39006	3.57415	2.62354	1.95835	3.09108	2.77326	3.65585	4.51077	4.60725	4.56694	2.9372	1.73729	2.82262	2.80765	3.07225	2.04232	2.05139	2.22424	3.5539	2.15457	2.33067	2.19306	2.7221	2.81483	1.97462	2.20343	5.43798	5.33442	1.82911
ENSG00000010610	CD4	CD4 molecule [Source:HGNC Symbol;Acc:1678]	1	GRCh37	0.320606	0.507963	1.00925	0.691945	8.33772	14.4041	31.2522	8.90056	13.2228	9.27034	5.49	3.37595	2.13016	38.4709	82.951	14.9036	25.4642	6.77143	19.1414	0.433709	0.562099	0.12041	0.127722	1.95542	6.7443	0.747019	14.0401	9.08737	15.2245	19.7319	24.5875	17.4883	31.3348	34.236	16.4402	17.9756	13.3969	27.8643	26.7878	0.428855	2.28241	0.187815
ENSG00000010626	LRRC23	leucine rich repeat containing 23 [Source:HGNC Symbol;Acc:19138]	1	GRCh37	2.44181	2.06097	1.95673	1.86522	1.11138	1.37096	1.98438	1.79801	2.82341	3.49811	2.67422	1.40811	1.82665	1.9386	2.06189	2.57646	1.52118	1.71503	1.47925	0.469215	0.689326	0.433666	0.561309	2.42669	2.24323	2.46284	1.29247	1.72336	1.44377	1.38936	1.10692	1.38066	2.27348	1.6962	1.26065	1.4561	0.86011	0.975941	0.866751	2.38703	2.45179	3.06272
ENSG00000010671	BTK	Bruton agammaglobulinemia tyrosine kinase [Source:HGNC Symbol;Acc:1133]	-1	GRCh37	1.30446	0.897509	0.0798719	0.111144	0.0777071	0	0.0665122	0.111348	10.3137	16.0116	23.2095	21.3203	21.0096	0.0280127	0.0346445	0.025854	0.0392519	0.0619555	0.0530587	0.284329	0.511143	0.208882	0.346197	0.0310866	0.0152181	0	0.0889339	0.072181	0.0845774	0.0470537	0.0666458	0.00817644	0.0325264	0.103356	0.0255369	0.107901	0.0594409	0.0802571	0.032391	23.2486	26.8739	11.9464
ENSG00000010704	HFE	hemochromatosis [Source:HGNC Symbol;Acc:4886]	1	GRCh37	0.0167041	0.0531766	0.0118985	0.0103481	0	0	0.0110092	0.0276457	0.0956277	0.14146	0.0536323	0.00823667	0.00792751	0.0556404	0.0344065	0.0577718	0.0365457	0.115368	0.0677496	0.0162908	0.0244053	0.00972405	0.014735	0	0	0	0.0110403	0.0403228	0.0524976	0.0584129	0.168779	0.115714	0.0121136	0.0439908	0.0190211	0.0200923	0.0201247	0.0469693	0.080421	0.0188909	0.0066303	0.0910049
ENSG00000010803	SCMH1	sex comb on midleg homolog 1 (Drosophila) [Source:HGNC Symbol;Acc:19003]	-1	GRCh37	17.6965	18.5066	15.5182	26.068	15.0926	19.3534	13.7753	17.393	15.5933	22.3154	12.6961	17.8637	13.4146	23.0766	23.4027	22.1421	10.167	14.9287	18.3075	29.1052	28.6655	26.7544	22.5366	19.5671	17.0184	21.8128	22.9792	27.7871	19.3346	18.7476	18.3838	10.29	22.1986	22.4835	12.8003	18.6792	10.8789	18.287	18.0216	28.712	21.0007	10.9812
ENSG00000010810	FYN	FYN oncogene related to SRC, FGR, YES [Source:HGNC Symbol;Acc:4037]	-1	GRCh37	10.0966	10.6861	17.9082	20.159	16.2513	18.606	21.2866	20.4818	13.1565	11.9823	26.0173	25.9386	22.2788	17.8949	15.8476	22.3112	18.1119	17.2623	19.7142	15.4625	16.2776	13.917	12.818	6.36181	8.76674	8.72125	22.7417	24.918	23.9915	19.7169	18.2385	19.3912	21.5946	20.5233	15.5656	23.0171	18.6745	32.5305	24.8917	1.58641	1.24391	16.2178
ENSG00000010818	HIVEP2	human immunodeficiency virus type I enhancer binding protein 2 [Source:HGNC Symbol;Acc:4921]	-1	GRCh37	10.174	10.6388	17.3783	20.6868	23.5804	26.9447	22.2831	30.3939	10.6173	11.4041	12.6688	19.077	12.2483	13.8876	13.8342	31.2067	9.96456	22.2525	28.1455	19.2771	19.5521	18.2592	17.9965	28.4612	22.4723	28.229	22.3911	25.4336	28.6219	19.9662	23.3982	21.2343	25.897	26.2892	17.0557	21.7747	17.5483	21.3734	16.7119	14.0287	8.51554	13.2803
ENSG00000010932	FMO1	flavin containing monooxygenase 1 [Source:HGNC Symbol;Acc:3769]	1	GRCh37	0	0	0	0	0	0	0	0	0	0	0	0	0	0	0	0	0	0	0	0	0	0	0	0	0	0	0.035061	0	0	0	0	0	0	0	0	0	0	0.00678005	0	0	0.0315839	0
ENSG00000011007	TCEB3	transcription elongation factor B (SIII), polypeptide 3 (110kDa, elongin A) [Source:HGNC Symbol;Acc:11620]	1	GRCh37	16.403	15.7458	15.1368	12.146	11.739	12.4954	15.205	13.2997	16.5427	14.204	13.6157	16.0016	13.2521	11.8095	12.3688	14.5348	9.58312	14.5492	13.5743	11.5842	13.5032	13.4608	11.711	15.5997	11.986	14.1733	14.1904	16.9505	11.4616	9.96755	10.4407	11.3667	12.3182	14.4366	10.6656	14.2133	11.8212	10.1764	11.9537	14.3644	12.4097	12.736
ENSG00000011009	LYPLA2	lysophospholipase II [Source:HGNC Symbol;Acc:6738]	1	GRCh37	22.4327	21.0255	14.1751	15.5639	13.4119	23.8115	13.1583	9.18046	20.1819	19.4032	18.988	14.1443	20.0154	15.3674	16.0713	8.11177	15.6492	7.39386	19.2152	21.4287	10.6839	21.2343	17.5163	19.5189	20.6807	20.9522	13.2384	10.2815	17.5553	10.4158	15.1375	11.6308	15.7775	13.3862	10.6994	16.953	16.6007	16.0222	20.5126	12.8068	18.8992	10.5961
ENSG00000011021	CLCN6	chloride channel, voltage-sensitive 6 [Source:HGNC Symbol;Acc:2024]	1	GRCh37	2.49705	2.12299	2.31488	5.0502	2.25849	4.61564	3.30809	3.77182	4.98401	5.77699	4.71606	6.28764	3.36565	1.95515	2.21238	5.12769	1.57868	3.17656	6.59508	3.81406	3.77435	3.59129	3.2676	3.48168	2.23332	3.25522	3.33111	3.63436	5.22795	4.49278	8.9457	6.49164	3.81471	3.78969	1.91825	2.97317	2.2961	4.35076	2.61211	6.11507	7.79432	3.55105
ENSG00000011028	MRC2	mannose receptor, C type 2 [Source:HGNC Symbol;Acc:16875]	1	GRCh37	6.41646	6.34097	10.2122	14.6044	2.18659	6.55096	4.75409	5.07718	7.12859	6.08526	6.07099	9.40654	14.3426	2.66969	1.45162	2.56485	4.20236	1.8897	7.48687	0.505378	0.323032	0.201108	0.182846	13.3548	12.7998	11.902	3.01396	2.64635	7.60878	4.93857	7.81072	1.85404	5.1809	5.64983	3.64536	5.95883	6.84913	7.01877	7.94357	10.4914	14.1348	3.14941
ENSG00000011052	NME2	NME/NM23 nucleoside diphosphate kinase 2 [Source:HGNC Symbol;Acc:7850]	1	GRCh37	0	0	0	0	0	0	0	0	0	0	0	0	0	0	0	0	0	0	0	0	0	0	0	0	0	0	0	0	0	0	0	0	0	0	0	0	0	0	0	0	0	0
ENSG00000011083	SLC6A7	solute carrier family 6 (neurotransmitter transporter), member 7 [Source:HGNC Symbol;Acc:11054]	1	GRCh37	0	0	0	0	0	0	0	0	0.0137323	0.0140635	0	0	0	0	0.0111169	0	0	0	0	0.178964	0.069392	0.125675	0.133307	0	0	0	0	0	0	0	0	0	0	0	0	0	0	0	0	0	0.00856911	0.00653424
ENSG00000011105	TSPAN9	tetraspanin 9 [Source:HGNC Symbol;Acc:21640]	1	GRCh37	0.0691255	0.105627	0.30134	0.421378	0.0191616	0.0162833	0.0273351	0	0.0105528	0	4.50987	23.0403	27.4703	0.0276303	0.0427145	0	0.00362963	0	0.644835	0.0323593	0.0242387	0.028973	0	0.041394	0.0450312	0.0363126	0.0877199	0.0400476	0.156418	0.00580142	0.138046	0	0	0.0109226	0	0.0199552	0.00799493	0	0.0159744	0.012508	0.0263402	0.0100426
ENSG00000011114	BTBD7	BTB (POZ) domain containing 7 [Source:HGNC Symbol;Acc:18269]	-1	GRCh37	2.65994	3.61763	3.40508	5.16628	1.92256	2.17973	3.63297	4.47148	5.86864	5.03482	4.30149	4.96592	3.9181	3.85191	3.90668	5.83406	3.99129	5.08381	6.40911	3.94014	5.30634	4.5236	5.10228	4.07438	4.51816	4.47185	5.25756	4.96041	6.07782	4.36707	5.22011	5.10208	4.32497	4.69756	4.29251	3.42082	2.46696	4.10743	3.1532	6.10461	4.99347	6.20521
ENSG00000011132	APBA3	amyloid beta (A4) precursor protein-binding, family A, member 3 [Source:HGNC Symbol;Acc:580]	-1	GRCh37	2.97446	4.10471	3.24493	4.1962	1.89182	5.10763	2.89558	1.82134	3.91789	2.83423	4.24552	2.444	4.34825	5.52693	5.98316	1.51457	2.2733	0.777738	4.50381	4.11834	1.05196	4.76751	3.35629	4.38483	3.18393	3.86523	2.05238	1.53763	3.79644	2.61328	3.89407	4.00608	3.66242	4.75167	2.49332	3.86852	3.95492	2.72151	3.5486	2.22542	3.86699	2.09663
ENSG00000011143	MKS1	Meckel syndrome, type 1 [Source:HGNC Symbol;Acc:7121]	-1	GRCh37	6.6254	6.10731	4.89891	4.35432	3.81721	5.16269	5.52216	4.89196	8.69022	9.91563	6.33934	5.25616	7.76504	5.12634	4.5782	3.5686	1.55306	4.30797	5.12103	5.91293	5.27069	4.94529	4.0548	6.15558	6.23844	5.8839	3.89184	4.66316	5.36892	4.10196	4.99376	3.07178	5.04656	4.22924	3.12729	5.75298	4.23967	4.55129	4.2916	6.17669	7.06718	3.76171
ENSG00000011198	ABHD5	abhydrolase domain containing 5 [Source:HGNC Symbol;Acc:21396]	1	GRCh37	3.30232	3.6696	6.5991	6.22063	4.24564	2.85992	4.88472	5.045	5.07558	5.97671	3.64622	4.94398	4.82224	4.74087	4.9245	5.16795	4.00802	5.32523	4.01004	3.94926	4.20915	3.49684	3.9939	5.29423	4.24859	4.82421	3.25911	3.46278	3.73814	4.34745	4.19193	5.34989	3.33754	4.26967	4.11768	5.53584	4.14777	4.45372	4.87755	8.56205	8.25611	0.0814081
ENSG00000011201	KAL1	Kallmann syndrome 1 sequence [Source:HGNC Symbol;Acc:6211]	-1	GRCh37	0.00221558	0	0	0	0	0.00652382	0	0	0.0169117	0	0.00711361	0.00327746	0	0	0	0.0153253	0	0.0183625	0	0	0	0	0	0	0	0	0.0263584	0.0106966	0.00835574	0	0.00790104	0.0048467	0	0.00875221	0.00504579	0	0	0	0	0	0	0
ENSG00000011243	AKAP8L	A kinase (PRKA) anchor protein 8-like [Source:HGNC Symbol;Acc:29857]	-1	GRCh37	14.6706	16.5368	16.0603	20.0645	11.1838	18.0464	15.0014	11.8261	21.0648	20.9894	19.2685	13.2198	17.6377	20.2515	24.4983	10.7113	19.1396	9.56107	16.3258	15.1294	9.46413	16.3673	12.1375	17.3583	19.8324	16.8042	10.2717	10.7638	16.922	13.616	18.596	16.196	18.5222	20.7098	10.587	14.6429	12.2996	11.1454	12.4135	9.8534	15.7958	12.2481
ENSG00000011258	MBTD1	mbt domain containing 1 [Source:HGNC Symbol;Acc:19866]	-1	GRCh37	7.28862	10.8002	9.13319	14.6386	12.0421	13.8834	12.3592	18.2794	19.117	20.2727	10.0313	14.3488	11.0832	10.2388	10.4529	16.4208	9.75495	13.6016	12.3158	14.3343	18.8296	14.66	16.1529	13.2771	14.8155	17.944	23.8487	21.8631	22.366	18.2802	13.6611	13.2037	16.9833	16.4502	16.1495	10.2528	8.52949	10.7548	8.88568	18.6989	15.9527	12.3676
ENSG00000011260	UTP18	UTP18 small subunit (SSU) processome component homolog (yeast) [Source:HGNC Symbol;Acc:24274]	1	GRCh37	28.3006	26.1106	25.7464	21.5824	33.72	19.6788	34.1202	33.3844	34.8141	37.4466	23.6391	30.2173	26.9337	29.8817	26.5688	28.8776	12.645	39.6534	18.6046	24.0215	28.6162	24.2964	30.4706	32.066	24.0192	29.6632	30.5326	29.2663	24.723	34.8184	20.8721	28.7189	23.6981	20.2306	38.0312	28.5583	38.3966	30.2787	32.6232	27.4877	29.7863	25.9819
ENSG00000011275	RNF216	ring finger protein 216 [Source:HGNC Symbol;Acc:21698]	-1	GRCh37	11.428	11.379	8.3884	7.90049	10.1744	14.5871	14.7275	13.0964	13.5096	12.5872	16.2921	19.7396	16.9527	10.0397	15.7033	11.9053	9.59813	9.38375	12.5233	13.475	13.8518	13.5081	12.693	11.8106	13.1668	11.6286	15.8711	11.9937	12.1688	11.1165	14.9453	15.3462	14.7613	14.6794	9.4641	12.9528	9.92927	26.0416	21.4088	19.2395	20.095	10.5405
ENSG00000011295	TTC19	tetratricopeptide repeat domain 19 [Source:HGNC Symbol;Acc:26006]	1	GRCh37	10.0235	10.2828	12.9139	14.3221	11.3417	11.4315	9.82816	10.2954	3.97207	4.83382	17.6176	27.7591	19.5081	8.56748	10.4321	11.6319	7.88776	10.6668	8.32951	9.73164	13.5668	10.369	12.4255	10.1933	9.75257	13.1812	15.7948	13.9616	14.4717	14.5188	11.7199	15.485	11.5803	12.0514	12.7015	9.17389	8.80199	14.0493	12.2474	12.6325	10.5136	9.25776
ENSG00000011304	PTBP1	polypyrimidine tract binding protein 1 [Source:HGNC Symbol;Acc:9583]	1	GRCh37	55.4008	72.5446	37.8798	43.4818	46.5985	80.7932	35.6404	39.5544	55.1158	39.0773	42.2035	37.9968	58.6098	74.0918	73.3578	33.4645	90.2768	34.7791	89.4395	44.3083	20.1639	50.322	45.7404	57.8218	69.1869	52.9742	44.1607	36.371	51.1117	51.0773	70.2723	41.7331	55.773	51.701	51.9819	67.1479	84.2373	49.1036	50.4982	29.4487	32.7083	23.9407
ENSG00000011332	DPF1	D4, zinc and double PHD fingers family 1 [Source:HGNC Symbol;Acc:20225]	-1	GRCh37	0.0362068	0.0359259	0.0562698	0.0489381	0.114051	0.261683	0.0715884	0.179769	0.540175	1.29938	0.243068	0.0827743	0.17808	0.106898	0.0711873	0.0227677	0.0259246	0.0272798	0.1335	0.0385211	0.0115417	0.0229933	0.0261317	0.0876019	0.194321	0.0108068	0.0522116	0.0158911	0.124135	0.110498	0.164332	0.158408	0.171862	0.10402	0.0599692	0.0593874	0.0428279	0.0201933	0.0380324	0.0148897	0.0705506	0.179324
ENSG00000011347	SYT7	synaptotagmin VII [Source:HGNC Symbol;Acc:11514]	-1	GRCh37	0	0	0	0	0	0.00781477	0	0	0	0	0.00852128	0	0	0.0397816	0.00819992	0	0	0	0	0	0	0	0	0.0264881	0.0162087	0	0	0	0	0.0946647	0.132503	0	0.0115479	0.0209682	0	0.019154	0.00767395	0	0	0	0.00632067	0
ENSG00000011376	LARS2	leucyl-tRNA synthetase 2, mitochondrial [Source:HGNC Symbol;Acc:17095]	1	GRCh37	15.9107	12.6863	12.9088	11.695	11.5925	11.3953	13.2415	10.7056	13.8867	14.2559	16.0092	15.6663	14.5068	14.0666	13.5771	11.9356	9.04117	14.0582	15.6011	13.2513	14.2481	12.2995	10.4817	14.4974	11.5223	11.8981	14.3943	15.7561	9.59013	11.0887	14.0307	10.9396	13.856	15.6695	7.80611	16.3541	12.0116	13.5785	13.7518	13.7759	13.2633	9.94345
ENSG00000011405	PIK3C2A	phosphatidylinositol-4-phosphate 3-kinase, catalytic subunit type 2 alpha [Source:HGNC Symbol;Acc:8971]	-1	GRCh37	4.75147	5.13829	7.74718	9.23251	9.36202	8.259	10.345	13.1764	8.15643	10.2385	9.76625	12.2774	8.13354	5.54483	6.15215	11.28	5.55222	10.727	7.88465	7.5435	10.9578	8.44787	10.3436	7.18975	6.05949	8.34109	9.26467	10.4007	11.4651	12.0942	10.8228	13.5183	9.2018	10.2664	8.51062	9.03123	8.00347	10.0071	8.28085	11.6982	9.16963	6.749
ENSG00000011422	PLAUR	plasminogen activator, urokinase receptor [Source:HGNC Symbol;Acc:9053]	-1	GRCh37	0.0389932	0.0386906	0.00757502	0.0395282	1.20372	1.83706	2.24985	2.76325	2.3811	2.46623	1.46821	0.707911	1.20118	0.646467	0	0.931754	0.62354	0.616962	1.58151	0.186685	0.335607	0.0247628	0.0093809	7.29983	7.3896	5.88905	0.0281148	0.017114	3.22188	1.18258	2.6926	0.643624	0.647807	1.20427	0.7185	0.383746	0.194745	1.10911	1.12638	2.57371	2.04302	4.1393
ENSG00000011426	ANLN	anillin, actin binding protein [Source:HGNC Symbol;Acc:14082]	1	GRCh37	24.7502	20.7165	13.826	12.0733	35.7497	30.2559	29.8408	40.6968	16.2882	17.6466	17.0694	19.0059	15.9316	38.5902	44.0724	41.7726	40.8412	45.4989	28.6877	26.0267	31.128	24.4711	27.6026	36.1729	27.9478	33.6585	46.0317	36.9714	29.8717	43.4492	35.0593	29.2557	31.3879	37.1129	26.0465	31.7207	32.5564	49.8302	56.7829	31.7469	24.8155	13.2769
ENSG00000011451	WIZ	widely interspaced zinc finger motifs [Source:HGNC Symbol;Acc:30917]	-1	GRCh37	3.00681	3.29875	2.16109	5.12724	1.23519	9.97171	1.21813	1.97194	3.68964	3.07439	3.98104	3.81454	4.05477	2.61358	3.69922	2.41218	2.64237	1.12397	8.7653	4.00185	1.22621	4.43231	3.74784	3.60613	4.00713	3.71472	2.36633	1.58073	6.28362	2.9999	8.06272	3.75497	2.85769	4.01029	3.38416	3.76118	5.90714	4.6265	3.18997	2.04202	2.47771	0.883096
ENSG00000011454	RABGAP1	RAB GTPase activating protein 1 [Source:HGNC Symbol;Acc:17155]	1	GRCh37	6.12004	7.94137	9.83844	12.8348	9.0873	9.34294	9.30169	11.0174	11.7266	13.5266	6.59745	10.2674	7.8583	8.48644	8.81292	12.7439	5.77244	8.1149	9.0155	8.8258	12.4059	9.31537	8.68309	10.3278	9.79727	11.1975	10.9516	9.81787	13.6198	10.369	10.6128	10.494	11.1675	10.8101	8.50168	9.12219	6.95772	10.1211	8.20619	14.336	11.834	11.0264
ENSG00000011465	DCN	decorin [Source:HGNC Symbol;Acc:2705]	-1	GRCh37	0	0	0.0083538	0.0145307	0	0.00575545	0	0	0	0	0	0.00578289	0	0.0585969	0.13286	0	0	0	3.36928	0	0	0	0.00517267	0	0	0	0	0.0471838	0.722418	0	1.49865	0	0	0.00772139	0	0.00705331	0.0141294	0	0	0.00442104	0	0
ENSG00000011478	QPCTL	glutaminyl-peptide cyclotransferase-like [Source:HGNC Symbol;Acc:25952]	1	GRCh37	4.04215	4.28232	1.76137	3.01472	2.05635	4.91231	2.68579	2.12809	4.60544	3.24744	5.71633	3.61889	4.78802	3.37702	3.76904	1.45957	2.04281	1.80347	3.63725	2.45017	2.06941	3.36263	2.46048	4.3545	5.08764	4.95777	2.51034	2.22847	4.22763	3.08527	4.98522	2.63974	3.64381	3.67283	2.41779	2.95053	2.54536	2.5486	2.60957	2.58022	3.0623	6.14312
ENSG00000011485	PPP5C	protein phosphatase 5, catalytic subunit [Source:HGNC Symbol;Acc:9322]	1	GRCh37	12.2272	12.355	7.66206	8.96816	6.66955	9.9778	5.26174	5.23409	9.03753	8.85308	8.02695	7.70113	10.1781	13.1734	11.1542	6.19266	5.46771	4.45195	8.45138	7.66165	4.10458	6.84816	5.3485	7.81455	8.16504	6.89283	7.0296	7.63961	7.82477	7.48079	11.0386	6.43842	8.39466	9.31892	6.17277	8.56915	6.87931	13.4221	11.851	7.46194	9.27482	3.42237
ENSG00000011523	CEP68	centrosomal protein 68kDa [Source:HGNC Symbol;Acc:29076]	1	GRCh37	4.49446	6.25443	3.79395	5.21673	2.18394	4.90408	4.24581	5.1217	8.47523	6.46675	8.17706	6.61331	5.20163	3.91816	3.92868	5.61443	6.50836	4.88967	5.74808	7.02787	7.17637	8.31311	7.64646	4.26987	7.43756	6.27428	7.41123	6.70511	6.82015	5.00527	5.2533	3.82773	7.65335	5.46458	6.82242	3.41159	3.1469	5.55004	2.96391	6.21213	6.4537	6.88431
ENSG00000011566	MAP4K3	mitogen-activated protein kinase kinase kinase kinase 3 [Source:HGNC Symbol;Acc:6865]	-1	GRCh37	2.77341	3.80872	6.61659	8.78901	6.73142	6.23403	8.42365	10.9256	6.73849	10.952	7.4498	8.23224	5.45766	7.20829	7.32172	8.39407	6.4506	8.0288	6.65407	7.81723	9.37792	6.73086	9.32419	6.1034	6.52601	8.9005	9.65575	10.7243	9.5756	11.9659	9.47242	11.4959	8.11293	8.34286	7.8641	7.39548	5.58708	7.16133	6.11578	10.8614	9.7556	7.23562
ENSG00000011590	ZBTB32	zinc finger and BTB domain containing 32 [Source:HGNC Symbol;Acc:16763]	1	GRCh37	0.0114075	0	0.0121884	0	0	0	0	0	0	0	0	0.00843739	0	0	0	0.0394531	0.00748726	0	0.0347002	0	0.02	0.039844	0	0.0189751	0	0	0	0	0	0	0	0	0	0	0	0.0411639	0.0494762	0.253691	0.395427	0.0258016	0.054335	0
ENSG00000011600	TYROBP	TYRO protein tyrosine kinase binding protein [Source:HGNC Symbol;Acc:12449]	-1	GRCh37	0.121935	0.475315	0.0372237	0.0647472	0.362148	0.153874	0.0344416	0	0.398888	1.08936	1.06264	0.438056	0.396813	0	0	0.361472	0.0457325	0.144369	0.176626	0.20386	0.0610805	0.121685	0.0921956	0.115901	0.177307	0	0	0	0.262777	0	0.124239	0.228634	0.22738	0	0	0.0628577	0.0503672	0.213732	0	0.433394	1.16158	0.822478
ENSG00000011638	TMEM159	transmembrane protein 159 [Source:HGNC Symbol;Acc:30136]	1	GRCh37	8.74584	6.85934	10.902	6.6118	3.55262	4.58302	9.45217	7.91194	6.71818	6.7595	5.90958	5.9571	6.52494	6.24915	6.16379	4.52862	10.9779	7.52486	8.29179	1.53602	1.83006	1.63955	1.58547	10.1198	7.88371	8.55755	6.12333	8.25989	5.93984	4.92445	5.30825	5.48557	4.64927	4.00139	6.35795	5.23761	6.80424	3.04083	2.60488	9.62534	12.8708	6.98788
ENSG00000011677	GABRA3	gamma-aminobutyric acid (GABA) A receptor, alpha 3 [Source:HGNC Symbol;Acc:4077]	-1	GRCh37	0	0	0	0	0	0	0	0	0	0	0.0120981	0	0	0.0188266	0	0	0	0	0	0	0	0	0	0	0	0	0	0	0	0	0	0	0	0.0148848	0	0	0	0	0	0	0	0
ENSG00000012048	BRCA1	breast cancer 1, early onset [Source:HGNC Symbol;Acc:1100]	-1	GRCh37	17.5896	17.1288	20.6128	20.4525	28.9529	18.3039	18.2684	25.2069	23.2803	28.7354	16.7538	13.1567	12.652	17.2365	17.5608	25.7832	12.8226	27.84	13.837	26.9378	33.2748	24.5121	26.2693	30.7125	22.3334	27.86	27.8075	27.2748	19.3409	22.8818	20.1057	14.7215	18.5522	21.7213	17.7213	24.8076	20.7776	26.5708	26.8772	35.6662	22.7407	9.02209
ENSG00000012061	ERCC1	excision repair cross-complementing rodent repair deficiency, complementation group 1 (includes overlapping antisense sequence) [Source:HGNC Symbol;Acc:3433]	-1	GRCh37	16.7174	16.0661	9.46979	9.34176	7.08853	10.7793	7.55193	6.33073	18.6324	13.5333	22.0521	19.0502	24.7373	13.2439	15.25	5.29178	4.28482	4.79059	8.73972	13.2972	8.70345	13.7465	10.5352	9.80337	16.3067	11.7588	9.75316	9.63042	9.13647	9.06018	8.37658	7.41938	10.4547	8.76409	7.44022	5.72573	5.58749	8.91748	9.46173	10.2989	14.8457	13.2139
ENSG00000012124	CD22	CD22 molecule [Source:HGNC Symbol;Acc:1643]	1	GRCh37	0.00811748	0	0	0	0	0	0.00534999	0	0.247845	0.560524	0.0173753	0.012008	0.0231146	0.00675971	0	0	0	0	0	0	0.0142319	0.0189019	0.00716059	0	0	0.00888381	0	0.0130634	0	0	0.00964931	0	0	0	0	0	0	0	0	2.42356	1.59813	0.275174
ENSG00000012171	SEMA3B	sema domain, immunoglobulin domain (Ig), short basic domain, secreted, (semaphorin) 3B [Source:HGNC Symbol;Acc:10724]	1	GRCh37	0.0328753	0.0299019	0.0292716	0.0814644	0	0.088735	0.0162503	0	0.365953	0.214159	0	0.0162106	0.0156021	0.0136882	0	0.0189501	0.0143851	0	0.127782	0.0961858	0.0336224	0.114827	0.0434999	0.0455706	0.00557717	0.0179894	0.0108642	0.026453	0.0619921	0.0114962	0.0390791	0.00599303	0.0119203	0.0108223	0.0374352	0.0692012	0	0.00840364	0.0079138	0.111537	0.150064	0.0199007
ENSG00000012174	MBTPS2	membrane-bound transcription factor peptidase, site 2 [Source:HGNC Symbol;Acc:15455]	1	GRCh37	0.998188	1.3184	1.05896	1.98011	1.12838	2.16269	0.73836	1.8102	1.47251	1.6187	1.23309	1.0577	0.766021	0.97271	1.00614	1.95873	0.810816	1.45215	1.6797	1.95216	2.82368	2.13887	2.55257	0.630004	0.907943	1.14472	1.68443	1.62347	1.98238	2.06093	2.72655	1.51767	1.52475	1.23048	1.88634	0.887718	1.00045	2.10913	1.7638	2.14163	1.27292	1.20848
ENSG00000012211	PRICKLE3	prickle homolog 3 (Drosophila) [Source:HGNC Symbol;Acc:6645]	-1	GRCh37	1.08865	1.29485	0.606441	1.00297	0.741535	2.31511	0.478329	0.80847	2.09518	1.65474	0.985864	1.03231	1.0863	0.848441	1.06368	0.61143	0.500782	0.424138	1.5284	1.02088	0.63622	1.12123	1.0465	0.76613	0.975513	0.56516	0.756423	1.0332	1.28083	0.858993	1.4434	1.13985	0.829956	1.45187	0.752264	0.755459	0.860929	0.899064	0.739146	1.46266	1.46253	0.718141
ENSG00000012223	LTF	lactotransferrin [Source:HGNC Symbol;Acc:6720]	-1	GRCh37	0.00744023	0.0101509	0	0	0.0257804	0.0547696	0	0	0	0.0145403	0.0119442	0.0110062	0.010593	0	0	0	0.0244169	0	0.0150882	0	0.0130445	0	0	0	0.0605859	0.0122139	0.0147525	0	0.0280597	0.00780535	0	0.00813793	0.0485599	0	0.0254167	0.013424	0.0107565	0.0513509	0.0214923	0.0420712	0	0.0135116
ENSG00000012232	EXTL3	exostosin-like glycosyltransferase 3 [Source:HGNC Symbol;Acc:3518]	1	GRCh37	2.61131	2.55666	3.70053	3.42937	2.27758	4.28968	2.91355	2.32011	3.44368	2.76533	6.71118	6.96197	7.72158	4.06642	3.36751	2.36426	3.05605	2.75356	5.72453	5.01415	3.63537	4.9173	4.48785	3.74926	3.7297	2.84083	2.93364	2.9657	3.61024	2.1364	4.03176	2.55161	3.56203	3.24807	2.88505	3.10072	2.48976	5.73537	4.47758	4.14659	4.48564	2.05748
ENSG00000012504	NR1H4	nuclear receptor subfamily 1, group H, member 4 [Source:HGNC Symbol;Acc:7967]	1	GRCh37	0	0	0	0	0	0	0	0	0	0	0	0	0	0	0	0	0	0	0	0.0133599	0.00800579	0	0.012084	0	0	0	0	0.0220455	0	0	0	0	0	0.0180381	0	0	0	0	0	0	0	0
ENSG00000012660	ELOVL5	ELOVL fatty acid elongase 5 [Source:HGNC Symbol;Acc:21308]	-1	GRCh37	64.3047	79.1169	81.9703	83.8541	160.539	121.475	138.203	155.255	91.8686	110.199	93.1179	75.2008	72.0479	103.39	101.582	156.462	136.21	164.927	128.258	83.4091	96.3565	77.647	88.0371	135.915	133.757	141.48	153.527	137.617	149.322	176.218	152.737	165.476	173.026	157.87	182.728	102.063	97.0778	103.917	101.08	120.331	110.939	79.818
ENSG00000012779	ALOX5	arachidonate 5-lipoxygenase [Source:HGNC Symbol;Acc:435]	1	GRCh37	4.44611	4.23506	0.109944	0.143428	0	0	0.178022	0.106438	0.0490898	0.0335158	2.83577	2.32764	1.86791	2.02437	2.59636	0.622791	0.174472	0	0	0.338693	0.195441	0.164728	0.124808	0.0142635	0.0174565	0.0563067	0.901129	1.01427	0	0.035983	0.397531	0.581501	0	0.0169368	0	0.0154714	0.012397	0	0.0247701	3.77233	2.71609	18.9981
ENSG00000012817	KDM5D	lysine (K)-specific demethylase 5D [Source:HGNC Symbol;Acc:11115]	-1	GRCh37	0.00333918	0.0136672	0	0.0186175	16.6612	16.415	28.6637	23.8575	26.5714	29.4505	21.1314	29.8868	23.1242	0.00834195	0.0412674	20.522	9.84056	16.8539	16.0013	0.0293091	0.00585438	0.0174947	0.00441833	31.3351	21.2463	26.679	17.0291	19.5872	27.8814	24.4443	21.9939	20.7086	25.9563	27.8259	15.4109	0.0602472	0	0.0230463	0.0578746	29.8895	22.5054	15.2904
ENSG00000012822	CALCOCO1	calcium binding and coiled-coil domain 1 [Source:HGNC Symbol;Acc:29306]	-1	GRCh37	6.35386	6.55293	8.25814	9.23418	4.2954	5.71911	8.24131	6.3294	8.69618	10.2104	10.1277	9.27661	9.35358	4.85851	5.89243	4.46097	2.44093	2.72451	4.15257	8.03216	7.55415	6.74023	6.39512	5.4139	4.6539	5.02577	3.83128	5.42761	5.80137	4.37533	7.22177	5.6377	6.91159	8.30706	3.80046	3.43194	2.29286	3.2907	1.93545	7.71918	8.86887	7.30967
ENSG00000012963	UBR7	ubiquitin protein ligase E3 component n-recognin 7 (putative) [Source:HGNC Symbol;Acc:20344]	1	GRCh37	27.4029	25.8503	30.17	22.9402	16.0647	11.5611	25.708	28.1586	26.0521	23.3872	19.5136	24.4028	26.3794	33.8176	32.349	27.1585	40.9292	35.9437	28.6659	21.8738	26.6952	22.3186	25.3196	31.7089	33.2258	25.0376	29.6478	29.4867	25.3082	24.5165	21.5364	19.3767	27.0401	23.5861	30.9262	29.7407	33.9655	24.96	26.9583	30.6468	24.3547	22.8121
ENSG00000012983	MAP4K5	mitogen-activated protein kinase kinase kinase kinase 5 [Source:HGNC Symbol;Acc:6867]	-1	GRCh37	4.68382	7.22478	8.75062	12.6237	10.3454	6.6241	7.64156	11.6432	7.41467	7.89334	9.75267	13.8818	10.4796	8.80563	7.65524	10.5986	6.30901	12.5444	6.26081	13.9282	15.4422	16.5407	19.6817	7.21164	6.52134	9.87076	13.7477	17.9282	9.05501	10.3755	8.42178	11.194	7.58717	8.14141	7.06881	6.84592	6.11805	9.13307	7.89397	13.7267	9.16479	5.84003
ENSG00000013016	EHD3	EH-domain containing 3 [Source:HGNC Symbol;Acc:3244]	1	GRCh37	0.892077	0.982365	1.51823	1.42107	0.640288	1.23832	2.64573	1.8666	0.595812	0.597729	3.22223	2.4743	3.61978	0.557148	0.374055	1.32226	0.434952	0.475292	0.87869	6.05897	3.6978	5.43049	4.55289	3.00486	3.04837	2.15482	0.138978	0.230724	2.09069	0.681837	0.795314	0.439079	0.429741	0.289469	0.261209	1.52906	1.28509	0.195458	0.285301	0.4684	0.523545	0.995159
ENSG00000013275	PSMC4	proteasome (prosome, macropain) 26S subunit, ATPase, 4 [Source:HGNC Symbol;Acc:9551]	1	GRCh37	50.8266	37.4038	36.0249	23.5936	32.8881	35.6462	35.4395	24.2203	40.2664	31.95	26.0118	22.647	23.9738	33.0046	31.8407	23.6242	24.9884	26.7152	34.6707	24.3811	22.42	24.8756	20.8791	38.9639	38.1192	32.3796	23.4657	25.9477	29.4055	23.4142	30.2601	25.9612	29.4332	28.4737	21.7065	36.2803	32.9082	34.4343	41.7194	25.7498	29.8241	30.4468
ENSG00000013288	MAN2B2	mannosidase, alpha, class 2B, member 2 [Source:HGNC Symbol;Acc:29623]	1	GRCh37	4.6947	5.22294	5.01609	8.13104	2.33794	6.321	3.85128	4.32865	9.01972	7.14828	4.63488	5.65771	5.79928	4.28057	4.70148	4.42151	7.14632	2.47229	7.6877	2.37932	1.4289	3.01409	2.26016	5.94252	6.46668	4.75702	3.41505	3.26609	7.01115	4.33273	8.93449	5.79138	6.37383	6.5372	4.27023	4.6645	4.1201	4.58603	3.59038	4.46992	4.82918	3.12457
ENSG00000013293	SLC7A14	solute carrier family 7, member 14 [Source:HGNC Symbol;Acc:29326]	-1	GRCh37	0	0	0	0	0	0	0	0	0	0	0	0	0	0	0	0	0	0	0	0	0	0	0	0	0	0	0	0	0	0.00316946	0	0	0	0	0	0	0	0	0	0	0.00359757	0.00548653
ENSG00000013297	CLDN11	claudin 11 [Source:HGNC Symbol;Acc:8514]	1	GRCh37	0	0	0.0335828	0.00973569	0	0.0154248	0	0	0	0	0	0.0154984	0	0.00654342	0.0161851	0.0362351	0.00343828	0.0434161	0.169973	0.0153267	0.0229609	0.0457427	0.0554518	0.00435686	0.00533215	0.0257987	0	0.0126454	0.138294	0.0164867	0.130768	0.0114595	0.0113967	0.0310404	0.0059651	0	0	0.00803445	0.00756613	0.00592428	0.0249516	0
ENSG00000013306	SLC25A39	solute carrier family 25, member 39 [Source:HGNC Symbol;Acc:24279]	-1	GRCh37	21.4093	24.4777	12.1891	14.29	13.6629	20.2789	11.7388	11.413	34.3904	29.5979	18.9328	13.2368	21.9584	17.8768	18.3018	11.1579	11.2815	10.5096	20.4361	13.5031	4.4386	11.7536	9.50997	20.0496	23.5981	20.8608	9.75525	11.5952	18.2844	12.156	16.5224	10.9292	15.2658	14.2135	12.2149	20.4538	17.9117	13.9165	17.7068	12.1922	20.4355	11.7501
ENSG00000013364	MVP	major vault protein [Source:HGNC Symbol;Acc:7531]	1	GRCh37	3.84426	5.44509	7.01538	7.6374	0.8565	2.68392	6.26197	3.91201	6.15171	5.8472	7.43216	5.74767	5.99018	1.78824	2.47412	2.27974	4.58328	1.15237	4.17208	1.15262	0.767439	1.35801	0.872192	1.55045	2.55274	1.73303	1.21509	0.932333	3.17539	2.59857	9.80665	16.1487	4.27973	3.44812	2.1345	4.89656	3.72626	3.76748	3.05697	1.00171	2.01135	2.36605
ENSG00000013374	NUB1	negative regulator of ubiquitin-like proteins 1 [Source:HGNC Symbol;Acc:17623]	1	GRCh37	16.8038	17.8069	28.5145	24.2456	20.0727	11.6325	22.3364	21.1515	31.2135	27.1731	22.2652	19.0782	22.5234	20.4972	22.3638	16.8239	20.7435	20.5695	12.559	19.2214	18.122	18.1533	17.3084	15.8966	16.5246	15.9136	20.5875	19.1997	15.0421	20.2045	16.1291	25.198	28.471	30.9465	22.3895	23.8226	21.5287	23.2736	23.937	18.3663	20.2981	20.3881
ENSG00000013375	PGM3	phosphoglucomutase 3 [Source:HGNC Symbol;Acc:8907]	-1	GRCh37	4.50855	5.11617	5.61854	5.59941	4.39092	3.55367	5.36906	4.97569	2.42642	3.4368	4.41467	4.22735	3.18498	3.61803	3.08293	3.75662	1.99164	5.1084	3.15985	4.43273	5.06316	4.09495	5.03599	2.31223	1.67157	2.33501	4.98257	6.53419	3.9501	3.87066	3.51996	4.40803	3.87281	4.04388	3.02341	3.47624	2.48013	3.53017	3.3493	1.74996	2.20701	1.51854
ENSG00000013392	RWDD2A	RWD domain containing 2A [Source:HGNC Symbol;Acc:21385]	1	GRCh37	1.06543	1.1224	0.835761	0.63914	0.373843	0.536097	0.853294	0.535687	0.29596	0.461235	0.573739	0.294264	0.259218	0.379033	0.20834	0.256538	0.22572	0.698585	0.328194	0.453769	0.555656	0.494607	0.455046	0.1346	0.21964	0.243533	0.374373	0.553442	0.623059	0.466892	0.517013	0.324524	0.572138	0.306333	0.691066	0.37716	0.453321	0.439546	0.350619	0.0381298	0.0883262	0.208178
ENSG00000013441	CLK1	CDC-like kinase 1 [Source:HGNC Symbol;Acc:2068]	-1	GRCh37	29.823	53.8699	81.2986	78.2169	58.9426	46.6847	77.2461	76.5774	71.6877	68.2715	76.4124	69.4899	48.1137	78.0619	88.4655	56.4017	23.3337	65.6375	30.1206	52.3496	69.3068	63.2058	72.0286	40.8746	34.9563	54.9495	68.143	80.1023	64.2353	74.8366	47.8443	91.7287	59.4356	80.1796	63.854	51.2496	29.977	41.4897	44.1428	49.4228	50.0934	82.8564
ENSG00000013503	POLR3B	polymerase (RNA) III (DNA directed) polypeptide B [Source:HGNC Symbol;Acc:30348]	1	GRCh37	6.29957	6.63793	5.48335	7.20471	6.82899	5.19032	7.5685	9.39787	6.06958	6.10156	5.74309	8.41434	5.65831	5.9473	6.32032	9.31329	2.61701	8.30185	5.74449	6.28961	7.62349	5.70242	5.62009	6.01023	5.05824	7.98696	6.91283	7.37965	5.94866	6.96696	6.65717	7.66222	6.19805	5.52432	5.58461	6.71281	5.39771	7.65664	7.58143	4.86965	4.77114	6.75658
ENSG00000013523	ANGEL1	angel homolog 1 (Drosophila) [Source:HGNC Symbol;Acc:19961]	-1	GRCh37	8.17003	6.32113	3.71273	4.39317	3.93154	7.96092	5.11782	4.724	8.86379	8.47701	5.00915	5.64292	4.78746	5.21148	5.03022	4.10815	2.82373	4.53047	8.35302	5.78356	6.32018	6.38842	6.59181	5.93242	5.95509	6.2185	5.51898	5.33527	6.66386	5.46806	8.19793	4.73795	5.8755	4.809	5.65933	5.50181	4.53669	5.88237	4.86519	7.01072	6.81888	5.36597
ENSG00000013561	RNF14	ring finger protein 14 [Source:HGNC Symbol;Acc:10058]	1	GRCh37	9.79532	9.7477	15.6796	11.2252	12.9104	10.2589	16.7373	14.7348	13.3969	7.34544	13.7364	11.3232	11.4752	9.32451	9.31044	12.1177	13.1114	14.2753	9.23284	10.6909	12.2284	11.1647	12.5328	14.4831	12.8747	12.6087	9.88932	10.4144	11.0566	10.9515	8.90475	13.3772	10.0401	10.2255	12.5571	12.2775	12.0445	11.4091	9.00693	10.1055	10.1112	11.6928
ENSG00000013563	DNASE1L1	deoxyribonuclease I-like 1 [Source:HGNC Symbol;Acc:2957]	-1	GRCh37	5.87215	5.19838	3.55603	3.55482	0.954386	2.47813	2.08005	1.99436	7.09567	4.6053	4.82707	2.09382	1.99344	1.74891	2.71846	1.71998	1.58184	1.64868	2.8704	4.47702	3.36022	5.25116	4.37342	4.33979	7.52299	7.12149	1.88114	1.34824	3.26057	3.80455	5.94801	4.38508	2.87962	2.19122	2.7095	1.94641	2.08505	1.81886	1.93385	4.17056	5.36617	4.59208
ENSG00000013573	DDX11	DEAD/H (Asp-Glu-Ala-Asp/His) box helicase 11 [Source:HGNC Symbol;Acc:2736]	1	GRCh37	26.1064	26.3485	18.6347	29.3067	13.4018	22.5051	18.1373	16.3278	9.48331	9.82264	13.539	11.9425	14.6452	22.6196	20.1984	11.4322	12.1432	10.5392	15.5914	20.3471	12.9073	14.8207	11.9081	18.2935	15.9243	20.1878	14.6721	15.8402	17.2763	17.6633	25.3453	12.3364	21.2621	23.8051	11.8291	19.6621	13.2019	15.8083	18.7973	13.5149	15.7805	5.64997
ENSG00000013583	HEBP1	heme binding protein 1 [Source:HGNC Symbol;Acc:17176]	-1	GRCh37	0.169836	0.17535	0.264837	0.818952	0.763435	1.39213	0.943873	2.46137	0.437962	0.753521	0.280016	0.196913	0.0914935	0.871503	0.978552	2.22253	1.59675	2.51082	4.57979	0.389463	0.338001	0.224455	0.206503	0.45048	0.523288	0.467185	0.0364055	0	0.934799	1.12681	2.43899	0.25103	2.97587	2.0671	2.82249	1.75574	2.08374	2.1965	2.12151	4.32935	4.16498	0.608513
ENSG00000013588	GPRC5A	G protein-coupled receptor, family C, group 5, member A [Source:HGNC Symbol;Acc:9836]	1	GRCh37	0	0	0	0.013916	0	0	0	0	0.0142888	0.00731669	0.00601033	0	0	0.00935306	0.00578367	0.0129485	0.00245731	0	0.208791	0.00547693	0.00656399	0.0130768	0	0	0	0.0122921	0	0.00903759	0.127076	0.00785529	0.32043	0	0	0.00739479	0.00426321	0.0202649	0	0	0	0.00423404	0	0
ENSG00000013619	MAMLD1	mastermind-like domain containing 1 [Source:HGNC Symbol;Acc:2568]	1	GRCh37	0.00265178	0.00723583	0.0113333	0.0197132	0	0.0390411	0	0.0131663	0.455427	0.352399	0.221367	0.525644	0.226529	0	0.0163861	0.0550277	0.010443	0.0219777	0.155951	0.0310341	0.00929843	0.0370487	0.0561406	0	0	0.00870637	0	0	0.0900072	0.0890214	0.860549	0.620697	0	0	0.00603919	0.0191379	0.0230025	0.0284698	0.0306404	0.509819	0.157884	0.110761
ENSG00000013725	CD6	CD6 molecule [Source:HGNC Symbol;Acc:1691]	1	GRCh37	12.3654	10.1395	8.68404	11.6276	9.88052	32.2972	12.6309	12.0382	22.8722	20.9517	7.75081	12.943	11.7143	5.8135	4.83663	13.3621	24.86	8.34365	25.7816	4.42591	3.28519	3.90292	3.29882	21.3401	23.5633	13.4289	12.3845	9.35176	23.4761	12.2312	20.5163	5.69592	20.2278	21.4876	17.6276	13.2949	14.6917	15.3273	11.13	6.15159	6.10693	6.0686
ENSG00000013810	TACC3	transforming, acidic coiled-coil containing protein 3 [Source:HGNC Symbol;Acc:11524]	1	GRCh37	30.4311	46.168	15.8137	29.6889	21.5611	53.3376	14.3649	26.1203	22.6796	19.7973	28.3539	20.3415	30.0084	47.2847	48.3346	24.0651	54.4716	22.7374	55.3615	21.3947	9.11107	19.1529	12.5021	34.7002	42.1451	34.0795	32.6518	24.584	31.1286	27.6056	54.8261	15.7012	48.2328	56.0135	29.9564	46.5764	42.3412	29.3453	31.8849	18.318	24.1256	7.77658
ENSG00000014123	UFL1	UFM1-specific ligase 1 [Source:HGNC Symbol;Acc:23039]	1	GRCh37	14.4383	17.7706	18.7963	17.544	24.2666	11.0179	17.4052	19.9266	19.515	19.7408	14.5174	15.0249	15.3828	15.1219	13.4322	19.6949	18.5876	26.4828	8.08233	13.779	15.3726	12.9601	15.7792	8.44753	9.7433	10.4339	21.4644	19.2752	15.5296	22.2894	12.7357	19.4472	20.7642	16.2527	22.5529	18.2629	17.306	19.0321	20.0795	12.392	12.0532	17.8447
ENSG00000014138	POLA2	polymerase (DNA directed), alpha 2, accessory subunit [Source:HGNC Symbol;Acc:30073]	1	GRCh37	16.1691	15.0956	10.6191	13.3225	13.8248	24.6012	11.1184	13.1792	14.1006	11.8307	9.9399	9.86944	9.34186	15.5715	14.7568	13.7799	10.8769	15.3902	18.4876	16.6301	16.9848	14.832	12.9098	17.3857	16.0761	14.9294	17.8792	17.6773	17.2948	15.0926	22.0115	9.75408	17.4203	17.6685	13.6926	18.7683	15.0708	18.4215	19.5197	20.0582	17.0721	8.84406
ENSG00000014164	ZC3H3	zinc finger CCCH-type containing 3 [Source:HGNC Symbol;Acc:28972]	-1	GRCh37	3.60365	3.65132	1.93649	6.24875	1.58467	11.6958	1.88386	2.69122	6.73935	5.26331	4.9354	6.64627	6.36666	4.45372	4.56611	1.93321	4.83055	0.737014	9.92713	4.86908	1.57395	5.08799	4.20236	4.20517	4.58617	3.82336	3.2578	2.49419	7.49002	4.66454	12.9568	6.41028	5.04852	6.62427	4.84125	4.18689	5.63845	6.93639	4.97857	1.83896	2.70277	1.38422
ENSG00000014216	CAPN1	calpain 1, (mu/I) large subunit [Source:HGNC Symbol;Acc:1476]	1	GRCh37	18.2948	19.6577	11.4432	11.3439	9.20504	22.112	12.9744	9.64851	22.8485	16.589	19.5239	14.8343	20.6627	13.1897	13.4816	9.43384	19.883	6.03311	22.3087	13.8376	6.40698	16.7678	11.802	16.6841	20.4019	14.8207	8.73489	7.74589	15.2413	9.37029	20.5736	13.1328	14.2259	12.7832	9.18474	15.8513	15.6198	15.39	13.5412	12.3959	17.7549	10.3326
ENSG00000014257	ACPP	acid phosphatase, prostate [Source:HGNC Symbol;Acc:125]	1	GRCh37	0	0	0	0	0	0	0	0	0	0.220914	0	0	0	0	0	0	0	0	0.0152826	0	0	0	0	0	0	0	0	0.0181916	0.0142105	0	0.0134372	0	0	0	0	0	0	0	0	0.0085226	0.134606	1.30013
ENSG00000014641	MDH1	malate dehydrogenase 1, NAD (soluble) [Source:HGNC Symbol;Acc:6970]	1	GRCh37	48.6605	35.9705	39.4824	26.1108	46.7736	31.6509	48.9944	43.5664	29.4428	28.5327	30.5298	30.1822	29.9864	35.9996	33.5432	38.2596	45.0392	50.9033	35.0366	28.5147	34.4073	25.4644	29.3839	42.7553	38.9917	41.2446	35.286	39.7503	33.7961	40.0076	28.0301	30.1732	35.1365	32.1747	53.0823	41.4829	48.8716	30.3712	34.789	37.0236	40.0536	39.5813
ENSG00000014824	SLC30A9	solute carrier family 30 (zinc transporter), member 9 [Source:HGNC Symbol;Acc:1329]	1	GRCh37	12.4536	14.44	11.8085	13.639	13.3206	8.19677	11.929	15.2221	14.5468	16.7438	11.999	9.10925	9.20321	11.7945	12.2424	12.9781	15.2512	15.8219	7.25055	14.8497	16.1293	14.4357	17.9858	9.97389	12.625	13.0597	14.6294	14.5059	12.0407	17.0358	11.1203	15.2598	13.7014	10.8325	16.2054	12.1284	12.8197	11.8191	13.1453	7.04814	6.58798	11.4132
ENSG00000014914	MTMR11	myotubularin related protein 11 [Source:HGNC Symbol;Acc:24307]	-1	GRCh37	0.0344137	0.0187807	0.0220618	0.0511659	0	0.0405326	0.0476301	0.0341733	0.0131341	0	0	0.0101815	0	0.0171945	0.0318977	0.0476084	0.0271048	0.0285216	0.251239	0	0.00603355	0	0.0182142	0.0286218	0	0.0225975	0.0272942	0.0664581	0.0778716	0.043323	0.159541	0.045169	0.104816	0.108755	0.039187	0.0248364	0.0199011	0.0633376	0.129232	0.0467026	0.0573707	0
ENSG00000014919	COX15	cytochrome c oxidase assembly homolog 15 (yeast) [Source:HGNC Symbol;Acc:2263]	-1	GRCh37	17.2858	15.2648	15.2684	12.9345	16.4876	13.3984	16.3185	14.5358	22.4478	23.0335	17.1843	13.6749	14.1525	16.4513	13.825	13.5789	8.44086	15.2981	13.5769	16.2015	20.2859	17.1087	17.507	14.5968	11.1652	15.2128	14.7597	14.8829	14.9212	14.8724	12.7603	14.2235	16.3756	15.0763	15.5486	15.1368	14.535	14.1261	13.035	20.1305	19.98	20.1674
ENSG00000015133	CCDC88C	coiled-coil domain containing 88C [Source:HGNC Symbol;Acc:19967]	-1	GRCh37	13.2233	14.922	11.3246	21.8721	5.00482	10.9396	9.09302	9.91765	7.64287	7.26562	6.63789	10.7604	7.6031	11.5176	10.7677	12.8669	14.4924	8.5567	19.1553	9.48984	7.56813	12.2927	11.5614	8.97592	10.936	10.3236	12.0609	9.51471	20.835	15.3822	22.5487	13.3146	17.4379	18.7196	13.3519	15.3564	14.0751	26.6578	16.9355	6.99406	7.43092	2.43832
ENSG00000015153	YAF2	YY1 associated factor 2 [Source:HGNC Symbol;Acc:17363]	-1	GRCh37	2.51273	3.84977	5.76817	9.33976	5.07044	3.87964	2.8011	4.24788	3.08724	4.84794	3.94493	4.99772	3.61071	4.02346	3.82768	4.53674	2.73404	4.43321	3.37838	7.4711	7.57662	7.24417	9.0757	3.13233	3.17185	4.40247	4.58923	5.5871	4.67773	4.8409	4.03856	4.43182	5.0734	5.29696	5.76899	3.7447	2.83623	6.33517	4.69862	5.81852	4.04039	3.83528
ENSG00000015171	ZMYND11	zinc finger, MYND-type containing 11 [Source:HGNC Symbol;Acc:16966]	1	GRCh37	12.5053	17.4315	19.6583	19.9446	18.9437	10.1206	15.6193	20.44	19.5231	21.3455	22.186	25.2104	26.3056	14.6858	15.7403	21.1353	9.29373	20.2591	9.90819	27.9619	27.5014	26.0822	27.0586	14.8956	15.2504	17.4409	18.4297	19.242	12.4678	15.1987	13.384	21.0697	14.3585	11.7405	13.5779	12.8653	11.0544	17.0858	17.205	25.6485	23.4565	38.6203
ENSG00000015285	WAS	Wiskott-Aldrich syndrome [Source:HGNC Symbol;Acc:12731]	1	GRCh37	14.6116	12.095	9.62802	13.9107	9.10495	31.9651	6.06141	7.37993	13.4728	10.063	10.6951	9.46249	10.3166	9.76388	11.2963	13.1729	12.8044	9.6791	24.2082	15.512	7.11987	16.6873	11.4668	9.39301	9.42887	7.05868	11.0256	9.57871	18.4185	8.35346	25.2488	8.39006	14.5804	18.3488	10.8353	12.954	13.987	20.792	15.1044	13.2675	13.6064	9.80897
ENSG00000015413	DPEP1	dipeptidase 1 (renal) [Source:HGNC Symbol;Acc:3002]	1	GRCh37	6.22186	6.31087	2.40267	4.48238	0.242233	1.21793	0.241892	0.144625	37.8423	33.3356	3.51649	1.81836	2.70396	2.63424	31.7688	0.161187	0.237069	0	0.153584	97.0526	25.1874	150.677	105.498	0.678333	0.901338	1.1285	10.9737	5.70955	0.28562	0.574491	1.86977	2.6635	0.735101	0.345199	0.623573	0.378398	0.0673791	0.0714805	0.319742	0.0131767	0.0138743	7.0989
ENSG00000015475	BID	BH3 interacting domain death agonist [Source:HGNC Symbol;Acc:1050]	-1	GRCh37	24.382	17.7987	13.3504	12.0429	10.7308	12.5728	12.5223	10.6712	21.0322	19.7643	12.1708	14.5636	14.4701	16.9476	20.5289	11.8734	20.3313	16.2123	17.5574	12.702	9.06615	12.0036	13.2208	10.9631	10.3814	10.0387	14.6353	12.2582	11.6661	8.66625	7.26916	13.8936	14.9066	10.1713	18.3572	12.7754	16.777	13.1581	17.83	12.1976	17.7574	14.3784
ENSG00000015479	MATR3	matrin 3 [Source:HGNC Symbol;Acc:6912]	1	GRCh37	68.4846	70.4313	67.8713	62.5689	89.2842	43.3182	68.5059	79.5838	65.741	43.4825	51.6989	55.1954	62.2125	74.0697	68.5674	75.8342	79.6787	109.555	40.5255	59.8291	62.2018	55.7106	62.3042	60.8633	66.6271	68.8958	67.0746	74.5509	59.077	73.3697	44.5738	61.266	64.0723	59.3273	79.4272	70.611	73.6771	47.2943	60.212	55.6261	56.9599	64.8124
ENSG00000015520	NPC1L1	NPC1-like 1 [Source:HGNC Symbol;Acc:7898]	-1	GRCh37	0.0060165	0.0082085	0	0.0223632	0	0.00885783	0	0	0	0	0	0.00890006	0	0.00751522	0.0185888	0	0.00394891	0	0.012201	0	0.0105484	0	0.00796091	0	0.0244962	0	0	0	0.0453806	0.0126235	0	0	0.0261785	0.0356504	0	0	0	0.00461384	0.00868982	0	0.00716431	0.00546303
ENSG00000015532	XYLT2	xylosyltransferase II [Source:HGNC Symbol;Acc:15517]	1	GRCh37	4.98349	5.06586	3.72047	5.61285	3.02136	7.55802	4.30444	3.79895	11.0085	7.56111	6.35017	5.15097	6.19909	5.10685	4.74582	2.61629	2.24377	2.03402	5.50978	3.45507	1.80718	3.8423	3.18623	7.99656	7.72348	6.69262	3.57237	3.58247	4.82384	4.87668	7.30021	4.52234	7.67598	8.41741	4.58317	5.45948	4.52072	5.21659	5.72154	3.38937	4.42144	2.15503
ENSG00000015568	RGPD5	RANBP2-like and GRIP domain containing 5 [Source:HGNC Symbol;Acc:32418]	1	GRCh37	0.0100313	0.00608269	0.0190543	0.0124287	0	0.0426651	0.0440756	0	0.00850774	0.00871292	0.0178932	0.0906833	0.031738	0.00278447	0.0206621	0	0.0204837	0	0.0384253	0.00326104	0.0195415	0.0116791	0.0117984	0.0148321	0	0.0109783	0	0.0107622	0.0546456	0.0491101	0.0317982	0.065832	0	0	0.0456908	0.016088	0.0209481	0.0188043	0.00643935	0.010084	0.00796338	0.0202411
ENSG00000015592	STMN4	stathmin-like 4 [Source:HGNC Symbol;Acc:16078]	-1	GRCh37	0.00959279	0	0	0	0	0.0423692	0.00948348	0.0238144	0.0549168	0.0187471	0	0.00709519	0	0.0119824	0	0.033177	0	0	0.00972674	0.0420995	0.0168185	0.0167529	0	0.0159566	0.0195285	0	0	0.0463129	0.0180889	0	0	0.0104924	0.0417393	0.0189472	0.0109233	0	0	0	0	0	0.0228458	0
ENSG00000015676	NUDCD3	NudC domain containing 3 [Source:HGNC Symbol;Acc:22208]	-1	GRCh37	13.0825	10.7895	4.46019	4.66298	5.71644	8.74949	7.55866	5.70126	10.7265	10.973	8.74295	8.92524	6.93536	9.20302	9.58617	6.04077	4.01956	5.73595	9.023	12.7436	11.7861	12.7415	10.8155	7.50242	6.6089	7.77088	10.6746	9.66194	7.42379	6.45745	8.71348	6.57881	7.93286	8.18336	6.02716	6.71989	5.12257	13.5117	11.5801	12.0602	12.6725	6.80058
ENSG00000016082	ISL1	ISL LIM homeobox 1 [Source:HGNC Symbol;Acc:6132]	1	GRCh37	0	0	0	0	0	0	0	0	0	0	0	0	0.027978	0	0	0	0	0	0	0	0	0	0	0	0	0	0.0194819	0	0	0	0	0	0.0213758	0.0194067	0	0	0	0	0	0	0	0
ENSG00000016391	CHDH	choline dehydrogenase [Source:HGNC Symbol;Acc:24288]	-1	GRCh37	28.8168	34.1143	18.8654	20.8394	0	0.00599656	0.197305	0.0707802	0.00777244	0.0477593	0.0457708	0.0301258	0.034794	0	0	0.971986	0.700413	0.202541	0.0949881	18.328	15.6531	18.3022	17.1543	0.0271004	0.029021	0.0869223	0.00807604	0.0196642	0	0	0.014525	0.0222749	0.168361	0.273525	0.106674	0.154325	0.0588851	0	0.0411797	0.055275	0.00485009	0.0369835
ENSG00000016402	IL20RA	interleukin 20 receptor, alpha [Source:HGNC Symbol;Acc:6003]	-1	GRCh37	0	0	0	0	0	0	0	0	0	0	0	0	0	0	0	0	0	0	0	0	0	0	0	0	0	0	0.0134076	0.016323	0	0	0	0	0	0	0	0	0	0	0	0	0	0
ENSG00000016490	CLCA1	chloride channel accessory 1 [Source:HGNC Symbol;Acc:2015]	1	GRCh37	0.00473034	0	0	0	0.360593	0.376071	1.73963	0.704593	0.0180535	0.0554666	0.0151878	0	0	0.0472694	0.014615	3.23929	2.1609	0.940907	0.0191856	0	0	0	0	3.80832	2.12819	101.089	0	0	0.160558	0.148874	0.0843448	0.186261	0.102911	0.224235	0.172367	0.870542	0.759104	0.275692	0.232294	0.0641951	0.0112656	0.00859037
ENSG00000016602	CLCA4	chloride channel accessory 4 [Source:HGNC Symbol;Acc:2018]	1	GRCh37	0	0	0	0	0	0	0	0	0	0	0	0	0	0	0.0133774	0	0	0	0	0	0	0	0	0	0	0	0	0.0418072	0	0	0	0	0	0	0	0	0	0	0	0	0	0
ENSG00000016864	GLT8D1	glycosyltransferase 8 domain containing 1 [Source:HGNC Symbol;Acc:24870]	-1	GRCh37	8.56998	8.63816	11.1558	7.54446	8.97216	7.90727	11.8579	10.9487	8.84634	8.29248	11.1967	7.7967	7.52784	7.31388	8.49054	9.76429	5.86062	8.30724	6.54688	6.94051	8.96974	7.848	8.13446	8.43368	7.58389	9.07735	6.95603	7.92413	6.41052	8.97302	7.71487	8.68842	8.66804	7.85306	7.29522	7.61063	6.99193	7.23818	6.75596	12.1007	13.0396	8.96477
ENSG00000017260	ATP2C1	ATPase, Ca++ transporting, type 2C, member 1 [Source:HGNC Symbol;Acc:13211]	1	GRCh37	10.6927	11.9941	21.3025	22.5047	28.3699	23.3506	28.4599	29.9235	13.7868	24.4247	16.5682	18.7263	15.3741	12.4751	15.3313	33.9779	17.1717	27.8213	21.0458	27.6658	38.2535	22.5573	27.0669	41.5136	30.4523	44.5777	16.741	18.5665	44.5856	31.8868	28.115	34.9304	17.9414	20.0775	19.1862	27.761	23.1708	54.5353	43.1679	49.0444	53.8013	23.8028
ENSG00000017373	SRCIN1	SRC kinase signaling inhibitor 1 [Source:HGNC Symbol;Acc:29506]	-1	GRCh37	0	0	0	0	0	0.0126589	0.00566686	0	0.0273463	0.0168035	0.0138033	0.0381577	0.0367254	0.00358004	0	0	0.00188115	0	0.00871834	0.138361	0.0929615	0.670717	0.51576	0	0.00583465	0	0.0056829	0	0.0432361	0	0.061325	0.00626972	0	0	0	0	0	0.00219791	0.00413958	0.00648259	0.00682576	0.0104097
ENSG00000017427	IGF1	insulin-like growth factor 1 (somatomedin C) [Source:HGNC Symbol;Acc:5464]	-1	GRCh37	0	0	0.00834966	0	0.0135389	0	0.0695306	0.0776008	0.00745624	0.00763606	0.0376361	0.0115601	0	0	0	0.040541	0.053856	0	0.0039619	0.005716	0.00685051	0.00682379	0	0.0162487	0.0159088	0	0	0.0282963	0	0.00409909	0	0	0.00850063	0	0	0	0	0	0	0	0	0.0035479
ENSG00000017483	SLC38A5	solute carrier family 38, member 5 [Source:HGNC Symbol;Acc:18070]	-1	GRCh37	12.4632	10.7348	5.69143	4.63547	4.38939	7.07782	4.55822	3.84801	8.51327	6.36595	8.09664	5.67994	6.99027	11.5776	12.4466	4.89823	6.21261	4.3365	6.45425	8.49459	4.8144	8.64311	5.37209	5.32679	6.27093	7.95655	6.36524	6.21082	4.76263	4.98561	9.44183	4.78495	4.84431	3.60547	2.92081	6.81418	6.15402	9.58777	12.3189	2.05549	3.36357	3.20068
ENSG00000017621	MAGIX	MAGI family member, X-linked [Source:HGNC Symbol;Acc:30006]	1	GRCh37	0.245867	0.217821	0.170583	0.284846	0.0885119	0.169237	0.138894	0.190246	0.292475	0.224647	0.307562	0.240895	0.190938	0.191447	0.23677	0.0883468	0.0838306	0.0793914	0.161883	0.261582	0.0951698	0.4015	0.354901	0.244322	0.169008	0.167737	0.0379874	0.0924947	0.228802	0.113892	0.193577	0.23749	0.166721	0.189204	0.152711	0.126744	0.106175	0.181201	0.166027	0.447774	0.623568	0.249343
ENSG00000017797	RALBP1	ralA binding protein 1 [Source:HGNC Symbol;Acc:9841]	1	GRCh37	31.5162	31.5259	28.5813	19.8858	26.8501	16.2671	31.6401	26.0905	31.1726	28.8362	29.4134	29.9385	34.7331	32.0738	33.0689	23.7929	33.5442	25.8519	15.7143	29.9318	28.4233	31.3215	37.3349	24.7129	23.1521	22.493	27.6588	28.8319	15.9762	24.7804	17.2456	24.3161	24.6453	24.7567	28.5525	25.5346	31.8148	19.9978	19.8267	30.6108	31.6342	23.3499
ENSG00000018189	RUFY3	RUN and FYVE domain containing 3 [Source:HGNC Symbol;Acc:30285]	1	GRCh37	21.7588	24.3228	33.4774	34.5586	28.071	25.6991	46.5598	47.3876	23.1481	23.033	22.4029	17.339	13.0729	18.3117	22.6529	37.8773	26.2343	28.4764	19.748	5.13232	9.47018	4.32856	4.59037	11.6879	13.81	16.0503	29.2696	31.0024	30.3166	29.896	55.4557	86.9185	26.7312	27.2617	20.3226	18.7638	15.123	20.995	13.8217	2.33807	2.17742	22.6121
ENSG00000018236	CNTN1	contactin 1 [Source:HGNC Symbol;Acc:2171]	1	GRCh37	0	0	0	0	0.0146142	0	0	0	0	0	0.0338542	0	0.00600489	0	0	0	0	0.0699108	0	0	0	0	0	0	0	0	0.0334511	0.0407247	0	0.00884926	0	0	0	0	0	0.00760971	0	0	0.00609169	0	0	0.00765932
ENSG00000018280	SLC11A1	solute carrier family 11 (proton-coupled divalent metal ion transporter), member 1 [Source:HGNC Symbol;Acc:10907]	1	GRCh37	0.0855888	0.069566	0.0466969	0.05415	0	0.0375345	0.0108017	0	0.118151	0.128118	0.0584684	0.0781207	0.0777812	0.0682398	0.146285	0.0251925	0.0215142	0.0150925	0	0.0852472	0.0287345	0.0508842	0.0337338	0.054524	0.0370718	0.0478309	0.0649937	0	0.0549421	0.0305665	0.0259762	0.0239017	0	0.00719364	0.0248835	0.0394273	0.0210618	0.0642386	0.0420829	0.0906151	0.225519	0.185194
ENSG00000018408	WWTR1	WW domain containing transcription regulator 1 [Source:HGNC Symbol;Acc:24042]	-1	GRCh37	0.0206576	0.046119	0.82669	1.81489	0.0520572	0.0497673	0.0668363	0.121215	0.0788404	0.0734017	0.0663258	0.0388924	0.0213901	0.103214	0.661454	0.0909301	0.0394431	0.0933861	0.327521	0.0989011	0.177796	0.0918312	0.104365	0.112457	0.0917538	0.0863207	1.05007	1.59572	0.0849895	0.078805	0.274579	0.0698384	0.285993	0.363507	0.624427	0.0338832	0.0325803	0.152656	0.168169	0.0552191	0.0402523	0.0716187
ENSG00000018510	AGPS	alkylglycerone phosphate synthase [Source:HGNC Symbol;Acc:327]	1	GRCh37	14.1571	18.9022	19.6014	19.2361	27.0751	13.3883	17.9002	22.719	20.6341	23.9945	21.5546	21.1818	18.8473	18.6203	16.9661	22.185	15.1987	30.7828	13.9151	21.1248	25.1892	21.018	27.6256	15.3637	12.8387	16.8015	22.2885	24.6038	18.8778	24.1068	15.9878	25.7748	16.6557	15.8219	19.74	20.5109	23.0031	18.6684	20.4392	20.5117	17.0118	17.96
ENSG00000018607	ZNF806	zinc finger protein 806 [Source:HGNC Symbol;Acc:33228]	1	GRCh37	0	0	0	0	0	0	0	0	0	0	0	0	0	0	0	0	0	0	0	0	0	0	0	0	0	0	0	0.0429973	0	0	0	0	0	0	0	0	0	0	0	0	0	0
ENSG00000018610	CXorf56	chromosome X open reading frame 56 [Source:HGNC Symbol;Acc:26239]	-1	GRCh37	14.7262	11.8448	12.8777	8.99138	12.3102	8.17604	13.078	10.5055	17.1918	15.5922	10.9007	11.614	13.431	11.7834	13.8238	10.1066	12.2958	11.7577	8.49561	12.0086	12.9997	11.689	10.7655	11.2545	12.0212	10.7885	11.4681	10.1566	9.12292	9.64205	6.46445	9.61524	8.73157	7.78354	12.4403	10.1291	12.0518	9.03815	9.9649	13.3013	16.3012	16.3717
ENSG00000018625	ATP1A2	ATPase, Na+/K+ transporting, alpha 2 polypeptide [Source:HGNC Symbol;Acc:800]	1	GRCh37	0	0	0	0.00932449	0	0	0	0	0	0	0	0	0	0	0	0	0	0	0.0152619	0	0.00439822	0	0	0	0	0	0	0	0	0.0105269	0	0	0	0	0	0	0	0	0	0.00567407	0	0
ENSG00000018699	TTC27	tetratricopeptide repeat domain 27 [Source:HGNC Symbol;Acc:25986]	1	GRCh37	13.3736	12.358	12.7839	14.3449	18.529	14.0367	13.5743	15.1471	13.3282	15.6466	13.2512	18.0001	15.7354	12.2809	11.7859	16.7101	6.92843	18.0072	11.7597	12.8154	16.5852	10.9502	11.9722	20.8512	15.3193	21.1562	12.3734	13.0522	16.5191	13.9987	15.514	16.4942	8.18029	7.1328	6.76701	12.9418	11.4243	14.9195	15.533	13.217	13.9521	20.8725
ENSG00000018869	ZNF582	zinc finger protein 582 [Source:HGNC Symbol;Acc:26421]	-1	GRCh37	2.2506	2.11999	1.60669	1.30419	1.73682	1.09219	3.13179	2.51362	2.42954	2.54691	1.88296	2.10581	1.78413	1.56527	1.53319	1.5949	1.32913	2.11868	1.26045	2.30246	2.69794	2.04839	1.80401	1.5675	1.84695	1.81027	2.24616	2.32317	1.55011	2.15597	2.10926	3.32241	1.74479	1.64346	1.95204	1.33848	0.818874	1.37611	1.12939	2.29014	2.81725	1.55657
ENSG00000019102	VSIG2	V-set and immunoglobulin domain containing 2 [Source:HGNC Symbol;Acc:17149]	-1	GRCh37	0.0551652	0.0903164	0	0.0820191	0	0	0	0.0547798	0	0	0.035424	0.0163209	0.0628333	0	0	0	0	0	0.0447485	0	0.0193436	0	0	0	0	0	0	0	0	0.023149	0	0.0482707	0	0	0	0	0	0	0	0	0.0262758	0.0200362
ENSG00000019144	PHLDB1	pleckstrin homology-like domain, family B, member 1 [Source:HGNC Symbol;Acc:23697]	1	GRCh37	0.842133	0.984253	0.104412	0.202981	0.0348565	0.131177	0.515718	0.335356	0.704782	0.146041	0.193791	0.103104	0.141178	0.12386	0.199803	0.149106	0.365973	0.0416864	0.735863	0.00630689	0.00881845	0.00501946	0.0171137	0.277292	0.609978	0.228836	0.495806	0.430161	0.625981	0.940749	1.10696	0.622452	2.31983	2.25657	0.911484	0.287808	0.202569	0.00551026	0.00415126	0.0796357	0.21904	0.181379
ENSG00000019169	MARCO	macrophage receptor with collagenous structure [Source:HGNC Symbol;Acc:6895]	1	GRCh37	0	0	0	0	0	0	0	0	0	0	0	0	0	0	0	0	0	0	0	0	0	0	0	0	0	0	0	0	0	0	0	0	0	0	0	0	0	0	0	0	0.0361972	0.0414023
ENSG00000019186	CYP24A1	cytochrome P450, family 24, subfamily A, polypeptide 1 [Source:HGNC Symbol;Acc:2602]	-1	GRCh37	0	0	0	0	0	0	0	0	0	0	0	0	0	0	0	0	0	0	0	0	0	0	0	0.00661646	0	0	0	0	0	0	0	0	0	0	0	0	0	0	0	0	0	0
ENSG00000019485	PRDM11	PR domain containing 11 [Source:HGNC Symbol;Acc:13996]	1	GRCh37	1.12628	1.16221	0.678047	1.08377	0.0792396	0.117839	0.717803	0.340632	2.45471	2.63681	1.62452	1.00218	0.643044	0.321358	0.335614	0.553642	0.0750487	0.355372	0.515931	1.40507	1.08254	1.99689	1.59617	0.82736	0.593573	0.525577	0.011336	0	0.840892	0.347867	0.999014	0.368943	0.298511	0.383935	0.377588	0.216619	0.185972	0.100838	0.0908319	2.41813	2.43721	1.38086
ENSG00000019505	SYT13	synaptotagmin XIII [Source:HGNC Symbol;Acc:14962]	-1	GRCh37	0	0	0.00622453	0	0	0	0	0	0	0	0	0	0	0	0	0.0201484	0	0	0	0.00852236	0	0	0	0	0	0	0	0	0	0	0	0	0	0	0	0	0	0	0	0	0	0
ENSG00000019549	SNAI2	snail family zinc finger 2 [Source:HGNC Symbol;Acc:11094]	-1	GRCh37	0	0	0	0	0.0479795	0.0203862	0	0	0	0	10.8479	7.35354	7.92526	0.0345924	0	0	0	0	1.46019	0.0607694	0.0728309	0.0483646	0.0732878	0	0	0	0.0823671	0.0668513	0.0783323	0.0145264	0.395038	0.0151454	0	0	0	0.07495	0	0.0106187	0.0199995	0	0	0
ENSG00000019582	CD74	CD74 molecule, major histocompatibility complex, class II invariant chain [Source:HGNC Symbol;Acc:1697]	-1	GRCh37	0.421779	0.433277	0.434748	0.479544	0.0687747	0	0.147167	0	83.3272	32.3698	0	0.0293613	0.0141296	0.074378	0	0.10297	0.195412	0	0.0100628	0.029036	0	0	0	0.00825395	0.0606096	0.0814582	0	0	0.093569	0	0.0530864	0.748984	0.194316	0	0.0565036	0.644607	1.77911	0.121768	0.0286677	64.0968	84.2825	16.6077
ENSG00000019991	HGF	hepatocyte growth factor (hepapoietin A; scatter factor) [Source:HGNC Symbol;Acc:4893]	-1	GRCh37	0.00355161	0.00969114	0.220095	0.191418	0.0123063	0	0.0105334	0.00881699	0.00677741	0.00694086	1.19164	3.35718	3.5548	0	0.115218	0	0.00233109	0	2.02027	0.0155868	0.00311341	0.0186076	0.00469941	0	0	0.0233214	0.00704214	0.0171467	0.582654	0.0111777	0.823256	5.54341	0	0.00701495	0.00808846	0	0.00256733	0.0027236	0.0051297	0.00803311	0.00845835	0.474059
ENSG00000019995	ZRANB1	zinc finger, RAN-binding domain containing 1 [Source:HGNC Symbol;Acc:18224]	1	GRCh37	10.2051	11.1356	12.8952	12.8367	13.5012	9.28408	14.9495	14.5292	12.929	13.9621	12.4935	12.3312	11.3204	13.6462	14.4822	15.7007	16.843	16.0155	11.2752	12.6574	15.752	12.3664	12.7881	11.9365	12.2149	12.4207	13.9254	12.9314	14.2773	12.9876	9.91843	13.6621	13.2029	13.3197	13.9171	13.5942	10.4355	10.7271	10.4407	14.6745	12.8772	18.2023
ENSG00000020129	NCDN	neurochondrin [Source:HGNC Symbol;Acc:17597]	1	GRCh37	6.40392	7.75946	2.60235	3.91743	2.96158	8.2692	3.41166	3.19076	6.95329	4.89803	8.11924	6.44536	9.17706	6.77499	5.99629	2.46708	2.66153	1.49132	7.96925	10.6985	4.16317	14.9941	11.0713	4.66604	5.23957	4.83173	3.80995	4.00235	6.65284	4.03158	6.89813	4.01358	6.627	6.53695	3.91501	7.09606	6.91238	5.67235	5.26282	1.77332	2.44878	2.49748
ENSG00000020181	GPR124	G protein-coupled receptor 124 [Source:HGNC Symbol;Acc:17849]	1	GRCh37	0.272981	0.421281	0.0191258	0.0166338	0.12405	0.0329425	0.106178	0.144425	2.52774	1.81909	2.24145	2.75388	4.84228	0.0167695	0.034566	0.123818	0.0499327	0.0556336	1.81503	0.360061	0.180456	0.343874	0.426338	0.160043	0.0911019	0.124888	0.141972	0.140434	0.337543	0.0845047	0.710164	0.117474	0.136301	0.159102	0.168162	0.161484	0.174684	0.0446133	0.0452446	0.389692	0.543542	0.028444
ENSG00000020219	CCT8L1P	chaperonin containing TCP1, subunit 8 (theta)-like 1, pseudogene [Source:HGNC Symbol;Acc:32153]	1	GRCh37	0.0188761	0	0.0605051	0.175405	0	0.0277905	0	0.0468607	0	0	0	0	0	0.0235782	0	0	0	0	0.0191397	0.082841	0.0330944	0	0	0	0.0384271	0.0309872	0.0748554	0	0.106783	0.0594074	0	0	0.0410661	0.0745663	0.0859773	0.0340573	0.0136449	0.0144755	0.136317	0.0426945	0.0224773	0.0171397
ENSG00000020256	ZFP64	ZFP64 zinc finger protein [Source:HGNC Symbol;Acc:15940]	-1	GRCh37	2.60801	2.88968	2.09896	2.66897	2.14378	4.10228	2.03138	2.51131	3.17996	1.76512	2.79119	3.64419	3.32416	2.56665	2.60221	2.48339	2.2201	1.89013	3.9197	3.44856	2.55741	3.93552	3.96774	3.11746	2.62015	2.50578	3.1609	2.83437	3.48294	2.43041	3.7685	2.52903	3.15378	3.44305	2.62263	2.95774	2.36348	3.02682	2.71994	2.97751	2.08113	1.90267
ENSG00000020426	MNAT1	MNAT CDK-activating kinase assembly factor 1 [Source:HGNC Symbol;Acc:7181]	1	GRCh37	5.3264	4.45053	6.66502	8.53915	5.69401	3.81559	6.8539	6.55567	7.59778	10.4333	5.43365	8.72579	5.61049	6.58683	6.01178	7.71922	5.03333	7.25013	3.58946	12.1633	13.8608	9.29489	11.1423	3.86899	3.50345	5.6637	7.87835	8.9204	4.45537	8.61111	5.3937	8.36995	5.5138	5.60335	7.08459	5.85608	6.41217	3.13479	3.1528	13.2031	13.24	13.3475
ENSG00000020577	SAMD4A	sterile alpha motif domain containing 4A [Source:HGNC Symbol;Acc:23023]	1	GRCh37	0	0.00708481	0.0138709	0.0241272	0.0179933	0.00764525	0.22845	0.34807	0.515288	0.299377	0.496018	0.192042	0.207014	0.0162161	0.0160441	0.269396	0.255625	0.0753164	0.610785	0.0987557	0.163879	0.0906885	0.0515333	0.0323918	0.0819284	0.268527	0.0257411	0.0438735	0.220322	0.144364	0.550924	0.386229	0.21465	0.266674	0.11235	0.243601	0.170795	0.0159289	0.0112503	0.0851539	0.0432849	0.245189
ENSG00000020633	RUNX3	runt-related transcription factor 3 [Source:HGNC Symbol;Acc:10473]	-1	GRCh37	0.52836	0.599155	1.02642	2.55052	0.784614	2.60641	0.583391	0.442902	8.61596	6.51724	26.1182	36.5165	26.407	0.582835	1.18723	6.73983	2.69774	0.739308	1.66983	16.9443	12.0545	24.4943	20.8736	1.54659	1.08259	2.12897	2.35377	1.55702	2.92425	0.856628	7.05962	1.83879	0.492633	0.365934	0.500069	0.940914	1.01187	0.873506	0.564912	14.4571	9.63349	7.52031
ENSG00000020922	MRE11A	MRE11 meiotic recombination 11 homolog A (S, cerevisiae) [Source:HGNC Symbol;Acc:7230]	-1	GRCh37	20.9884	23.2736	25.4979	27.6034	36.6408	25.4829	26.1705	32.7703	20.8949	25.134	18.4958	26.6349	21.0956	23.6619	28.9325	29.5607	13.5529	33.2354	15.1325	30.5076	41.9258	31.6629	34.3774	26.5925	25.3272	29.499	35.2406	32.8781	25.6157	35.6604	23.6485	22.7514	30.4474	27.3251	27.815	23.4622	20.6077	27.8687	26.4701	32.6244	25.5561	22.8124
ENSG00000021300	PLEKHB1	pleckstrin homology domain containing, family B (evectins) member 1 [Source:HGNC Symbol;Acc:19079]	1	GRCh37	0.102489	0.227222	0.273763	0.309521	0.976592	1.62207	1.13986	1.19265	0.855646	0.438141	0.0514162	0	0	0.0160024	0.0197909	0.620308	0.529739	0.238898	0.318256	0.0187412	0.0617677	0.123054	0.169514	0.665938	0.756328	1.57731	0.0762059	0.201015	0.616019	0.430074	0.456861	0.469418	0.167228	0.177127	0.145881	0.543191	0.338016	0.235786	0.240546	0.398427	0.434773	0.715405
ENSG00000021355	SERPINB1	serpin peptidase inhibitor, clade B (ovalbumin), member 1 [Source:HGNC Symbol;Acc:3311]	-1	GRCh37	23.6402	20.3929	36.2841	36.0437	26.3711	27.6446	48.5815	44.7908	32.0184	44.3143	76.8455	23.9584	39.773	9.8736	32.3965	44.4457	42.7909	21.7562	18.4036	160.642	181.922	178.792	204.776	66.7605	86.7797	103.826	39.9113	50.2919	54.3208	27.8676	40.781	70.1628	8.2468	4.25624	8.47674	27.3042	34.1986	13.6858	11.9402	28.4354	30.2672	45.8571
ENSG00000021461	CYP3A43	cytochrome P450, family 3, subfamily A, polypeptide 43 [Source:HGNC Symbol;Acc:17450]	1	GRCh37	0	0	0.0385116	0	0	0	0	0	0.114636	0	0	0.00888653	0	0	0	0	0.00788582	0	0	0	0.063194	0.0209825	0	0.00999261	0.0489179	0.0197234	0	0	0.0453116	0.0126043	0.0214229	0.0394241	0.0261386	0	0	0	0.01737	0	0.0347064	0.0135876	0	0.098185
ENSG00000021488	SLC7A9	solute carrier family 7 (amino acid transporter light chain, bo,+ system), member 9 [Source:HGNC Symbol;Acc:11067]	-1	GRCh37	0.11559	0.049801	0.299008	0.31658	0.16864	0.071654	0.37289	0.241647	0.139311	0.0951141	0.234396	0.16199	0.0692933	0.136785	0.20676	0.126244	0.015972	0	0.160385	0.106797	0.170659	0.0637474	0.080498	0.111315	0.0247697	0.159792	0.0723765	0.293713	0.0688311	0.0638224	0.238647	0.199625	0.0529416	0.31242	0.0692751	0.087812	0.0791581	0.0933073	0.0702948	0.233924	0.231818	0.0331442
ENSG00000021574	SPAST	spastin [Source:HGNC Symbol;Acc:11233]	1	GRCh37	9.97118	13.0747	13.5423	12.7522	17.6216	11.4853	17.7676	22.5418	13.383	14.7245	14.4893	12.7864	15.9916	13.1289	13.7462	15.5552	21.4837	20.8484	12.2186	14.303	14.8091	15.54	20.6046	14.0553	15.9183	16.0702	16.4898	15.1881	15.9906	19.1659	12.5481	21.5672	12.6729	12.2118	16.6759	15.9782	18.4686	11.9928	12.0029	11.4753	11.0145	9.89051
ENSG00000021645	NRXN3	neurexin 3 [Source:HGNC Symbol;Acc:8010]	1	GRCh37	0.503181	0.604734	0.342533	1.06727	0.16421	0.422735	3.73705	5.53646	0.0425575	0.125303	0.0179011	0	0.007938	0.995889	0.249777	4.23256	3.08854	1.3747	4.88442	0.0163124	0.0146626	0.0146054	0.0110659	0.224898	0.280916	0.178476	0.0497473	0.0471055	2.48642	2.76074	5.10486	0.176849	5.39162	5.15924	1.01897	2.73114	1.16878	0.198815	0.245609	0.00945795	0.0199172	0.154407
ENSG00000021762	OSBPL5	oxysterol binding protein-like 5 [Source:HGNC Symbol;Acc:16392]	-1	GRCh37	17.0119	18.7608	11.364	23.904	6.71659	24.5256	14.9164	14.6467	3.87668	2.62197	9.56655	15.317	12.4975	16.9331	17.1628	8.31421	19.2896	4.87572	21.0753	10.0301	4.04036	14.2062	10.5507	5.42085	10.3607	7.35081	16.1376	9.50146	16.5841	14.7809	31.6954	22.6091	34.6393	32.4934	20.8294	16.7462	14.6178	5.36179	5.53829	4.97786	6.30476	2.60555
ENSG00000021776	AQR	aquarius intron-binding spliceosomal factor [Source:HGNC Symbol;Acc:29513]	-1	GRCh37	16.5231	17.6209	21.8611	19.5412	21.1723	15.0901	19.7737	22.5893	16.1429	19.1592	15.5984	18.692	14.3675	17.0691	16.328	23.9602	15.69	22.8839	14.6291	18.7378	24.0545	17.1438	19.0647	18.2451	15.7413	17.5366	21.2328	20.8965	18.9923	21.9391	17.6707	18.2511	19.1211	18.0745	15.9542	19.6764	16.9367	18.5822	17.6507	19.0717	16.6068	12.8804
ENSG00000021826	CPS1	carbamoyl-phosphate synthase 1, mitochondrial [Source:HGNC Symbol;Acc:2323]	1	GRCh37	0.127072	0.160985	0.126074	0.163064	0.629008	0.436527	1.22035	1.69748	0.259808	0.183295	1.27255	0.778754	1.11136	3.58268	2.42575	0.334845	0.0635456	0.31344	0.343591	0.274413	0.424359	0.147946	0.180149	0.203823	0.123185	0.47184	0.521916	0.759559	0.319489	1.77427	1.10052	0.608902	0.368604	0.44819	0.327293	0.245647	0.203395	0.0881666	0.113617	0.0376377	0.0108082	0.156591
ENSG00000021852	C8B	complement component 8, beta polypeptide [Source:HGNC Symbol;Acc:1353]	-1	GRCh37	0.0984201	0.0631895	0.0494861	0.0860765	0	0	0	0	0	0	0	0	0	0.0433894	0.0178872	0	0.00759974	0	0	0.0169385	0.0101502	0	0	0	0.0117858	0.0190079	0.0229586	0.0559013	0.0218339	0	0	0	0	0	0	0	0	0	0.0167237	0	0	0
ENSG00000022267	FHL1	four and a half LIM domains 1 [Source:HGNC Symbol;Acc:3702]	1	GRCh37	6.68396	5.9719	7.29857	5.75975	10.9821	13.0486	10.3792	10.2795	2.10954	1.94812	1.96959	1.56913	2.9113	11.1905	15.9226	8.42014	7.38157	8.12931	9.16166	0.317828	0.504146	0.312467	0.270565	12.3086	13.2557	9.54581	7.23466	7.41949	7.16945	8.80184	6.0615	5.24892	10.204	8.09021	12.4644	11.264	14.2731	11.4569	7.62341	5.69452	4.16218	6.16193
ENSG00000022277	RTFDC1	replication termination factor 2 domain containing 1 [Source:HGNC Symbol;Acc:15890]	1	GRCh37	26.9956	21.1061	26.0664	15.6333	24.6124	18.1913	30.8281	24.1317	24.2676	26.7225	21.0965	20.1606	22.5136	22.187	20.8865	18.4795	27.3271	20.4213	16.5645	19.8448	20.1361	18.8045	19.0602	28.5776	26.6697	23.2619	20.1509	19.4343	17.581	19.117	16.8496	19.3195	21.7171	21.1784	21.9938	25.3061	25.8427	20.0929	22.8912	23.7827	26.8795	35.2563
ENSG00000022355	GABRA1	gamma-aminobutyric acid (GABA) A receptor, alpha 1 [Source:HGNC Symbol;Acc:4075]	1	GRCh37	0	0	0	0	0	0	0	0	0	0	0	0	0	0	0	0	0	0	0	0	0	0	0	0	0	0	0	0.0416512	0	0	0	0	0	0	0	0	0	0	0	0	0	0.00522239
ENSG00000022556	NLRP2	NLR family, pyrin domain containing 2 [Source:HGNC Symbol;Acc:22948]	1	GRCh37	0.00250267	0	0	0.00930234	0.0173435	0	0	0	11.8821	12.1491	0.0401768	0.0740426	0.0926425	0.0187565	0.00773232	0.0865555	0.0197114	0	0	0.256278	0.263266	0.402101	0.51659	0	0.00509481	0.0328671	0	0	0	0.0105019	0.0356993	0.0875953	0.0108894	0	0	0	0.00361817	0	0	11.2532	13.0112	10.7986
ENSG00000022567	SLC45A4	solute carrier family 45, member 4 [Source:HGNC Symbol;Acc:29196]	-1	GRCh37	2.69624	2.16857	2.05913	2.98813	1.98424	4.79373	5.96973	4.52005	3.27131	2.65434	2.55168	3.53506	3.91978	2.39809	3.5329	3.08507	5.29335	1.99274	5.66505	3.46367	2.40702	3.40412	3.02603	6.07555	4.70795	4.34481	2.17629	2.50772	4.74158	2.20277	3.67849	3.80228	3.14654	3.32796	3.91249	5.35812	5.40257	3.58637	3.22357	1.83492	2.34731	3.11984
ENSG00000022840	RNF10	ring finger protein 10 [Source:HGNC Symbol;Acc:10055]	1	GRCh37	21.7277	17.9563	15.553	15.6873	12.2807	25.5706	17.8574	17.7566	15.4648	12.7873	18.6998	23.1501	20.3899	17.2476	17.8294	19.3019	23.0449	15.8611	32.2892	14.3188	16.1673	16.5617	16	18.002	18.5712	13.3652	14.7016	15.1884	24.9185	15.125	24.449	16.5179	16.2587	20.5682	17.2146	16.8596	20.8205	20.7597	12.647	18.0823	18.7657	15.3919
ENSG00000022976	ZNF839	zinc finger protein 839 [Source:HGNC Symbol;Acc:20345]	1	GRCh37	4.78921	5.33976	3.60247	4.12497	2.03519	2.77715	5.05289	4.31832	4.86053	4.35967	6.12897	2.79456	2.32381	5.22033	5.66227	3.88699	2.75047	3.18288	4.93054	4.4449	4.3815	4.43839	4.33426	5.06353	5.11052	4.74687	5.01679	5.60321	5.18638	5.88926	7.04909	4.53411	6.13111	6.0683	4.03224	5.60439	3.89469	5.40508	3.76042	5.85049	6.30815	3.5384
ENSG00000023041	ZDHHC6	zinc finger, DHHC-type containing 6 [Source:HGNC Symbol;Acc:19160]	-1	GRCh37	18.3362	21.2507	29.2678	27.262	28.2377	20.7837	26.9114	28.4868	23.1763	27.2545	22.4516	21.4758	19.8369	22.4933	25.3614	28.2304	15.4944	28.3782	18.8321	23.3434	29.5206	20.9121	25.8621	24.1379	19.7878	22.3976	28.851	27.541	25.7771	25.3033	22.8276	27.0284	23.8204	22.9761	23.4538	22.8617	20.0386	23.0425	22.8384	34.6353	34.6844	28.4531
ENSG00000023171	GRAMD1B	GRAM domain containing 1B [Source:HGNC Symbol;Acc:29214]	1	GRCh37	3.60296	3.72864	3.13429	4.81466	1.3448	1.82371	2.03674	1.95911	1.90092	1.44111	4.63658	5.12643	4.5357	4.52066	3.66231	3.28862	2.1419	1.70212	2.82686	15.4715	12.7896	14.6404	12.0382	3.47538	3.404	3.20686	3.681	4.34086	3.70804	2.42597	2.82577	1.31597	1.34393	1.70563	1.2669	1.83815	1.31391	0.600217	0.901567	1.51427	1.68301	3.21278
ENSG00000023191	RNH1	ribonuclease/angiogenin inhibitor 1 [Source:HGNC Symbol;Acc:10074]	-1	GRCh37	6.9614	6.84674	4.04208	5.45247	5.24633	11.3288	5.32162	4.2699	11.2461	11.115	11.3821	7.08412	10.2166	9.7831	9.44213	2.50701	7.9558	2.13291	8.35464	8.33272	2.38009	7.82029	6.81048	12.3073	12.0848	10.2942	4.48196	3.29254	6.51898	8.63044	13.0168	9.64559	7.27851	6.3454	6.51545	9.69675	12.0021	8.49613	11.4794	5.0108	9.39781	5.0163
ENSG00000023228	NDUFS1	NADH dehydrogenase (ubiquinone) Fe-S protein 1, 75kDa (NADH-coenzyme Q reductase) [Source:HGNC Symbol;Acc:7707]	-1	GRCh37	17.2958	15.6272	18.0395	15.208	20.295	16.1391	19.4617	18.8055	13.9687	14.9248	13.7362	14.3643	14.0855	15.3594	14.4278	18.137	17.3873	22.4571	16.3673	15.6182	18.8987	15.4333	17.245	16.797	15.9664	16.4692	16.1129	16.4393	16.5864	16.2045	13.5115	16.7992	15.6956	13.5223	17.0082	18.2821	18.9539	15.7306	17.3545	20.2446	19.6876	15.5434
ENSG00000023287	RB1CC1	RB1-inducible coiled-coil 1 [Source:HGNC Symbol;Acc:15574]	-1	GRCh37	14.2329	19.3278	22.3498	24.0841	25.5643	14.3749	22.5746	28.0094	17.9193	20.833	30.1499	40.9394	34.4903	19.157	22.1923	25.5596	26.7778	26.5841	10.91	39.1109	47.1028	36.3642	46.0439	19.1712	18.7195	19.9588	29.2906	30.9116	22.4959	28.4479	15.7226	26.3832	24.1396	23.1535	30.9115	17.7662	18.6212	27.5763	23.8293	22.4173	21.0494	15.5083
ENSG00000023318	ERP44	endoplasmic reticulum protein 44 [Source:HGNC Symbol;Acc:18311]	-1	GRCh37	6.2006	8.67728	9.96719	11.2636	12.9925	9.33494	12.4143	14.5124	10.3976	11.259	11.7047	12.331	10.9552	10.0423	8.70891	14.9045	10.263	12.4361	8.67995	10.5231	12.9084	10.3228	11.5165	11.3644	10.1845	10.1629	11.7202	11.2672	13.0119	11.8898	13.186	13.6852	10.5652	10.4277	11.2081	10.2302	9.99964	10.184	10.54	12.4934	9.68968	11.5382
ENSG00000023330	ALAS1	aminolevulinate, delta-, synthase 1 [Source:HGNC Symbol;Acc:396]	1	GRCh37	19.5872	17.5606	17.693	14.5425	12.9954	20.3439	22.1478	16.3942	17.5237	16.7044	13.5819	15.6671	17.1546	13.8985	14.0899	16.2462	10.975	14.3541	18.8752	14.4181	15.0078	18.4962	14.9371	21.0887	16.4876	15.8522	11.8835	12.0612	14.4968	12.1565	16.7738	19.4887	11.9002	14.0279	10.7973	17.3778	14.7623	21.0596	21.1638	14.9085	16.217	15.7149
ENSG00000023445	BIRC3	baculoviral IAP repeat containing 3 [Source:HGNC Symbol;Acc:591]	1	GRCh37	3.09062	4.38369	7.22244	6.59134	11.4844	4.66208	13.4571	14.1188	8.12951	6.14723	3.39582	3.73183	3.52864	6.94574	8.53791	13.3905	10.4973	9.08062	3.30502	8.81393	11.8069	5.84726	6.82692	4.46671	5.01964	6.91033	4.26958	5.88081	4.3152	6.69719	6.0227	13.9882	11.4911	10.6994	12.3945	9.43089	8.44501	19.8446	13.2514	4.05388	5.57064	9.85275
ENSG00000023516	AKAP11	A kinase (PRKA) anchor protein 11 [Source:HGNC Symbol;Acc:369]	1	GRCh37	8.51885	10.3635	13.109	20.9299	13.0663	15.8669	9.17335	14.972	10.1826	19.4173	10.8997	15.8058	8.50033	8.51273	8.14472	21.0787	10.0006	17.2512	15.8535	9.48008	13.5999	9.0461	10.9156	10.8404	9.82134	12.1401	16.3192	16.3204	18.3629	14.8073	17.159	8.28744	16.699	16.0421	18.9036	12.739	11.8781	18.1159	13.3054	8.7707	6.81332	7.74242
ENSG00000023572	GLRX2	glutaredoxin 2 [Source:HGNC Symbol;Acc:16065]	-1	GRCh37	5.52186	4.44718	6.75757	5.15375	5.81583	3.15156	5.2906	5.7973	5.43105	7.08327	5.50618	4.28209	5.33353	3.98042	6.3883	3.44933	2.13943	6.75379	3.18179	4.23465	4.64866	4.80045	6.56611	2.48846	1.55989	3.9134	3.52097	4.75632	1.65131	3.41956	3.86025	5.80021	2.54022	2.88277	4.95819	3.2039	4.29048	3.37642	3.40799	5.50197	5.15597	4.55005
ENSG00000023608	SNAPC1	small nuclear RNA activating complex, polypeptide 1, 43kDa [Source:HGNC Symbol;Acc:11134]	1	GRCh37	3.49179	2.80806	3.43212	3.18392	4.45212	2.29454	4.46937	5.08001	4.56326	3.7433	3.24684	6.05408	4.62421	3.65572	3.06926	4.23808	3.91993	4.33847	2.25582	2.1233	2.54473	2.43092	3.27433	4.9474	3.82668	4.72634	4.2933	4.79605	3.70161	6.11565	2.96985	5.84272	3.62359	3.68926	5.45954	3.90669	3.88719	2.99249	2.61187	7.00982	5.89338	7.3458
ENSG00000023697	DERA	deoxyribose-phosphate aldolase (putative) [Source:HGNC Symbol;Acc:24269]	1	GRCh37	18.8837	16.318	17.6396	16.4754	12.1099	6.99127	11.2867	11.3205	0.359928	2.42848	12.1474	10.9554	10.331	11.4197	12.5121	10.3606	10.581	12.9196	6.74998	14.6402	15.8633	14.2029	16.2516	7.3545	7.58915	10.6732	9.0637	10.5792	5.94174	8.32225	7.49781	7.09925	8.20687	8.04256	11.2316	9.70884	11.3325	9.96333	10.7046	3.41292	1.63825	6.35693
ENSG00000166033	HTRA1	HtrA serine peptidase 1 [Source:HGNC Symbol;Acc:9476]	1	GRCh37	0.00745251	0	0.0955525	0.0831024	0.826334	0.175552	0	0.0370022	0	0	0.0717837	0.0110243	0.0424421	0	0	0.0515495	0.00978288	0.0617655	0.528961	0	0	0	0	0.0371895	0.0606859	0.0734046	0.0295537	0.0359798	0.252954	0.031273	0.372072	0	0	0.0588792	0	0.161355	0.0646458	0	0	0	0	0
ENSG00000023839	ABCC2	ATP-binding cassette, sub-family C (CFTR/MRP), member 2 [Source:HGNC Symbol;Acc:53]	1	GRCh37	0.367603	0.408144	0.790955	0.593664	0.263533	0.44043	0.416046	0.365035	0.870808	0.614357	0.350011	0.828805	0.404263	0.538341	0.172322	0.666372	0.173053	0.483262	0.642649	0.578558	0.831178	0.522441	0.543432	0.767501	0.516103	0.524386	0.432304	0.354949	0.659716	0.585113	1.09394	0.948342	0.650824	0.741092	0.415704	0.494006	0.205251	0.346059	0.17576	0.407125	0.380375	0.363712
ENSG00000023892	DEF6	differentially expressed in FDCP 6 homolog (mouse) [Source:HGNC Symbol;Acc:2760]	1	GRCh37	37.8889	43.0788	55.1801	66.3655	37.5333	63.0255	42.9049	35.9819	58.5854	60.8756	44.7537	40.9942	54.02	50.551	48.1025	38.6889	75.8104	29.3214	57.025	59.9978	33.4989	62.363	55.0182	66.3548	77.6133	70.663	33.189	29.3133	57.8473	52.283	62.2399	49.291	48.9308	42.7901	41.4964	60.2728	60.7713	60.0045	64.9523	37.6723	50.1599	29.6679
ENSG00000023902	PLEKHO1	pleckstrin homology domain containing, family O member 1 [Source:HGNC Symbol;Acc:24310]	1	GRCh37	14.7888	14.7042	12.9567	10.8699	13.1803	16.4709	16.239	15.4191	14.7358	10.9178	17.1718	14.2331	18.4054	18.8686	16.804	14.4416	20.4081	12.721	19.744	17.5027	13.0623	18.8303	13.9516	18.0939	21.892	15.9475	10.4723	10.2064	14.7861	11.9716	15.4604	11.7205	18.3036	15.9772	12.9835	21.458	18.624	20.6752	18.3754	22.3285	30.1345	12.9284
ENSG00000023909	GCLM	glutamate-cysteine ligase, modifier subunit [Source:HGNC Symbol;Acc:4312]	-1	GRCh37	2.94584	4.37207	2.52554	3.03791	7.31423	5.71345	3.2436	5.64907	6.67616	7.37725	5.61643	5.58847	6.13634	4.67117	3.57886	5.14498	3.84383	7.1636	5.46717	5.15239	4.72663	5.83262	7.81908	2.12729	3.06433	3.02123	7.63646	9.01304	4.92289	5.63798	5.56714	6.8429	3.24919	3.60025	6.09289	4.88007	6.47332	7.01165	5.62206	6.61641	4.88016	4.68765
ENSG00000024048	UBR2	ubiquitin protein ligase E3 component n-recognin 2 [Source:HGNC Symbol;Acc:21289]	1	GRCh37	12.5752	12.7555	18.2713	16.8664	19.3982	16.0862	21.7007	22.2857	16.0783	18.0241	21.3012	23.4625	16.6113	15.0343	16.7977	20.9897	12.9989	17.8578	16.4241	20.2431	27.5676	19.4987	22.4784	16.7025	12.5086	16.8354	20.5991	22.5941	20.5768	20.0141	19.5698	23.5214	23.9005	27.3941	19.4485	16.4249	15.0195	19.1388	14.5637	22.5843	21.8309	13.0974
ENSG00000024422	EHD2	EH-domain containing 2 [Source:HGNC Symbol;Acc:3243]	1	GRCh37	1.89286	1.17586	0.963887	3.14361	1.11638	11.159	4.69813	4.91904	0.245929	1.29078	0.129307	0.0119151	0.0573396	0.332018	0.647039	3.28719	3.20374	0.7677	16.0485	1.16653	0.593118	1.35041	1.14039	13.559	10.068	12.231	0.814517	0.544421	21.021	6.05865	25.0474	7.29472	0.788557	0.572733	1.08229	5.84216	15.0394	1.66776	0.849258	1.82183	1.67849	1.36767
ENSG00000024526	DEPDC1	DEP domain containing 1 [Source:HGNC Symbol;Acc:22949]	-1	GRCh37	17.1427	24.0309	21.9418	17.4964	29.3195	13.8839	19.286	25.8294	0.0817054	0.115054	9.666	8.62578	12.7026	32.4303	35.2795	19.2693	22.865	31.4715	12.9701	24.7882	23.7449	23.227	27.4985	22.1141	17.8904	20.5329	33.5025	29.7021	16.8743	27.3381	13.4748	16.075	19.7128	21.8505	21.0867	23.0114	29.8634	13.3596	18.1118	8.46776	7.4948	7.82902
ENSG00000024862	CCDC28A	coiled-coil domain containing 28A [Source:HGNC Symbol;Acc:21098]	1	GRCh37	20.4884	18.0686	24.5767	16.7227	19.1021	12.9675	21.3408	19.1393	27.1666	27.7805	25.4992	28.074	28.6893	18.1783	21.7967	14.8294	24.968	20.2191	10.9227	16.5311	22.6822	16.9314	16.3498	15.5294	19.0702	16.7129	20.6054	18.2535	15.0157	19.6104	12.6544	17.1192	18.1512	17.7307	20.0111	16.1585	15.7264	13.2984	12.7215	31.985	30.3581	36.5169
ENSG00000025039	RRAGD	Ras-related GTP binding D [Source:HGNC Symbol;Acc:19903]	-1	GRCh37	12.5535	13.6762	3.64112	3.10301	3.9936	3.13689	7.10135	5.98543	5.26662	1.181	3.73053	2.93527	4.47048	13.2993	8.5367	6.14082	5.87598	7.92576	6.27279	3.0987	3.68642	3.6122	4.16293	4.9017	3.84288	4.29544	7.51057	10.3618	5.8269	3.86917	2.355	0.926736	8.14581	7.29699	9.66223	6.18229	6.55703	3.46375	3.41932	22.1725	15.171	0.062226
ENSG00000025156	HSF2	heat shock transcription factor 2 [Source:HGNC Symbol;Acc:5225]	1	GRCh37	15.9163	17.455	22.0789	18.6044	27.3521	16.6836	21.2381	21.6289	9.23894	10.833	11.2831	14.5748	13.5865	22.9487	20.288	19.8185	20.9776	33.0023	16.1148	23.6088	30.0169	24.4468	28.4257	11.6522	12.7607	22.6726	20.0112	19.9303	21.8536	22.5371	12.824	13.4947	18.2166	16.4923	25.4214	16.3946	15.0473	19.8285	20.4547	24.7846	22.1696	20.9189
ENSG00000025293	PHF20	PHD finger protein 20 [Source:HGNC Symbol;Acc:16098]	1	GRCh37	11.1275	15.6231	12.2307	13.9071	14.2258	14.864	14.6956	16.659	14.9203	17.5646	19.8116	15.3746	15.2381	15.2282	18.7021	17.137	9.58136	17.5663	16.1389	15.8463	16.5129	14.6507	14.3865	13.2244	12.8004	12.4701	15.6314	15.7202	15.1479	12.7641	14.7419	12.5028	13.3054	14.6523	12.1919	14.7784	13.026	14.8239	13.4077	16.3444	16.5931	11.6758
ENSG00000025423	HSD17B6	hydroxysteroid (17-beta) dehydrogenase 6 [Source:HGNC Symbol;Acc:23316]	1	GRCh37	2.01664	1.97339	1.02534	1.29238	1.012	0.85999	1.15495	1.48465	0.928896	0.597959	1.25032	1.41958	1.78212	1.16395	1.18168	0.865814	0.346879	1.0374	0.860226	0.915554	0.694939	1.14157	1.15936	1.04104	1.06174	1.34704	0.937603	0.7386	0.996576	0.78788	1.01674	0.745391	1.36158	1.20868	0.855194	1.22957	1.03551	0.415953	0.783414	1.06954	1.20897	0.795592
ENSG00000025434	NR1H3	nuclear receptor subfamily 1, group H, member 3 [Source:HGNC Symbol;Acc:7966]	1	GRCh37	1.12333	0.962212	1.24296	1.01344	0.932145	1.66989	1.03506	0.794194	1.34583	1.17936	1.09718	0.559283	0.77638	1.48035	1.6848	0.377192	0.286328	0.63272	1.2238	1.35081	1.05166	1.35865	1.26991	1.77784	1.20632	1.58745	1.3119	1.22858	0.918587	0.785638	1.08899	0.572584	0.854167	1.10578	0.687176	1.19376	0.882967	0.69696	0.997629	1.61162	2.66661	1.12892
ENSG00000025708	TYMP	thymidine phosphorylase [Source:HGNC Symbol;Acc:3148]	-1	GRCh37	0.0190353	0.0259705	0	0	0.0329787	0.0140125	0	0	0.217947	0.167402	0	0.0351981	0.135508	0.0713312	0.0441092	0	0.0249876	0	0.0868551	0.0278466	0	0.0664867	0.0881551	0.0316633	0.0193756	0	0.0188717	0	0.0717889	0.0798779	0.135765	0.333126	0	0.0375976	0.0650268	0.0686891	0.165119	0.0145975	0	0.0215273	0.0566671	0.00864212
ENSG00000025770	NCAPH2	non-SMC condensin II complex, subunit H2 [Source:HGNC Symbol;Acc:25071]	1	GRCh37	53.3796	49.0202	37.7163	35.3581	30.1191	60.0551	36.1137	28.706	34.7972	27.0743	31.6985	30.2965	45.0883	58.8738	60.8361	21.8293	60.2036	24.9533	56.5744	35.7628	16.4411	34.2563	26.9473	49.899	52.659	55.6493	26.5372	21.6831	29.9716	37.0425	56.6456	38.0191	39.8236	36.6095	32.8492	49.5764	49.0742	40.5476	49.3952	26.7194	44.9046	18.5829
ENSG00000025772	TOMM34	translocase of outer mitochondrial membrane 34 [Source:HGNC Symbol;Acc:15746]	-1	GRCh37	18.006	15.8478	15.26	11.6483	13.2215	13.5368	12.6197	10.2716	14.095	15.4831	11.4394	15.0861	17.7162	8.91997	8.23828	7.89693	6.21588	11.367	11.1565	14.8181	11.0693	13.06	11.7808	15.7021	12.8373	13.2071	9.17628	11.5045	11.5586	7.42725	6.58511	8.19628	10.3684	8.83817	8.75981	11.4743	10.025	11.4696	14.276	14.9388	15.5836	12.2726
ENSG00000025796	SEC63	SEC63 homolog (S, cerevisiae) [Source:HGNC Symbol;Acc:21082]	-1	GRCh37	5.09104	6.92829	5.44546	11.7219	9.66494	13.2407	7.03932	13.6573	10.4559	11.1251	8.97931	12.9364	8.12593	6.94987	6.96939	15.6667	10.644	10.2168	10.4847	10.2065	14.8678	10.7258	13.648	4.99169	5.51728	5.42466	15.6653	13.4576	18.0621	15.071	14.33	13.415	9.00637	9.38324	12.533	8.16638	9.3659	14.0419	11.0815	11.773	7.195	8.77762
ENSG00000025800	KPNA6	karyopherin alpha 6 (importin alpha 7) [Source:HGNC Symbol;Acc:6399]	1	GRCh37	15.4232	13.2524	15.3635	12.697	14.6138	16.4431	16.7754	17.736	14.0647	14.2272	12.2545	15.123	12.7118	12.9906	13.0116	18.5956	15.3868	17.2217	22.3116	12.4659	16.0175	12.9004	14.4192	18.0822	13.7198	12.187	15.9263	15.6484	17.5258	12.4024	16.3962	14.8867	14.7201	15.7755	12.9612	15.8568	16.0488	17.9777	14.1304	19.0089	15.7713	12.1195
ENSG00000026025	VIM	vimentin [Source:HGNC Symbol;Acc:12692]	1	GRCh37	308.83	232.895	225.909	169.388	167.046	217.043	281.323	256.19	168.69	168.157	184.733	128.612	173.983	192.325	220.003	255.372	520.314	182.186	194.124	145.482	122.499	130.007	138.586	128.772	166.758	266.425	157.02	137.514	155.964	182.084	259.776	242.963	101.975	93.2472	135.092	155.396	249.642	486.424	400.023	174.077	209.294	178.409
ENSG00000026036	RTEL1-TNFRSF6B	RTEL1-TNFRSF6B readthrough (NMD candidate) [Source:HGNC Symbol;Acc:44095]	1	GRCh37	0.553284	0.631519	0.309104	1.03499	0.350847	1.7516	0.286002	0.386029	0.614165	0.628977	0.377348	0.764965	0.525159	0.614318	1.03349	0.287658	0.564895	0.149854	0.685679	0.682429	0.307496	0.808371	0.645965	0.784988	0.861326	0.967639	0.552112	0.253152	1.54792	0.899106	2.13428	0.743605	0.652987	0.635691	0.329426	0.56764	0.488826	0.643374	0.637211	0.707508	1.64494	0.157611
ENSG00000026103	FAS	Fas cell surface death receptor [Source:HGNC Symbol;Acc:11920]	1	GRCh37	8.61822	8.7505	4.00934	4.83061	8.36078	5.01521	5.13919	8.36861	7.77009	11.3728	3.88785	3.72029	3.89009	4.52098	2.90528	11.0451	11.7381	9.11674	3.96676	5.65812	6.1979	5.2984	5.76335	2.39048	2.88948	3.74263	6.98305	6.78829	7.54428	6.05845	9.4273	12.8467	5.21085	3.22398	5.55582	4.20947	4.1361	38.8853	27.2014	6.35049	4.85918	10.1009
ENSG00000026297	RNASET2	ribonuclease T2 [Source:HGNC Symbol;Acc:21686]	-1	GRCh37	1.27612	1.63727	0.889421	2.01825	1.3031	3.1852	1.65007	2.02458	3.32215	3.96381	0.298475	1.022	0.830226	1.12952	1.30554	1.69525	1.70566	0.682906	1.76952	1.62574	1.35574	1.68253	2.04636	0.699363	1.51398	2.60819	1.8265	1.94824	2.67725	1.28998	2.11717	1.992	4.08166	4.13131	3.37297	0.533677	0.522319	1.51004	1.25724	3.14918	4.0807	2.74333
ENSG00000026508	CD44	CD44 molecule (Indian blood group) [Source:HGNC Symbol;Acc:1681]	1	GRCh37	15.7538	19.46	10.3031	16.9697	5.18061	10.7702	6.54271	13.5056	13.6301	20.7909	5.51645	5.54784	3.83253	5.28489	4.49323	28.9182	12.6459	8.30433	11.7904	8.4777	16.5291	5.94626	5.67728	7.25981	9.87606	9.31747	2.1549	2.58554	15.9979	5.07785	16.2138	10.0422	6.21845	4.3676	6.52388	3.72901	4.39574	53.6884	30.7859	41.3229	30.5616	20.2468
ENSG00000026559	KCNG1	potassium voltage-gated channel, subfamily G, member 1 [Source:HGNC Symbol;Acc:6248]	-1	GRCh37	0	0	0.00534207	0.00929204	0	0.00736097	0	0.0124121	0	0	0.0160529	0	0.00711846	0.0124905	0	0	0	0	0.12674	0	0	0	0	0	0	0	0.0099136	0	0.00942797	0	0	0	0.217546	0.217257	0.108172	0	0	0	0	0	0	0.0136195
ENSG00000026652	AGPAT4	1-acylglycerol-3-phosphate O-acyltransferase 4 [Source:HGNC Symbol;Acc:20885]	-1	GRCh37	1.5281	1.22207	2.19009	2.71838	0.883447	1.96576	1.99325	2.18203	6.01129	10.7653	4.39467	3.72198	1.80547	0.175999	0.559712	3.39956	1.60519	1.22338	1.34704	4.61811	4.28778	4.84522	4.55439	2.91572	3.24401	4.27911	0.0399112	0.210554	2.89732	2.24186	4.29492	4.64175	2.08007	1.85533	1.4249	1.29531	0.892417	3.46023	1.32764	4.94353	6.78316	1.55964
ENSG00000026751	SLAMF7	SLAM family member 7 [Source:HGNC Symbol;Acc:21394]	1	GRCh37	0.0652014	0.0374553	0.0659984	0.0892875	0	0.0101045	0.00678509	0	0	0	0.121199	0.0152291	0.0195433	0	0	0.332317	0.00450471	0	0	0	0	0	0	0	0.013972	0	0	0.0165676	0.12942	0	0.0367131	0.112604	0.104521	0	0	0.0247663	0	0	0	0.0776179	0.0817267	0
ENSG00000026950	BTN3A1	butyrophilin, subfamily 3, member A1 [Source:HGNC Symbol;Acc:1138]	1	GRCh37	12.9995	12.373	9.81145	9.45412	12.9879	11.6157	14.6197	13.1943	18.4472	13.8713	11.4495	10.702	9.35945	8.59558	8.22809	14.4807	7.05157	14.1636	11.5117	11.9584	15.0061	12.3361	11.442	13.4411	12.1708	20.1618	14.0737	20.4616	12.4927	13.9302	19.3597	30.2065	16.4952	16.1121	11.7279	14.9853	11.2828	12.0177	9.89789	11.6927	13.5598	14.2399
ENSG00000027001	MIPEP	mitochondrial intermediate peptidase [Source:HGNC Symbol;Acc:7104]	-1	GRCh37	6.07952	5.21331	5.47008	5.82603	5.04544	4.7245	3.9243	4.88121	3.80517	5.38321	4.46673	6.43455	5.17627	3.64926	3.46728	6.5757	3.11065	6.30309	4.91836	3.59545	4.74811	3.25564	3.4607	3.86456	3.39855	5.52678	4.4871	4.76873	3.98747	4.30056	4.10123	3.43894	5.02419	2.94932	5.06931	3.99937	4.25052	6.84212	6.80498	6.59744	8.09527	4.31177
ENSG00000027075	PRKCH	protein kinase C, eta [Source:HGNC Symbol;Acc:9403]	1	GRCh37	20.1594	20.9462	42.0289	44.5392	27.6178	26.4901	20.4084	17.3471	25.4159	27.9356	55.1325	112.801	93.3582	18.5678	19.1899	34.7742	21.6061	29.8631	29.3302	30.5405	35.9701	23.8051	23.5799	9.9257	14.6706	20.8809	33.5425	37.1905	29.2479	14.7251	20.6271	33.0787	14.4684	14.9352	13.7897	18.963	17.9019	12.4117	12.9109	3.45629	4.16891	17.7903
ENSG00000027644	INSRR	insulin receptor-related receptor [Source:HGNC Symbol;Acc:6093]	-1	GRCh37	0	0	0.00661868	0	0	0	0	0	0.0118209	0	0	0	0	0	0	0	0.00406581	0	0	0.04531	0.0162909	0.0540913	0.0655725	0.0103041	0.00630534	0	0	0	0	0	0.0110454	0	0	0	0	0	0	0	0	0.462366	0.44996	0
ENSG00000027697	IFNGR1	interferon gamma receptor 1 [Source:HGNC Symbol;Acc:5439]	-1	GRCh37	6.54965	5.75886	10.053	7.73513	6.57753	4.60006	10.2225	8.69332	26.3919	28.8487	10.2779	12.2788	10.5421	6.15613	8.66998	10.1945	10.4472	8.69695	4.8538	4.81226	7.64851	5.82726	6.78644	5.98177	5.14856	5.90341	6.99012	8.11158	4.60226	6.35775	7.8627	12.2901	6.41275	6.61381	8.13612	5.67992	5.78709	5.96756	4.63201	19.3211	19.2628	23.9598
ENSG00000027847	B4GALT7	xylosylprotein beta 1,4-galactosyltransferase, polypeptide 7 [Source:HGNC Symbol;Acc:930]	1	GRCh37	3.37343	3.17624	1.52809	2.46726	1.02223	3.35195	1.70554	1.36924	3.30437	3.76007	3.45937	1.96384	2.3832	0.993357	1.04029	1.1534	1.2544	1.08964	2.85478	2.80523	1.37741	3.06889	2.64764	3.18973	4.00167	3.11635	1.97105	1.73393	3.03547	1.73585	3.70508	1.74668	3.08353	2.73615	2.54142	2.64983	2.22064	2.50336	2.41765	2.25567	3.10822	2.32935
ENSG00000027869	SH2D2A	SH2 domain containing 2A [Source:HGNC Symbol;Acc:10821]	-1	GRCh37	3.44667	2.83174	7.79534	12.18	7.19177	14.5564	2.69855	2.46701	2.8325	4.6708	4.52344	3.11683	1.8805	1.74409	1.90437	7.09134	2.27873	3.33612	8.27782	2.28182	1.72022	1.69155	1.28162	13.5483	8.28416	7.53721	1.12238	1.18424	9.3457	5.00143	12.9193	4.95313	4.92597	3.65229	3.66691	5.35622	4.30097	7.45671	4.48758	3.07278	2.87595	3.68928
ENSG00000028116	VRK2	vaccinia related kinase 2 [Source:HGNC Symbol;Acc:12719]	1	GRCh37	6.11186	7.01751	5.33432	6.29027	7.51065	4.74761	5.06738	6.06475	15.4773	15.2603	9.2698	8.59432	8.36027	6.5025	6.47745	9.21718	8.41949	10.418	3.86424	5.77004	5.84839	3.39761	3.84371	3.97496	3.68927	5.10413	6.76388	9.11382	4.52288	7.80971	7.28633	9.4445	7.0542	5.87799	7.56654	7.78965	6.93529	9.14232	9.36643	11.684	10.0494	11.4138
ENSG00000028137	TNFRSF1B	tumor necrosis factor receptor superfamily, member 1B [Source:HGNC Symbol;Acc:11917]	1	GRCh37	0.927151	0.824216	0.654439	0.498997	0.494243	1.03765	0.0165898	0.0208297	15.4189	9.34655	11.0991	11.028	15.3387	0.0209612	0	3.27913	1.04635	0	0.0595537	11.6852	6.89926	16.3383	14.1663	0.279135	0.401403	1.17078	0.116457	0.0405084	0.458831	0.0968249	1.25671	0.201901	0.0912701	0.033145	0.0859887	0.121109	0.636845	15.4554	10.2282	4.29848	3.79667	5.0664
ENSG00000028203	VEZT	vezatin, adherens junctions transmembrane protein [Source:HGNC Symbol;Acc:18258]	1	GRCh37	7.92041	7.13841	11.7513	13.3184	11.2653	10.2371	16.438	18.9819	13.1036	17.0936	13.8679	15.1327	11.1637	10.9842	12.9993	17.871	12.9928	17.3005	11.0129	12.9063	17.6221	13.9205	16.5056	13.4179	16.146	15.3479	13.6298	13.266	20.6101	17.6327	13.9746	16.2015	13.6594	11.4604	15.7206	12.7865	11.4168	12.4273	10.7048	11.2139	11.8849	15.9956
ENSG00000028277	POU2F2	POU class 2 homeobox 2 [Source:HGNC Symbol;Acc:9213]	-1	GRCh37	0.074567	0.14049	0.341451	1.15485	0.159946	0.580275	0.150945	0.185115	0.332018	0.541265	0.0741042	0.375563	0.197163	0.0310473	0.0329121	1.06841	0.102545	0.0735717	0.284431	0.264916	0.21789	0.37827	0.352377	0.522717	0.520457	0.612048	0.0915273	0.0685716	1.04452	0.204878	0.702776	0.438868	0.0463499	0.126241	0.0929964	0.0896918	0.0667355	1.19539	0.707739	0.309205	0.270606	0.245036
ENSG00000028310	BRD9	bromodomain containing 9 [Source:HGNC Symbol;Acc:25818]	-1	GRCh37	6.44214	6.2166	5.73568	10.1361	5.64767	11.9351	6.10615	7.25718	7.11469	8.76288	7.45256	8.70241	5.6183	6.44987	6.48341	7.00647	6.86487	5.68782	8.56449	7.23039	5.99584	6.86847	6.13823	9.22852	8.37252	8.93701	8.0141	7.08852	10.5084	9.46679	12.378	8.18845	8.71421	9.44293	5.71827	7.69128	6.74966	10.0728	9.22595	7.95527	9.97938	4.25419
ENSG00000028528	SNX1	sorting nexin 1 [Source:HGNC Symbol;Acc:11172]	1	GRCh37	9.67056	14.7386	11.2631	17.0014	13.8818	18.6161	12.6472	16.384	18.5155	19.0062	15.6645	18.2206	17.1578	14.5857	14.725	14.9938	10.2068	13.7412	14.97	15.1709	16.1093	15.0184	13.466	14.7848	15.2314	17.4956	16.2903	14.6154	20.1333	13.7727	18.9974	14.2573	15.944	17.1448	13.91	13.9329	11.1386	16.3038	15.3745	16.3756	14.258	10.2776
ENSG00000028839	TBPL1	TBP-like 1 [Source:HGNC Symbol;Acc:11589]	1	GRCh37	4.37076	6.15139	8.08704	8.15796	9.45184	7.0996	7.29045	8.07954	5.6601	6.47063	5.15426	5.34777	5.74969	4.96605	5.13425	6.78829	7.01339	8.96513	5.74798	6.66914	6.53059	6.46131	7.68341	5.84129	5.0808	6.9486	6.26664	7.03888	6.81104	6.07201	5.03157	7.06463	6.42562	5.96995	7.96892	6.74323	6.58184	9.30998	9.65491	7.33995	6.32468	6.75303
ENSG00000029153	ARNTL2	aryl hydrocarbon receptor nuclear translocator-like 2 [Source:HGNC Symbol;Acc:18984]	1	GRCh37	6.62991	7.01567	4.85302	4.32048	4.8156	2.77156	7.65039	8.73525	3.09811	4.01233	6.51076	3.85009	4.40712	1.74387	1.95179	7.20992	4.20848	12.0419	7.51355	1.072	1.81639	1.11427	1.08664	2.78463	1.9419	5.85926	3.45711	5.33727	3.31159	6.28923	4.92235	4.71926	5.46988	5.82695	6.6683	7.05526	7.48446	6.04586	6.56025	6.05114	4.21254	5.3747
ENSG00000029363	BCLAF1	BCL2-associated transcription factor 1 [Source:HGNC Symbol;Acc:16863]	-1	GRCh37	40.4933	65.2161	47.6559	57.1591	78.0098	35.4277	48.1901	75.3397	54.0268	62.2111	50.1706	56.6503	52.3101	60.6887	57.4093	82.9658	93.5796	93.8445	34.0525	58.2726	65.843	53.7119	58.8012	44.8129	61.3034	59.2486	80.1555	72.8806	62.0266	74.3926	41.8341	54.4171	62.2525	60.5927	65.0972	60.7588	53.8153	61.0841	65.5547	52.1365	44.4425	61.3031
ENSG00000029364	SLC39A9	solute carrier family 39, member 9 [Source:HGNC Symbol;Acc:20182]	1	GRCh37	19.5698	16.6922	21.9906	16.171	20.0843	19.7598	22.212	19.952	23.9048	26.8092	15.4897	20.1259	19.7014	19.027	18.3669	20.9351	23.1258	23.1756	22.4944	15.0543	18.2131	14.1981	15.9368	21.0326	19.5794	18.1583	19.6408	18.1287	21.4341	19.4594	18.8466	19.2376	16.1457	17.0636	17.8042	18.9108	19.4422	15.9973	16.232	19.6053	19.9999	20.4574
ENSG00000029534	ANK1	ankyrin 1, erythrocytic [Source:HGNC Symbol;Acc:492]	-1	GRCh37	0.00146304	0.00399213	0	0.0108761	0.0101388	0.00430793	0.00289273	0.00726407	0.0670046	0.102931	0.0281844	0.0064927	0.016664	0.00730992	0.00452025	0.0202398	0.00768208	0.0242509	0.0919749	0.0171221	0.0205204	0	0.00387172	0.0535395	0.137005	0.0528381	0.0116037	0.0141267	0.480033	0.0306967	0.0939126	0.0192028	0.0190975	0.0173383	0.00999579	0.0263969	0.00634545	0	0.00422622	0.0198548	0.0418116	0.00797069
ENSG00000029559	IBSP	integrin-binding sialoprotein [Source:HGNC Symbol;Acc:5341]	1	GRCh37	0	0	0	0	0	0	0	0	0	0	0	0	0	0	0	0	0	0	0	0	0	0	0	0	0	0	0	0	0	0	0	0	0	0	0	0	0	0	0	0	0	0
ENSG00000029639	TFB1M	transcription factor B1, mitochondrial [Source:HGNC Symbol;Acc:17037]	-1	GRCh37	8.59262	6.23976	10.131	11.2686	6.72303	5.61113	8.22068	7.05315	9.16821	11.2852	8.63994	9.91754	5.57425	6.53504	6.0304	10.3453	2.31199	5.69525	6.71011	9.29236	12.5845	9.2175	11.553	9.31731	4.97265	11.2049	9.98433	10.0365	7.29565	9.93511	7.37228	8.61519	6.88451	7.32246	6.29939	6.5222	5.71038	10.3092	8.7241	15.9215	11.951	6.40742
ENSG00000029725	RABEP1	rabaptin, RAB GTPase binding effector protein 1 [Source:HGNC Symbol;Acc:17677]	1	GRCh37	22.2974	22.6571	31.2226	25.9719	29.0635	15.8975	28.5651	31.1984	11.4618	12.2752	22.9607	24.7407	22.6556	25.5305	25.8629	32.8272	16.8797	36.2964	18.1144	24.7593	29.1114	25.6936	25.6605	21.3091	19.8771	18.5491	28.6363	27.8462	20.7888	22.2917	15.0246	22.9832	22.6212	24.4697	24.3664	23.631	24.0298	21.208	21.1589	28.1739	28.2245	16.8824
ENSG00000029993	HMGB3	high mobility group box 3 [Source:HGNC Symbol;Acc:5004]	1	GRCh37	30.9017	31.396	24.3831	19.0374	21.7212	12.6301	23.7892	31.718	20.0945	17.5747	12.6083	11.6062	14.3914	28.7244	34.0973	32.1491	54.7587	46.6403	26.2167	29.7837	32.4622	30.5341	32.5991	29.0299	34.2229	27.3027	29.2659	25.7655	19.4811	27.0994	17.5404	17.3462	26.4616	25.0938	28.0904	36.5325	40.9098	19.1131	26.7023	22.4393	19.5865	15.8901
ENSG00000030066	NUP160	nucleoporin 160kDa [Source:HGNC Symbol;Acc:18017]	-1	GRCh37	25.455	24.403	23.4751	29.8377	29.9089	37.9211	24.6486	31.7446	28.1953	30.275	16.6595	26.4065	21.0312	26.4469	28.121	35.6973	29.8744	33.1879	33.636	25.249	30.9373	23.7843	24.7774	25.2971	22.4207	28.3398	36.4415	32.4253	34.7126	29.5804	34.6129	24.7004	26.7967	31.3644	28.9687	27.3585	25.0553	37.7195	33.7537	32.9004	26.3358	16.2105
ENSG00000030110	BAK1	BCL2-antagonist/killer 1 [Source:HGNC Symbol;Acc:949]	-1	GRCh37	19.5906	22.3257	14.9076	14.0662	10.8668	19.5156	15.3368	10.5193	23.7524	16.6436	12.3517	12.9899	18.4757	13.2843	13.0487	11.6661	9.96274	9.06838	22.9523	19.4525	11.7056	21.4456	15.566	15.0125	14.8971	13.8891	8.23594	9.45475	13.6149	10.7183	24.1325	18.6301	15.9505	15.9127	12.7134	18.7357	16.0203	13.8636	16.8906	11.3495	15.3363	13.2258
ENSG00000030304	MUSK	muscle, skeletal, receptor tyrosine kinase [Source:HGNC Symbol;Acc:7525]	1	GRCh37	0	0	0	0	0	0	0	0	0	0	0	0	0	0	0	0	0	0	0.00770375	0	0	0	0	0	0	0	0	0.0366806	0	0	0.0135471	0	0	0	0.017303	0	0	0	0	0	0	0.00689873
ENSG00000030419	IKZF2	IKAROS family zinc finger 2 (Helios) [Source:HGNC Symbol;Acc:13177]	-1	GRCh37	33.953	51.7121	98.0448	110.824	30.347	24.6274	45.0224	63.8728	21.6966	29.512	10.3488	36.3541	19.0079	37.7064	31.7372	51.6644	19.6314	49.0982	36.6073	91.8113	110.814	94.743	121.001	37.6444	32.4162	20.0316	105.322	122.275	55.5279	49.8759	32.6527	36.3154	62.0052	68.9341	50.4153	44.4665	36.1894	12.1378	10.3117	166.225	113.315	52.7723
ENSG00000030582	GRN	granulin [Source:HGNC Symbol;Acc:4601]	1	GRCh37	8.15102	8.81817	1.94706	2.15216	2.17734	5.02219	6.01697	4.45709	24.188	27.8589	7.56584	3.44598	5.59802	3.36391	2.28816	2.4527	5.37347	1.41359	8.19202	2.50825	1.11744	3.1041	1.97175	12.752	15.4513	11.0524	2.22493	2.1453	9.37783	6.32851	10.5642	4.59515	4.99961	3.56387	2.06485	6.49483	4.47746	2.12029	3.26733	1.27916	1.74239	6.87952
ENSG00000031003	FAM13B	family with sequence similarity 13, member B [Source:HGNC Symbol;Acc:1335]	-1	GRCh37	12.7174	15.5081	21.3739	30.096	20.1835	21.484	19.9508	25.5452	22.6651	14.4858	19.2611	28.9604	21.0603	13.3982	15.6667	27.4818	18.6621	21.3494	17.7189	21.7411	31.3415	22.2422	25.3026	16.5643	15.1841	22.4009	22.9154	24.705	27.1317	24.2339	24.4387	27.6931	19.5086	22.4419	25.131	14.8978	14.3967	19.8753	14.6141	55.4033	48.5536	27.8489
ENSG00000031081	ARHGAP31	Rho GTPase activating protein 31 [Source:HGNC Symbol;Acc:29216]	1	GRCh37	4.73778	5.06729	5.34635	6.37697	0.291691	0.545327	0.5526	0.601878	0.0385541	0.0658065	1.27575	5.73081	3.2169	0.349105	0.218478	1.84005	0.857524	0.781415	1.22574	10.6302	8.86731	12.3435	10.925	0.249251	0.267344	0.71861	1.04156	1.4875	1.16833	0.247278	0.198135	0.0957595	0.542104	0.37245	0.486962	0.935618	0.732662	2.3292	0.8657	2.20489	1.45151	0.238487
ENSG00000031544	NR2E3	nuclear receptor subfamily 2, group E, member 3 [Source:HGNC Symbol;Acc:7974]	1	GRCh37	0	0	0	0	0	0	0	0	0	0	0	0	0	0	0	0	0	0	0.0356494	0	0	0	0	0	0	0	0	0	0	0	0	0	0	0	0	0	0	0	0	0	0	0
ENSG00000031691	CENPQ	centromere protein Q [Source:HGNC Symbol;Acc:21347]	1	GRCh37	10.6301	8.8063	12.0982	8.47168	21.9231	7.94594	13.7716	16.386	10.9254	8.65894	8.69358	9.69657	10.384	10.1806	11.8867	14.2518	18.1547	18.0585	6.10108	13.07	16.5113	11.0177	16.8401	13.3602	12.5091	10.4164	16.5221	16.2414	11.1399	16.0104	10.2736	12.2452	11.4641	12.0646	29.6282	11.3826	17.174	10.5289	10.5868	16.7851	13.0055	12.7814
ENSG00000031698	SARS	seryl-tRNA synthetase [Source:HGNC Symbol;Acc:10537]	1	GRCh37	40.1244	33.4684	35.4957	27.2961	28.6282	22.9332	45.7666	33.885	27.7757	26.868	35.2683	30.4939	36.8377	34.9426	35.8344	26.5805	18.2256	28.025	26.0429	28.5474	28.1694	27.6495	23.1724	31.1928	25.0198	29.939	25.006	26.884	21.5443	20.6103	22.7954	32.7508	26.7201	27.4964	20.0919	32.7269	29.8678	29.8414	39.1191	18.2682	22.3055	22.1546
ENSG00000031823	RANBP3	RAN binding protein 3 [Source:HGNC Symbol;Acc:9850]	-1	GRCh37	9.94647	11.3959	8.53003	12.3367	9.27975	16.7964	8.55547	8.34496	13.1855	11.6953	10.8677	11.0469	11.8076	13.3917	12.792	9.02757	9.57731	6.20857	16.4008	12.2129	7.21056	12.7045	9.86159	11.956	11.7594	11.1479	10.1828	7.12058	12.8533	9.2079	16.0059	9.42384	12.4654	14.0752	7.48145	12.3519	10.5264	12.6709	12.0089	9.30701	9.8755	5.33757
ENSG00000032219	ARID4A	AT rich interactive domain 4A (RBP1-like) [Source:HGNC Symbol;Acc:9885]	1	GRCh37	4.75358	9.01185	9.81896	15.9618	10.0404	6.42373	7.45053	13.506	12.7162	12.0601	11.6026	11.7537	9.93935	10.0657	10.0815	15.1913	8.81328	11.3502	5.18616	9.52236	10.4058	9.79282	11.3145	7.35495	8.57637	10.1648	11.3502	10.855	10.7391	11.5593	7.85428	13.1753	11.0456	13.7145	11.9098	8.63315	6.69129	9.18942	8.3402	10.9878	10.3812	8.17004
ENSG00000032389	TSSC1	tumor suppressing subtransferable candidate 1 [Source:HGNC Symbol;Acc:12383]	-1	GRCh37	12.6832	9.32393	8.27239	9.5283	8.00077	10.424	5.78792	6.425	11.0678	10.8856	8.16905	7.48295	7.50979	9.24041	8.80768	8.3454	10.0269	6.09933	9.64248	0.680372	1.02166	0.277114	0.238918	9.20161	10.4316	10.4374	4.20948	3.07751	10.0701	9.50568	10.0002	8.68384	9.6421	9.5104	11.2711	9.46744	9.91579	10.4145	11.2062	3.9974	4.77586	8.58519
ENSG00000032444	PNPLA6	patatin-like phospholipase domain containing 6 [Source:HGNC Symbol;Acc:16268]	1	GRCh37	6.32645	6.97232	4.2304	5.98494	2.62278	8.49319	3.26333	2.94654	2.94014	3.22988	7.03206	5.59195	8.02207	6.74709	5.67365	2.1067	5.65895	1.37346	8.71957	3.00743	0.840227	3.51206	2.90393	6.60087	4.49514	4.6689	2.7708	2.03262	6.19918	3.02126	8.2497	5.08507	4.92077	4.93634	3.36099	6.23858	7.33972	4.88416	3.862	3.7888	6.02672	2.08224
ENSG00000032742	IFT88	intraflagellar transport 88 homolog (Chlamydomonas) [Source:HGNC Symbol;Acc:20606]	1	GRCh37	4.09687	4.35831	7.695	8.19802	6.27366	5.00868	6.61254	8.44569	4.12627	8.36142	4.07298	4.2137	3.10323	5.99251	5.05066	5.90298	3.1488	5.75862	2.97012	3.77057	5.13562	3.13179	3.91403	6.69963	6.15685	7.35492	7.39728	7.87827	5.43657	6.94442	4.97622	5.05813	6.10924	5.38702	5.64673	5.00415	5.27689	3.91779	3.76438	7.91654	6.3238	3.40846
ENSG00000033011	ALG1	ALG1, chitobiosyldiphosphodolichol beta-mannosyltransferase [Source:HGNC Symbol;Acc:18294]	1	GRCh37	6.19576	5.2529	3.33768	3.28848	3.00878	5.01716	3.7307	3.22673	4.67924	4.30114	4.7343	3.4819	4.66526	4.13391	3.28184	2.87095	3.0217	2.73835	4.07005	4.17034	2.82937	4.00575	3.17229	4.13331	4.80285	5.11912	4.19065	4.85137	3.82059	3.76983	5.30705	3.73932	4.68119	4.09896	3.41408	3.78372	3.66349	3.37555	4.64592	4.60124	5.98936	4.25468
ENSG00000033030	ZCCHC8	zinc finger, CCHC domain containing 8 [Source:HGNC Symbol;Acc:25265]	-1	GRCh37	6.24473	7.85253	9.51186	9.38611	8.61564	7.63353	9.52631	11.3134	7.13284	5.92674	6.56338	7.80258	7.02802	10.4072	12.0776	8.3881	5.41501	10.6585	7.04696	7.09002	8.45079	7.51732	8.18199	7.52617	6.45594	8.28408	9.97355	9.88889	8.43195	9.28369	8.22749	9.78181	8.29157	10.8046	7.51936	8.38411	7.20722	7.09577	6.86468	7.07607	6.78082	6.3994
ENSG00000033050	ABCF2	ATP-binding cassette, sub-family F (GCN20), member 2 [Source:HGNC Symbol;Acc:71]	-1	GRCh37	26.2032	20.8674	28.5473	19.5136	22.2523	23.1038	24.0048	19.6288	21.4597	19.0479	19.4675	18.6426	20.2186	22.2817	19.4905	17.0266	10.3978	21.4019	21.5304	15.8692	16.0795	17.4435	14.6262	26.381	21.9533	21.1549	18.861	17.6288	14.4273	15.9412	13.8322	13.9475	18.2062	18.8162	14.4638	24.2121	22.3075	32.1095	35.0192	19.4584	20.5307	19.2096
ENSG00000033100	CHPF2	chondroitin polymerizing factor 2 [Source:HGNC Symbol;Acc:29270]	1	GRCh37	14.6181	15.4789	20.233	20.54	8.75914	22.2416	15.7383	10.478	20.5302	18.3494	23.6364	17.768	19.8914	14.8764	16.3411	8.63872	13.1648	5.95478	19.7732	16.2339	8.77827	18.7625	16.5152	22.7515	23.6555	21.4901	12.5606	8.33602	18.5564	14.3805	21.5577	18.9432	16.957	16.8215	10.9058	16.9135	12.813	21.6356	19.5378	12.3287	18.3924	16.245
ENSG00000033122	LRRC7	leucine rich repeat containing 7 [Source:HGNC Symbol;Acc:18531]	1	GRCh37	0.00323492	0.00294233	0.00691275	0.0360723	0	0	0	0	0.00823077	0	0	0.00478533	0	0.00808148	0.00666314	0	0	0	0	0	0	0.00376631	0.00285358	0	0	0	0	0.0156178	0.00813333	0	0	0	0	0.00425962	0.00245574	0	0	0.00165383	0	0.00243894	0	0
ENSG00000033170	FUT8	fucosyltransferase 8 (alpha (1,6) fucosyltransferase) [Source:HGNC Symbol;Acc:4019]	1	GRCh37	13.2605	11.1141	17.6577	21.2602	19.7395	20.5358	22.1558	22.6031	6.79224	12.5137	11.2367	20.8169	13.59	9.55093	9.27533	27.7297	14.7607	17.2969	16.0316	22.5054	31.0776	21.0915	23.6941	27.5814	19.1702	35.8492	12.0142	13.3754	30.1427	20.3448	21.8696	21.0261	19.399	19.1702	21.6495	13.4895	14.8641	21.9033	16.3767	15.759	14.5013	8.92116
ENSG00000033178	UBA6	ubiquitin-like modifier activating enzyme 6 [Source:HGNC Symbol;Acc:25581]	-1	GRCh37	13.1348	15.5331	23.2246	21.2413	25.0737	14.3568	23.8088	27.07	14.2571	20.2998	14.3103	18.2095	14.4781	17.4839	17.2506	20.5913	14.1234	25.5884	11.4516	18.3494	23.1278	16.9336	20.5798	17.0621	12.8575	18.9803	22.7444	24.8408	17.1687	21.5013	17.1462	27.5872	17.7153	22.2089	20.0586	17.1604	17.8045	21.1372	19.9491	23.7568	18.9682	12.303
ENSG00000033327	GAB2	GRB2-associated binding protein 2 [Source:HGNC Symbol;Acc:14458]	-1	GRCh37	4.10908	5.24642	2.4283	2.71469	2.47406	6.85693	23.5662	29.6702	4.74659	2.95494	21.4416	14.3764	15.9862	7.56055	7.89418	20.611	34.7806	1.66313	3.25084	6.18522	5.69873	4.58033	4.25455	8.11977	20.7678	14.5712	7.08801	8.41517	14.0536	6.13931	17.1498	19.4324	7.11712	4.5719	6.72229	3.23329	2.04093	1.10226	1.04475	3.5255	1.50041	21.0136
ENSG00000033627	ATP6V0A1	ATPase, H+ transporting, lysosomal V0 subunit a1 [Source:HGNC Symbol;Acc:865]	1	GRCh37	0.52578	0.44416	0.470967	0.744244	0.309461	0.415672	0.461401	0.135891	0.45081	0.754457	0.013875	0	0.00410181	0.809695	0.186925	0.129532	0.0208002	0.0835704	0.303806	0.00842912	0.0454596	0.0402509	0.0190603	0.488807	0.375358	0.132424	0.331321	0.36859	3.03139	0.359662	0.626711	0.541998	0.119087	0.170711	0.0360865	0.171535	0.0728896	0.0176746	0.0041611	0.0325814	0.0926266	0.120334
ENSG00000033800	PIAS1	protein inhibitor of activated STAT, 1 [Source:HGNC Symbol;Acc:2752]	1	GRCh37	9.62837	11.7784	15.0451	21.9637	23.8388	20.4019	16.6827	23.5473	17.6604	21.8128	15.956	18.6704	15.036	13.6801	13.4012	31.4279	17.2418	23.7052	17.8896	26.7297	30.8839	22.542	23.9275	21.488	20.575	20.1918	21.6187	22.9473	30.0031	23.0008	19.7896	19.4047	21.4561	22.1836	18.9452	20.8943	15.677	19.1327	18.764	16.9671	13.3408	13.4136
ENSG00000033867	SLC4A7	solute carrier family 4, sodium bicarbonate cotransporter, member 7 [Source:HGNC Symbol;Acc:11033]	-1	GRCh37	12.2129	16.534	23.5211	29.3813	23.6402	22.5797	22.6581	33.6532	30.0043	28.7521	3.71278	5.8209	5.8282	14.0233	12.9283	23.3562	10.5759	34.3924	20.3985	13.9584	16.4277	13.7383	16.6823	15.4485	14.7164	20.7024	26.3941	29.9638	26.4655	32.9622	25.0666	34.5076	28.5286	25.9071	30.9515	32.8933	26.6723	37.5285	37.6936	31.0274	22.9995	32.3788
ENSG00000034053	APBA2	amyloid beta (A4) precursor protein-binding, family A, member 2 [Source:HGNC Symbol;Acc:579]	1	GRCh37	0.188607	0.194561	0.348973	0.607006	6.66276	13.7688	2.72866	1.9871	0.0175567	0.458494	0.0221548	0.00340247	0.00654952	0.0114922	0.00710644	2.06828	4.6256	0.934081	1.6512	0.0134591	0.00403261	0.0401689	0.0243475	0.0344337	0.15452	0.0377584	0.00912126	0.0333137	0.850096	10.231	12.0001	1.39877	9.49755	5.03367	7.29164	0.896388	0.801399	15.5325	6.37842	8.77125	9.8929	0.852108
ENSG00000034063	UHRF1	ubiquitin-like with PHD and ring finger domains 1 [Source:HGNC Symbol;Acc:12556]	1	GRCh37	86.0209	123.995	43.4231	63.8288	67.324	127.156	36.4916	38.4904	132.249	66.1106	86.5833	63.9492	118.926	201.255	258.447	30.6355	76.141	37.3177	104.69	61.5738	22.789	80.5446	61.8382	105.582	157.804	97.0392	77.2456	58.2015	60.6504	79.7865	88.7852	50.3646	89.9534	88.4008	69.5708	88.3219	86.8058	36.1877	57.5366	21.7024	18.1552	26.3826
ENSG00000034152	MAP2K3	mitogen-activated protein kinase kinase 3 [Source:HGNC Symbol;Acc:6843]	1	GRCh37	7.363	7.92022	3.03437	6.22495	3.38627	12.4819	2.85714	3.83618	11.8748	10.5941	7.45554	7.97586	6.76673	4.2986	4.06462	5.05548	5.26305	2.52679	13.6019	6.98939	3.66844	8.18351	6.90766	3.48046	5.6029	4.85405	5.92919	3.24627	9.70241	3.4788	9.97869	5.53647	6.59643	7.09415	6.15386	5.80217	5.72397	12.0231	7.22646	5.65832	6.52479	3.21579
ENSG00000034239	EFCAB1	EF-hand calcium binding domain 1 [Source:HGNC Symbol;Acc:25678]	-1	GRCh37	0	0	0	0	0	0	0	0	0	0	0	0	0	0	0	0	0	0	0	0	0	0	0	0	0	0	0	0	0	0	0	0	0	0	0	0	0	0	0	0	0	0
ENSG00000034510	TMSB10	thymosin beta 10 [Source:HGNC Symbol;Acc:11879]	1	GRCh37	2602.87	1866.66	1741.34	1183.82	1406.45	804.479	2635.02	1561.24	3531.14	2935.77	1911.45	1325.43	1894.64	1045.39	1564.14	1449.8	1727.84	1220.54	703.966	1934.42	1446.14	1876.03	1186	627.956	691.058	1124.01	1081.16	1350.51	426.297	950.079	1701.49	2548.37	866.993	815.796	820.554	1279.99	1167.05	1773.61	2169.05	1066.39	1596.85	1964.34
ENSG00000034533	ASTE1	asteroid homolog 1 (Drosophila) [Source:HGNC Symbol;Acc:25021]	-1	GRCh37	10.6681	9.29649	11.6349	7.38569	5.55913	3.99103	8.93312	7.34776	7.72427	6.95553	6.77941	7.1881	6.56385	9.14477	7.46385	7.39834	5.26511	8.3296	4.65593	7.13545	8.79417	6.50549	6.24659	6.6104	5.40595	5.99403	6.21603	6.27668	3.61647	6.27777	4.66916	5.89981	6.29875	5.64567	7.41259	5.97236	5.27881	5.61428	5.31366	7.61213	9.21186	11.9389
ENSG00000034677	RNF19A	ring finger protein 19A, RBR E3 ubiquitin protein ligase [Source:HGNC Symbol;Acc:13432]	-1	GRCh37	8.22581	11.523	19.0054	19.9809	18.463	11.5551	21.5888	22.1248	25.8351	29.1101	30.7172	30.6764	26.295	19.182	19.3525	25.9486	22.2012	23.2749	13.5045	22.2734	25.5459	19.755	22.3369	12.9899	12.666	16.1785	16.7881	18.5666	13.1104	20.7877	18.7123	28.556	21.4977	23.129	22.6712	19.0575	15.994	31.0061	26.5313	25.4135	23.5208	31.5034
ENSG00000034693	PEX3	peroxisomal biogenesis factor 3 [Source:HGNC Symbol;Acc:8858]	1	GRCh37	9.12265	9.93378	9.98269	13.0032	11.4318	7.05567	9.39125	10.8382	8.62959	9.44913	9.06332	9.89768	9.00988	9.48557	10.0836	10.6727	7.46704	15.3218	6.34453	12.8565	14.947	12.219	13.3598	6.93088	9.59695	9.03451	13.4782	12.2208	10.5386	11.2785	8.36768	9.84592	11.1996	8.20176	9.47308	11.1869	9.50873	9.64042	10.4341	11.1452	10.0926	7.34728
ENSG00000034713	GABARAPL2	GABA(A) receptor-associated protein-like 2 [Source:HGNC Symbol;Acc:13291]	1	GRCh37	11.8521	11.2964	15.0671	11.1296	17.6828	16.284	20.582	17.6591	13.6934	13.8608	12.8239	13.3651	13.5233	12.658	15.3811	14.6602	13.1383	14.6739	15.6398	13.4532	15.256	14.951	17.7358	13.9199	11.6611	9.31791	16.7889	18.7048	13.4331	13.9306	12.3121	16.7683	12.4619	14.2145	16.4846	13.3792	18.0308	9.12091	9.82275	6.91385	7.29224	20.1713
ENSG00000034971	MYOC	myocilin, trabecular meshwork inducible glucocorticoid response [Source:HGNC Symbol;Acc:7610]	-1	GRCh37	0	0	0	0	0	0	0	0	0	0	0	0	0	0	0	0	0	0	0	0	0.013222	0	0	0	0	0	0	0	0	0	0	0	0	0	0	0	0	0	0	0	0	0
ENSG00000035115	SH3YL1	SH3 and SYLF domain containing 1 [Source:HGNC Symbol;Acc:29546]	-1	GRCh37	1.99667	2.50596	2.59148	4.07635	2.5693	4.00004	2.61884	3.14763	2.83536	3.11944	2.91233	3.68837	2.04292	2.81751	3.16538	3.18116	0.80804	2.19313	2.53966	3.75102	5.3316	4.132	4.81581	2.12787	1.67083	3.7772	4.34341	5.18535	4.36546	4.89595	4.04716	3.41749	4.01446	4.95271	3.38384	2.09359	1.39729	3.48557	2.64064	6.69256	5.09894	2.26656
ENSG00000035141	FAM136A	family with sequence similarity 136, member A [Source:HGNC Symbol;Acc:25911]	-1	GRCh37	20.663	21.4019	20.7319	16.2323	21.8198	14.276	20.8021	18.4038	18.0935	17.2692	18.772	18.8957	18.8643	16.2561	17.637	17.3524	17.2047	24.8223	15.6462	20.2367	27.5385	23.2645	24.0892	16.7	16.7696	18.1369	18.7393	17.8458	16.0257	16.7358	12.415	15.5114	14.591	15.5322	17.1279	18.0125	17.7566	17.4162	20.5124	21.7121	22.7152	23.4109
ENSG00000035403	VCL	vinculin [Source:HGNC Symbol;Acc:12665]	1	GRCh37	10.9764	8.21022	2.52431	3.19973	5.28815	5.18947	9.43922	5.32583	4.57059	7.86505	0.619049	0.204873	0.433029	0.563081	0.788678	8.32129	3.1548	2.81331	6.13483	0.73096	1.19979	0.986444	1.02766	3.29298	2.64252	6.92763	2.33687	2.18946	11.4499	2.7406	10.2361	4.63359	0.437187	0.557825	0.550422	1.65607	1.74315	7.48865	6.64423	16.3935	19.1175	6.61816
ENSG00000035499	DEPDC1B	DEP domain containing 1B [Source:HGNC Symbol;Acc:24902]	-1	GRCh37	18.3025	18.4406	19.9768	17.9911	20.3962	16.0123	13.4032	16.839	13.8468	14.9758	10.2094	13.178	15.7685	24.0594	23.4195	18.5492	27.9872	24.7711	17.1732	18.5217	17.4817	15.2677	16.0717	20.4734	17.0789	20.7027	16.8405	15.2514	14.7631	23.3247	16.0915	11.1422	18.2609	23.9251	22.1316	23.5927	25.9443	17.7251	21.2126	10.9102	11.9722	6.97318
ENSG00000035664	DAPK2	death-associated protein kinase 2 [Source:HGNC Symbol;Acc:2675]	-1	GRCh37	0.0426342	0.12858	0.906262	0.692264	0.124402	0.0462504	0.230707	0.189399	0.137023	0.18418	0.115273	0.1029	0.255581	0.112115	0.131724	0.155212	0.0353467	0.204569	0.0136514	0.0722167	0.0904844	0.0313501	0.112825	0.0783826	0.105065	0.228384	0.151274	0.140833	0.0253876	0.0376643	0.0880224	0.18162	0.117162	0.177282	0.0613234	0.259108	0.0259526	0.0860386	0.200938	0.416176	0.395455	0.0774243
ENSG00000035681	NSMAF	neutral sphingomyelinase (N-SMase) activation associated factor [Source:HGNC Symbol;Acc:8017]	-1	GRCh37	13.0187	14.9787	17.6504	19.1561	20.3528	17.3634	20.02	23.0181	19.6594	20.8748	28.7331	35.1161	25.5848	18.8995	17.0473	24.7287	18.2671	23.831	16.2044	28.9948	38.2543	32.9135	33.9708	21.0202	19.9972	22.415	23.0188	23.4214	22.3262	21.6479	17.8577	17.8892	21.5879	19.5689	17.1591	20.3911	15.4463	37.9574	34.0312	24.0264	19.4025	16.5403
ENSG00000035687	ADSS	adenylosuccinate synthase [Source:HGNC Symbol;Acc:292]	-1	GRCh37	17.006	19.9444	19.9385	21.7058	29.0299	20.0247	24.1916	28.6304	23.4385	25.823	26.0416	31.2577	28.5566	23.8262	21.4511	24.0868	23.8286	29.0389	14.3944	26.618	33.1781	29.4134	34.1807	24.9544	26.0923	31.9357	28.2678	25.3217	25.4527	31.6393	18.8576	30.3476	23.89	20.3443	27.5603	22.9852	24.0253	22.7513	25.5832	27.3132	24.5817	20.6071
ENSG00000035720	STAP1	signal transducing adaptor family member 1 [Source:HGNC Symbol;Acc:24133]	1	GRCh37	1.76609	1.30245	1.69319	1.70322	0.19847	0.168657	0.132127	0.0473986	15.9217	21.5295	0	0	0.0271835	0.166942	0.0884849	0.594299	0.187973	0	0.0774378	0.754128	2.27626	1.26706	1.26316	0	0.0388683	0.0626859	0.340716	0.322623	0.108009	0.0801192	0.0340437	0.0835331	0.207688	0.150845	0.19567	0	0.124214	4.58283	3.69524	17.2739	17.2334	27.4436
ENSG00000035862	TIMP2	TIMP metallopeptidase inhibitor 2 [Source:HGNC Symbol;Acc:11821]	-1	GRCh37	15.4515	11.3805	3.18259	3.84693	7.67766	22.505	8.59574	13.8981	0.78143	0.12059	7.15025	13.0446	8.58562	14.217	14.5585	11.6599	13.5565	9.9259	35.0431	9.7243	10.1693	11.2073	12.0986	14.0897	16.2445	7.21961	24.0806	17.9962	16.1311	9.04501	12.6828	1.44186	10.7394	11.1573	14.7235	9.42271	11.1714	2.43911	1.59611	5.06879	1.89705	7.90515
ENSG00000035928	RFC1	replication factor C (activator 1) 1, 145kDa [Source:HGNC Symbol;Acc:9969]	-1	GRCh37	31.9093	28.8092	33.6663	28.8598	39.193	20.4575	37.8092	41.8458	31.3934	37.5779	31.7829	32.2634	29.119	28.816	31.5151	38.8269	30.453	40.5527	16.8146	36.6883	44.3704	35.7344	37.5443	35.4179	36.6816	37.2373	40.2822	40.5305	29.2731	35.1295	24.2055	29.5935	34.6232	30.3832	31.8918	32.5018	30.3782	34.8913	36.0529	35.4425	30.1274	25.7
ENSG00000036054	TBC1D23	TBC1 domain family, member 23 [Source:HGNC Symbol;Acc:25622]	1	GRCh37	9.46492	10.1938	15.8553	12.7042	13.9616	7.34547	13.5339	13.9191	12.4027	14.9602	11.5334	11.7853	11.282	10.6007	11.3629	11.5883	8.7927	12.0605	6.75144	10.7155	12.6655	10.1868	13.0497	9.31618	7.92886	9.76625	12.0265	11.8076	10.0077	11.7575	9.07059	13.8836	12.3974	13.0548	12.7968	10.6235	11.3235	9.07759	8.46015	10.1162	11.7147	10.2043
ENSG00000036257	CUL3	cullin 3 [Source:HGNC Symbol;Acc:2553]	-1	GRCh37	9.57905	10.3832	10.7412	12.8726	13.6326	10.4522	11.7909	14.2621	11.0311	13.3697	9.91961	13.8571	9.76755	12.6499	12.5166	15.4506	10.7224	13.7649	10.5249	11.8769	14.2799	12.7152	13.48	9.42591	9.0078	10.0534	14.8504	15.5128	12.4962	12.6129	10.6355	13.5681	12.0382	12.5573	13.4559	12.5316	11.9063	12.3024	10.9087	13.6155	11.2544	8.88122
ENSG00000036448	MYOM2	myomesin 2 [Source:HGNC Symbol;Acc:7614]	1	GRCh37	0.798692	0.726454	2.48122	2.51967	0.3876	0.401841	1.92863	1.02194	1.40885	1.62646	0.5531	0.655277	0.879132	1.60965	1.88013	1.74868	1.03669	1.40918	1.43821	7.65839	6.86813	7.60323	6.07445	1.40297	1.44376	0.624351	1.12674	0.950496	1.7381	0.844928	0.638259	0.445359	1.67432	1.1489	1.12092	1.98597	1.49754	1.42399	1.0017	5.4954	3.99074	0.914141
ENSG00000036473	OTC	ornithine carbamoyltransferase [Source:HGNC Symbol;Acc:8512]	1	GRCh37	0	0	0	0	0	0	0	0	0.0380433	0	0	0	0	0.0747065	0.0307976	0	0	0	0	0.0583284	0.0174764	0.0696328	0.237411	0	0	0	0	0	0	0	0	0	0	0	0	0	0	0.0152883	0	0.0225459	0	0.0181021
ENSG00000036530	CYP46A1	cytochrome P450, family 46, subfamily A, polypeptide 1 [Source:HGNC Symbol;Acc:2641]	1	GRCh37	0.0810742	0.115221	0.0505309	0.232291	0.0117051	0.0994683	0.0300564	0.0419311	0.0128926	0.0132035	0.0162691	0.0124928	0.0144287	0	0	0.128516	0.0709504	0.0419958	0.143861	0.00494177	0.0148065	0.0058995	0.00446982	0.0842866	0.144416	0.0610004	0	0.032618	0.445898	0.141755	0.12649	0.055423	0.977447	0.740617	0.480831	0.0914239	0.0415123	0.0751256	0.0146372	0.0420235	0	0.027606
ENSG00000036549	ZZZ3	zinc finger, ZZ-type containing 3 [Source:HGNC Symbol;Acc:24523]	-1	GRCh37	11.8127	12.0364	17.0046	16.9762	16.7248	12.906	17.759	18.8448	13.7693	16.1786	16.5336	22.9279	15.5273	15.6644	16.0944	18.9866	11.7052	19.813	11.14	15.5076	22.5739	16.6324	18.747	13.9893	11.4186	16.7687	18.7238	19.1371	16.5102	19.2463	14.023	19.4947	16.0033	15.1111	15.8617	14.6707	12.3336	18.3595	16.8461	15.297	13.3791	17.84
ENSG00000036565	SLC18A1	solute carrier family 18 (vesicular monoamine transporter), member 1 [Source:HGNC Symbol;Acc:10934]	-1	GRCh37	0	0	0	0	0	0	0	0	0	0	0	0	0	0	0	0	0	0	0	0	0	0.0141135	0	0	0	0	0	0	0	0	0	0	0	0	0	0	0	0	0	0	0	0
ENSG00000036672	USP2	ubiquitin specific peptidase 2 [Source:HGNC Symbol;Acc:12618]	-1	GRCh37	0.104447	0.0570001	0.0371991	0.0129409	0	0.246036	0.151443	0.242007	0.385337	0.39463	0.0223566	0	0	0	0	0.144493	0.19652	0.0577095	0.19769	0.0101863	0	0	0.0368538	0.220066	0.14884	0.114307	0.0828391	0.0168086	0.196953	0.248364	0.186235	0.0685448	0.181784	0.137532	0.0713604	0.125632	0.135902	0.0213591	0	0	0.0331661	0.0126451
ENSG00000036828	CASR	calcium-sensing receptor [Source:HGNC Symbol;Acc:1514]	1	GRCh37	0	0	0	0	0	0	0	0	0	0	0	0	0	0	0	0	0	0	0	0	0	0	0	0	0	0	0	0	0	0	0	0	0	0	0	0	0	0	0	0	0	0.0159695
ENSG00000037042	TUBG2	tubulin, gamma 2 [Source:HGNC Symbol;Acc:12419]	1	GRCh37	0.364775	0.357704	1.90002	2.54224	2.05391	4.95086	2.35529	2.6884	7.09139	6.34905	3.78807	2.60527	2.09363	2.39212	2.92321	1.73468	0.920268	1.65332	2.24233	0.900492	0.869373	1.01529	1.23682	2.03836	1.75205	1.85259	1.53697	1.59599	3.35325	2.67873	4.9391	3.22926	2.50476	3.51236	1.54466	2.96166	2.01058	2.21164	2.20621	0.734816	0.909454	1.24207
ENSG00000037241	RPL26L1	ribosomal protein L26-like 1 [Source:HGNC Symbol;Acc:17050]	1	GRCh37	26.3594	15.7778	15.6047	10.6453	17.5898	10.1516	14.2506	11.6589	16.7323	15.0668	10.6335	12.6897	12.9478	10.2744	11.3229	11.5482	15.9111	14.1742	9.77162	13.0654	14.2546	13.0374	14.1524	20.591	20.0055	18.1376	11.6265	9.96061	9.8796	12.4737	7.01859	10.1548	11.6937	8.63259	20.5255	14.106	18.8972	11.1167	15.6051	13.0477	17.3588	25.6846
ENSG00000037280	FLT4	fms-related tyrosine kinase 4 [Source:HGNC Symbol;Acc:3767]	-1	GRCh37	1.53905	1.51515	0.183136	0.232275	0	0.178746	1.85334	1.78183	0.790444	0.362882	5.93317	7.16017	9.65967	0.00892077	0	0.333449	0.107812	0.0147975	0.0181037	10.7297	3.93479	10.5641	8.15991	0.344507	0.428895	1.911	0.0849641	0.068959	0.107736	0.161083	1.17791	1.0194	0.186447	0.056424	0.0406617	0.025771	0.010325	0.0465524	0.0515752	2.18878	1.63706	1.99406
ENSG00000037474	NSUN2	NOP2/Sun RNA methyltransferase family, member 2 [Source:HGNC Symbol;Acc:25994]	-1	GRCh37	25.3719	26.6919	21.5289	21.5982	20.7604	21.7483	16.9639	19.3191	20.7092	20.7039	21.0795	29.0001	21.8979	21.1973	19.7349	19.0941	13.21	23.7105	17.7657	21.0138	24.9431	23.8235	24.8465	19.5839	16.2628	18.3052	25.3301	27.8039	16.6764	21.0841	20.7523	23.0056	20.2638	19.5873	17.6313	24.768	22.3644	35.6921	29.0279	22.6055	21.0618	15.1901
ENSG00000037637	FBXO42	F-box protein 42 [Source:HGNC Symbol;Acc:29249]	-1	GRCh37	5.05072	5.53284	7.57237	9.03371	6.55668	9.55904	7.4515	6.9067	7.31584	7.34105	6.8773	7.42718	7.09583	7.49507	7.23736	7.74872	6.0737	6.7337	10.5813	6.95129	7.75132	6.96556	6.9157	8.45109	8.44543	7.07878	6.34629	6.17248	10.1673	6.99959	8.67336	7.32476	7.0627	8.54483	5.67518	7.42475	5.52478	7.79499	5.89282	8.74289	7.0404	5.59848
ENSG00000037749	MFAP3	microfibrillar-associated protein 3 [Source:HGNC Symbol;Acc:7034]	1	GRCh37	7.53934	8.21817	12.3336	10.0142	9.53269	7.86857	13.5903	13.8553	12.8238	6.76345	9.14257	7.30665	7.65923	8.89209	10.5573	10.8482	9.25566	11.6184	9.34589	9.41424	12.8765	10.6879	12.2482	9.24356	6.80905	8.78806	8.19114	10.226	9.3016	8.58491	8.44393	12.6067	7.62453	8.87768	8.69981	8.71027	8.94281	6.00338	5.65029	14.2337	12.1441	9.68991
ENSG00000037757	MRI1	methylthioribose-1-phosphate isomerase 1 [Source:HGNC Symbol;Acc:28469]	1	GRCh37	19.6394	20.5576	15.3472	14.7664	6.77972	11.6707	15.4023	12.2116	12.1958	10.31	30.4715	20.0917	25.2801	16.9026	20.198	9.7079	7.24929	8.67648	12.6454	16.6791	10.7722	18.698	15.2314	15.414	15.1418	16.5554	8.93761	11.0134	12.9652	10.1865	9.47191	6.29033	13.7847	14.0319	9.28689	14.8963	14.5337	13.3289	14.1037	11.7256	16.1025	9.75489
ENSG00000037897	METTL1	methyltransferase like 1 [Source:HGNC Symbol;Acc:7030]	-1	GRCh37	3.71323	3.93115	1.55864	1.83728	2.50643	3.95813	2.80086	3.4718	3.74997	4.85352	5.38045	2.45219	2.78068	4.08102	3.24062	2.62684	0.427296	4.3964	3.26389	3.08639	3.50874	3.2424	2.47259	3.8002	2.69972	4.71029	3.68131	4.30715	2.9781	2.61805	3.7189	2.13621	2.17696	1.61924	1.93567	4.48091	2.24842	3.82755	5.32831	3.77668	4.22065	5.36398
ENSG00000037965	HOXC8	homeobox C8 [Source:HGNC Symbol;Acc:5129]	1	GRCh37	0	0	0	0	0	0	0	0	0	0	0	0	0	0	0	0	0	0	0	0	0	0	0	0	0	0	0	0	0	0	0	0	0	0	0	0	0	0	0	0	0	0
ENSG00000038002	AGA	aspartylglucosaminidase [Source:HGNC Symbol;Acc:318]	-1	GRCh37	17.1164	14.3274	12.9494	11.3719	12.1564	7.99993	12.3786	12.8737	12.488	15.9057	15.4931	14.285	18.0964	12.4091	10.8395	18.3844	16.9251	24.0837	13.3549	10.904	11.5771	9.7165	10.0815	7.54523	9.45066	17.6464	8.01034	10.636	10.1127	12.0949	12.5743	15.9695	14.083	9.07599	12.7381	15.0043	16.9155	15.5265	17.7778	7.98867	10.1558	18.1804
ENSG00000038210	PI4K2B	phosphatidylinositol 4-kinase type 2 beta [Source:HGNC Symbol;Acc:18215]	1	GRCh37	10.2657	15.4052	9.84491	12.3907	14.9331	10.2535	8.95574	15.5563	16.3823	13.8716	10.9245	9.38114	10.6704	15.4391	13.3353	14.5773	21.9475	23.3418	10.0551	14.4627	14.3071	14.797	19.4569	7.02894	10.6641	12.5012	17.9109	14.5751	11.8324	20.5985	13.0251	18.5678	15.6579	12.4109	25.5286	14.634	18.9754	14.2543	16.682	10.7761	9.84809	5.8855
ENSG00000038219	BOD1L1	biorientation of chromosomes in cell division 1-like 1 [Source:HGNC Symbol;Acc:31792]	-1	GRCh37	10.8035	18.5492	15.9251	23.2459	19.5852	10.4248	14.9181	24.1171	18.3025	19.1566	17.8473	19.3073	17.3884	18.9909	19.5995	21.8639	12.4098	20.5991	8.03018	20.3205	21.9033	19.4362	18.4457	12.6365	18.3936	16.7948	23.5565	21.0845	15.0915	19.0912	13.3751	17.0194	21.4643	20.1167	14.8282	17.7974	13.1404	16.9654	16.5491	19.4696	14.6119	8.26021
ENSG00000038274	MAT2B	methionine adenosyltransferase II, beta [Source:HGNC Symbol;Acc:6905]	1	GRCh37	17.8045	19.3343	22.3943	16.992	32.339	19.654	28.7288	29.4415	26.633	21.8825	22.1298	19.217	21.5907	21.4392	22.0341	20.8475	21.9995	28.4857	18.3796	23.8707	29.4202	22.714	29.7129	24.6333	19.8486	23.1932	25.0348	27.2514	21.5421	25.7192	20.1293	26.7815	23.1861	22.5642	34.585	22.3821	26.0463	17.4744	16.4913	30.4024	34.7865	37.5783
ENSG00000038295	TLL1	tolloid-like 1 [Source:HGNC Symbol;Acc:11843]	1	GRCh37	0	0	0	0	0	0	0	0	0	0	0	0	0	0	0.00648952	0	0	0	0	0	0	0	0.00555845	0	0	0	0.183247	0.243373	0	0	0	0.00918953	0	0	0	0	0	0	0	0	0	0
ENSG00000038358	EDC4	enhancer of mRNA decapping 4 [Source:HGNC Symbol;Acc:17157]	1	GRCh37	19.3185	16.2723	12.9075	10.8737	10.4647	23.7543	12.7171	11.4751	16.3323	10.904	12.614	12.2594	13.5702	17.5834	17.6816	9.17052	16.9365	8.65457	22.5364	10.8206	5.9995	11.7555	9.86171	18.6301	18.7156	13.0585	11.53	10.8738	17.6544	11.2288	20.1438	11.0186	15.8136	16.9856	10.7601	18.3329	21.9054	13.5272	11.7628	5.15218	7.25964	7.25081
ENSG00000038382	TRIO	trio Rho guanine nucleotide exchange factor [Source:HGNC Symbol;Acc:12303]	1	GRCh37	12.7794	11.5193	6.34916	7.30883	0.0375392	0.0159502	0.0446265	0.0672383	0.0103369	0.0247011	10.9426	13.657	7.92828	5.37919	3.66246	0.0749383	0.00829588	0.0374122	2.43503	4.62781	5.05565	3.9764	3.57183	0.0720838	0.0238929	0.12153	8.33476	12.1956	0.721827	1.64421	2.83	0	0.157131	0.124824	0.156263	0.114024	0.0300203	0.0110774	0.0443349	0.0510504	0.0279515	0.0229535
ENSG00000038427	VCAN	versican [Source:HGNC Symbol;Acc:2464]	1	GRCh37	0.0245017	0.0290682	1.1109	1.94815	0.893278	1.64053	1.23219	2.03107	5.28543	11.8334	0.123133	0.0630343	0.0667352	1.57017	3.90355	1.06846	0.774715	0.432621	0.924622	0.0124672	0.0373542	0.00744171	0	0	0.0238554	0.0209855	0.291492	0.267441	0.164721	0.610193	2.1882	3.91037	25.336	14.27	14.2242	0.599681	0.343447	0.0179726	0.0615453	0.0987895	0.124315	2.36987
ENSG00000038532	CLEC16A	C-type lectin domain family 16, member A [Source:HGNC Symbol;Acc:29013]	1	GRCh37	5.4168	5.27699	5.51485	8.49614	3.95093	9.90097	4.38344	4.28872	6.55793	6.2973	5.43627	8.94436	6.03791	4.15386	4.01744	7.10938	5.00955	4.00152	10.494	5.18215	5.08591	5.85845	5.53438	6.64055	5.22146	4.56447	6.54131	6.20104	9.37871	5.04567	10.2599	6.72196	6.68223	8.51738	6.51005	5.31742	5.31452	6.96485	4.00066	6.53731	5.96349	5.05182
ENSG00000038945	MSR1	macrophage scavenger receptor 1 [Source:HGNC Symbol;Acc:7376]	-1	GRCh37	0.503588	0.756044	8.9418	13.208	0	0	0.179946	0.19079	3.0103	0.608675	7.75973	8.30809	5.18302	7.99807	15.5028	0.0839362	0.153981	0.0838088	0.135345	23.2547	33.3875	21.6512	23.5975	0.0134565	0.00411719	0.0730412	0	0.0195282	0.0381367	0.0127302	0.0288491	0.429147	0.0175998	0.0239677	0.00460593	0.248132	0.11988	0.0124075	0.0408951	0	0	0
ENSG00000039068	CDH1	cadherin 1, type 1, E-cadherin (epithelial) [Source:HGNC Symbol;Acc:1748]	1	GRCh37	0.254165	0.273209	0.0384032	0.0190854	0	0.0226786	0	0	0	0	0	0.00379778	0.00731047	0.0192411	0	0	0.00674023	0	0.0104127	0	0.00450114	0	0	0.0170819	0.0418115	0.0168582	0.0610861	0.0123947	0.00968228	0	0	0.0112323	0.0893658	0.0202834	0.0233874	0.0370568	0.00742331	0.00393759	0	0.00580684	0	0.00932461
ENSG00000039123	SKIV2L2	superkiller viralicidic activity 2-like 2 (S, cerevisiae) [Source:HGNC Symbol;Acc:18734]	1	GRCh37	17.9322	20.1071	24.01	20.962	31.1091	16.4713	24.4618	26.51	18.7734	23.0376	19.0555	24.1781	19.5124	22.4231	20.9712	28.8414	20.7429	36.0103	16.2391	22.0726	26.4409	20.8471	24.3631	24.1232	17.9789	23.2472	23.631	27.5285	20.4443	26.7644	18.4068	23.1603	21.9151	22.0596	23.7725	23.9298	25.3555	25.8307	26.906	28.6621	27.5481	21.3248
ENSG00000039139	DNAH5	dynein, axonemal, heavy chain 5 [Source:HGNC Symbol;Acc:2950]	-1	GRCh37	0.00191798	0.00261676	0.00409856	0.00712906	0	0	0	0	0	0	0.00923712	0.00283722	0.00273072	0	0.00296292	0	0.00125886	0	0.453129	0.0140289	0.0218574	0.0100487	0.00761348	0	0	0	0	0.00925976	0.104884	0	0.116276	0	0	0	0	0	0.00138644	0	0	0	0	0.00174154
ENSG00000039319	ZFYVE16	zinc finger, FYVE domain containing 16 [Source:HGNC Symbol;Acc:20756]	1	GRCh37	3.98809	5.40158	8.95525	9.46907	5.5122	4.20117	7.31562	8.78148	4.94553	8.11445	9.17524	11.0812	8.53768	6.73616	7.78573	6.80826	3.00392	7.09498	4.41139	8.36096	10.9969	8.21428	9.84618	4.96215	4.31616	6.86143	8.43513	10.2692	6.91975	6.40368	6.31215	10.4973	5.1464	6.40402	4.89444	5.00428	4.29088	5.32802	4.89799	13.4697	9.63574	5.45247
ENSG00000039523	FAM65A	family with sequence similarity 65, member A [Source:HGNC Symbol;Acc:25836]	1	GRCh37	1.59167	1.2171	1.01837	2.14658	0.227764	0.428577	1.00725	0.769295	0.698854	1.58741	0.467323	2.25728	0.715273	2.75058	0.551245	0.53587	0.351311	0.11674	1.55677	0.0549483	0.1811	0.0901967	0.0807636	2.31175	1.9451	1.14844	0.595818	0.442023	2.93054	1.02453	3.80918	2.92723	0.132791	0.528601	0.347518	0.482865	0.532856	0.172828	0.081377	0.164605	0.128591	1.09566
ENSG00000039537	C6	complement component 6 [Source:HGNC Symbol;Acc:1339]	-1	GRCh37	0	0	0	0	0	0	0	0	0	0	0	0	0	0	0	0	0	0.0276309	0.0067609	0	0	0	0	0	0	0	0	0.0482869	0	0	0	0	0	0	0	0	0	0	0	0	0	0.0121088
ENSG00000039560	RAI14	retinoic acid induced 14 [Source:HGNC Symbol;Acc:14873]	1	GRCh37	0	0.00559738	0	0.0152495	0	0	0	0.010185	0.0156579	0.0160355	0.599347	0.461241	0.554911	0	0	0	0	0.0170012	2.7206	7.60418	5.89462	9.05642	9.58139	0.0136487	0.025056	0.0471446	0.0894824	0.0297107	0.626638	0.00860798	1.29481	0	0	0.02431	0	0.0370111	0.00296566	0	0.0177768	0	0	0.0856806
ENSG00000039600	SOX30	SRY (sex determining region Y)-box 30 [Source:HGNC Symbol;Acc:30635]	-1	GRCh37	0.0182072	0.0496814	0	0	0	0.0402086	0.00899988	0	0	0	0	0	0	0	0.0140634	0	0.0239005	0	0.00923074	0.0133176	0.0159608	0	0	0	0	0	0	0	0	0	0	0.0298719	0.0198054	0.053943	0.0518316	0.0164252	0.039484	0.0209437	0.0131486	0	0	0
ENSG00000039650	PNKP	polynucleotide kinase 3'-phosphatase [Source:HGNC Symbol;Acc:9154]	-1	GRCh37	12.5419	14.6512	8.19426	15.0016	6.10858	18.9063	6.53789	6.15384	17.3331	13.9735	11.9958	8.89589	10.5241	13.0337	14.9166	5.91148	5.26862	4.67256	11.5874	10.4207	5.32663	11.565	8.21768	11.4322	12.4701	13.8239	8.19771	6.54546	12.6223	11.4347	20.9349	10.5516	11.7592	12.797	7.72415	10.5919	11.0941	8.00181	8.98302	8.53153	15.9203	7.16686
ENSG00000039987	BEST2	bestrophin 2 [Source:HGNC Symbol;Acc:17107]	1	GRCh37	0.011942	0	0	0	0	0	0.011806	0	0.0455772	0.0233382	0.0191713	0.0264984	0	0.0149168	0.0368966	0	0	0	0	0	0	0	0.0158015	0.00993219	0	0	0	0.0288274	0	0.0250562	0.0425868	0.0130619	0	0.0235873	0	0	0	0	0	0	0	0.0216869
ENSG00000040199	PHLPP2	PH domain and leucine rich repeat protein phosphatase 2 [Source:HGNC Symbol;Acc:29149]	-1	GRCh37	1.32409	1.36997	2.25656	2.46316	1.87551	2.65134	2.32045	2.6435	0.921879	1.0578	1.36025	1.34509	1.15235	1.62391	1.69578	2.02947	0.971162	2.23252	2.29021	2.18676	2.76269	2.53547	2.74766	1.9753	1.88198	1.50307	1.2588	1.37376	2.85213	1.52838	1.81299	1.80929	1.68931	2.02828	1.78856	1.62005	1.21402	1.82326	1.49049	1.31293	0.801151	0.135501
ENSG00000040275	SPDL1	spindle apparatus coiled-coil protein 1 [Source:HGNC Symbol;Acc:26010]	1	GRCh37	13.6826	12.1924	16.3049	11.9984	19.9863	11.7837	14.9098	21.3806	10.8429	11.2466	8.474	8.06287	6.6301	15.4756	15.706	19.1254	14.4574	22.7238	9.8997	15.4149	18.0511	13.0307	17.4962	18.3639	12.9677	15.9082	21.5492	17.3408	15.8785	21.1095	14.637	13.7176	16.0025	17.0892	17.5501	17.2098	20.6707	15.928	16.8148	17.2355	13.4928	9.44182
ENSG00000040341	STAU2	staufen double-stranded RNA binding protein 2 [Source:HGNC Symbol;Acc:11371]	-1	GRCh37	14.9635	21.4597	23.2183	28.1815	16.6217	11.9328	16.9212	20.8622	6.29255	5.64821	13.1525	16.665	17.8345	21.1167	14.0399	26.2828	15.0972	33.9072	21.8133	23.7805	24.8463	24.4335	26.5789	6.30874	7.47432	14.418	22.7206	24.8804	17.1444	12.9422	11.7782	18.5869	11.8573	9.5026	9.40526	30.3308	31.3785	32.0929	33.4354	11.8151	8.36341	10.2484
ENSG00000040487	PQLC2	PQ loop repeat containing 2 [Source:HGNC Symbol;Acc:26001]	1	GRCh37	1.67052	2.35939	1.06841	1.85841	0.529918	1.90519	0.453576	0.408871	2.17757	2.46	1.98301	1.4009	1.80893	2.33646	2.90777	0.813738	1.52112	0.487501	0.78728	2.37494	1.08284	3.41048	3.00427	0.763174	1.97579	0.830424	1.21296	0.766749	1.13136	0.999663	2.64301	1.47975	1.30528	0.487957	0.736777	0.870249	0.748345	0.207496	0.135931	1.66303	2.11529	0.993425
ENSG00000040531	CTNS	cystinosin, lysosomal cystine transporter [Source:HGNC Symbol;Acc:2518]	1	GRCh37	4.01725	3.9584	2.57337	2.264	1.35331	3.43639	3.71406	3.25506	1.49061	1.363	3.16485	2.93692	3.70713	3.38015	3.40464	2.5086	1.95922	1.50288	4.2525	1.82289	1.67113	2.01378	1.96872	3.84386	4.24998	3.80114	2.85796	2.31211	3.3843	2.90715	3.8468	2.57332	4.43057	5.58365	3.04964	4.04352	3.54252	2.66708	1.94751	2.50294	3.14481	3.07352
ENSG00000040608	RTN4R	reticulon 4 receptor [Source:HGNC Symbol;Acc:18601]	-1	GRCh37	1.34382	2.00126	2.11328	5.27634	0.393492	1.28181	0.21518	0.0704804	9.48091	4.99349	6.38078	5.12368	10.5768	1.28848	1.08184	0.294569	1.97521	0.117649	1.78479	3.32257	0.555826	6.46209	5.60982	1.98344	3.33291	2.56333	1.06956	0.571109	1.35623	2.3827	3.79665	6.88338	0.658828	0.355145	0.969852	1.05862	1.48446	1.80705	2.32363	1.49833	2.3214	0.498391
ENSG00000040633	PHF23	PHD finger protein 23 [Source:HGNC Symbol;Acc:28428]	-1	GRCh37	15.1919	15.0881	17.6392	13.5472	10.9765	11.9688	16.6464	12.6278	9.77171	9.40826	17.863	13.2436	15.2118	13.7996	15.944	10.9167	2.39218	8.28097	12.7446	11.3113	9.74428	15.764	11.7635	15.1281	9.77734	13.8488	9.00524	10.3603	9.14218	7.50416	8.6042	13.1765	12.4002	14.7788	10.3691	12.0661	9.92289	9.14247	11.9058	14.3943	15.5754	17.0316
ENSG00000040731	CDH10	cadherin 10, type 2 (T2-cadherin) [Source:HGNC Symbol;Acc:1749]	-1	GRCh37	0	0	0	0	0	0	0	0	0	0	0	0	0	0.366661	0.33343	0	0	0	0	0	0	0	0	0	0	0	0	0.0625224	0	0	0	0	0	0	0	0	0	0	0	0	0	0
ENSG00000040933	INPP4A	inositol polyphosphate-4-phosphatase, type I, 107kDa [Source:HGNC Symbol;Acc:6074]	1	GRCh37	14.6804	17.8165	25.2332	34.4383	10.3999	19.6523	13.6766	14.106	13.6473	13.5181	11.4926	12.6311	8.7476	13.7227	13.8323	18.4266	12.0398	12.9039	19.3909	15.7912	15.0271	17.5977	17.675	8.65734	11.3359	9.32386	12.4862	11.411	22.3544	15.9344	23.0286	21.5507	18.0479	18.4655	11.8476	16.0041	11.7703	29.5584	20.1368	11.2387	10.2261	6.78502
ENSG00000041353	RAB27B	RAB27B, member RAS oncogene family [Source:HGNC Symbol;Acc:9767]	1	GRCh37	0	0	0.0545132	0.0711156	12.7433	7.10464	2.46311	2.77596	27.6666	33.7347	4.94849	5.80515	6.67687	5.2577	3.31032	14.6164	8.84898	28.5601	14.2697	2.35729	3.03016	1.32168	1.73274	0.381903	1.57961	1.71699	3.80206	1.36503	4.48168	2.21233	3.92698	8.47304	1.19323	1.25126	2.33357	10.893	11.5283	18.5228	19.4236	13.8816	11.9635	13.6008
ENSG00000041357	PSMA4	proteasome (prosome, macropain) subunit, alpha type, 4 [Source:HGNC Symbol;Acc:9533]	1	GRCh37	65.111	43.5602	55.4402	34.1126	73.3256	33.8579	69.9145	55.6612	45.2514	42.8039	32.8491	39.4133	37.0081	47.1192	44.2493	65.0472	72.5808	86.3629	35.3949	49.7533	64.5708	46.1711	59.4868	62.7886	50.5367	51.1429	49.8424	50.07	49.6979	53.8472	33.7115	58.9774	45.4119	41.0173	83.6975	54.8586	80.216	48.0725	54.0439	45.3044	59.2583	65.9561
ENSG00000041515	MYO16	myosin XVI [Source:HGNC Symbol;Acc:29822]	1	GRCh37	0	0.00479331	0	0.00652943	0	0	0	0	0.0134086	0.075526	0	0	0.0200083	0	0	1.03282	0.0299773	0	0.00712473	25.3535	14.9249	18.548	18.3671	0	0.0786744	1.17656	0	0.00848091	0	0	0.0125289	0	0	0.0277572	0	0.0126778	0	0	0.0355206	0	0	0.00319011
ENSG00000041802	LSG1	large 60S subunit nuclear export GTPase 1 [Source:HGNC Symbol;Acc:25652]	-1	GRCh37	23.5941	20.4191	26.0607	17.6128	18.6345	17.2645	24.8586	21.394	23.2284	27.0185	16.8669	18.9476	17.7508	21.1358	21.6614	24.7014	14.8036	23.9709	16.0465	19.0639	24.4574	21.7391	20.9834	25.4351	22.4304	23.7722	21.2228	21.5945	20.4057	15.9004	16.6057	16.8505	20.0184	20.2081	14.533	19.7613	17.2331	20.1782	20.1577	32.4199	32.293	26.8041
ENSG00000041880	PARP3	poly (ADP-ribose) polymerase family, member 3 [Source:HGNC Symbol;Acc:273]	1	GRCh37	3.22678	3.37173	2.59441	3.12883	2.468	4.1151	2.96596	2.92024	6.67239	2.76285	4.07134	4.27042	5.1319	3.2622	3.90113	1.11972	1.12623	0.894418	2.14475	1.68924	1.63665	1.80931	1.31372	1.52585	2.43863	2.63969	2.09702	2.42274	1.60765	2.87566	3.81004	5.47701	4.90698	4.36969	2.64208	2.94016	1.71623	2.40829	2.10425	6.15116	8.52004	4.22342
ENSG00000041982	TNC	tenascin C [Source:HGNC Symbol;Acc:5318]	-1	GRCh37	0	0	0	0	0	0.0267764	0	0.00903013	0	0.00710865	0	0	0.00517885	0	0	0.0125803	0	0	8.73379	0	0	0	0	0	0	0	0	0	2.00971	0	1.75766	0	0	0	0	0	0.00525878	0.00278944	0	0	0	0.00990854
ENSG00000041988	THAP3	THAP domain containing, apoptosis associated protein 3 [Source:HGNC Symbol;Acc:20855]	1	GRCh37	3.46483	3.34555	4.14561	3.59103	3.54926	4.88977	5.14761	3.31348	5.68631	4.00362	5.4315	4.28173	5.18165	5.71887	5.51437	1.4761	2.81147	1.73647	4.17022	2.92881	1.26528	3.07632	2.41294	5.82148	4.32059	4.81528	2.26182	2.6225	2.59001	3.0121	4.02643	4.18442	3.69722	4.32225	3.29595	3.61225	3.03469	2.89807	3.41844	2.60643	4.30603	4.76318
ENSG00000042062	FAM65C	family with sequence similarity 65, member C [Source:HGNC Symbol;Acc:16168]	-1	GRCh37	0	0	0	0	0	0	0	0	0	0	0	0.00388943	0	0	0	0	0	0	1.23169	0	0	0	0	0	0	0	0	0	0.237982	0.00551661	0.215656	0	0	0	0	0	0	0.0040326	0	0	0.0125235	0.00954962
ENSG00000042088	TDP1	tyrosyl-DNA phosphodiesterase 1 [Source:HGNC Symbol;Acc:18884]	1	GRCh37	16.3708	11.9957	13.2475	11.1863	6.82878	6.7976	14.6175	15.5225	11.9996	11.8026	9.63824	9.4974	8.1791	16.0329	13.5355	16.5834	23.7501	17.9544	17.1504	7.56427	10.1031	6.5465	6.41173	18.4357	18.4213	17.6188	20.5456	17.3497	14.8842	15.0374	12.9331	10.6613	17.537	15.9617	15.576	16.5418	16.093	17.9139	18.6268	17.6637	15.5201	11.7516
ENSG00000042286	AIFM2	apoptosis-inducing factor, mitochondrion-associated, 2 [Source:HGNC Symbol;Acc:21411]	-1	GRCh37	1.75822	1.93248	0.914617	1.13308	1.06694	1.85868	1.96649	1.49826	0.669854	0.722115	1.03807	0.715131	0.780353	1.76926	1.3319	1.19274	0.468876	0.867678	2.00444	0.783785	0.620835	1.1723	0.953391	0.932189	0.595505	1.51645	0.903604	0.832494	0.963854	1.05308	1.75692	1.62335	1.66134	2.20163	1.0589	1.4778	1.02388	1.68599	1.31642	0.975042	0.997324	0.313144
ENSG00000042304	C2orf83	chromosome 2 open reading frame 83 [Source:HGNC Symbol;Acc:25344]	-1	GRCh37	0	0	0	0	0	0	0	0	0	0	0	0	0	0	0	0	0	0	0	0	0	0	0	0	0	0	0	0	0	0	0	0	0	0	0	0	0	0	0	0	0	0.0137479
ENSG00000042317	SPATA7	spermatogenesis associated 7 [Source:HGNC Symbol;Acc:20423]	1	GRCh37	1.31968	1.35506	1.8964	1.97404	0.987825	0.636351	1.65466	1.79217	1.49167	1.6894	1.74947	1.62567	1.28969	1.45313	1.52011	1.79703	0.697158	1.8864	1.49662	2.23996	2.66439	1.81484	2.3485	1.04403	0.776942	1.37381	1.69581	1.59836	1.3006	2.02601	1.69716	1.59934	2.01072	1.69835	1.49225	1.51822	1.11681	1.59736	1.32162	0.176804	0.186164	0.296438
ENSG00000042429	MED17	mediator complex subunit 17 [Source:HGNC Symbol;Acc:2375]	1	GRCh37	6.33557	7.7034	8.16703	7.98054	9.21812	9.37077	11.6626	11.9127	8.50214	8.21995	8.49455	9.37639	8.21848	8.51829	8.39623	8.64298	4.90722	10.9271	8.44345	7.22149	8.95307	7.55047	8.15411	10.2897	7.30568	9.82271	9.16575	9.14081	9.76763	10.6651	9.4087	11.1613	8.48699	9.18249	9.75606	9.61048	8.2796	8.17852	8.0619	6.43189	6.79682	8.7543
ENSG00000042445	RETSAT	retinol saturase (all-trans-retinol 13,14-reductase) [Source:HGNC Symbol;Acc:25991]	-1	GRCh37	5.67649	6.37971	6.77771	8.15328	5.34094	6.67708	7.94151	6.95406	9.27671	9.38458	11.4802	7.45434	8.71497	4.85043	5.07145	5.6129	3.79385	4.88272	6.46959	6.14675	4.90467	5.82382	4.31442	6.43455	6.28335	8.57649	4.77545	4.95516	6.34416	5.37977	8.24522	7.60295	5.62661	6.36708	3.81418	5.92314	4.61223	7.49007	8.7339	4.51719	5.96525	5.57149
ENSG00000042493	CAPG	capping protein (actin filament), gelsolin-like [Source:HGNC Symbol;Acc:1474]	-1	GRCh37	103.183	94.4739	104.109	90.3749	66.4831	111.673	91.451	71.3435	95.3167	133.668	86.9581	72.0242	106.716	26.4193	28.9477	72.2698	107.016	35.7117	51.4211	113.054	54.1888	53.6387	39.2126	110.677	129.752	120.956	11.8002	15.5656	84.9317	31.3692	67.948	59.6049	38.8155	30.6434	39.9841	53.5348	52.9464	92.5869	122.054	85.4521	154.477	77.8322
ENSG00000042753	AP2S1	adaptor-related protein complex 2, sigma 1 subunit [Source:HGNC Symbol;Acc:565]	-1	GRCh37	34.5749	24.5915	24.7468	16.5769	25.0592	29.9495	28.727	19.8414	30.0785	24.6069	24.917	20.2032	28.6195	29.7414	29.2197	16.0977	44.2301	18.2121	34.1082	18.9893	12.5821	18.3623	18.8688	38.0328	37.3542	29.6502	16.7298	14.5482	23.743	25.2316	22.8477	22.1488	24.2059	22.5255	26.0148	29.4428	40.3748	21.0749	28.2029	19.063	23.4065	30.022
ENSG00000042781	USH2A	Usher syndrome 2A (autosomal recessive, mild) [Source:HGNC Symbol;Acc:12601]	-1	GRCh37	0	0	0	0	0	0	0	0	0	0	0	0	0	0	0	0	0	0	0	0	0	0	0	0	0	0	0	0.0148226	0	0	0.00273719	0	0	0	0.00174803	0	0.00221935	0	0	0	0	0
ENSG00000042813	ZPBP	zona pellucida binding protein [Source:HGNC Symbol;Acc:15662]	-1	GRCh37	0.0717336	0.0326228	0.0383222	0.066658	0	0	0.0354581	0	8.48698	15.7478	0.0959651	0.0176856	0.0170218	0	0.0184692	0	0.0392351	0	0	0	0.020961	0	0	0	0	0.0196264	0	0.0288601	0	0.0250846	0	0	0.0780302	0.0472281	0.0408417	0.0431418	0.0172845	0	0	0	0.0427094	0.0217116
ENSG00000042832	TG	thyroglobulin [Source:HGNC Symbol;Acc:11764]	1	GRCh37	0.0610287	0.0580907	0.275991	0.295422	0.0393422	0.0334325	0.137504	0.0563742	0.325001	0.748889	0.305311	0.214148	0.084869	0.0354563	0.0131551	0.0687203	0.0242199	0.047051	0.164056	0.062287	0.0796264	0.0446151	0.0450708	0.162896	0.0664536	0.0978552	0.0393979	0.0205562	0.144519	0.0148892	0.0759194	0.133503	0.160561	0.319573	0.119594	0.0665788	0.0369338	0.145844	0.0860957	0.0256811	0.047321	0.0231968
ENSG00000042980	ADAM28	ADAM metallopeptidase domain 28 [Source:HGNC Symbol;Acc:206]	1	GRCh37	0	0	0	0	0	0	0.00668133	0	0.0257934	0.0132077	0.146469	0.0424892	0.0336777	0	0	0	0	0	0.00342636	0.00494335	0.0059245	0	0.00447125	0	0.00343958	0.00554727	0	0.0244714	0	0	0.00602528	0.0295684	0.00735158	0.0133487	0.00769576	0	0	0	0	0	0.00402385	0
ENSG00000043039	BARX2	BARX homeobox 2 [Source:HGNC Symbol;Acc:956]	1	GRCh37	0.0035818	0	0	0	0.0248219	0.0210933	0.0779017	0.0355678	0.0136701	0.0139997	0.0460006	0	0	0.116325	0.0553323	0	0	0	0.0217909	0.0104795	0.0376786	0.0375316	0.0663511	0.0119159	0.0145833	0.411594	0	0	0	0.0601212	0	0.0235061	0	0	0	0	0.0103566	0	0	0	0	0
ENSG00000043093	DCUN1D1	DCN1, defective in cullin neddylation 1, domain containing 1 [Source:HGNC Symbol;Acc:18184]	-1	GRCh37	9.22379	17.8297	14.7658	22.3328	15.6971	10.1537	12.1471	20.9074	19.7985	22.8086	9.70884	10.0354	10.4824	12.6874	11.8089	20.059	24.7658	26.1045	11.6207	19.6122	18.8981	20.2249	26.3529	8.84454	10.1782	11.1984	16.6392	17.1742	14.3579	14.4349	12.2638	19.5283	10.8364	10.5949	16.9171	15.7711	17.1257	17.6957	16.7592	16.2788	13.7053	9.85386
ENSG00000043143	JADE2	jade family PHD finger 2 [Source:HGNC Symbol;Acc:22984]	1	GRCh37	11.6115	12.1652	10.7342	12.8777	10.746	20.5301	15.3583	16.7965	15.3296	6.54243	19.6476	14.7904	19.9448	15.2355	18.5259	13.0394	14.5827	7.62607	21.0451	16.4197	9.30068	17.0756	13.488	16.0404	13.5065	15.2838	11.0293	10.3758	16.3733	10.986	17.8677	16.614	13.9676	16.5812	10.9187	16.1571	15.1027	9.89353	8.78756	8.88586	10.5682	7.66917
ENSG00000043355	ZIC2	Zic family member 2 [Source:HGNC Symbol;Acc:12873]	1	GRCh37	0.00478622	0	0	0	0.0331685	0.0281862	0	0	0.0182668	0	0.0307344	0	0.0136288	0.0358709	0.0295754	0	0	0	0.00970612	0	0	0	0	0	0	0	0.0759212	0.439039	0	0.0200844	0.170683	0.115171	0	0	0	0	0	0.00734078	0	0	0	0
ENSG00000043462	LCP2	lymphocyte cytosolic protein 2 (SH2 domain containing leukocyte protein of 76kDa) [Source:HGNC Symbol;Acc:6529]	-1	GRCh37	12.1854	17.8561	45.3785	65.7588	24.3629	41.0721	22.499	26.405	18.7459	25.1076	17.2435	26.4227	18.3476	13.0839	13.5216	43.0278	11.3264	21.5492	32.1019	39.6025	45.2831	42.6758	39.2955	30.3475	26.5101	24.8351	17.7625	17.0466	49.746	21.0283	37.5174	26.5654	26.5148	21.811	16.3163	23.8266	14.8181	44.161	31.3748	69.0194	55.2254	13.8321
ENSG00000043514	TRIT1	tRNA isopentenyltransferase 1 [Source:HGNC Symbol;Acc:20286]	-1	GRCh37	10.5174	8.56857	10.7786	10.2876	9.96661	9.27685	10.2697	10.0946	13.1299	15.0035	10.6803	17.5248	11.2693	8.98219	8.95086	12.1666	5.91496	11.0191	7.97325	10.7465	15.4191	11.1308	10.8292	11.8667	10.5	12.3822	11.8579	10.6399	10.0479	12.0158	10.5896	9.81175	10.3545	8.95103	7.96447	8.17656	7.15761	13.568	12.8967	15.8082	17.027	14.7969
ENSG00000043591	ADRB1	adrenoceptor beta 1 [Source:HGNC Symbol;Acc:285]	1	GRCh37	0.00552038	0.0451898	0.188746	0.102596	0	0.097529	0.0436598	0.0548181	0.905954	1.94191	0.0354488	0	0.0314386	0.013791	0.0682238	0.0381848	0.0579726	0.137257	0.257483	0.0161514	0	0.0385632	0	0.00918259	0.0112381	0	0	0.0266517	0.0832771	0.150573	0.374041	1.73896	0.0480396	0	0.0754329	0.0796813	0.0239429	0.0254003	0.0478395	7.96615	6.54725	0.671682
ENSG00000044012	GUCA2B	guanylate cyclase activator 2B (uroguanylin) [Source:HGNC Symbol;Acc:4683]	1	GRCh37	0	0	0	0	0	0	0	0	0	0	0	0	0	0	0	0	0	0	0	0	0	0	0	0	0	0	0	0	0	0	0	0	0	0	0	0	0	0	0	0	0	0
ENSG00000044090	CUL7	cullin 7 [Source:HGNC Symbol;Acc:21024]	-1	GRCh37	8.04283	8.01247	6.32285	8.5772	4.63014	10.1672	5.78369	4.54388	9.07479	7.01138	9.26573	8.81624	10.2559	6.90794	8.16171	3.33991	3.04389	3.09442	6.37041	7.49066	4.56253	6.82446	5.23005	5.61287	6.08638	5.92645	5.29909	5.46193	6.51113	4.77096	8.02888	5.37956	4.65382	4.61325	3.2414	4.84217	3.80286	4.82227	4.23303	5.90508	8.40389	5.07766
ENSG00000044115	CTNNA1	catenin (cadherin-associated protein), alpha 1, 102kDa [Source:HGNC Symbol;Acc:2509]	1	GRCh37	0.486684	0.493116	1.40706	0.984303	0.644784	0.932534	8.39868	7.52465	0.273153	0.209806	1.10876	0.232922	0.473833	3.39272	2.43242	8.45319	17.4162	2.81757	4.56832	0.183226	0.20077	0.0437472	0.0568209	12.0391	9.27388	1.79762	0.773418	1.72768	1.40358	2.5641	7.1401	12.854	2.53802	1.50552	1.06355	3.27351	3.17143	3.07907	3.45781	2.18135	3.82236	1.70591
ENSG00000044446	PHKA2	phosphorylase kinase, alpha 2 (liver) [Source:HGNC Symbol;Acc:8926]	-1	GRCh37	7.81305	9.19613	9.5501	12.3318	7.45774	11.2014	8.01982	8.32319	8.26777	8.80913	8.6521	10.662	10.8772	10.4041	11.6724	7.92797	4.89722	6.61313	10.2163	8.07368	7.18194	7.5237	6.50152	8.98819	8.50308	9.05429	8.77807	8.95491	11.3573	8.1212	11.4444	7.05476	10.9257	11.5368	7.1971	7.97498	5.53266	8.63106	7.48096	7.25075	6.73443	4.12789
ENSG00000044459	CNTLN	centlein, centrosomal protein [Source:HGNC Symbol;Acc:23432]	1	GRCh37	3.67288	5.05349	4.56527	5.46921	6.51033	3.68688	2.37499	3.27351	0.0215989	0.0387096	6.6549	8.18538	5.79329	6.95946	6.47825	6.02844	2.10239	6.81273	3.56636	8.24579	9.00431	7.96108	8.55908	5.14692	3.93727	7.47407	9.70078	10.9494	5.73064	9.73374	5.94857	7.74368	7.2703	9.19385	7.33034	7.30582	6.3818	4.50266	5.26807	11.2579	8.36305	0.00256934
ENSG00000044524	EPHA3	EPH receptor A3 [Source:HGNC Symbol;Acc:3387]	1	GRCh37	0.00473459	0.00645955	0.11635	0.175983	0.131243	0.0418232	2.09224	2.20971	0.00903485	0	0.00760072	0	0.0134818	0.00591398	0.00731408	0.0491242	0.00310754	0.0588595	0.0192028	0.00692617	0	0	0	0	0.00481923	0.00777233	0.0281633	0.011429	0	0.0298016	0.00844207	0.186429	0	0.663957	0.900346	0.0597968	0.0684493	0	0.00683831	0	0	0.00429905
ENSG00000044574	HSPA5	heat shock 70kDa protein 5 (glucose-regulated protein, 78kDa) [Source:HGNC Symbol;Acc:5238]	-1	GRCh37	29.8683	38.9742	40.6905	37.7179	67.9405	101.804	50.4629	102.331	42.6318	43.2175	120.445	49.7872	86.6964	40.8334	37.7473	63.8987	17.7094	46.6073	125.29	52.3287	39.537	43.3225	31.9785	48.1967	31.6944	39.4088	46.3171	48.737	53.73	33.9891	76.7138	32.51	24.6974	55.0018	21.0844	78.778	78.3964	70.5131	86.0226	16.7246	10.9665	59.8946
ENSG00000046604	DSG2	desmoglein 2 [Source:HGNC Symbol;Acc:3049]	1	GRCh37	9.87777	11.2479	6.07605	6.90667	0.778276	0.330685	11.1227	18.2869	0.068189	0.139667	10.8338	4.64788	5.16752	17.2418	23.2084	6.63831	7.06959	10.1539	9.97429	14.7562	16.9288	14.0501	14.8465	13.7941	16.4767	16.316	8.02659	12.1871	8.86552	11.3961	5.43399	3.19376	11.0502	1.41158	2.88317	11.2919	13.609	5.81722	5.31594	0.0230923	0	0.00463519
ENSG00000046647	GEMIN8	gem (nuclear organelle) associated protein 8 [Source:HGNC Symbol;Acc:26044]	-1	GRCh37	6.96109	8.67912	6.49052	7.46184	7.6787	7.50406	7.62922	7.24902	10.398	9.83358	13.3096	12.0714	11.5812	9.42784	8.07528	7.75455	3.32828	7.23859	7.82492	9.8019	10.0904	9.0152	8.65881	7.30739	7.12533	8.66683	8.14191	9.28292	6.90731	7.56253	8.73957	6.55876	9.61404	9.3721	7.09536	8.72584	5.97423	9.01699	8.24664	9.53825	10.7417	8.36845
ENSG00000046651	OFD1	oral-facial-digital syndrome 1 [Source:HGNC Symbol;Acc:2567]	1	GRCh37	8.2028	11.9523	14.8081	16.5518	13.1085	8.4706	16.1467	16.601	16.2663	16.8718	15.6016	19.8829	16.8923	13.404	11.9788	14.384	7.33768	14.0188	6.65756	11.441	14.61	11.0855	11.664	13.0445	11.4103	15.3468	15.1706	17.5619	12.7698	13.9161	12.2803	15.2518	14.6537	15.5671	12.8338	10.7417	6.81915	10.047	8.80029	19.9794	19.4777	11.131
ENSG00000046653	GPM6B	glycoprotein M6B [Source:HGNC Symbol;Acc:4461]	-1	GRCh37	0.208802	0.189917	0.279614	0.238007	0	0	0.594496	1.20259	0.0212506	0	0.0178774	0.152378	0.539071	0.0139101	0.610715	0.346631	0.0621277	0.115368	0.141145	0.00814542	0.00976212	0.0291721	0	0.361213	0.368393	0.813508	0.066242	0.0134409	0.0734966	0.140191	0.138994	0.0182706	0.593566	0.571881	0.989095	0.0602769	0.0402494	0.0128098	0.0160842	0	0.0066303	0.00505583
ENSG00000046774	MAGEC2	melanoma antigen family C, 2 [Source:HGNC Symbol;Acc:13574]	-1	GRCh37	0	0	0	0	0	0	0	0	0	0	0	0	0	0	0	0	0	0	0	0	0	0	0	0	0	0	0	0	0	0	0	0	0	0	0	0	0	0	0	0	0	0
ENSG00000046889	PREX2	phosphatidylinositol-3,4,5-trisphosphate-dependent Rac exchange factor 2 [Source:HGNC Symbol;Acc:22950]	1	GRCh37	0	0	0.0335995	0.0681837	11.0052	9.10133	0.331609	0.572494	0	0	0.00420693	0	0.00373102	0	0	0.217519	0.12556	0.0434377	0.0239143	0	0.00459446	0	0	0.183079	0.656181	3.27376	0.00519605	0.00632586	14.5429	1.54503	1.60738	0.13185	0.712645	1.11284	2.32755	0.0709221	0.0587234	0.522499	0.36714	0.0118545	0.0156025	0
ENSG00000047056	WDR37	WD repeat domain 37 [Source:HGNC Symbol;Acc:31406]	1	GRCh37	4.35208	4.77148	5.33051	9.71839	4.47172	7.41907	5.06467	6.43535	8.92325	10.0883	6.44852	7.24783	5.52018	4.41036	5.41133	6.60811	5.3536	4.28296	8.19691	6.98773	6.22467	7.39559	6.9783	5.28306	4.54361	5.99799	7.47726	6.17663	8.79655	5.28068	8.48721	8.23715	6.39315	7.18356	4.9112	5.14075	3.80423	6.12224	5.09968	11.1831	12.294	5.05759
ENSG00000047188	YTHDC2	YTH domain containing 2 [Source:HGNC Symbol;Acc:24721]	1	GRCh37	5.4427	7.57313	9.34257	12.8625	11.8539	10.2712	8.30063	11.4955	11.4621	12.2124	9.00013	13.8423	9.03849	9.34929	9.06239	13.2767	6.23763	13.426	8.97567	14.548	18.529	14.0766	15.8104	6.00886	6.29532	9.34243	12.6281	12.7575	15.1827	15.407	10.9913	11.1585	13.0612	12.3601	11.4638	9.06625	6.874	16.1329	14.3001	16.328	11.6923	9.30309
ENSG00000047230	CTPS2	CTP synthase 2 [Source:HGNC Symbol;Acc:2520]	-1	GRCh37	7.60719	7.30775	7.38349	7.1835	4.43124	3.93447	7.44963	7.57397	0	0.0224148	7.60447	6.60427	5.54397	6.74069	7.19366	6.26752	3.06014	6.46397	5.93697	11.9296	14.9912	12.7294	12.9606	5.48506	4.59395	6.23224	8.55095	8.47218	4.68243	6.37117	5.55243	5.95893	7.13647	6.43376	5.7923	4.30435	3.51121	0.0703649	0.0496975	11.4729	10.4823	5.59777
ENSG00000047249	ATP6V1H	ATPase, H+ transporting, lysosomal 50/57kDa, V1 subunit H [Source:HGNC Symbol;Acc:18303]	-1	GRCh37	11.0006	10.0197	11.5414	10.176	10.1315	9.11233	11.3539	10.372	8.411	9.32965	12.7665	16.1948	14.8135	10.484	9.7916	9.14644	14.0859	11.9109	9.47978	15.9291	17.9261	15.2542	19.2871	9.88748	9.60482	9.76305	10.8937	11.6439	10.4771	11.8465	9.58595	12.0185	10.4805	9.67447	12.9434	11.4024	11.0034	14.7629	13.333	11.8509	11.6503	10.4226
ENSG00000047315	POLR2B	polymerase (RNA) II (DNA directed) polypeptide B, 140kDa [Source:HGNC Symbol;Acc:9188]	1	GRCh37	48.6617	45.8653	53.9641	41.519	60.747	37.9361	57.0298	58.4912	42.0588	49.1637	41.4259	48.9373	43.7764	46.172	51.6019	53.5591	47.159	62.0431	38.0993	43.4444	56.9397	47.9365	48.1521	60.3816	60.8714	55.3184	58.7998	55.6471	48.9017	52.8727	35.1364	45.9946	53.2506	43.8291	50.3534	49.8335	46.2559	44.6243	49.7302	45.8909	55.4043	56.2751
ENSG00000047346	FAM214A	family with sequence similarity 214, member A [Source:HGNC Symbol;Acc:25609]	-1	GRCh37	2.57516	4.01369	6.7872	10.6925	5.33681	5.77093	5.3172	7.49549	7.70547	10.2483	6.81595	10.4456	5.89986	4.33635	4.11663	9.72362	6.64312	6.43317	5.17679	8.2377	12.398	8.80951	10.6481	3.59219	4.52073	6.0936	7.92566	7.63265	9.88085	8.3055	6.91656	7.8349	10.2917	11.911	9.27492	5.14614	4.01162	8.09917	4.39028	4.79235	4.50262	4.41754
ENSG00000047365	ARAP2	ArfGAP with RhoGAP domain, ankyrin repeat and PH domain 2 [Source:HGNC Symbol;Acc:16924]	-1	GRCh37	11.3626	15.7244	39.8796	34.641	22.0159	16.6201	25.01	26.0746	6.40927	4.60612	24.3636	39.2284	21.2672	21.0212	17.3921	29.2118	15.9102	23.5377	13.46	29.0675	38.472	25.4873	29.4303	10.8332	11.0688	22.7266	21.9904	22.2854	23.2145	26.6038	28.9464	45.1879	24.0451	23.2714	19.3254	15.9503	11.792	43.5718	32.5069	22.4223	15.8676	15.2093
ENSG00000047410	TPR	translocated promoter region, nuclear basket protein [Source:HGNC Symbol;Acc:12017]	-1	GRCh37	43.4194	47.4012	53.2563	47.4037	58.1047	23.7014	57.6965	76.1644	47.1159	53.1524	51.1995	58.9455	49.5421	50.627	52.2331	60.3501	43.2813	67.03	20.3239	53.7261	62.6985	52.5476	54.32	41.4041	43.2424	47.0717	65.2514	71.2004	36.1079	56.8129	30.0006	50.3763	61.7644	56.1455	44.1626	49.2426	43.349	44.6887	49.7593	60.3651	56.7665	24.2614
ENSG00000047457	CP	ceruloplasmin (ferroxidase) [Source:HGNC Symbol;Acc:2295]	-1	GRCh37	0.0173238	0	0.0092549	0	0	0	0	0	0.0165292	0.0507836	0.00695274	0.00640668	0.0123324	0	0	0	0	0	0.0131743	0	0.0227796	0	0	0.00360205	0	0	0	0.0209093	0	0.00908699	0.0154447	0.00473709	0	0	0.00986335	0	0	0.0265701	0.00625533	0.0979586	0.515721	0.051123
ENSG00000047578	KIAA0556	KIAA0556 [Source:HGNC Symbol;Acc:29068]	1	GRCh37	3.10379	3.60741	2.82858	4.16266	2.05603	5.06397	3.55189	3.5046	3.80133	3.68274	4.34416	4.73846	3.862	2.92807	2.83054	2.90915	2.08852	1.71582	4.48268	2.41333	2.07207	2.31736	1.63067	2.96917	3.04976	2.95971	2.93488	2.92769	3.92231	2.48312	5.52262	2.8956	3.77344	4.90693	2.24235	2.72354	1.85947	2.93773	2.15198	3.62072	3.89004	2.05745
ENSG00000047579	DTNBP1	dystrobrevin binding protein 1 [Source:HGNC Symbol;Acc:17328]	-1	GRCh37	4.31171	5.63049	3.74035	7.95601	4.16187	9.73351	3.53185	4.6129	11.8129	9.32913	3.37852	4.85958	4.5164	3.15452	3.07666	8.76978	3.07255	4.72211	9.92008	5.40647	5.50761	5.68334	4.15662	3.50066	4.55598	5.19063	5.10921	5.99711	10.5115	4.45868	9.0609	5.09781	6.87893	6.65079	6.05537	4.74173	4.35607	6.44767	4.50755	5.70046	5.37878	22.1388
ENSG00000047597	XK	X-linked Kx blood group (McLeod syndrome) [Source:HGNC Symbol;Acc:12811]	1	GRCh37	1.04398	1.08482	0.220496	0.191766	0.0630941	0	0.012001	0	0.0115825	0	0	0	0	0.538295	0.440696	0.0419842	0.0278867	0.176066	0.184633	0.621546	0.548041	1.24021	1.11634	0.100963	0.0864943	0.079712	0.0120349	0.0146518	0.057227	0.248333	0.0865806	0.0464719	0.303712	0.107896	0.463074	0.153317	0.136014	0.0558553	0.0964326	2.78689	0.520388	0
ENSG00000047617	ANO2	anoctamin 2 [Source:HGNC Symbol;Acc:1183]	-1	GRCh37	0.00525593	0.00717083	0.022463	0.0195362	0	0	0	0	0	0.0410864	0	0	0	0	0.00811945	0.0181778	0.0103492	0.0653407	0.0532932	0.66124	0.939921	0.367159	0.326863	0	0.00534989	0.0172563	0.0104215	0.0126875	0.0693768	0	0	0	0	0	0	0.00948302	0.00759864	0	0	0	0	0.00477243
ENSG00000047621	C12orf4	chromosome 12 open reading frame 4 [Source:HGNC Symbol;Acc:1184]	-1	GRCh37	6.95119	5.97043	11.9147	10.4396	9.28852	6.53691	7.83652	8.84667	6.01887	8.00199	6.67598	8.51768	7.67877	5.5381	4.72427	10.2005	4.58129	11.6123	4.39827	7.88048	9.90448	6.98319	8.26225	7.77403	5.24879	7.19431	7.16734	8.98833	6.94894	7.40306	6.63925	7.50157	7.12639	6.87429	7.19776	7.96482	8.66211	7.12386	7.1614	11.1424	9.11153	6.0997
ENSG00000047634	SCML1	sex comb on midleg-like 1 (Drosophila) [Source:HGNC Symbol;Acc:10580]	1	GRCh37	1.3332	2.99218	5.16757	8.54874	0.379963	0.22942	3.41199	6.56213	20.5621	12.1701	0.111183	0	0.115039	0.692075	2.38944	4.73069	1.09097	7.46195	5.25513	0	0.00505936	0	0	0.0384008	0.129242	0.369503	0.171655	0.0696596	0.380907	1.67714	3.45772	9.48793	2.48611	2.99806	1.81386	4.49848	3.32506	3.43451	3.4844	0.0652699	0.00687251	5.3034
ENSG00000047644	WWC3	WWC family member 3 [Source:HGNC Symbol;Acc:29237]	1	GRCh37	4.16859	4.46018	4.43261	5.92705	2.06235	2.35419	2.43269	2.88902	10.9002	11.8488	13.213	9.81316	10.7507	4.03354	4.52872	8.41835	8.69645	5.74278	9.33634	4.22356	3.50825	2.8391	3.01502	5.6706	4.78791	3.61664	1.21538	0.257331	5.82949	3.69051	5.67859	5.58702	7.95289	6.58862	6.35265	9.128	9.7351	11.1963	7.32635	0.437021	0.30677	0.903426
ENSG00000047648	ARHGAP6	Rho GTPase activating protein 6 [Source:HGNC Symbol;Acc:676]	-1	GRCh37	0.00189055	0	0.0080799	0.0140542	0.0655075	0.022267	0.00373801	0.065707	0	0.0221681	0	0	0	0	0	0	0.00248172	0.0313373	0.0421729	0	0	0	0	0.342776	0.161645	0.713814	0	0.00912735	0.0356496	0.00793331	0	0	0.156294	0.0746823	0.0645833	0	0	0	0	0	0	0
ENSG00000047662	FAM184B	family with sequence similarity 184, member B [Source:HGNC Symbol;Acc:29235]	-1	GRCh37	0.109751	0.104164	0.0254922	0.0532096	0.0165342	0.0210758	0.023587	0.0710765	0.0819522	0	0.0229812	0.0529407	0.00679382	0.041723	0.0737151	0	0.00939582	0.0395478	0.096768	0.0209417	0.00836606	0.0666674	0.00631391	0.0396868	0.0777131	0.0470002	0.0473074	0.0345563	0.107976	0.0300356	0.0680669	0.125262	0.0207625	0.103674	0.0434691	0.0430474	0.0241454	0.0402523	0.0344601	0	0.0170463	0.0043328
ENSG00000047849	MAP4	microtubule-associated protein 4 [Source:HGNC Symbol;Acc:6862]	-1	GRCh37	7.90868	7.18373	6.24439	11.299	5.6137	13.1718	7.11311	9.73386	10.2622	9.30789	12.5141	15.4838	9.54963	6.16643	6.35524	13.9787	7.73302	6.06339	14.1504	8.22072	8.82809	8.18816	7.00072	6.46388	6.54883	7.39395	8.82562	9.26528	12.9078	8.61825	20.5125	11.7363	8.36875	10.2114	6.53902	7.55262	7.54026	17.7353	11.4028	13.5569	10.6005	5.77456
ENSG00000047932	GOPC	golgi-associated PDZ and coiled-coil motif containing [Source:HGNC Symbol;Acc:17643]	-1	GRCh37	12.8092	19.6895	27.2715	24.4369	23.1616	11.1744	22.958	23.8222	22.7515	25.3402	24.3995	21.8925	24.8087	23.0693	22.0028	20.2476	12.254	26.5534	13.2623	24.3591	25.9857	25.8953	30.5197	9.74342	7.316	19.5516	23.1664	26.5946	15.249	19.3618	11.9412	21.9063	20.0556	22.6422	19.942	20.2293	16.6095	18.1462	19.7632	26.2414	21.7375	14.069
ENSG00000047936	ROS1	c-ros oncogene 1 , receptor tyrosine kinase [Source:HGNC Symbol;Acc:10261]	-1	GRCh37	0	0	0	0	0	0	0	0	0	0	0	0	0	0	0	0	0	0	0	0.00588407	0	0	0.00532213	0	0	0	0	0.00970943	0	0	0.0143438	0	0.00875059	0	0	0	0	0	0	0	0.00478958	0
ENSG00000048028	USP28	ubiquitin specific peptidase 28 [Source:HGNC Symbol;Acc:12625]	-1	GRCh37	8.32925	8.11866	8.81976	7.15716	6.81556	4.0998	6.51099	5.8158	2.4461	3.31494	4.08017	4.8999	4.97164	7.32254	8.68054	5.8665	2.22664	8.95238	5.56875	8.09084	10.7381	9.74573	10.1401	5.51437	4.01552	6.84801	9.99133	13.1908	6.88679	5.59928	3.93086	2.81619	6.56314	7.82469	5.51771	5.36325	5.05637	3.41509	3.4315	2.37444	2.01326	3.48175
ENSG00000048052	HDAC9	histone deacetylase 9 [Source:HGNC Symbol;Acc:14065]	1	GRCh37	0.661005	0.717365	0.740365	1.10981	0.156162	0.414703	1.30509	1.09087	0.953196	1.71016	0	0.00277786	0.0026736	0.565297	0.24658	1.46129	0.978625	1.33067	1.36903	0.0137354	0.019754	0.00655898	0.00993895	0.0609106	0.0592541	0.406916	0.506385	0.0362642	0.322233	0.455072	0.706498	1.0393	0.347257	0.122398	0.0513197	0.393022	0.333928	0.164167	0.222404	11.5295	7.77718	0.779234
ENSG00000048140	TSPAN17	tetraspanin 17 [Source:HGNC Symbol;Acc:13594]	1	GRCh37	2.54945	2.46207	3.72041	3.32006	1.80454	3.12936	2.85565	1.72885	3.28187	4.39063	4.91912	5.18223	5.88008	1.75489	2.54455	1.38229	0.926092	1.22963	1.95874	0.96561	0.525547	1.47002	1.37019	0.36263	0.382165	0.526877	2.55755	2.47046	0.456763	1.90586	4.2111	4.74248	2.02888	2.82277	2.35142	1.50779	1.28259	1.26314	1.66182	1.63678	3.75693	4.04149
ENSG00000048162	NOP16	NOP16 nucleolar protein [Source:HGNC Symbol;Acc:26934]	-1	GRCh37	10.4535	10.1429	5.78876	5.12717	8.25392	8.33534	6.87862	7.70145	11.565	10.22	10.9387	9.15359	10.9474	4.82995	5.20319	6.59082	3.06151	6.97872	5.90918	9.2872	6.70162	9.34567	6.74366	8.7264	7.05973	9.94891	9.05099	8.71893	4.67987	5.68374	3.99059	7.27107	7.85791	7.39665	7.46881	8.7357	7.65655	9.80491	15.9544	5.8264	7.1639	11.9918
ENSG00000048342	CC2D2A	coiled-coil and C2 domain containing 2A [Source:HGNC Symbol;Acc:29253]	1	GRCh37	0.0396548	0.0683398	0.0713593	0.108608	0.0289272	0.0614549	0.0742793	0.0310877	0	0.0244727	0.0335054	0.0463109	0	0.00521399	0.00644837	0	0	0.0172976	0.165067	0.0122128	0.0109776	0.109347	0.0938945	0.00347167	0.0127464	0	0.0496597	0.0302288	0.125939	0.105097	0.163743	0.00913126	0.045406	0.0329786	0.0142595	0.0602504	0.048278	0.0352115	0.0120578	0.0755303	0.164028	0.136447
ENSG00000048392	RRM2B	ribonucleotide reductase M2 B (TP53 inducible) [Source:HGNC Symbol;Acc:17296]	-1	GRCh37	6.74348	9.57333	4.72228	4.61507	5.64418	3.34571	4.90988	6.61718	8.86872	11.1529	19.7039	14.5377	17.483	6.82258	6.59009	4.47147	5.58492	5.97126	3.30332	9.83162	11.6981	11.2298	13.0979	3.58113	5.00888	4.94603	6.71937	7.06678	4.63962	5.22813	4.0114	6.13615	5.26613	4.43229	6.58926	3.57609	3.31013	6.44233	5.85705	8.06427	7.09406	10.6793
ENSG00000048405	ZNF800	zinc finger protein 800 [Source:HGNC Symbol;Acc:27267]	-1	GRCh37	6.8101	11.1629	18.2185	22.8901	13.3814	10.6325	11.5345	14.5975	11.0959	14.636	13.3451	15.6052	11.6335	11.3307	12.7154	16.0541	11.3096	15.6869	10.2264	14.6743	16.9796	16.6133	19.9129	9.17756	9.29983	10.3602	17.8996	14.9447	13.2479	15.7821	12.3519	23.3514	13.9317	15.9774	15.3665	11.2685	11.0955	18.4636	17.2613	14.5581	11.8863	7.9196
ENSG00000048462	TNFRSF17	tumor necrosis factor receptor superfamily, member 17 [Source:HGNC Symbol;Acc:11913]	1	GRCh37	0	0	0	0	0	0.0416112	0.0279415	0	0	0.0552351	0	0	0	0	0	0	0	0.117122	0	0.0413464	0.0495528	0	0	0	0	0	0	0	0	0.0296506	0	0	0	0	0	0	0.0204307	0	0	0	0	0
ENSG00000048471	SNX29	sorting nexin 29 [Source:HGNC Symbol;Acc:30542]	1	GRCh37	4.40921	4.01805	4.66176	5.92039	2.78133	5.23355	2.66266	2.32599	5.80677	5.21986	4.80871	6.48727	4.05368	2.97998	3.34415	4.14002	2.88388	2.94384	4.84937	4.14874	4.57009	4.98697	4.25582	1.78181	1.51736	1.8457	3.56026	3.61875	3.87106	3.22163	5.08667	2.80214	5.06245	5.22586	3.69433	3.36581	2.73338	9.6044	5.67558	5.97802	5.54846	3.55029
ENSG00000048540	LMO3	LIM domain only 3 (rhombotin-like 2) [Source:HGNC Symbol;Acc:6643]	-1	GRCh37	0	0	0	0	0	0	0	0	0	0	0	0	0	0	0	0	0	0	0	0	0	0	0	0	0.0031324	0	0	0.0222859	0	0	0	0	0	0	0	0	0	0	0	0	0.00366449	0
ENSG00000048544	MRPS10	mitochondrial ribosomal protein S10 [Source:HGNC Symbol;Acc:14502]	-1	GRCh37	26.9412	24.2934	21.8732	19.6494	30.3041	18.7629	25.6719	22.9386	21.9761	21.8037	20.5794	20.3255	19.488	23.9438	21.5152	21.598	33.3113	30.7188	20.2109	18.4025	24.1555	20.7921	23.6795	24.3749	27.0113	22.5437	21.2905	21.1118	21.1794	22.3405	15.1136	21.0647	20.1998	21.0604	29.365	27.6684	33.5153	23.3246	21.6082	30.8577	26.0536	28.8414
ENSG00000048545	GUCA1A	guanylate cyclase activator 1A (retina) [Source:HGNC Symbol;Acc:4678]	1	GRCh37	0.0818265	0.0744256	0	0	0	0	0.0539293	0.0338562	0	0	0	0	0	0	0	0	0	0	0.0967973	0	0	0	0	0	0	0	0	0	0	0	0	0	0	0	0	0	0	0	0	0	0	0
ENSG00000048649	RSF1	remodeling and spacing factor 1 [Source:HGNC Symbol;Acc:18118]	-1	GRCh37	4.98572	7.11579	6.87893	11.8757	8.75775	6.46984	6.76174	12.2003	10.0255	12.48	9.28172	9.81784	7.96876	8.15227	8.50681	13.0392	8.59103	10.0329	6.28992	9.759	10.7298	9.83425	9.94797	6.43991	7.67715	8.43671	11.1097	10.6711	9.78189	9.76579	8.0218	10.4849	10.3073	10.9439	10.2824	7.86359	6.58979	8.66129	7.90707	9.31297	8.14693	5.75113
ENSG00000048707	VPS13D	vacuolar protein sorting 13 homolog D (S, cerevisiae) [Source:HGNC Symbol;Acc:23595]	1	GRCh37	10.8746	9.87405	16.7946	21.6967	11.3385	17.5261	13.9503	14.5971	11.6057	14.7113	12.6581	20.4182	9.97905	7.54441	7.14962	17.8973	9.18842	10.5032	13.4515	11.6552	16.9364	10.4043	10.1783	13.9114	10.2011	14.9325	11.4431	12.3042	18.6843	14.3018	19.7832	14.8925	13.1671	13.3867	7.34981	11.7829	8.27621	27.0272	17.5436	16.5275	13.0509	5.97218
ENSG00000048740	CELF2	CUGBP, Elav-like family member 2 [Source:HGNC Symbol;Acc:2550]	1	GRCh37	18.5486	23.8807	27.3227	45.1223	27.0812	37.4791	22.1704	33.9983	24.7839	32.2806	25.5152	40.9482	26.2103	19.3452	16.0242	42.3614	25.3212	31.8703	38.738	23.1852	23.1437	23.9449	27.2979	31.559	32.6066	34.6605	20.4595	17.7231	50.864	34.8013	38.5545	31.5093	33.1503	28.4151	35.2162	25.7082	28.0007	36.7001	28.7202	72.437	46.2705	15.6929
ENSG00000048828	FAM120A	family with sequence similarity 120A [Source:HGNC Symbol;Acc:13247]	1	GRCh37	24.615	33.9937	23.9794	32.7434	33.9603	41.7519	28.9222	41.2437	34.1824	32.8654	40.5275	44.5809	43.9404	36.9327	31.5927	44.6067	39.1399	42.2477	57.844	28.6247	22.0735	30.4359	29.4669	34.4176	32.86	35.7832	51.6019	41.8187	42.802	33.0948	42.89	36.6746	47.2525	59.5292	38.7186	54.7068	48.0874	50.523	45.0071	31.9051	26.9928	23.8863
ENSG00000048991	R3HDM1	R3H domain containing 1 [Source:HGNC Symbol;Acc:9757]	1	GRCh37	7.02548	7.40169	9.71648	18.4847	11.4508	18.0655	9.16036	15.1169	8.83331	11.4858	6.78246	14.0028	6.63608	8.17084	7.52794	21.3229	11.2548	12.451	17.6305	11.8109	15.4002	11.7662	12.234	11.1238	9.4153	12.4723	17.6903	16.0899	21.2749	17.5652	19.0043	11.8546	17.2253	22.0789	17.8313	11.6218	11.9066	19.0468	13.4698	9.8591	6.34104	6.05587
ENSG00000049089	COL9A2	collagen, type IX, alpha 2 [Source:HGNC Symbol;Acc:2218]	-1	GRCh37	0.125603	0.2908	0.211469	0.339537	0.184636	0.336218	0.0376278	0.0188978	0.537472	1.11575	0.0611024	0.0225214	0.0216761	0.0380341	0.0117596	0	0.0699484	0	0.0540302	0.367486	0.1735	0.744472	0.594274	0.772399	1.08477	0.424878	0.0452811	0.0367513	0.186606	0.0958304	0.0542928	0.0749353	0.033122	0.0300708	0.0433408	0.054938	0.148572	0.00583761	0.0439787	1.5582	2.60153	0.0483842
ENSG00000049130	KITLG	KIT ligand [Source:HGNC Symbol;Acc:6343]	-1	GRCh37	0	0	0	0.00973892	0.0181574	0	0	0.0130091	0	0	0.698235	0.205422	0.432727	0.0523647	0	0.616201	0.687884	0.0217152	0.478207	0	0.0091874	0	0	0.0217915	0.0266696	0	0.0519519	0.0505985	0.0296442	0	0.10278	0	0.0114004	0.0310507	0.0119342	0.0189094	0	0	0	0.00592625	0.0311998	0
ENSG00000049167	ERCC8	excision repair cross-complementing rodent repair deficiency, complementation group 8 [Source:HGNC Symbol;Acc:3439]	-1	GRCh37	4.60583	4.40272	5.66993	6.36084	4.85665	3.50326	4.02808	3.35013	5.94651	6.03896	5.09679	6.76025	4.54806	4.55203	4.74344	5.34362	4.44147	5.37603	3.73479	4.19623	5.73774	4.09866	4.82199	1.39888	1.25416	4.93362	5.57125	6.48365	2.139	5.22511	3.0804	4.2926	4.99239	4.95742	6.36191	4.01095	4.09046	4.42943	3.61571	5.35255	5.18564	6.63576
ENSG00000049192	ADAMTS6	ADAM metallopeptidase with thrombospondin type 1 motif, 6 [Source:HGNC Symbol;Acc:222]	-1	GRCh37	0.507157	0.528383	2.07292	2.05646	2.91392	2.24814	2.86606	3.47951	4.56093	7.41005	2.17901	5.8272	3.46592	0.433077	0.689449	2.24514	1.08213	1.81886	1.39873	2.10973	2.3862	1.55883	1.72279	2.0676	3.20622	2.26454	1.90149	1.69169	2.19087	1.43169	1.64417	1.6581	3.40233	3.05248	4.29661	1.8567	1.23713	2.21756	1.66744	0.554779	0.667597	5.35188
ENSG00000049239	H6PD	hexose-6-phosphate dehydrogenase (glucose 1-dehydrogenase) [Source:HGNC Symbol;Acc:4795]	1	GRCh37	14.6603	13.4314	10.7903	15.0579	10.2547	28.6086	12.1522	9.8382	18.4176	13.7869	18.3513	21.0848	25.8657	20.9016	19.754	9.29761	16.7902	7.83887	20.9199	31.8583	21.5455	40.3297	34.8804	19.7055	27.619	15.5657	15.561	12.6433	23.0642	19.4145	27.7994	11.1832	15.8125	12.6485	15.6958	12.6122	11.9758	21.8792	14.1945	32.327	28.6572	14.0089
ENSG00000049245	VAMP3	vesicle-associated membrane protein 3 [Source:HGNC Symbol;Acc:12644]	1	GRCh37	11.7407	15.9323	13.1378	11.9792	11.1869	9.33798	13.3103	13.3015	15.3587	20.5395	14.1154	12.3802	14.1812	12.985	13.6715	13.5418	13.834	12.9994	11.9569	14.0853	15.5662	14.4358	15.0125	12.0548	13.0169	10.7316	11.532	11.5245	11.5715	10.2451	10.2069	11.9839	12.105	11.0126	12.7891	10.7414	9.43454	9.44693	7.77184	19.8098	14.7918	22.4753
ENSG00000049246	PER3	period circadian clock 3 [Source:HGNC Symbol;Acc:8847]	1	GRCh37	0.156837	0.160483	0.121491	0.247757	1.63032	0.860117	0.0271336	0.048669	0.463893	0.352479	0.396552	0.814916	2.75213	0.166519	0.351312	0	0.00257348	0.016248	0.0874647	0.0229434	0.0618688	0.02739	0.0518807	0.691336	0.43502	1.01698	0.0544208	0.066254	0.0813292	0.17276	0.328588	0.162967	0.0255905	0.0464663	0.0312533	0.00707432	0.00566857	0.0120273	0.0113262	6.30988	4.33278	2.27854
ENSG00000049247	UTS2	urotensin 2 [Source:HGNC Symbol;Acc:12636]	-1	GRCh37	0.0265833	0.0483579	0.416579	0.263492	0	0	0	0	0.135274	0.311708	0	0	0	0	0	0.980684	0.0814234	0	0	0	0	0	0	0	0	0.0290929	0	0	0	0	0	0.0193841	0	0	0	0	0	0	0	3.36709	2.19473	0.0321838
ENSG00000049249	TNFRSF9	tumor necrosis factor receptor superfamily, member 9 [Source:HGNC Symbol;Acc:11924]	-1	GRCh37	0	0	0.0886914	0.0771353	0.0479375	0.0203684	0	0	0.0264004	0.243334	0	0.0102327	0	0.0345621	0.0213722	0.765569	0.590228	0	0	0	0.121279	0.0483222	0	0	0.0281642	0	0	0.0333964	0.0521758	0.0145137	0.0246683	0.317775	0.0300984	0	0.0157537	0.0249614	0.0700047	0	0.039964	0.406794	0.214164	0.0251242
ENSG00000049283	EPN3	epsin 3 [Source:HGNC Symbol;Acc:18235]	1	GRCh37	0.00340356	0	0	0	0	0	0	0	0	0.0399092	0	0	0	0	0	0	0	0	0	0	0	0	0.00900704	0.0226459	0	0	0	0	0	0.00714117	0	0	0	0	0	0	0	0	0	0.00769825	0	0.00618092
ENSG00000049319	SRD5A2	steroid-5-alpha-reductase, alpha polypeptide 2 (3-oxo-5 alpha-steroid delta 4-dehydrogenase alpha 2) [Source:HGNC Symbol;Acc:11285]	-1	GRCh37	0	0	0	0.0126373	0	0.010011	0	0	0.0259516	0.0132888	0.0109161	0.125735	0.087131	0	0	0	0	0	0	0.00994734	0.0834518	0.0475007	0.026992	0.0452431	0.0276854	0.0334878	0.0134827	0.0328286	0.0128222	0.014267	0	0.0223123	0	0.0134306	0	0.0368056	0.00491533	0	0	0.0153799	0.0242911	0.00617427
ENSG00000049323	LTBP1	latent transforming growth factor beta binding protein 1 [Source:HGNC Symbol;Acc:6714]	1	GRCh37	5.24704	3.59406	4.4592	4.84773	3.98876	7.12197	7.07119	7.81343	0.0246822	0.0505549	0.477579	1.15439	1.78629	4.08217	4.26266	5.06985	6.57083	5.50285	15.362	0.189215	0.23055	0.0451772	0.0228193	5.85208	6.98654	4.79869	0.658255	0.686901	6.85359	3.96218	6.04245	3.30575	5.89052	6.19947	4.18287	5.26635	5.12056	1.80524	2.23555	0.458332	0.549336	0.407143
ENSG00000049449	RCN1	reticulocalbin 1, EF-hand calcium binding domain [Source:HGNC Symbol;Acc:9934]	1	GRCh37	19.2916	25.6459	13.8412	15.1752	10.3655	9.15617	9.51209	12.9312	3.88081	2.67524	6.25577	5.63829	8.38128	6.69213	9.39123	10.1041	7.67871	11.6353	7.68957	12.8855	14.0283	11.3958	11.0646	5.53256	8.68526	9.68527	9.33088	10.1457	7.10069	9.79569	11.1203	13.2746	11.4559	12.2319	12.2113	11.6312	11.5741	9.63575	9.91107	6.2716	5.98907	4.09827
ENSG00000049540	ELN	elastin [Source:HGNC Symbol;Acc:3327]	1	GRCh37	0.0458862	0.0527191	0	0	0	0.00711118	0	0	0.0460858	0.0755155	0.00775408	0	0	0	0.00746166	0	0	0	0.0930538	0.0494615	0.122791	0.101224	0.0766934	0.00401721	0.0294988	0.0951499	0	0.0233193	0.218593	0	0.043062	0	0	0	0	0	0	0.0222243	0.0139526	0.0109249	0	0.206132
ENSG00000049541	RFC2	replication factor C (activator 1) 2, 40kDa [Source:HGNC Symbol;Acc:9970]	-1	GRCh37	65.5776	53.8054	64.9113	46.6437	32.5428	36.9503	28.3664	28.1001	38.5615	34.1791	27.7995	40.754	53.5482	36.4697	39.7934	26.6622	30.8783	30.9924	29.4732	37.8302	36.6392	37.7019	32.5998	42.0346	47.2717	47.1977	40.3529	38.0518	27.582	26.8725	27.825	22.4644	29.6006	22.7831	32.231	33.5013	29.1003	37.8975	49.3573	41.2655	43.3472	37.507
ENSG00000049618	ARID1B	AT rich interactive domain 1B (SWI1-like) [Source:HGNC Symbol;Acc:18040]	1	GRCh37	6.89758	7.61715	6.02108	11.9364	6.02613	13.6397	4.84816	7.31908	16.088	13.7577	8.20815	13.0451	8.7559	9.57147	9.98458	10.9325	8.55287	5.50739	14.2957	14.5038	12.7867	13.7504	12.9778	12.0333	12.3247	11.0548	11.2888	11.1609	13.6249	8.95604	12.9111	7.42061	10.4754	13.9466	9.09561	8.58984	8.18905	11.3237	7.6335	13.0151	9.60831	5.04311
ENSG00000049656	CLPTM1L	CLPTM1-like [Source:HGNC Symbol;Acc:24308]	-1	GRCh37	25.0423	19.7376	20.5444	16.954	17.032	30.3095	33.3539	28.6406	18.6772	16.9521	12.9506	12.8674	15.616	20.5506	20.4949	17.5336	25.0066	19.1512	35.3968	16.1792	10.4049	18.7678	17.6693	27.4629	23.29	16.7239	19.6265	17.0772	25.7804	21.112	25.6664	22.1856	37.5647	44.1082	30.6641	26.9539	30.878	21.4602	17.6444	16.6986	19.4591	14.2956
ENSG00000049759	NEDD4L	neural precursor cell expressed, developmentally down-regulated 4-like, E3 ubiquitin protein ligase [Source:HGNC Symbol;Acc:7728]	1	GRCh37	1.12285	1.16301	1.87101	2.51463	0.167191	0.162797	0.411426	0.733688	0.0268556	0.0314324	0.148467	0.138293	0.114497	0.600198	0.863418	0.604937	0.221688	0.641509	0.850075	1.39408	1.80825	1.34475	1.41258	1.20559	0.728524	0.973621	1.23179	1.97524	1.04634	0.525176	1.02525	0.925782	0.91852	1.52089	0.901999	0.446171	0.334259	0.0138759	0.0406531	0.013642	0.0191522	0.00730211
ENSG00000049768	FOXP3	forkhead box P3 [Source:HGNC Symbol;Acc:6106]	-1	GRCh37	0.0980563	0.0836134	0	0	0	0.0180455	0	0	0.0935587	0.0239538	0	0.00906577	0	0.0153103	0	0	0	0	0.0248564	0	0	0	0	0.0101942	0.0249523	0.0201212	0	0.0295878	0.115564	0.0128585	0.0655652	0	0.0533318	0.0968379	0.0697857	0.0221148	0.00886017	0.0469975	0	0.0415849	0	0
ENSG00000049769	PPP1R3F	protein phosphatase 1, regulatory subunit 3F [Source:HGNC Symbol;Acc:14944]	1	GRCh37	1.01356	1.52266	0.21091	0.507959	0.789207	1.91138	1.22342	0.716218	1.86894	1.70629	1.95011	0.162848	0.378328	0.995757	0.96174	0.735219	1.21588	0.503384	1.15473	0.344302	0.279529	0.344734	0.301374	0.940847	1.06645	1.15909	0.993551	0.549812	1.15963	1.34604	2.31488	1.76048	1.48655	2.17437	1.69447	1.68488	1.53667	1.1819	1.61195	1.03892	1.07583	1.08921
ENSG00000049860	HEXB	hexosaminidase B (beta polypeptide) [Source:HGNC Symbol;Acc:4879]	1	GRCh37	5.9493	5.34315	7.60925	5.78333	6.02872	5.24249	10.1293	10.5584	6.08103	7.23923	8.76988	7.61525	7.89321	4.96198	5.86695	10.0938	9.3609	11.0863	7.57525	5.47369	5.81662	3.97516	4.51361	2.51551	2.73584	7.04328	8.13623	7.33117	5.03301	7.79176	7.89482	7.70769	6.59362	5.08706	6.2064	7.04351	8.18184	10.2963	9.53851	8.81569	8.8071	7.55942
ENSG00000049883	PTCD2	pentatricopeptide repeat domain 2 [Source:HGNC Symbol;Acc:25734]	1	GRCh37	2.2676	2.69074	2.7663	3.37467	3.37168	2.92917	3.48718	4.01175	3.19979	3.8882	3.34741	3.54718	2.68423	2.68053	2.40246	3.9964	1.56817	4.46437	2.73973	1.94459	2.93984	2.13938	2.24171	2.67358	2.21086	3.13774	4.08276	3.6702	2.96531	3.31767	3.81089	3.95318	2.98643	2.88293	2.59201	3.38592	3.2218	3.84432	3.11203	3.33084	2.71055	2.85577
ENSG00000050030	KIAA2022	KIAA2022 [Source:HGNC Symbol;Acc:29433]	-1	GRCh37	0	0.00367873	0.175738	0.270602	0.121458	0.0396974	0.79969	1.14464	0.00514537	0.0105389	0.735867	0.295161	0.380056	0.208818	0.141623	0.960522	1.25121	0.558678	0.270667	0.0355003	0.0118184	0.0329625	0.0249744	0.0807322	0.0741032	0.225745	0.0427708	0.143195	0.279645	0.347928	0.64905	0.82283	0.316769	0.154446	0.239488	0.335679	0.317704	0.349449	0.459544	0.301885	0.276126	0.00489663
ENSG00000050130	JKAMP	JNK1/MAPK8-associated membrane protein [Source:HGNC Symbol;Acc:20184]	1	GRCh37	5.03399	4.99494	9.18944	7.10108	8.28091	5.80715	8.71807	7.68217	7.4992	9.44038	7.83647	8.61255	8.80123	6.00669	7.2604	7.1098	6.46507	7.91678	4.66972	6.98161	8.40552	7.67501	9.82311	6.7242	6.29961	6.68977	6.92794	8.0661	6.19134	7.28523	5.94509	8.46168	6.28974	6.68597	8.28815	5.7143	4.79409	5.64297	4.84717	11.9611	13.3208	10.6259
ENSG00000050165	DKK3	dickkopf WNT signaling pathway inhibitor 3 [Source:HGNC Symbol;Acc:2893]	-1	GRCh37	0	0.0170433	0.113452	0.150906	0	0	0	0	0	0.0122065	0	0	0	0	0	0	0.00409957	0	6.68157	0	0	0.0109081	0	0	0	0	0.0123846	0	1.79025	0.00655255	3.31884	0.00683175	0	0	0.00711238	0	0	0	0	0	0	0.0113429
ENSG00000050327	ARHGEF5	Rho guanine nucleotide exchange factor (GEF) 5 [Source:HGNC Symbol;Acc:13209]	1	GRCh37	0	0	0	0	0.0188191	0.0639688	0.0268465	0.0269662	0	0	0	0	0	0.271364	0.310437	0.0751358	0.028518	0	0.00550703	0	0.00952218	0	0	0.0135513	0	0.0267476	0	0	0.14338	0.0854658	0.0387366	0.011881	0.0118159	0	0	0	0	0.362354	0.203955	0	0	0.0394525
ENSG00000050344	NFE2L3	nuclear factor, erythroid 2-like 3 [Source:HGNC Symbol;Acc:7783]	1	GRCh37	2.57311	2.14084	0.214538	0.2626	0.103073	0.109488	0.0735198	0.110772	0.56765	0.116268	0.0358158	0.143013	0.0105881	0.130049	0.562931	0.694444	0.0878594	0.616347	0.603246	1.46868	2.77065	1.90917	2.23371	0.049481	0.090836	0.0610409	0.693042	0.574458	0.392651	0.226249	0.450845	0.610058	0.291222	0.190952	0.38107	0.254937	0.268787	1.07786	0.343715	3.30524	2.84261	1.06016
ENSG00000050393	MCUR1	mitochondrial calcium uniporter regulator 1 [Source:HGNC Symbol;Acc:21097]	-1	GRCh37	8.22702	8.17807	8.26071	7.62067	9.20093	8.77891	10.1344	10.5163	7.76505	6.31088	10.3515	10.2948	11.3047	9.40319	8.61521	8.82291	7.94731	9.3824	8.95022	7.27302	8.03973	8.21792	9.75376	8.36535	6.81291	9.3434	9.50619	10.528	9.11921	9.18899	7.30209	10.5334	6.0153	6.55341	7.98995	10.6644	13.4967	7.26517	7.6856	9.74062	6.8023	6.5986
ENSG00000050405	LIMA1	LIM domain and actin binding 1 [Source:HGNC Symbol;Acc:24636]	-1	GRCh37	6.53532	6.92698	9.20875	8.05072	5.59839	3.74115	4.80669	4.99205	10.1564	8.60258	10.6401	10.8811	12.2638	4.26128	3.54689	6.41835	3.4506	8.06344	5.65529	7.05417	8.29641	6.97989	7.45934	9.36482	6.49177	8.89314	5.3658	8.44037	5.59344	3.95672	4.0047	4.13626	3.28651	2.72688	3.37772	5.19849	5.68416	4.05463	4.60218	10.6012	10.3047	7.30808
ENSG00000050426	LETMD1	LETM1 domain containing 1 [Source:HGNC Symbol;Acc:24241]	1	GRCh37	11.5551	13.9131	16.7275	16.4298	16.4483	20.8394	18.3101	16.9369	13.1149	11.0594	13.6272	15.2446	13.1183	12.738	12.0926	14.3064	12.2081	14.1954	14.4689	10.7789	15.852	11.7893	11.5645	13.3075	12.0394	15.267	16.646	18.0812	19.365	17.4637	18.1192	15.867	16.4987	16.369	12.34	12.7888	7.89071	17.3368	12.9241	24.9497	23.9786	20.6516
ENSG00000050438	SLC4A8	solute carrier family 4, sodium bicarbonate cotransporter, member 8 [Source:HGNC Symbol;Acc:11034]	1	GRCh37	3.90866	3.79936	7.41194	12.9232	6.55113	10.7388	6.69926	5.36022	1.7696	3.94915	6.50143	7.05139	4.40625	1.43841	2.33915	6.73996	2.31107	4.84081	6.11326	21.5354	28.991	26.9176	27.643	8.99272	8.96859	14.0372	5.56009	5.63977	13.5038	10.5793	15.3652	10.6426	2.74015	2.17608	1.91019	5.42899	3.49977	13.1232	7.76441	21.9014	19.2074	1.99071
ENSG00000050555	LAMC3	laminin, gamma 3 [Source:HGNC Symbol;Acc:6494]	1	GRCh37	0	0.011354	0	0	0	0	0	0	0.0397015	0.0243954	0.0133598	0.00615527	0	0	0	0	0	0.0172429	0	0.00608708	0	0	0	0.0242249	0.0169415	0.0614766	0.0165009	0	0.0156926	0.0130956	0.00741932	0.0364096	0	0.00821859	0	0.0075075	0.00601568	0	0.00600986	0.00941145	0.00495483	0.00755645
ENSG00000050628	PTGER3	prostaglandin E receptor 3 (subtype EP3) [Source:HGNC Symbol;Acc:9595]	-1	GRCh37	0.0111916	0.0261755	0.0785795	0.172338	0.033239	0.0659076	0.537397	0.579484	37.6546	44.0806	0	0.0614917	0.0956043	0.195712	0.400116	4.62266	1.3306	2.61038	1.20287	0.00935545	0.131745	0.0279215	0.016924	0.800491	0.690009	0.236214	0.0126804	0.0154376	0.15677	0.0402542	0.0228061	0.0594567	0.0556524	0.0126315	0.0218467	3.64618	3.40935	0.0098085	0.180117	4.38645	4.10081	10.3363
ENSG00000050730	TNIP3	TNFAIP3 interacting protein 3 [Source:HGNC Symbol;Acc:19315]	-1	GRCh37	0.104826	0.17162	0.403207	0.451976	0	0.283968	0.348201	0.666197	0	0	0	0	0	0.0419001	0.0388648	0.464055	0.539408	0.173756	0.153057	0	0	0	0	0.041848	0.0341439	0.0137666	0.0166279	0.0202434	0.300454	0.158357	0.10467	0.0825521	0.109466	0.13251	0.0668446	0.242089	0.200045	0.437306	0.278581	0	0	0.038073
ENSG00000050748	MAPK9	mitogen-activated protein kinase 9 [Source:HGNC Symbol;Acc:6886]	-1	GRCh37	4.69657	6.66765	6.5337	9.40398	6.44342	7.79252	6.31399	7.98025	6.78738	6.92349	6.03854	7.92884	6.94799	3.82138	3.33604	9.37251	6.93871	9.06584	8.45452	8.14556	9.30758	8.28222	8.72165	6.15121	7.74367	7.03799	7.33936	7.01018	10.1537	6.62616	7.81432	7.63023	8.39061	7.69434	8.27314	7.04771	6.46347	8.06918	7.06371	9.88457	7.48338	5.39233
ENSG00000050767	COL23A1	collagen, type XXIII, alpha 1 [Source:HGNC Symbol;Acc:22990]	-1	GRCh37	0.330001	0.555841	0.60942	0.848024	0.0282334	0.0599811	0.273881	0.262966	0.0310978	0.445869	0.0654038	1.28971	1.24131	0.0203558	0.0881122	0.0281808	0.0427843	0.0337656	0.33874	0.190718	0.0571429	0.12807	0.064689	0.0745452	0.21564	0.0668806	0	0	0.0614593	0.0769324	0.101701	0.347579	0.38999	0.305783	0.231959	0.279326	0.170811	0	0.0117687	0.0645041	0.0582161	0.895232
ENSG00000050820	BCAR1	breast cancer anti-estrogen resistance 1 [Source:HGNC Symbol;Acc:971]	-1	GRCh37	0	0	0	0	0.0131361	0	0	0.00941149	0	0	0.00608604	0	0.00539756	0.00947089	0.00585653	0	0	0	1.01866	0	0	0	0	0	0	0.00622346	0.00751697	0.00915144	0.178719	0	0.216311	0	0.00824771	0	0	0.0136801	0.00274043	0	0	0	0	0
ENSG00000051009	FAM160A2	family with sequence similarity 160, member A2 [Source:HGNC Symbol;Acc:25378]	-1	GRCh37	7.07233	7.89216	8.21948	8.48149	5.77963	9.54788	7.50623	7.07261	8.32671	7.51048	10.0255	12.8603	12.3396	9.09242	9.05989	5.33041	3.85366	3.4837	7.91526	6.44187	4.13512	5.56967	5.07626	7.82979	5.8473	6.21025	5.56953	5.83032	9.03333	6.56547	11.0163	7.30498	8.18665	8.96118	4.77879	6.69312	4.91459	5.59749	4.72193	6.69282	8.02433	7.70002
ENSG00000051108	HERPUD1	homocysteine-inducible, endoplasmic reticulum stress-inducible, ubiquitin-like domain member 1 [Source:HGNC Symbol;Acc:13744]	1	GRCh37	11.3031	13.8269	14.9577	12.9455	20.2573	19.9425	34.0499	33.308	10.0594	7.39024	21.6604	18.1021	24.2603	7.33094	5.281	20.8735	22.4721	12.9438	24.1948	8.24266	9.20903	9.06084	9.20676	24.3558	34.6193	23.2793	16.1809	15.7192	15.8874	12.7186	13.5934	26.2481	6.05506	7.97702	7.93178	17.4666	14.3566	11.159	12.6168	3.69498	3.40426	33.8629
ENSG00000051128	HOMER3	homer homolog 3 (Drosophila) [Source:HGNC Symbol;Acc:17514]	-1	GRCh37	0	0	0	0	0	0.122353	0.0273862	0.0229237	0.61673	0.523329	0	0	0	0.0115342	0.0285296	0	0.0060607	0	0.205984	0.0135083	0	0	0	0.284156	0.187981	0.0454756	0	0	0.0348245	0.0290614	0.164647	0.0201998	0.020089	0	0.0210295	0	0	0.0354061	0.0400107	0.0208856	0.0769693	0
ENSG00000051180	RAD51	RAD51 recombinase [Source:HGNC Symbol;Acc:9817]	1	GRCh37	14.1052	15.3592	10.8019	11.5277	21.9132	19.629	13.3443	15.0971	13.732	12.0141	13.0937	13.6164	16.8452	15.7714	17.5445	13.0165	11.5832	19.2092	13.6754	19.94	21.7788	18.5232	18.5176	19.8642	16.1885	18.9155	17.3759	19.1559	14.4643	16.3952	19.1285	10.7802	14.767	13.8209	17.2053	15.3532	14.5123	15.8781	18.8422	18.9223	13.2476	12.6473
ENSG00000051341	POLQ	polymerase (DNA directed), theta [Source:HGNC Symbol;Acc:9186]	-1	GRCh37	12.1686	13.219	20.059	18.6265	27.7002	20.441	16.5686	22.5101	16.3752	22.9868	13.1738	18.6685	13.6514	19.3467	21.7113	21.7153	9.47293	23.7306	12.9441	24.5986	30.6073	22.7007	25.0248	26.8351	18.0595	24.7191	27.433	28.4437	19.4883	26.1836	20.8737	14.9658	19.7417	24.7755	12.2944	20.0065	15.3482	20.7485	21.563	28.7328	15.5818	6.64399
ENSG00000051382	PIK3CB	phosphatidylinositol-4,5-bisphosphate 3-kinase, catalytic subunit beta [Source:HGNC Symbol;Acc:8976]	-1	GRCh37	3.28518	3.13547	3.35499	6.28529	3.80555	6.75988	2.45374	4.19189	5.98277	8.08432	5.02534	8.31299	4.63594	3.54148	3.54278	6.54271	2.68971	3.90964	6.54436	5.8746	7.5665	6.07522	6.56193	3.66584	3.30943	3.49471	7.87611	6.38856	8.11068	5.97409	7.46228	5.85291	4.1472	4.30988	6.49551	3.56161	3.78069	5.43929	3.52197	10.7901	7.07486	4.1867
ENSG00000051523	CYBA	cytochrome b-245, alpha polypeptide [Source:HGNC Symbol;Acc:2577]	-1	GRCh37	16.6888	19.3017	12.5312	21.9718	6.13166	17.4888	9.08217	7.03362	30.9127	29.506	22.3943	12.7266	23.9484	11.6517	11.4874	5.50169	16.4027	2.26234	11.0522	19.4568	4.90134	23.4577	19.1181	19.047	23.052	23.9043	6.04703	4.8852	12.4068	13.084	19.9221	19.2113	11.5291	9.16566	14.5984	11.3446	17.2757	12.1268	19.9849	7.70698	15.3893	16.4527
ENSG00000051596	THOC3	THO complex 3 [Source:HGNC Symbol;Acc:19072]	-1	GRCh37	5.61733	5.75734	3.75241	5.26259	4.17314	5.44125	4.92619	2.8986	6.61407	7.56414	5.85938	5.28359	7.7359	2.19341	2.61327	4.83309	7.10834	4.99084	5.67713	3.80615	2.72406	4.17452	5.25523	8.51041	6.8875	9.61385	3.80991	4.03912	5.85966	4.92852	3.50808	4.28377	4.26029	4.1947	5.29725	3.56636	5.68214	3.3771	4.4882	3.45188	3.52513	3.70648
ENSG00000051620	HEBP2	heme binding protein 2 [Source:HGNC Symbol;Acc:15716]	1	GRCh37	7.09261	6.57323	8.89362	5.98825	4.64135	4.08791	7.45671	7.15062	6.04383	5.00296	5.08937	6.84717	5.82559	4.97757	5.2651	5.90958	9.10816	5.27261	4.17051	3.62893	4.5391	3.53825	3.57708	6.04484	5.29537	5.37459	2.2385	2.25385	4.20016	6.94292	6.41985	7.32553	5.2906	5.08649	6.00734	5.36207	7.00067	5.37473	4.66702	6.14222	7.3975	4.32483
ENSG00000051825	MPHOSPH9	M-phase phosphoprotein 9 [Source:HGNC Symbol;Acc:7215]	-1	GRCh37	25.5696	26.7478	30.2297	30.8333	37.7113	27.7033	30.5231	35.7128	21.9449	21.1916	23.3254	30.0991	23.6688	46.8667	41.5991	32.7091	29.4047	39.6997	21.0666	24.7456	31.098	23.0612	26.4035	29.9202	31.6173	31.192	34.0024	33.8821	32.3078	38.715	34.9296	32.1367	30.5695	29.5827	28.1245	30.5089	26.8406	25.3043	25.8889	30.8522	26.252	22.797
ENSG00000052126	PLEKHA5	pleckstrin homology domain containing, family A member 5 [Source:HGNC Symbol;Acc:30036]	1	GRCh37	2.79336	2.91948	3.70158	4.86272	3.69426	2.9399	5.34696	6.98131	0.157975	0.0735386	5.06225	4.30099	3.25378	4.93531	5.39451	5.09291	3.23214	5.50966	4.10037	5.99652	6.97119	5.53329	6.00141	4.97612	5.15546	7.10386	3.65597	4.65681	5.15146	6.14773	6.28014	16.1724	5.79057	5.38103	5.27039	3.76127	3.26411	4.23039	3.97474	6.24148	5.49947	0.505683
ENSG00000052344	PRSS8	protease, serine, 8 [Source:HGNC Symbol;Acc:9491]	-1	GRCh37	0	0	0.0224481	0.0195232	0.0727987	0.0154659	0	0	0	0.0205295	0.0168641	0	0	0.0131217	0	0	0	0	0.0319547	0	0	0	0.0138998	0.0174738	0	0	0	0	0.0198088	0	0	0	0	0.0207487	0	0	0	0.00805582	0	0.0118801	0	0
ENSG00000052723	SIKE1	suppressor of IKBKE 1 [Source:HGNC Symbol;Acc:26119]	-1	GRCh37	14.6279	19.9171	20.1804	19.2199	25.2639	15.5571	18.9318	23.238	11.4275	12.5832	17.4627	14.8104	15.2277	18.0072	19.7443	19.988	20.4019	29.2589	13.0628	20.0696	24.3303	21.6279	26.8286	15.4321	18.7721	17.1706	22.6528	21.9359	17.1556	21.2259	15.9353	21.7316	18.2767	18.3826	22.5205	19.4135	21.0627	19.4834	19.1724	21.2265	18.1432	14.823
ENSG00000052749	RRP12	ribosomal RNA processing 12 homolog (S, cerevisiae) [Source:HGNC Symbol;Acc:29100]	-1	GRCh37	8.36544	7.86661	4.67136	4.48149	6.4879	8.60518	5.86096	5.27117	9.31831	9.4704	8.45826	7.92798	9.26762	6.47676	6.48128	3.64765	2.20479	3.3501	7.04303	5.30833	3.13209	5.97197	4.61079	7.70139	4.86165	6.41447	4.72599	4.80028	5.17785	5.47858	6.52812	4.42631	4.63958	4.66186	3.46007	7.37693	5.81701	7.43953	8.08629	5.78511	6.29053	8.86363
ENSG00000052795	FNIP2	folliculin interacting protein 2 [Source:HGNC Symbol;Acc:29280]	1	GRCh37	3.90331	4.85932	5.68497	6.89492	3.76785	4.24205	1.84247	2.41801	6.55251	8.02878	0.0840163	0.722566	0.567119	6.00693	6.58461	5.11833	3.51323	5.9399	5.80775	5.67395	5.82139	6.64665	6.75557	4.8605	4.99854	5.36481	7.15436	7.96602	5.30166	4.08724	4.99761	3.99744	4.67448	4.51953	4.47617	4.74225	3.93232	3.85731	3.56108	4.62638	2.42699	4.30853
ENSG00000052802	MSMO1	methylsterol monooxygenase 1 [Source:HGNC Symbol;Acc:10545]	1	GRCh37	10.4072	9.48085	12.7599	9.84853	17.9075	12.7242	11.0934	10.7414	21.9135	27.3745	35.9931	24.2524	12.4139	8.13419	8.13569	28.3038	13.9556	34.909	39.7951	15.2166	20.4206	20.1502	25.8208	9.47809	4.64881	11.7305	15.8151	17.9088	7.62322	20.1739	25.4437	47.7675	8.86644	7.22961	12.2676	18.8463	26.6089	18.8945	11.3624	15.1121	22.1442	25.4377
ENSG00000052841	TTC17	tetratricopeptide repeat domain 17 [Source:HGNC Symbol;Acc:25596]	1	GRCh37	11.7151	11.5304	18.1077	20.2605	14.8942	12.8507	14.2157	16.6984	16.6404	21.3431	12.3761	16.8431	10.8405	13.2394	15.2577	17.4717	7.03209	12.4398	9.60004	17.1768	22.977	17.146	17.8485	14.54	12.0456	16.8756	16.2798	17.5349	18.281	18.6928	15.7683	16.7296	17.7771	18.4847	11.9099	12.0147	7.50588	16.7996	13.61	31.2161	27.7701	16.7742
ENSG00000052850	ALX4	ALX homeobox 4 [Source:HGNC Symbol;Acc:450]	-1	GRCh37	0	0	0	0	0	0	0	0	0	0	0.00882212	0	0.00782411	0	0	0.0190061	0	0	0	0	0	0	0	0	0.00559366	0	0.032689	0	0	0	0	0	0	0.0108543	0	0.00991512	0	0.00842849	0	0	0	0
ENSG00000053108	FSTL4	follistatin-like 4 [Source:HGNC Symbol;Acc:21389]	-1	GRCh37	0.0117328	0	0.0200575	0.0436103	0	0.0276378	0.0324773	0.0116508	0.0806011	0.11006	0.406842	0.177031	0.0668181	0	0.0797498	0	0.00308031	0	0.00475864	0.00686548	0	0	0	0.0234195	0.057324	0.0231127	0.037222	0	0.0796469	0.0393873	0.284515	0.25666	0.0816808	0.101965	0.0641286	0.00846754	0.00339247	0.313111	0.135568	0.0689973	0.486194	0.00852275
ENSG00000053254	FOXN3	forkhead box N3 [Source:HGNC Symbol;Acc:1928]	-1	GRCh37	6.8722	9.13956	7.56146	9.78318	4.98175	6.17726	7.06994	9.39943	25.1895	19.9761	12.1887	13.9132	10.4021	9.84155	9.69381	17.572	22.7229	11.085	14.2296	10.1391	11.4812	10.8187	11.5924	13.7322	16.2494	13.8274	17.8314	15.6385	15.2567	13.6407	14.0179	12.4865	15.8637	15.4884	16.1204	13.1097	11.5646	17.2279	14.4284	20.2013	16.2028	13.9961
ENSG00000053328	METTL24	methyltransferase like 24 [Source:HGNC Symbol;Acc:21566]	-1	GRCh37	0.0267181	0	0.0190315	0	0.0617189	0	0.0528273	0	0.0339902	0	0	0.0131745	0	0.111246	0	0.184811	0.0233818	0.147624	0.0722433	0	0	0.0311071	0	0.0888858	0.0906525	0	0.0706358	0.0429973	0.806107	0.411097	0.0635201	0.0389648	0.155005	0.140726	0.0405654	0.289238	0.45065	0.0136595	0.0514531	0.483454	0.254523	0.32347
ENSG00000053371	AKR7A2	aldo-keto reductase family 7, member A2 (aflatoxin aldehyde reductase) [Source:HGNC Symbol;Acc:389]	-1	GRCh37	38.6866	32.6782	22.8618	18.564	16.1683	21.3147	18.8729	13.3457	32.1299	29.3335	28.0267	20.1696	27.9379	40.5115	41.2769	18.2244	25.4792	16.8366	27.5604	24.034	14.7288	21.6584	19.7668	25.0115	27.125	28.9216	19.6651	18.1164	16.3599	22.0561	21.5436	18.6296	24.1629	20.29	25.3749	23.4322	27.1123	16.7351	23.7035	33.2071	38.0706	34.2337
ENSG00000053372	MRTO4	mRNA turnover 4 homolog (S, cerevisiae) [Source:HGNC Symbol;Acc:18477]	1	GRCh37	34.5267	24.8553	19.1421	13.8594	22.1539	19.0569	20.811	16.4284	23.6964	22.6485	21.5707	17.9303	22.1117	24.7002	22.2795	15.6453	9.52468	24.082	16.7806	20.1478	17.3542	20.5913	19.5867	22.602	21.0624	21.5799	18.9605	20.191	12.6053	17.1503	14.4549	14.7457	15.2008	14.4861	18.7303	22.425	22.283	22.2484	33.1375	16.2088	21.7868	29.3324
ENSG00000053438	NNAT	neuronatin [Source:HGNC Symbol;Acc:7860]	1	GRCh37	0.122097	0.366477	0.495731	0.317681	0.338452	0.898789	3.30733	2.36425	0	0	0.940844	1.9687	3.12904	1.03708	0.565852	2.19583	5.48144	1.01192	2.42651	0	0	0.042646	0	0	0	0	0	0	1.88793	0	0.0435412	0	0	0	0	0.837115	1.18268	0.0187264	0	10.2732	8.89788	0
ENSG00000053501	USE1	unconventional SNARE in the ER 1 homolog (S, cerevisiae) [Source:HGNC Symbol;Acc:30882]	1	GRCh37	7.05153	8.60093	5.37468	6.78812	4.90923	7.38677	4.75453	4.93708	7.49082	6.40136	7.55378	3.71099	5.38531	8.50771	9.09618	4.22575	2.26081	3.87819	5.86497	5.34319	2.98536	4.74432	3.66338	6.2161	6.94605	6.70012	5.77313	4.58103	4.92659	4.25446	6.99934	5.03286	7.52204	6.88047	6.17206	6.2617	4.96105	3.91737	4.84362	4.67455	8.31168	7.84865
ENSG00000053524	MCF2L2	MCF,2 cell line derived transforming sequence-like 2 [Source:HGNC Symbol;Acc:30319]	-1	GRCh37	0.984001	0.888715	0.773135	1.22488	0.255518	0.538316	0.493608	0.900085	0.29903	0.300237	1.41073	3.02258	1.61861	0.393394	0.450928	0.775749	0.426531	0.668466	0.72124	1.54174	2.13326	2.12494	1.99215	0.203161	0.333082	0.779299	1.20324	1.54646	0.874883	0.635008	0.756053	0.596531	0.424473	0.57654	0.437348	0.418553	0.223218	0.517202	0.350591	0.27625	0.109764	0.0432442
ENSG00000053702	NRIP2	nuclear receptor interacting protein 2 [Source:HGNC Symbol;Acc:23078]	-1	GRCh37	0.00563658	0	0	0	0.0390615	0	0.0111447	0	0	0	0.0180975	0.00833805	0	0	0	0.0389886	0	0	0.102875	0	0	0.0196875	0.0298328	0.0187517	0	0	0	0	0.127545	0	0.0201007	0.0123303	0	0	0.0128368	0.0203396	0.0162979	0.01729	0	0.0127489	0.0134238	0.0102361
ENSG00000053747	LAMA3	laminin, alpha 3 [Source:HGNC Symbol;Acc:6483]	1	GRCh37	0.134368	0.17854	0.154802	0.343095	0.00809712	0.0378446	0.0854775	0.0522114	0.164994	0.0959037	0.285111	0.190125	0.093158	0.178055	0.328508	0.347527	0.148776	0.135572	0.0876702	0.0581149	0.11062	0.0612158	0.0309205	0.00583062	0.011893	0.0498701	0.0695022	0.11282	0.0220325	0.0784484	0.166669	0.153358	0.0355874	0.00461559	0.00798288	0.147568	0.0726361	0.394248	0.330766	0.589334	0.294961	0.0763871
ENSG00000053770	AP5M1	adaptor-related protein complex 5, mu 1 subunit [Source:HGNC Symbol;Acc:20192]	1	GRCh37	15.7379	20.7616	23.2263	19.938	30.7101	16.3479	26.1786	30.276	20.9824	24.4836	21.3423	19.6394	19.5249	21.4281	20.3253	23.6022	19.1454	34.3309	16.7273	22.1767	22.9724	21.917	25.9224	20.2681	20.942	21.5869	20.5836	21.4295	23.9375	26.1949	19.2706	23.6184	22.679	24.031	25.56	23.7778	24.1793	18.0339	18.6377	18.4849	17.0617	16.2922
ENSG00000053900	ANAPC4	anaphase promoting complex subunit 4 [Source:HGNC Symbol;Acc:19990]	1	GRCh37	6.75277	8.8017	13.4074	14.1603	13.6606	9.56624	12.8889	15.7643	10.098	14.231	10.6342	12.5341	9.04696	9.01688	9.08019	13.6059	7.19552	15.6034	6.89623	9.56087	12.9333	8.50514	11.0078	11.4184	8.82415	12.4386	12.5993	14.1989	11.3143	16.1987	11.8489	16.7413	11.5033	12.534	10.0685	10.9779	9.0281	12.7433	12.4664	12.05	10.4034	6.53166
ENSG00000053918	KCNQ1	potassium voltage-gated channel, KQT-like subfamily, member 1 [Source:HGNC Symbol;Acc:6294]	1	GRCh37	0.0517228	0.0542824	0	0.0147886	0	0	0	0	0.303695	0.839751	0	0.0235422	0	0	0	0	0	0	0	0.0232814	0.0418535	0.055587	0.073703	0	0	0	0	0	0	0	0	0	0	0	0	0.0143571	0	0	0	0.18898	0.578002	0.137281
ENSG00000115317	HTRA2	HtrA serine peptidase 2 [Source:HGNC Symbol;Acc:14348]	1	GRCh37	24.3367	21.5124	20.4621	16.4933	11.4675	12.8174	14.4523	10.2831	14.3808	16.9934	21.9288	11.7481	16.0416	19.4058	19.7341	9.22252	6.75873	11.0502	10.0672	22.2492	15.5778	20.266	16.3031	15.7789	15.9101	18.6693	10.9927	11.322	10.315	10.3053	11.2196	11.1133	12.7262	12.2201	10.6216	14.0533	11.5655	9.87705	13.5942	17.7604	28.2767	17.0256
ENSG00000054118	THRAP3	thyroid hormone receptor associated protein 3 [Source:HGNC Symbol;Acc:22964]	1	GRCh37	91.3332	101.005	72.6351	80.2394	96.6354	61.4915	76.6189	96.764	84.8586	82.4718	75.5124	79.5699	79.7845	97.1414	90.3721	84.7559	54.3716	104.705	64.5533	78.2297	78.345	80.1076	65.903	82.0602	87.268	81.4342	79.1773	92.0932	65.7118	78.7017	67.3824	67.0584	94.4803	92.4978	70.3144	98.1337	90.7246	80.2835	88.994	84.1017	68.2545	56.7778
ENSG00000054148	PHPT1	phosphohistidine phosphatase 1 [Source:HGNC Symbol;Acc:30033]	1	GRCh37	8.97614	8.08897	5.36155	5.75561	6.42704	8.99705	10.0527	8.71608	26.4201	20.3901	18.5043	10.0444	18.6038	13.4049	16.5272	6.3005	9.32634	4.25496	6.59941	13.3249	5.8652	9.77578	6.77123	14.7794	13.8903	9.54259	5.84507	5.43695	6.08964	7.33177	9.39039	10.0896	4.43165	4.31781	4.95972	6.84263	6.32092	5.13086	8.73071	6.79869	13.1931	19.6091
ENSG00000054179	ENTPD2	ectonucleoside triphosphate diphosphohydrolase 2 [Source:HGNC Symbol;Acc:3364]	-1	GRCh37	0	0	0	0	0	0	0	0	0.0229011	0	0	0.0088764	0	0	0	0	0	0	0	0	0.0105203	0	0	0	0	0	0	0	0	0	0	0	0	0	0	0	0	0	0.0173334	0	0	0.010897
ENSG00000054219	LY75	lymphocyte antigen 75 [Source:HGNC Symbol;Acc:6729]	-1	GRCh37	1.89324	2.93503	2.26631	2.34778	2.94913	2.46667	2.12343	3.04462	3.88136	3.63445	2.98015	2.50817	2.52375	2.16394	2.19483	3.4999	2.83494	3.62419	2.39535	2.63234	2.78763	2.99035	3.63571	1.25132	1.93731	2.57988	2.52476	2.82299	2.31894	2.68569	2.63489	3.40853	3.53565	2.95183	3.38448	2.98058	2.41495	4.00353	3.06357	2.76257	2.15866	1.68865
ENSG00000054267	ARID4B	AT rich interactive domain 4B (RBP1-like) [Source:HGNC Symbol;Acc:15550]	-1	GRCh37	10.1034	14.0978	15.2329	17.7031	20.5373	11.7343	18.7042	24.5897	19.1956	20.3612	16.4189	16.9424	13.688	12.9713	15.76	20.3312	14.6412	22.5984	10.2402	14.9367	18.7669	16.1022	19.0079	13.5307	14.5902	16.7006	20.6413	19.3914	18.3334	23.815	17.066	26.6712	19.8666	21.5255	20.0526	16.3163	14.318	17.3888	14.3845	16.346	15.7365	14.5364
ENSG00000054277	OPN3	opsin 3 [Source:HGNC Symbol;Acc:14007]	-1	GRCh37	9.13909	9.11774	4.33665	2.98691	3.90134	3.35542	19.6588	14.111	1.95797	4.82666	10.8743	4.35866	5.06769	6.55564	7.19588	8.66743	11.0791	7.78884	6.31591	10.2014	9.04231	10.7989	11.8704	5.53553	3.9465	6.60332	6.69749	9.68809	1.64372	9.28753	12.2561	27.3614	6.02503	8.69822	6.91714	7.61797	8.7953	7.80574	8.0655	6.48986	6.68203	3.28142
ENSG00000054282	SDCCAG8	serologically defined colon cancer antigen 8 [Source:HGNC Symbol;Acc:10671]	1	GRCh37	6.32504	5.81472	8.8047	10.9048	7.05657	4.4844	5.74818	5.59796	7.98649	10.3479	9.38164	9.91534	6.58903	6.56235	5.74499	7.00257	2.14642	4.47647	3.9803	10.8029	12.5279	11.0615	11.8645	5.40045	4.32612	5.24249	8.26334	8.94865	6.52282	6.27317	5.46267	7.32171	6.66513	7.28703	6.00924	4.67555	3.97262	4.58111	4.08389	10.0804	9.27846	8.16857
ENSG00000054356	PTPRN	protein tyrosine phosphatase, receptor type, N [Source:HGNC Symbol;Acc:9676]	-1	GRCh37	0.00191252	0	0.0040869	0.00710878	0	0	0	0	0	0	0	0.00282914	0	0	0	0	0	0	0.0310276	0	0	0	0	0.00954385	0	0	0	0	0	0.00401275	0.0136406	0	0	0	0.00435559	0	0	0	0	0	0	0.00347317
ENSG00000054392	HHAT	hedgehog acyltransferase [Source:HGNC Symbol;Acc:18270]	1	GRCh37	3.85789	3.2815	3.81943	5.29023	2.34474	3.63854	4.15932	3.52417	4.46344	6.13791	2.59776	4.36313	3.21497	2.86653	2.80659	3.61231	1.68486	2.49937	4.16906	2.52862	2.87575	1.63137	1.81024	3.69494	3.06961	4.82985	2.88768	3.85293	4.47995	3.38747	2.67547	3.14564	5.44068	5.85476	3.90302	3.4239	2.17462	4.65347	2.99585	6.45498	4.22165	3.55308
ENSG00000054523	KIF1B	kinesin family member 1B [Source:HGNC Symbol;Acc:16636]	1	GRCh37	0.989411	0.838196	0.601085	0.627319	0.798288	0.888725	1.62081	2.61143	0.759995	0.408358	1.55969	2.48735	1.53327	0.849943	0.915972	1.73566	0.99168	1.96122	2.50264	1.10253	2.40632	3.26556	3.44779	1.01599	0.5799	1.40141	0.697611	1.03037	2.25299	1.98787	4.13341	10.1656	1.35989	1.50624	1.0209	2.46505	2.24245	1.94754	1.71278	3.02759	2.60303	0.741093
ENSG00000054598	FOXC1	forkhead box C1 [Source:HGNC Symbol;Acc:3800]	1	GRCh37	0.0045835	0	0	0.0170367	0.0635273	0	0	0.0227574	0.0349861	0.0179149	0.235461	0.0813631	0.156618	0.0343515	0	0.0634088	0.0120335	0.15195	0.11154	0	0	0.0160093	0	0	0	0	0.436233	1.32772	0.034572	0	0.098072	0	0.0398866	0	0.0104385	0.115777	0	0	0.0397206	0.0725695	0.0109159	0.149827
ENSG00000054611	TBC1D22A	TBC1 domain family, member 22A [Source:HGNC Symbol;Acc:1309]	1	GRCh37	10.2897	9.40235	7.38243	13.472	4.7263	10.6372	4.74025	5.39723	6.72889	6.40227	7.29592	8.0666	6.23311	6.05627	6.10982	6.01531	7.1465	4.49229	8.854	7.92931	5.88984	7.67686	6.54942	6.47973	6.30538	7.91044	6.48389	5.17621	9.13146	6.42366	10.9605	6.31299	7.30857	7.5765	6.23318	6.43735	6.32071	7.4637	6.53828	5.69878	7.58214	5.41927
ENSG00000054654	SYNE2	spectrin repeat containing, nuclear envelope 2 [Source:HGNC Symbol;Acc:17084]	1	GRCh37	25.9676	27.7404	35.254	40.4189	37.2309	28.2106	50.7188	64.5717	14.2658	11.4284	39.1958	35.1872	21.0453	42.4661	30.204	73.7313	59.5227	47.5364	26.2134	20.5361	26.7995	15.7021	16.6524	26.7877	28.9354	34.2618	40.0383	45.7324	32.3945	46.56	44.2091	59.4809	55.0351	58.3976	32.5501	45.7929	39.9772	61.7229	57.4421	65.7424	45.0793	12.9778
ENSG00000054690	PLEKHH1	pleckstrin homology domain containing, family H (with MyTH4 domain) member 1 [Source:HGNC Symbol;Acc:17733]	1	GRCh37	0.578398	0.542027	0.271543	0.33117	0.0607318	0.124722	0.115517	0.101528	0	0	0.10786	0.0669796	0.0374316	0.138657	0.0857418	0.383917	0.161055	0.532632	0.992268	0.0726477	0.0230471	0.0357112	0.0386528	0.2794	0.333023	0.187023	0.110051	0.126929	0.490251	0.232906	0.348982	0.0127806	0.209723	0.167324	0.116423	0.521788	0.314633	0.53092	0.434576	0.201521	0.177404	0
ENSG00000054793	ATP9A	ATPase, class II, type 9A [Source:HGNC Symbol;Acc:13540]	-1	GRCh37	6.84821	6.32904	6.85629	12.4202	0.855693	1.38719	0.957777	1.54682	37.1347	36.9685	11.558	5.58647	7.84881	2.61962	6.28005	0.10512	0.0548603	0.23616	0.797434	27.4339	27.4536	31.5896	29.0971	16.0237	15.8671	16.7586	9.25835	11.1798	3.03046	0.920704	4.08494	3.97687	0.0165311	0.0450249	0.00432626	1.82339	1.75767	0.168985	0.53228	4.77358	3.04925	22.9548
ENSG00000054796	SPO11	SPO11 meiotic protein covalently bound to DSB [Source:HGNC Symbol;Acc:11250]	1	GRCh37	0	0	0	0	0	0	0	0	0	0	0	0	0	0	0	0	0	0	0	0	0	0	0	0	0	0	0	0	0	0	0	0	0	0	0	0	0	0	0	0	0	0
ENSG00000054803	CBLN4	cerebellin 4 precursor [Source:HGNC Symbol;Acc:16231]	-1	GRCh37	0	0	0	0	0	0	0	0	0	0	0	0	0	0	0	0	0	0	0	0.0152861	0	0	0	0.0869066	0.0319083	0	0	0.0504479	0	0	0	0	0	0	0	0	0	0	0	0	0	0.0284641
ENSG00000054938	CHRDL2	chordin-like 2 [Source:HGNC Symbol;Acc:24168]	-1	GRCh37	0	0	0	0	0	0	0	0	0	0	0	0	0	0	0	0	0	0	0	0	0	0	0	0	0	0	0	0.0248218	0	0	0	0	0	0	0.0117089	0	0	0	0	0	0	0
ENSG00000054965	FAM168A	family with sequence similarity 168, member A [Source:HGNC Symbol;Acc:28999]	-1	GRCh37	7.91481	7.85841	9.66721	10.4269	10.4129	15.2474	14.4273	12.8853	15.9321	13.522	12.6186	17.0469	12.5253	14.0917	13.9023	16.149	13.3484	10.2772	18.1599	11.1619	11.3307	11.3288	11.1916	13.3637	12.5932	10.2976	10.0112	11.2617	15.058	10.9622	16.5649	14.3142	11.1426	13.5227	9.54386	12.5568	11.1507	12.1175	8.30753	22.6023	15.2182	14.047
ENSG00000054967	RELT	RELT tumor necrosis factor receptor [Source:HGNC Symbol;Acc:13764]	1	GRCh37	4.50588	5.03258	4.18686	7.16189	3.4118	9.7502	3.67629	3.64802	8.62226	7.87295	7.7511	9.28652	9.12297	6.68654	6.71754	2.9387	2.85737	2.15407	6.94823	4.21892	2.02427	5.51665	3.88875	7.54496	6.97504	7.11381	4.1723	3.59548	6.76714	4.72963	7.40596	4.61954	5.2847	6.61437	3.47749	5.67234	4.2164	5.2703	5.86188	5.75993	6.83261	5.05579
ENSG00000054983	GALC	galactosylceramidase [Source:HGNC Symbol;Acc:4115]	-1	GRCh37	6.579	6.8346	9.57205	10.0156	2.06947	2.46069	2.16038	3.02285	0.0530098	0.425258	5.12846	6.3009	5.44478	3.42362	3.91944	3.7309	3.69212	4.62377	2.75567	7.17931	9.73661	3.78404	4.56395	1.56721	2.7286	3.48857	2.87336	2.36935	3.01198	5.30875	6.35657	6.74525	2.47783	2.13984	2.96815	2.2053	2.09841	3.59307	3.31007	7.58688	6.41726	9.3033
ENSG00000055044	NOP58	NOP58 ribonucleoprotein [Source:HGNC Symbol;Acc:29926]	1	GRCh37	46.6748	57.2636	45.3979	41.8147	83.1043	34.1119	49.3151	67.1025	43.9582	43.0529	44.6381	54.5643	49.257	60.8619	45.84	69.0029	34.7967	92.7198	23.7264	48.299	54.6612	44.8631	54.4971	50.4501	43.9994	53.3506	69.2061	78.6588	37.1885	68.7404	32.9959	47.1859	48.4276	44.9503	61.9615	60.5547	57.9173	60.3778	74.2341	45.8309	45.4968	49.0344
ENSG00000055070	SZRD1	SUZ RNA binding domain containing 1 [Source:HGNC Symbol;Acc:30232]	1	GRCh37	19.6368	23.5399	15.0566	15.8969	20.9199	35.9078	18.676	21.3009	33.8394	23.624	23.3599	22.3081	24.1765	23.1731	21.4301	26.4061	31.6972	21.5158	37.453	19.5243	13.923	21.0878	17.2985	27.5152	29.9276	20.6966	21.6854	21.58	24.2381	17.7863	30.0643	18.6388	27.6456	25.0858	22.3226	32.7876	25.233	29.4591	24.8721	22.5764	25.1428	30.0095
ENSG00000055118	KCNH2	potassium voltage-gated channel, subfamily H (eag-related), member 2 [Source:HGNC Symbol;Acc:6251]	-1	GRCh37	0.0743021	0.030719	0.360858	0.376608	0.702154	2.30717	0.761265	0.29066	0.0343729	0.0176009	0.00722918	0.0199842	0.00641138	0.123748	0	0.21804	0.271919	0.317234	1.40177	0.665349	0.296067	1.6751	1.25128	7.15721	9.02522	0.332659	0.312511	0.282629	1.90209	0.63776	0.53797	0.295526	2.87048	1.36084	0.979403	1.86871	1.92055	0.252092	0.253658	9.16172	16.993	0
ENSG00000055130	CUL1	cullin 1 [Source:HGNC Symbol;Acc:2551]	1	GRCh37	3.6114	4.28923	10.8575	9.79865	26.6626	16.6129	5.44122	5.12942	43.1845	58.0456	6.23367	6.63995	7.06276	5.43991	7.97977	9.64098	4.86342	7.19669	4.4249	8.57278	9.2984	9.14548	8.74395	8.50341	7.47883	4.78081	2.64884	4.14924	5.42443	6.54952	7.57477	6.13696	7.03334	6.05122	6.28764	4.38677	3.56014	38.6495	37.3035	31.6763	23.0555	16.125
ENSG00000055147	FAM114A2	family with sequence similarity 114, member A2 [Source:HGNC Symbol;Acc:1333]	-1	GRCh37	6.00775	5.83116	6.59448	7.19822	6.24171	4.30161	6.22098	7.00164	6.93945	3.32218	6.65973	5.65804	6.07825	4.6932	4.65536	6.43049	3.47722	7.64484	4.17699	5.85676	7.43832	5.83636	6.0259	5.5911	5.57442	6.03317	5.58264	5.92219	8.12312	5.81114	5.13221	6.2225	6.3775	5.72325	7.15451	5.92513	5.84391	4.77009	5.28025	8.23064	8.14877	9.62533
ENSG00000055163	CYFIP2	cytoplasmic FMR1 interacting protein 2 [Source:HGNC Symbol;Acc:13760]	1	GRCh37	49.1059	44.8668	51.56	59.4577	46.0711	74.6227	48.2267	58.1263	36.4236	15.2957	47.9082	62.9825	49.3424	28.3452	24.4373	98.2827	79.5801	61.8144	115.595	53.2323	51.4094	54.6379	49.6843	52.3261	53.4314	49.1429	37.2025	40.5811	71.6673	56.3561	121.885	95.3977	64.6889	67.852	50.081	60.587	52.6405	67.978	43.3459	39.2173	32.6752	32.2575
ENSG00000055208	TAB2	TGF-beta activated kinase 1/MAP3K7 binding protein 2 [Source:HGNC Symbol;Acc:17075]	1	GRCh37	23.5426	37.3385	27.7401	38.8377	14.0522	16.272	9.24462	13.501	21.2375	31.3805	15.4613	23.1483	17.3923	21.2841	19.2103	34.8846	15.6862	17.7607	24.0772	26.8697	32.7272	24.2472	23.0837	12.7341	16.1376	17.7473	17.4426	21.7651	24.7114	14.2833	19.3842	13.5774	14.1357	16.1612	18.0532	12.6539	11.0518	17.6458	13.9738	23.2236	17.0295	17.0267
ENSG00000055211	GINM1	glycoprotein integral membrane 1 [Source:HGNC Symbol;Acc:21074]	1	GRCh37	9.19285	10.9312	13.1413	13.0356	9.30269	7.9674	11.3115	11.4457	15.1283	15.1635	11.892	12.2784	12.4479	13.221	11.4652	14.5357	13.6543	14.6204	11.0743	10.3842	12.1742	11.0221	12.0894	8.63939	9.94379	8.97617	13.5174	12.0795	12.0601	13.8466	12.682	13.6833	11.9875	11.7439	17.0624	11.3111	11.7662	9.87385	8.64866	12.2403	11.0303	15.3925
ENSG00000055332	EIF2AK2	eukaryotic translation initiation factor 2-alpha kinase 2 [Source:HGNC Symbol;Acc:9437]	-1	GRCh37	9.70616	12.7212	9.27486	15.1606	17.7374	13.7924	13.6075	21.6155	28.1446	27.5714	13.9449	15.9121	14.3087	17.729	17.7135	26.0991	22.7282	21.8218	16.8081	17.7198	21.4841	16.9714	19.2198	10.7904	11.2466	13.7774	20.5972	22.4512	18.1974	19.4956	19.3135	47.7141	17.6257	19.6586	18.7185	17.8729	20.2203	17.9244	13.5011	27.4902	15.33	10.9986
ENSG00000055483	USP36	ubiquitin specific peptidase 36 [Source:HGNC Symbol;Acc:20062]	-1	GRCh37	5.82096	4.85408	4.59283	8.52478	4.79653	12.0672	3.64635	4.45392	8.54457	10.8864	3.72327	6.01971	3.54844	3.80707	3.70479	6.66692	3.56654	4.13875	9.76987	3.83693	3.62982	4.31017	3.77176	4.66077	3.7605	3.88708	6.48871	7.01291	9.11889	5.61141	8.81212	4.45263	6.11562	7.15319	5.84885	5.99203	4.77941	11.3582	7.37922	5.69554	4.674	3.97755
ENSG00000055609	KMT2C	lysine (K)-specific methyltransferase 2C [Source:HGNC Symbol;Acc:13726]	-1	GRCh37	11.2967	10.1582	31.3531	50.8878	11.645	19.9682	11.621	15.5643	13.6517	19.341	14.8016	35.6084	12.5392	11.8253	12.8404	29.0462	11.1436	13.0596	21.9866	17.237	26.4	15.0422	17.7045	13.3584	9.55107	11.7303	22.2484	19.5324	28.6138	18.6368	24.3155	19.5804	20.159	24.6589	14.7516	14.2895	13.0988	41.4606	26.0777	29.3787	20.292	7.99191
ENSG00000055732	MCOLN3	mucolipin 3 [Source:HGNC Symbol;Acc:13358]	-1	GRCh37	0	0	0	0	0	0	0	0	0	0	0.0153185	0	0.00679279	0.00595952	0	0	0.00313147	0.0197709	0	0	0	0	0	0	0	0	0.00946005	0.0230341	0	0	0	0	0.0103797	0	0	0	0	0	0	0	0	0
ENSG00000055813	CCDC85A	coiled-coil domain containing 85A [Source:HGNC Symbol;Acc:29400]	1	GRCh37	0	0	0	0	0	0	0	0	0	0	0	0	0	0	0	0	0	0	0	0	0	0	0	0	0	0	0	0	0	0	0	0	0	0	0	0	0	0	0	0.0089742	0	0
ENSG00000055917	PUM2	pumilio RNA-binding family member 2 [Source:HGNC Symbol;Acc:14958]	-1	GRCh37	33.391	43.6202	42.5642	74.3533	51.5995	70.0669	39.4741	61.8819	41.7817	52.064	39.8687	53.9509	39.7734	48.2928	52.8144	84.7763	38.0772	56.1729	71.667	57.6569	65.8128	50.5089	53.4004	39.5665	46.0926	60.0642	69.113	61.8293	86.8228	65.0806	65.4205	56.5094	65.156	67.6995	68.8255	50.0039	45.7297	66.9292	62.0098	58.9022	42.2247	30.9803
ENSG00000055950	MRPL43	mitochondrial ribosomal protein L43 [Source:HGNC Symbol;Acc:14517]	-1	GRCh37	9.51586	9.21826	6.83175	7.14964	8.82533	10.4943	8.57684	6.87187	12.9103	10.6119	9.38446	6.1814	8.24729	9.04726	10.4377	5.62789	9.0377	5.75372	8.0974	8.56455	5.75243	8.84982	8.16789	9.42952	10.5861	9.43665	6.17246	5.65728	7.02076	8.25718	7.55331	7.99961	8.83117	7.05694	8.59004	7.78668	8.9819	6.49711	7.97052	7.20106	11.4892	13.8039
ENSG00000055955	ITIH4	inter-alpha-trypsin inhibitor heavy chain family, member 4 [Source:HGNC Symbol;Acc:6169]	-1	GRCh37	0.0694222	0.0394645	0.105081	0.0967651	0.120274	0.204415	0.15442	0.143619	0.121436	0.146977	0.065011	0.115531	0.0906033	0.0361314	0.0268111	0.160066	0.0721447	0.0239734	0.187711	0.00846307	0.0507141	0.0101033	0.0153097	0.15878	0.0706632	0.161449	0.0802961	0.0698254	0.185452	0.109244	0.134099	0.227797	0.138446	0.262811	0.158103	0.0835034	0.0710922	0.106475	0.0417786	0.294414	0.282443	0.00525299
ENSG00000055957	ITIH1	inter-alpha-trypsin inhibitor heavy chain 1 [Source:HGNC Symbol;Acc:6166]	1	GRCh37	0.104332	0.351114	1.94709	1.66753	0	0	0	0	0	0	0	0	0	0.00868808	0	0	0	0	0.00705258	0.0101751	0	0	0	0.0173545	0	0.0228363	0	0.0335801	0	0	0	0	0.015132	0	0	0.0125494	0	0	0	0.00786601	0.0496944	0.0126312
ENSG00000056050	C4orf27	chromosome 4 open reading frame 27 [Source:HGNC Symbol;Acc:26051]	-1	GRCh37	53.3392	54.4892	40.1569	30.3443	42.164	17.3321	15.0972	16.5521	12.7652	13.374	16.7089	15.9662	16.2285	22.7584	22.6054	25.1142	20.4653	39.2099	14.4581	16.6424	20.2349	16.6782	19.3622	27.5068	21.9276	25.8279	22.0336	28.1525	21.2862	27.1704	16.2828	21.0115	20.7766	21.992	32.2731	24.2579	32.5603	20.0976	20.4358	11.2482	10.7431	15.0452
ENSG00000056097	ZFR	zinc finger RNA binding protein [Source:HGNC Symbol;Acc:17277]	-1	GRCh37	26.495	31.7874	36.9879	33.2537	37.8344	24.4045	39.5495	41.7864	31.774	38.9137	40.0022	35.3842	37.166	37.7091	34.318	37.9569	31.308	38.7893	24.5771	38.0787	38.6911	33.9619	38.6281	37.8925	32.3198	36.766	35.5426	39.5537	32.0645	33.5837	24.123	32.7096	31.7205	36.1956	28.533	35.4562	30.2569	29.084	33.9402	33.0941	30.8517	24.6998
ENSG00000056277	ZNF280C	zinc finger protein 280C [Source:HGNC Symbol;Acc:25955]	-1	GRCh37	3.71288	3.4794	4.56084	6.5645	2.83529	3.54381	2.50771	4.19816	3.33113	5.14385	2.71479	3.93897	2.29118	2.27416	2.79149	4.88174	2.16617	4.52112	3.65755	6.10485	7.57357	5.89471	7.93086	3.12486	2.25575	3.71638	5.28651	6.37016	3.69029	5.32936	4.34057	5.25811	4.06475	4.29638	3.92116	3.11265	3.99751	4.64349	3.62432	5.39808	3.47526	2.16706
ENSG00000056291	NPFFR2	neuropeptide FF receptor 2 [Source:HGNC Symbol;Acc:4525]	1	GRCh37	0	0	0	0	0	0	0.0132423	0	0	0	0.0215037	0	0	0	0	0	0	0	0	0.0195953	0.0352268	0	0	0	0	0	0	0.0323346	0	0	0	0.014651	0	0	0	0	0	0	0	0	0	0
ENSG00000056487	PHF21B	PHD finger protein 21B [Source:HGNC Symbol;Acc:25161]	-1	GRCh37	0	0	0.140846	0.428729	0.0190317	0.0485187	0.00542996	0.0409063	1.61411	1.32028	0	0	0	0.0411645	0.11879	0.0379923	0.0396553	0.0455216	0.228339	0.024105	0	0	0	2.24753	2.09094	0.0540997	0.566314	1.00766	1.86429	0.380298	0.783485	1.05734	0.119494	0.0976374	0.0375263	0.0693696	0.0317629	0.0673927	0.0555314	0.0124232	0.0196212	0.548601
ENSG00000170801	HTRA3	HtrA serine peptidase 3 [Source:HGNC Symbol;Acc:30406]	1	GRCh37	0	0	0	0	0	0	0	0	0	0	0	0	0.0135467	0	0.0146986	0	0	0	0	0	0	0	0	0	0	0	0	0	0.0179418	0	0.033931	0	0	0	0	0	0	0	0	0.0107604	0	0
ENSG00000056586	RC3H2	ring finger and CCCH-type domains 2 [Source:HGNC Symbol;Acc:21461]	-1	GRCh37	10.2897	12.8568	16.4408	17.2947	14.1117	12.9268	19.1707	22.6807	18.1758	19.8016	13.7352	14.5493	9.7654	13.5829	15.6231	24.6684	17.5115	19.6783	20.5144	19.8514	25.8669	23.9951	28.8456	14.5937	10.8595	15.3618	15.9389	16.6826	20.3708	18.5229	16.7831	29.0625	19.1556	23.0565	22.2029	15.9258	16.0197	17.805	15.9035	23.4222	19.5028	13.5146
ENSG00000056661	PCGF2	polycomb group ring finger 2 [Source:HGNC Symbol;Acc:12929]	-1	GRCh37	0.0089999	0	0	0.0167262	0.0311846	0	0.0177947	0.0223426	1.33959	1.89955	0.0433442	0.0332833	0.0128136	0	0.0139032	0	0	0	0.31027	0	0.0078895	0.0314349	0.0119085	0.104793	0.137412	0.0738715	0.017845	0.0217252	0.509126	0.0377663	0.256758	0.00984386	0	0	0	0	0	0.0276068	0	0	0	0
ENSG00000056736	IL17RB	interleukin 17 receptor B [Source:HGNC Symbol;Acc:18015]	1	GRCh37	69.4952	95.2615	169.121	152.497	0	0	0.215935	0.232391	0.0595444	0.0813072	0.13358	0.0153861	0.0740432	0	0	3.20157	0.450566	0.215508	0.084371	47.4425	51.2605	37.4372	35.2322	0.259518	0.0423483	0.529312	0.0206234	0.0502155	0.0196132	0.0218231	0	0.0113765	0.0678848	0.390332	0.0236876	0.243962	0.0300744	0.0319051	0.0901361	0.0941021	0	0.0283329
ENSG00000169495	HTRA4	HtrA serine peptidase 4 [Source:HGNC Symbol;Acc:26909]	1	GRCh37	0.067873	0.0617342	0.145039	0.280313	0.104524	0.288677	0.14911	0.29955	0.172693	0.353715	0.314775	0.390456	0.171794	0.0188401	0.116502	0.208659	0.0890966	0	0.519979	0.375098	0.343771	0.579498	0.638636	0.0752665	0.030705	0.148561	0.209345	0.218455	0.142207	0.110761	0.188256	0.527913	0.196882	0.357491	0.171749	0.0544267	0.0545144	0.196631	0.152493	0.477608	0.395128	0.136954
ENSG00000056998	GYG2	glycogenin 2 [Source:HGNC Symbol;Acc:4700]	1	GRCh37	1.83733	1.77363	0.472259	0.692596	2.25225	5.04002	4.86657	7.14308	1.27345	2.98094	0	0.0128204	0	0.0216511	0.0133884	2.15812	2.26396	1.50839	4.12142	2.99209	2.63629	3.55684	2.94716	5.20422	6.22804	6.98558	2.19959	3.5147	0.13074	1.78203	1.2208	0.265423	7.78704	9.51757	8.52661	2.73645	2.17389	0.564924	0.625876	2.05826	1.92985	0.173127
ENSG00000057019	DCBLD2	discoidin, CUB and LCCL domain containing 2 [Source:HGNC Symbol;Acc:24627]	-1	GRCh37	1.46025	1.95786	2.03637	2.55238	2.4182	2.43047	2.04489	3.30506	0.0641816	0.0328647	1.91678	3.0847	2.24265	3.20339	3.39023	2.58818	1.72187	3.75151	3.7485	1.32025	1.82799	1.20902	1.60582	2.27513	2.04838	2.07509	2.23407	3.36935	2.97025	3.93711	3.03851	0.377071	3.30491	3.36031	3.2458	2.67512	2.26106	2.91668	2.94301	0.0158485	0	0
ENSG00000057149	SERPINB3	serpin peptidase inhibitor, clade B (ovalbumin), member 3 [Source:HGNC Symbol;Acc:10569]	-1	GRCh37	0	0	0	0	0	0	0	0	0	0	0	0	0	0	0	0	0	0	0	0	0	0	0	0	0	0	0	0.0429247	0	0	0	0	0	0	0	0	0	0	0	0	0	0
ENSG00000057252	SOAT1	sterol O-acyltransferase 1 [Source:HGNC Symbol;Acc:11177]	1	GRCh37	11.0323	12.5048	14.9151	15.2638	14.0578	10.3057	10.7667	13.9534	6.80749	8.66629	10.848	12.9569	12.8128	9.66966	10.1473	13.7364	5.45549	14.3175	11.6807	14.4335	16.8886	16.0381	18.9584	7.43987	6.00008	9.44814	10.031	11.7458	9.39563	10.6523	11.3197	13.1947	10.7423	11.4122	12.7442	9.21692	10.0908	14.6776	14.2374	12.7281	9.67826	6.94348
ENSG00000057294	PKP2	plakophilin 2 [Source:HGNC Symbol;Acc:9024]	-1	GRCh37	0.00520657	0.0355174	0	0	0	0.0076654	0	0	0	0.0203502	0.00835841	0	0.00741286	0.0130071	0	0	0	0.0215757	0	0	0	0	0	0	0	0	0.0206472	0.0251367	0	0	0	0	0.0113272	0	0.00592874	0	0.00376364	0.00399273	0	0	0.00619986	0.0047276
ENSG00000057468	MSH4	mutS homolog 4 [Source:HGNC Symbol;Acc:7327]	1	GRCh37	0.154801	0.395999	0.982051	1.18674	0.938671	0.982845	0.526063	0.816632	0.313863	0.378156	0.729999	0.873034	0.812716	0.66468	0.523116	0.602305	0.114303	0.360835	0.75538	0.339684	0.339253	0.405516	0.371252	0.51499	0.187112	0.333535	0.287755	0.560519	0.310147	0.365394	0.707298	0.814838	0.841943	0.802604	0.627969	0.36658	0.202818	0.215164	0.265505	0.393898	0.437791	0.0878501
ENSG00000057593	F7	coagulation factor VII (serum prothrombin conversion accelerator) [Source:HGNC Symbol;Acc:3544]	1	GRCh37	0	0.0113689	0	0	0	0	0	0	0	0	0	0	0	0	0	0	0	0	0.00844934	0	0	0	0	0.0693053	0.0763375	0.0273589	0	0	0	0	0	0	0	0	0	0	0	0.00639027	0.0120356	0	0	0.00756641
ENSG00000057608	GDI2	GDP dissociation inhibitor 2 [Source:HGNC Symbol;Acc:4227]	-1	GRCh37	113.886	95.5755	113.282	76.3303	131.507	72.637	121.252	106.823	74.5023	64.3252	88.5367	87.0653	87.8578	97.0943	78.3713	100.695	84.4141	142.404	83.8138	76.4958	97.7365	73.533	83.0926	108.38	89.4406	94.1886	96.8006	104.609	83.7998	102.826	72.0869	91.6621	81.0515	74.4518	116.358	105.273	129.069	91.2797	102.651	89.6173	101.508	128.306
ENSG00000057657	PRDM1	PR domain containing 1, with ZNF domain [Source:HGNC Symbol;Acc:9346]	1	GRCh37	0	0.00676889	0.00530097	0.0461027	0	0	0.152048	0.1478	0.899414	0.639926	0.151329	0.231184	0.317866	0	0	0.257383	0.289815	0	0.160979	0.0217736	0.0130476	0	0	0.0165053	0.00505001	0.0162891	0	0.0479053	0.0280663	0.187373	2.19389	0.700027	0	0	0	0.0268544	0.0537954	0.33481	0.286632	0.123438	0.13588	0.518066
ENSG00000057663	ATG5	autophagy related 5 [Source:HGNC Symbol;Acc:589]	-1	GRCh37	10.4966	10.7558	15.9689	14.0978	14.3977	8.93912	14.4968	13.5939	14.1527	19.1207	12.113	12.609	10.8344	10.0787	10.4744	14.2594	13.3138	14.7494	8.18961	12.4045	13.9277	10.8005	12.7755	5.54544	4.5983	6.1602	12.2625	12.2269	10.113	13.3391	11.5154	16.7348	11.2647	11.6744	14.5246	9.7054	12.1484	11.7393	12.7356	15.0809	16.0135	17.7313
ENSG00000057704	TMCC3	transmembrane and coiled-coil domain family 3 [Source:HGNC Symbol;Acc:29199]	-1	GRCh37	0.00242507	0	0	0	0.0168057	0.0428439	0.129461	0.19265	0.342448	0.303314	0	0.010762	0.00690539	0.00605832	0.0224777	0.587103	0.413839	0.0200987	0.00983573	0.00709521	0	0	0	0.22993	0.3752	0.0238861	0.0192337	0	0.402414	0.0356171	0.129721	0.286468	0.0949657	0.00957974	0.0386601	0.0437544	0.0385659	2.10518	1.28896	1.73328	1.26482	0.5549
ENSG00000057757	PITHD1	PITH (C-terminal proteasome-interacting domain of thioredoxin-like) domain containing 1 [Source:HGNC Symbol;Acc:25022]	1	GRCh37	30.2254	29.7202	27.306	19.5304	34.71	24.0055	29.7524	25.299	35.2523	32.1476	28.9836	30.2889	34.9043	30.117	28.9848	22.3469	32.2006	30.5493	25.3564	27.4899	26.3568	30.1417	28.4986	30.7288	30.9129	29.6855	27.2284	27.7753	20.9337	26.6135	19.7688	24.7119	24.4663	26.3809	25.1015	28.2452	33.0606	23.722	27.2247	32.3677	28.5903	32.9313
ENSG00000057935	MTA3	metastasis associated 1 family, member 3 [Source:HGNC Symbol;Acc:23784]	1	GRCh37	8.84792	10.2277	7.77672	9.96893	9.5415	12.1228	13.3163	15.7853	3.43098	3.40283	2.9487	4.11101	2.45779	17.3884	13.9568	10.8975	8.27432	9.57937	11.7318	2.48166	3.29625	2.30542	2.47386	5.54674	9.13833	8.08977	12.7914	10.6269	21.9698	14.4222	17.4086	13.0309	23.9372	23.142	15.77	12.2646	9.24671	11.8503	9.7317	4.48886	4.8154	5.20141
ENSG00000058056	USP13	ubiquitin specific peptidase 13 (isopeptidase T-3) [Source:HGNC Symbol;Acc:12611]	1	GRCh37	6.00524	7.63127	5.86832	10.0126	5.52635	7.90973	4.17871	7.44481	2.70772	3.41689	4.92246	7.74252	5.58094	6.23849	7.47828	8.75316	5.55106	8.17617	9.80937	8.20992	8.76292	8.18606	7.31192	5.48342	5.40759	6.68689	8.8636	7.7181	9.21305	6.51596	7.95736	5.14332	7.61567	8.41527	7.79315	6.36318	6.07032	8.77689	6.45109	9.53929	5.39439	3.4369
ENSG00000058063	ATP11B	ATPase, class VI, type 11B [Source:HGNC Symbol;Acc:13553]	1	GRCh37	20.9071	28.7001	50.1435	49.0764	40.3382	25.1426	37.7879	45.4836	28.7526	32.3403	26.5882	30.808	24.6029	28.611	27.316	46.6446	39.1159	46.4907	24.4062	24.2939	27.2843	21.5911	25.8157	24.5144	26.452	25.5358	40.1705	41.9625	34.3474	42.4352	31.7247	48.8172	34.4172	33.2013	33.3522	27.855	26.7735	35.8894	31.3308	35.8907	33.0893	0.0561606
ENSG00000058085	LAMC2	laminin, gamma 2 [Source:HGNC Symbol;Acc:6493]	1	GRCh37	1.09627	1.62745	2.49744	2.84518	0	0	0.0095487	0	0.0276472	0	0	0	0.00687584	0	0	0.0167026	0	0	0	0	0	0	0	0.0160664	0.10323	0.0237838	0.00957572	0.0116578	0	0	0	0.021129	0	0	0	0	0	0	0	0.0054616	0	0
ENSG00000058091	CDK14	cyclin-dependent kinase 14 [Source:HGNC Symbol;Acc:8883]	1	GRCh37	0.00923802	0	0.0148057	0	0.0640195	0.0476026	0.10046	0.0688011	0.0528858	0.0992956	0.0148303	0.00683279	0.019729	0.0461569	0.0570842	0.047925	0.0121267	0.0574227	0.107721	0.0472997	0.0607368	0.911532	0.990108	0.0653077	0.0188063	0.0227478	0.045793	0.0669001	0.0609696	0.0145371	0.0247079	0.25766	0.0502446	0.0273697	0.0105194	0.0250016	0.0467448	0.0106265	0.0133428	0.00522369	0.0220009	0.0377469
ENSG00000058262	SEC61A1	Sec61 alpha 1 subunit (S, cerevisiae) [Source:HGNC Symbol;Acc:18276]	1	GRCh37	53.4527	51.0596	43.8897	42.6096	38.4856	55.8216	49.9737	42.6878	49.5406	52.2473	70.3722	47.5343	58.4555	40.3018	40.7391	40.438	40.4241	34.3178	63.7524	39.7299	31.7633	38.536	33.9506	66.6274	66.6758	70.1169	34.7218	37.5621	46.9244	37.0733	57.6019	45.3564	33.8967	33.4583	27.9763	47.1195	49.199	41.4217	46.5717	38.459	40.3667	47.1518
ENSG00000058272	PPP1R12A	protein phosphatase 1, regulatory subunit 12A [Source:HGNC Symbol;Acc:7618]	-1	GRCh37	11.4618	17.096	21.2167	24.0639	23.9842	12.9805	20.7265	28.1434	16.2212	22.501	19.5639	18.5288	17.1598	19.6686	19.6703	26.9494	18.6309	28.0442	12.6672	20.3813	21.0578	20.8144	23.1281	16.7278	16.6509	19.2664	20.276	21.8267	19.4402	24.1255	17.0335	25.7318	22.0544	23.3958	20.7909	18.829	17.0424	18.1089	17.4298	15.4843	13.9482	12.2647
ENSG00000058335	RASGRF1	Ras protein-specific guanine nucleotide-releasing factor 1 [Source:HGNC Symbol;Acc:9875]	-1	GRCh37	0.0345718	0.02979	0.0155531	0.0270532	0.0126096	0.042862	0.0359767	0.0361372	0.125	0.0426715	0.0233685	0.0107666	0.00518123	0	0.0224872	0	0.0191083	0	0.0110699	0.0266183	0.0191409	0.0444878	0.0529676	0.01816	0.0333378	0.0418183	0	0.00878467	0.0480356	0.00763546	0.00648881	0	0.00791715	0	0.0041439	0.0131319	0.0026306	0.00279073	0.00525612	0.00823109	0.021667	0.204871
ENSG00000058404	CAMK2B	calcium/calmodulin-dependent protein kinase II beta [Source:HGNC Symbol;Acc:1461]	-1	GRCh37	0.0193643	0.0158516	0	0	0	0	0	0	0.0369522	0.0302747	0	0	0	0.00967519	0.00598286	0.0133944	0	0	0.00785388	0	0.00339503	0	0.010249	0.0386526	0.0394209	0.0317886	0	0.00934885	0.0219088	0	0.0138111	0.00423604	0	0	0	0	0.00279955	0.00593992	0.00559369	0	0	0.0316493
ENSG00000058453	CROCC	ciliary rootlet coiled-coil, rootletin [Source:HGNC Symbol;Acc:21299]	1	GRCh37	3.42666	5.91434	2.73261	6.79208	2.07352	6.35073	2.25723	1.99848	6.30107	5.0051	5.55248	2.9771	4.5795	6.64729	7.00489	1.18266	5.58296	0.885647	4.8217	1.77168	0.527709	2.48829	2.42729	3.53726	5.17386	5.04049	2.14709	1.135	5.54808	8.45269	14.7731	7.26223	6.98993	5.45955	4.84702	4.55016	6.35989	3.41448	3.0714	0.539796	0.992528	0.692149
ENSG00000058600	POLR3E	polymerase (RNA) III (DNA directed) polypeptide E (80kD) [Source:HGNC Symbol;Acc:30347]	1	GRCh37	10.6404	11.6282	7.45304	8.55976	8.99864	12.1938	8.73319	8.33071	11.9781	10.4903	10.2646	10.1803	10.8451	10.3079	10.3163	7.20167	4.76702	5.96958	8.00828	10.2826	7.55935	11.1489	9.36252	9.93513	9.14827	10.6719	10.1463	10.7953	8.64086	8.98335	8.99904	7.96962	9.4602	8.48312	6.78221	9.66079	7.15157	10.6678	9.97356	8.81097	9.98583	6.04246
ENSG00000058668	ATP2B4	ATPase, Ca++ transporting, plasma membrane 4 [Source:HGNC Symbol;Acc:817]	1	GRCh37	40.5052	30.0017	54.2253	74.7769	33.2264	66.5206	45.2141	52.977	27.7891	38.1723	39.2626	73.6321	37.5468	16.5456	20.3221	79.111	43.2651	39.4	61.4397	52.6496	67.2768	54.3154	56.301	55.8702	36.5111	39.9623	33.2315	39.4137	77.4154	48.8493	83.9484	50.4757	38.9159	42.9263	28.8193	40.0333	40.4573	63.9612	42.6811	69.5222	52.3898	21.862
ENSG00000058673	ZC3H11A	zinc finger CCCH-type containing 11A [Source:HGNC Symbol;Acc:29093]	1	GRCh37	19.741	24.3733	33.9672	31.5666	38.5809	28.3157	45.2122	48.102	29.5214	34.9063	29.7198	34.5851	24.5304	30.1925	31.1656	36.9316	29.5295	36.2995	28.3008	28.1498	37.1295	25.8284	32.246	37.462	28.2741	28.3588	39.8854	39.9158	41.0459	43.3129	32.6205	39.2508	43.8761	45.8567	35.4696	33.1492	29.1477	29.6379	27.501	32.0697	28.3405	28.4552
ENSG00000058729	RIOK2	RIO kinase 2 [Source:HGNC Symbol;Acc:18999]	-1	GRCh37	7.4316	7.45158	8.92217	6.84172	9.63155	3.88101	9.31139	8.93945	9.47988	8.24942	7.71695	8.30876	7.44905	8.05611	8.90756	8.83893	6.95093	11.5664	3.92492	7.90585	10.3963	8.7159	10.4261	8.29686	6.23745	7.62721	8.06234	8.5954	5.08994	6.98895	3.77869	8.11593	7.57166	6.88551	9.50221	7.97877	8.70983	7.14361	7.11708	6.81322	6.77723	8.44798
ENSG00000058799	YIPF1	Yip1 domain family, member 1 [Source:HGNC Symbol;Acc:25231]	-1	GRCh37	11.6379	8.32068	13.9591	10.3205	9.45127	8.69057	15.4741	10.5218	10.4368	10.3058	9.6559	8.66993	7.9462	8.22945	8.70832	11.7074	8.3271	10.3757	10.7651	8.36925	10.7416	9.7714	9.3653	11.5872	9.39704	10.2413	6.79514	8.74538	11.8695	7.42522	8.38027	8.61368	9.1903	10.1672	7.83661	10.2717	8.55419	8.10948	8.02065	8.14682	9.6441	11.7358
ENSG00000058804	NDC1	NDC1 transmembrane nucleoporin [Source:HGNC Symbol;Acc:25525]	-1	GRCh37	20.9283	22.7603	24.8135	20.7227	35.6293	23.691	24.2	28.7656	22.8982	26.1202	19.7278	21.1141	23.7253	26.7412	25.3149	24.4109	23.4013	33.7366	21.2518	25.7907	32.145	24.5023	29.6624	31.3934	31.8441	30.7397	33.6635	30.6595	25.528	32.2649	23.1294	20.0573	19.9875	19.7506	24.679	25.4361	27.8991	24.3735	27.89	29.5068	23.3383	23.4228
ENSG00000058866	DGKG	diacylglycerol kinase, gamma 90kDa [Source:HGNC Symbol;Acc:2853]	-1	GRCh37	1.15854	0.903219	1.05487	1.08058	0.0797881	0.0720407	0.0426834	0.11433	0.450399	1.39504	0.0046208	0.00212895	0	0.107861	0.151182	0.418106	0.151136	0.262411	0.253914	0.530551	0.532402	0.738936	0.738866	0.0837876	0.210947	0.344935	0.0114145	0.0486374	0.445067	0.0332158	0.0667199	0.0850035	0.0313102	0.00568519	0.0131104	0.135026	0.118598	0.0551829	0.0748315	3.10543	2.53977	0.360673
ENSG00000059122	FLYWCH1	FLYWCH-type zinc finger 1 [Source:HGNC Symbol;Acc:25404]	1	GRCh37	2.75122	5.14483	1.89015	3.74845	1.74392	6.77941	1.57808	1.44526	4.79493	3.01681	4.52824	3.54754	5.3796	5.17008	4.93189	1.32498	2.39864	0.996118	6.7256	0.82967	0.306205	1.98749	1.32196	3.16129	4.60298	3.2062	1.33306	1.10612	5.8572	2.91185	6.55642	3.77538	4.68212	4.91106	3.16062	3.8898	3.77117	3.21729	3.16266	1.04916	1.89633	1.16977
ENSG00000059145	UNKL	unkempt family zinc finger-like [Source:HGNC Symbol;Acc:14184]	-1	GRCh37	1.5569	2.16975	1.32602	3.93622	1.14588	4.56242	1.34814	1.55893	3.88566	2.65049	2.35621	2.35529	2.43882	3.28143	4.46009	1.00238	3.71188	0.816083	3.10076	2.63632	0.996732	2.71248	2.20755	2.52793	2.68534	2.7754	2.6818	1.52483	4.42822	3.42252	5.8436	2.70268	3.86406	4.10992	2.80947	2.51405	2.14072	1.91484	1.33632	1.26065	2.79636	0.927828
ENSG00000059377	TBXAS1	thromboxane A synthase 1 (platelet) [Source:HGNC Symbol;Acc:11609]	1	GRCh37	8.81547	6.75093	5.8845	7.5479	5.37756	8.68705	10.3415	8.24351	14.0194	15.5687	15.2076	4.43504	4.66315	9.61729	9.44991	10.857	8.90309	6.74447	10.0754	15.8777	17.9558	15.171	13.0079	9.23655	8.22167	11.6302	8.51238	4.37886	12.3521	7.87105	9.91898	9.75513	0.361756	0.19905	0.195084	9.12773	8.06793	17.2069	15.014	8.37679	12.1443	12.4952
ENSG00000059378	PARP12	poly (ADP-ribose) polymerase family, member 12 [Source:HGNC Symbol;Acc:21919]	-1	GRCh37	5.18349	4.84271	14.1279	17.286	7.83933	10.5404	11.9288	11.8073	13.9306	11.4761	9.5966	11.9851	8.76867	8.76063	7.2697	10.659	3.91035	7.79199	8.98748	7.46518	8.52817	7.36664	7.09152	7.36358	6.97516	7.64264	9.66974	11.0927	9.91657	9.76283	14.6571	24.163	12.4254	15.5906	9.07982	9.03483	7.86824	18.5219	15.2202	10.6154	11.6084	8.64179
ENSG00000059573	ALDH18A1	aldehyde dehydrogenase 18 family, member A1 [Source:HGNC Symbol;Acc:9722]	-1	GRCh37	51.7306	41.332	34.2563	25.4071	41.1897	32.8969	33.8085	28.0697	36.8277	38.5544	37.127	40.0913	46.2463	32.8706	27.0063	26.5647	13.7823	39.6733	35.6312	40.441	40.8642	41.4321	38.7272	40.7433	31.3414	34.2779	22.3359	31.5182	25.2077	25.9211	24.076	20.7408	24.0679	21.5684	20.9988	33.2873	34.3109	31.2641	37.1333	62.2323	55.5188	34.0773
ENSG00000059588	TARBP1	TAR (HIV-1) RNA binding protein 1 [Source:HGNC Symbol;Acc:11568]	-1	GRCh37	11.5205	14.0864	9.89354	11.4979	13.1789	15.411	8.37547	10.5464	14.4925	17.761	17.8721	29.9819	17.0647	4.63872	4.64627	12.6885	3.9508	15.9641	9.71997	17.6173	30.1899	19.0575	22.2148	11.0614	14.1564	17.1234	24.3074	19.9584	23.7554	20.8024	14.5749	13.3596	18.9285	13.1385	15.2281	12.5613	9.35137	31.6645	21.1484	57.6204	53.2988	14.27
ENSG00000059691	PET112	PET112 homolog (yeast) [Source:HGNC Symbol;Acc:8849]	-1	GRCh37	3.19964	3.24149	1.96133	2.19278	2.73793	2.16443	2.02199	2.26187	2.44641	2.59995	2.92532	3.07923	3.0995	2.90393	2.51607	2.92802	1.82577	2.29431	2.40088	3.15717	2.98747	2.58624	2.11241	2.74049	2.74937	3.15903	2.56861	2.82869	2.235	2.51503	2.73637	1.92843	3.24515	2.5587	2.47895	2.6913	2.12543	2.80923	3.31898	4.28872	4.40374	2.87724
ENSG00000059728	MXD1	MAX dimerization protein 1 [Source:HGNC Symbol;Acc:6761]	1	GRCh37	2.77194	4.41955	2.94835	3.81842	2.61555	3.37079	2.80213	3.12736	2.32762	2.12974	4.01259	5.84197	3.62272	7.96142	5.09687	3.33681	2.60846	2.27871	2.91963	1.39678	1.87997	1.55399	1.62057	2.28256	3.19549	2.42088	5.3525	5.96124	5.47678	3.52418	3.44953	2.71748	3.94784	4.89738	5.1516	3.22896	2.37774	2.79083	2.04332	3.74257	3.3097	3.55868
ENSG00000059758	CDK17	cyclin-dependent kinase 17 [Source:HGNC Symbol;Acc:8750]	-1	GRCh37	8.52589	11.4576	20.5758	24.8375	14.8171	12.499	16.5616	19.6262	16.5045	17.7515	14.8765	16.8138	13.9013	10.2428	13.5997	20.2145	17.3755	16.9404	13.0469	12.9561	15.1722	11.8847	14.2796	7.57468	9.74191	9.32549	14.9864	13.608	16.027	18.9519	14.9053	21.3326	18.3228	18.4367	18.642	10.92	9.97812	16.811	14.2487	14.6227	12.8967	13.7127
ENSG00000059769	DNAJC25	DnaJ (Hsp40) homolog, subfamily C , member 25 [Source:HGNC Symbol;Acc:34187]	1	GRCh37	1.06189	1.2904	1.32291	1.51808	1.81737	1.3545	1.42805	2.19859	1.49311	1.4283	1.90486	2.34034	1.77506	1.43918	1.11575	1.99241	1.17948	2.74356	1.12467	1.98737	2.12555	1.86199	2.28679	1.64477	1.27779	1.89141	2.09699	2.5322	1.66999	1.75894	1.37981	2.19127	1.53389	1.90208	1.39031	1.33416	1.36738	1.76052	1.21704	2.35318	1.94534	2.56079
ENSG00000059804	SLC2A3	solute carrier family 2 (facilitated glucose transporter), member 3 [Source:HGNC Symbol;Acc:11007]	-1	GRCh37	1.8521	1.67992	9.71908	8.81028	3.91097	6.03516	9.27672	5.94799	2.08534	3.41902	5.29592	8.90996	7.7355	0.974091	0.784641	8.78325	3.31687	3.44419	5.93042	3.78268	6.33696	3.35996	3.05485	8.17561	9.14407	8.38013	1.26142	0.916467	8.40707	6.92159	9.31263	7.00327	2.12071	2.24963	2.94442	3.20281	2.41062	13.3966	7.91401	3.20857	5.17455	17.6558
ENSG00000059915	PSD	pleckstrin and Sec7 domain containing [Source:HGNC Symbol;Acc:9507]	-1	GRCh37	0.0624282	0.0204415	0.0640339	0.0649723	0.155746	0.264702	0.24193	0.173578	0.247789	0.117122	0.0320703	0.0775727	0.142212	0.162197	0.0462913	0.103637	0.0786712	0.0620877	0.192432	0.0438362	0.0394026	0.017444	0.0132166	3.1859	3.54831	1.52494	0.0693184	0.0602792	2.47681	0.419148	0.73912	0.923178	0.162979	0.325525	0.164922	0.243294	0.176898	0.103408	0.201974	0.0508325	0.0475764	0.00906965
ENSG00000060069	CTDP1	CTD (carboxy-terminal domain, RNA polymerase II, polypeptide A) phosphatase, subunit 1 [Source:HGNC Symbol;Acc:2498]	1	GRCh37	8.52018	11.1278	6.92322	10.4455	8.24891	16.6637	7.30237	7.00611	16.6573	15.9046	14.5113	10.2162	14.3138	11.3431	11.0514	6.0668	14.3917	4.40103	12.8559	10.762	5.19375	13.473	11.5579	12.1478	14.4602	12.5568	8.3996	5.1418	9.83328	10.7472	13.2877	11.4597	10.3714	9.86383	8.41788	12.8751	13.7455	8.54705	8.91062	6.55867	7.63765	9.703
ENSG00000060138	YBX3	Y box binding protein 3 [Source:HGNC Symbol;Acc:2428]	-1	GRCh37	9.55112	10.3236	4.61654	4.77167	9.93855	9.00727	11.19	13.3124	17.1202	34.0698	11.4232	8.79248	9.76538	5.51159	8.02331	10.1864	10.6961	5.107	3.98686	18.195	17.0187	21.875	22.6646	1.10735	3.42729	12.1146	9.49082	13.8123	13.6737	11.9938	9.967	11.9472	3.81427	3.79616	7.33831	4.09639	4.30847	18.958	10.9078	0.23229	0.20091	17.2384
ENSG00000060140	STYK1	serine/threonine/tyrosine kinase 1 [Source:HGNC Symbol;Acc:18889]	-1	GRCh37	0.147657	0.0755451	0.0690225	0.0857559	0.031977	0	0.0182468	0	0.31699	1.24443	0.370379	0.395897	0.459872	0.0115274	0.0285129	0.255339	0.0242286	0	0.0187149	5.76466	9.44907	8.46133	8.32795	0.038377	0.0375742	0.136347	0.0731939	0.089109	0.0174021	0.00968146	0.0164551	0.0605639	0.0401546	0	0.0210172	0.0166507	0	0	0.0133291	0.0208734	0	0.201111
ENSG00000060237	WNK1	WNK lysine deficient protein kinase 1 [Source:HGNC Symbol;Acc:14540]	1	GRCh37	24.4521	22.6326	29.2016	50.9201	25.2046	53.8476	20.4388	29.8385	21.4843	25.5821	18.2222	37.884	21.6271	18.8917	19.2233	67.5939	45.0746	27.0087	53.3129	44.5493	52.9018	43.5366	42.026	42.1239	40.266	43.1116	37.4136	35.405	62.9061	33.5761	36.8989	28.929	29.6028	36.1833	28.5799	32.6242	36.7388	55.5007	38.0197	103.085	46.5506	19.5731
ENSG00000060303	RPS17P5	ribosomal protein S17 pseudogene 5 [Source:HGNC Symbol;Acc:21352]	-1	GRCh37	0	0	0.0827497	0	0.268356	0	0.0765651	0	0	0	0	0.114566	0	0	0	0	0.0508326	0	0	0	0	0	0	0	0	0	0	0.186954	0	0.0812484	0	0	0	0	0.17638	0	0.0559841	0.118784	0.11186	0	0.184446	0.140646
ENSG00000060339	CCAR1	cell division cycle and apoptosis regulator 1 [Source:HGNC Symbol;Acc:24236]	1	GRCh37	25.0099	37.6306	35.365	38.247	45.0033	26.7331	37.8381	51.6517	39.0906	43.583	35.2267	33.1921	31.9463	41.5348	42.2752	49.089	34.3266	48.9781	21.8973	42.0356	45.1221	43.5348	42.9113	38.567	40.4589	44.4745	47.2566	45.0903	36.5331	46.7416	30.0486	40.2338	43.9361	49.3826	35.2921	44.1885	37.5732	36.7314	43.9052	32.8834	30.6871	23.9784
ENSG00000060491	OGFR	opioid growth factor receptor [Source:HGNC Symbol;Acc:15768]	1	GRCh37	10.0569	15.33	7.91989	11.5778	8.05685	17.2155	9.05533	8.4751	23.4552	17.6774	14.4133	11.4969	22.3317	18.6437	22.0297	5.20626	10.436	5.04055	15.3658	12.8688	3.59358	14.7173	11.0173	14.0234	17.9697	16.7245	8.39472	5.90492	10.9868	13.7969	18.0578	17.031	20.4684	17.7201	13.1162	18.1148	18.1731	11.7088	14.9088	5.68481	8.86659	3.99074
ENSG00000060558	GNA15	guanine nucleotide binding protein (G protein), alpha 15 (Gq class) [Source:HGNC Symbol;Acc:4383]	1	GRCh37	108.618	104.041	57.8978	52.6576	77.3925	108.105	105.814	96.3072	133.358	120.315	82.5651	77.941	114.977	142.034	160.061	65.4539	135.82	49.0096	151.481	122.914	51.3399	127.284	105.063	278.345	300.365	163.658	58.9374	36.9564	111.781	82.6006	115.962	124.862	63.5092	71.7272	73.6292	129.711	142.329	53.453	53.4463	73.4809	125.034	120.378
ENSG00000060566	CREB3L3	cAMP responsive element binding protein 3-like 3 [Source:HGNC Symbol;Acc:18855]	1	GRCh37	0.997045	2.67231	3.11396	6.73218	8.2996	10.562	1.65641	1.81612	5.29133	4.19679	0.397786	0.183272	1.25995	3.10984	1.93215	1.79557	1.1849	1.61356	2.67996	4.91942	0.858514	6.16132	4.05929	9.48966	10.557	15.5734	3.43918	0.882971	14.0173	3.89919	16.1369	18.7522	0.924125	1.84113	1.78698	4.00233	2.5588	4.20756	17.8091	3.92314	4.65068	0.396414
ENSG00000060642	PIGV	phosphatidylinositol glycan anchor biosynthesis, class V [Source:HGNC Symbol;Acc:26031]	1	GRCh37	5.84883	4.8057	6.23926	4.98352	4.95324	4.89698	6.07776	3.89672	10.5371	11.1929	8.30954	8.28578	9.85706	5.70692	6.03321	4.75012	2.94354	4.14278	5.97787	7.57209	9.81213	8.76221	9.12368	3.9553	3.34759	4.38662	4.27944	4.75887	4.29884	3.13654	4.21485	4.18993	3.35389	3.67238	2.58531	3.74236	3.49849	4.71455	4.25082	16.2299	13.373	8.10192
ENSG00000060656	PTPRU	protein tyrosine phosphatase, receptor type, U [Source:HGNC Symbol;Acc:9683]	1	GRCh37	0.042446	0.0257379	0.0251954	0	0.0653667	0.104152	0.0745996	0.117082	0.0719983	0.00921684	0.393703	0.0976722	0.228301	0.100148	0.262285	0.163112	0.371457	0	0.205629	0.0206979	0.00413433	0	0	0.0784495	0.18722	0.0851639	0.0374053	0.0569233	0.035573	0.222645	0.260688	0.00515848	0.143646	0.0558913	0.0751852	0.153166	0.0238643	0.0072334	0.0340589	0	0.0112319	0.00856472
ENSG00000060688	SNRNP40	small nuclear ribonucleoprotein 40kDa (U5) [Source:HGNC Symbol;Acc:30857]	-1	GRCh37	33.5288	25.3335	31.1778	23.8358	35.1862	27.4187	31.2775	26.0113	29.9614	31.9464	22.6382	20.2484	21.2437	28.5569	25.8249	24.8214	27.9735	32.6459	26.4962	22.5537	25.0965	21.2426	20.9314	35.4339	30.6961	33.1591	24.5555	26.1484	23.5754	25.1244	21.6464	20.5079	25.7428	26.7947	24.5887	30.8299	33.6444	25.5429	34.1922	30.5322	30.2629	26.6531
ENSG00000060709	RIMBP2	RIMS binding protein 2 [Source:HGNC Symbol;Acc:30339]	-1	GRCh37	0.171771	0.300958	1.25187	2.5942	0.0626512	0.106481	0.0750755	0.0807968	2.58087	3.87987	0.0754696	0.101639	0.102972	0	0	0.375206	0.106808	0.0449563	0.157669	0.0264507	0.0190204	0.0126308	0.00478493	0.207526	0.114107	0.172157	0.0286811	0.0349175	0.238666	0.0189685	0.00644797	0.11075	0.0157346	0.0071426	0.0164713	0.0913444	0.0679652	0	0	0	0	0.36776
ENSG00000060718	COL11A1	collagen, type XI, alpha 1 [Source:HGNC Symbol;Acc:2186]	-1	GRCh37	0	0	0	0	0	0	0	0	0	0	0	0	0	0	0.00590613	0	0	0	0	0	0	0	0	0	0	0	0	0.0461448	0.0288371	0.00401081	0	0	0	0.00755136	0.00435348	0	0	0	0	0	0	0.00347149
ENSG00000060749	QSER1	glutamine and serine rich 1 [Source:HGNC Symbol;Acc:26154]	1	GRCh37	11.7224	13.9721	14.0245	22.4269	10.7027	15.1259	10.2221	15.3807	8.89286	12.0142	8.91108	15.0339	8.43244	13.4925	15.6074	20.1415	9.678	13.1477	16.2313	20.8248	28.026	19.8384	23.8635	10.8245	11.4955	11.1848	23.4752	21.2537	18.8249	17.9164	12.6619	11.4506	14.3661	16.3241	17.6407	11.0972	11.4999	14.4812	12.3009	24.8828	12.2805	0.0136148
ENSG00000060762	MPC1	mitochondrial pyruvate carrier 1 [Source:HGNC Symbol;Acc:21606]	-1	GRCh37	24.0564	20.9195	18.0875	15.442	18.2362	15.802	14.8306	13.2713	57.4122	46.6082	16.9312	17.6091	21.6831	19.9291	15.4925	16.6256	24.0309	25.5875	14.1396	25.6134	28.3903	25.7284	28.8151	12.046	16.0923	14.7624	18.0361	19.4069	16.3712	18.0419	11.8227	17.7228	17.4904	16.2885	19.3002	15.739	19.4415	16.8749	18.3753	31.4002	29.9042	55.2388
ENSG00000060971	ACAA1	acetyl-CoA acyltransferase 1 [Source:HGNC Symbol;Acc:82]	-1	GRCh37	4.71579	8.49359	4.74643	8.53696	5.43903	9.57138	5.12144	5.72936	14.6716	12.8702	15.1268	10.6234	13.9727	7.70958	8.42879	5.98253	3.38268	4.77261	8.82833	7.48087	5.13382	7.14456	4.70709	5.50316	8.00693	8.68679	6.66569	7.3422	10.0705	6.59628	8.72965	6.99407	10.0321	8.51951	6.64843	7.54169	4.85696	9.42882	11.7533	6.34143	8.36096	6.12518
ENSG00000060982	BCAT1	branched chain amino-acid transaminase 1, cytosolic [Source:HGNC Symbol;Acc:976]	-1	GRCh37	3.94374	5.56553	8.4958	7.64362	19.5713	6.73241	13.6947	18.7036	9.9238	9.18076	10.7059	12.8124	16.296	22.3417	10.6787	9.30376	10.7398	17.5356	8.54438	0.699708	1.88815	0.180896	0.225742	18.3346	21.1612	28.3419	16.3461	8.87646	8.64588	14.4237	7.05637	20.6265	7.09849	6.30017	10.5946	11.9993	13.3323	21.0195	28.7421	15.7694	9.90737	20.4428
ENSG00000061273	HDAC7	histone deacetylase 7 [Source:HGNC Symbol;Acc:14067]	-1	GRCh37	23.152	27.669	22.1783	39.1741	11.5484	50.7305	12.8652	12.5136	10.602	10.5532	26.1345	30.2541	30.7803	23.5246	15.3723	13.7266	13.9601	11.36	43.4776	14.478	7.59966	15.7454	11.3784	24.0165	26.0681	28.1498	19.4848	15.2002	46.0858	17.5789	38.9055	14.1538	33.9572	42.5188	18.1972	21.3795	17.4829	16.6326	9.97662	10.8076	13.8905	6.26623
ENSG00000061337	LZTS1	leucine zipper, putative tumor suppressor 1 [Source:HGNC Symbol;Acc:13861]	-1	GRCh37	0.027689	0.0982201	0.159756	0.236714	0.537276	1.20665	8.00947	6.10401	10.483	6.43935	31.0177	20.275	26.334	5.02885	0.598842	7.278	12.398	0.344224	1.57223	0.13772	0.155345	0.087041	0.0219825	9.45106	10.6253	8.28179	2.58038	1.49721	6.16106	3.24754	15.7593	15.2578	0.75901	0.940664	1.0657	22.6009	21.6966	2.04268	2.20756	2.64915	2.01126	6.93411
ENSG00000061455	PRDM6	PR domain containing 6 [Source:HGNC Symbol;Acc:9350]	1	GRCh37	0.00337954	0	0	0.0125616	0.0234202	0	0	0.00838981	0	0	0.0162761	0	0.00962324	0.00422138	0.00522077	0	0	0	0	0.039551	0.0237006	0.0354122	0.0223587	0	0	0.0110957	0.0134019	0.024474	0	0	0	0.00369645	0	0	0.00384829	0.00609753	0	0	0	0	0	0
ENSG00000061492	WNT8A	wingless-type MMTV integration site family, member 8A [Source:HGNC Symbol;Acc:12788]	1	GRCh37	0.00756311	0	0	0	0	0	0	0	0.0288648	0.029561	0	0	0	0	0	0	0.0198561	0	0.0153374	0.0442559	0.0265199	0.105666	0	0.0503218	0.0461898	0.0744939	0.0599846	0	0	0.0476056	0.026971	0	0.0329079	0.149382	0.0344485	0	0.0109342	0.0115998	0.0218473	0	0	0.109878
ENSG00000061656	SPAG4	sperm associated antigen 4 [Source:HGNC Symbol;Acc:11214]	1	GRCh37	0.246864	0.365674	0.0904336	0.131084	0.244396	0.228453	0.0976205	0.10506	0.915247	0.77191	0.135876	0.0939036	0.200842	0.140964	0.130752	0.0487879	0.0740704	0.233827	0.128732	0.123818	0.0741965	0	0.0933274	0.140789	0.172305	0.0694722	0.111882	0.0681047	0.079801	0.236781	0.326987	0.169723	0.0613791	0.0278625	0.0642527	0.178162	0.112168	0.118996	0.264869	0.478598	0.571124	0.153706
ENSG00000061676	NCKAP1	NCK-associated protein 1 [Source:HGNC Symbol;Acc:7666]	-1	GRCh37	0.0890992	0.103375	0.470747	0.552835	0.228508	0.272683	0.427241	0.675767	0.00803267	0.00274213	0.0810914	0.0363235	0.0339612	0.750139	1.03828	0.524102	0.593089	0.47679	0.664415	0.890842	1.37885	1.16151	1.44815	0.0606834	0.151391	0.172755	3.77259	4.43031	0.404817	0.294399	0.620466	0.334568	0.43347	0.349197	0.469741	0.54936	0.378325	0.887714	0.757946	0	0.00167082	0.00382218
ENSG00000061794	MRPS35	mitochondrial ribosomal protein S35 [Source:HGNC Symbol;Acc:16635]	1	GRCh37	36.2371	30.6287	35.1096	24.3627	39.8344	16.6668	36.0688	31.2748	30.8349	32.1402	28.1191	28.001	30.4168	30.7343	29.7966	25.7336	31.9113	39.6997	20.1727	28.7536	35.0344	26.128	30.7612	30.7027	26.5727	30.2219	29.1583	31.5285	18.7877	30.955	17.5091	29.8639	24.1423	22.7698	38.2724	29.2982	38.4809	28.946	34.8691	29.1083	32.6646	58.1521
ENSG00000061918	GUCY1B3	guanylate cyclase 1, soluble, beta 3 [Source:HGNC Symbol;Acc:4687]	1	GRCh37	3.64861	3.10251	7.83304	7.36436	25.0496	19.3381	23.6302	23.803	11.8201	19.0863	25.0639	15.0246	20.3198	1.53683	8.0352	23.1247	11.0437	19.1632	15.3575	20.0591	20.1353	18.3304	20.7818	57.0918	49.4372	59.868	6.52785	9.68828	28.5124	20.6961	23.4356	26.4225	9.28533	11.7651	10.5123	18.7692	20.934	4.33363	6.93653	9.06816	3.3646	57.869
ENSG00000061936	SFSWAP	splicing factor, suppressor of white-apricot homolog (Drosophila) [Source:HGNC Symbol;Acc:10790]	1	GRCh37	8.16799	10.5178	10.341	15.0847	9.88497	15.4262	9.64191	10.5422	13.0369	12.7676	11.6267	13.1964	11.2062	16.4183	18.4405	9.71589	10.4934	8.4184	11.1163	11.9693	11.4678	11.4421	10.1717	12.4145	12.3974	13.4367	11.8806	10.9869	13.6041	12.7512	14.6999	11.2972	12.2098	12.9715	7.19843	10.5582	7.84172	12.0527	11.1615	11.35	10.8728	6.46604
ENSG00000061938	TNK2	tyrosine kinase, non-receptor, 2 [Source:HGNC Symbol;Acc:19297]	-1	GRCh37	2.75653	4.48016	2.40281	6.75784	0.329524	1.83252	1.16968	1.10407	7.86759	7.93707	6.60975	2.51156	3.57615	5.34208	3.7074	2.01215	2.39763	0.463638	4.04717	9.66897	2.44462	12.725	9.28592	3.87102	4.31618	2.28208	6.7052	4.65888	3.15408	1.40262	4.82279	3.01043	1.8925	1.88943	0.879074	1.90763	1.75906	2.76703	2.10076	6.37396	8.13358	1.55942
ENSG00000061987	MON2	MON2 homolog (S, cerevisiae) [Source:HGNC Symbol;Acc:29177]	1	GRCh37	5.9833	9.27868	13.4523	21.3133	12.9508	12.4237	10.8731	16.5487	10.9651	17.9361	13.4231	15.8512	10.1937	9.45161	9.78069	16.3665	6.62134	13.3228	11.2253	15.6809	18.6496	14.2365	16.0825	10.9561	9.71696	15.5685	15.8055	17.3936	18.3509	16.197	15.3942	16.463	15.2358	15.2593	10.9006	10.3196	6.63781	15.0422	12.9324	15.2517	11.508	8.38385
ENSG00000062038	CDH3	cadherin 3, type 1, P-cadherin (placental) [Source:HGNC Symbol;Acc:1762]	1	GRCh37	0.0220793	0.0516403	0.0202207	0.0351721	0	0.00928755	0	0.0313215	0.0963044	0.098627	0.0405088	0.00466591	0	0.0472788	0	0	0.0248429	0.0261415	0.0191894	0.0276853	0.0387104	0.0661018	0	0.0367267	0.0321057	0.0207117	0.0250165	0.0304561	0.0118955	0.0529436	0.0674893	0.0896992	0.0960696	0.13706	0.0215501	0	0.00912019	0	0.00911138	0	0.0450712	0.0114561
ENSG00000062096	ARSF	arylsulfatase F [Source:HGNC Symbol;Acc:721]	1	GRCh37	0	0	0	0	0	0	0	0	0	0	0	0	0	0	0	0	0	0	0	0	0	0	0	0	0	0	0	0.0344367	0	0	0	0	0	0	0	0	0	0	0	0	0	0
ENSG00000062194	GPBP1	GC-rich promoter binding protein 1 [Source:HGNC Symbol;Acc:29520]	1	GRCh37	23.1381	24.5865	36.2109	30.6245	25.3277	14.2079	30.1176	29.6962	30.349	35.8267	26.4144	31.2617	29.6206	31.3121	34.936	31.7773	25.9909	30.714	15.9188	26.868	34.7093	27.7577	30.5933	17.4934	13.9245	18.1031	28.8133	31.9418	18.6288	21.9175	17.8668	26.966	23.4195	24.1074	26.5774	20.5552	19.4714	21.8098	21.7124	29.5492	28.9519	25.0551
ENSG00000062282	DGAT2	diacylglycerol O-acyltransferase 2 [Source:HGNC Symbol;Acc:16940]	1	GRCh37	0.0119934	0	0.0128145	0	0.0277048	0.0117716	0.031618	0.0297741	0.0991753	0.210947	0.0128358	0.00295693	0	0	0.00617588	0.0276531	0.0052479	0.0331333	0.0445899	0.00584834	0	0.00698178	0	0.139649	0.0691776	0.0656282	0.0237806	0.0193009	0.0452313	0.10485	0.0498983	0.0262362	0.0695796	0.06317	0.0455232	0.0865566	0.0751366	0.0367893	0.0635157	0.0226058	0.038084	0.00363004
ENSG00000062370	ZNF112	zinc finger protein 112 [Source:HGNC Symbol;Acc:12892]	-1	GRCh37	0.0246351	0.0112035	0	0	0.0284536	0	0	0	0	0	0	0	0.0116914	0	0	0	0	0	0.0749374	0.0480512	0.0791841	0.0717047	0.0108656	0	0.0083585	0	0	0	0.0154846	0.654717	0.380692	0.0179635	0	0	0	0.0888959	0.00593595	0	0	0	0	0
ENSG00000062485	CS	citrate synthase [Source:HGNC Symbol;Acc:2422]	-1	GRCh37	25.308	21.4006	18.3576	21.3731	20.7794	33.3396	18.5958	23.7589	14.9287	15.443	14.7618	20.6518	15.5865	18.6622	16.3476	24.6327	21.8833	23.8078	37.2598	17.2135	22.9016	16.9207	16.6341	18.834	17.4081	16.983	21.785	19.7068	30.7417	20.1371	28.5232	16.9786	18.0935	18.591	17.0353	23.9019	23.6015	34.092	28.6366	22.2662	17.8731	17.4024
ENSG00000062524	LTK	leukocyte receptor tyrosine kinase [Source:HGNC Symbol;Acc:6721]	-1	GRCh37	0.851081	0.90175	0.106413	0.151442	0.0313723	0.0533196	0.107411	0.044954	0.241885	0.265413	0.101745	0.0334836	0.0257815	0.0113094	0.139869	0.0313137	0.0356556	0	0.18361	0.0264901	0.0317479	0.0474361	0.119801	0.0677722	0.24883	0.401306	0	0	0.085365	0.0189968	0.226015	0.0099031	0.0393952	0.0536493	0.0206198	0.0163358	0	0.0138865	0.0392312	1.80212	1.83283	0.0246635
ENSG00000062582	MRPS24	mitochondrial ribosomal protein S24 [Source:HGNC Symbol;Acc:14510]	-1	GRCh37	0.120929	0.181485	0.18089	0.0224744	0.670428	0.106823	0.406472	0.270189	0.0461528	0.236329	0.11648	0.250442	0.172172	0.453156	0.14945	0.460059	0.246051	0.952129	0.208449	0.318429	0.614849	0.168952	0.272017	0.573285	0.25849	0.138962	0.359667	0.116766	0.57008	0.672375	0.215623	0.251311	0.263087	0.0955408	0.68851	0.567283	0.131122	0.82535	0.593847	0.191463	0.259198	0.636864
ENSG00000062598	ELMO2	engulfment and cell motility 2 [Source:HGNC Symbol;Acc:17233]	-1	GRCh37	7.48785	7.90433	10.9874	12.018	6.97966	9.07007	11.3574	10.0714	12.9955	14.1551	10.5323	13.2522	11.2639	6.69002	7.53224	8.93617	4.32463	6.08492	8.66614	9.10873	10.3143	9.35349	7.57873	8.77976	6.98457	8.20504	6.8309	7.94129	12.3802	7.78126	12.7639	11.675	9.09223	10.0952	5.54139	8.2877	6.20538	8.46348	6.82476	11.7255	10.4071	7.04689
ENSG00000062650	WAPAL	wings apart-like homolog (Drosophila) [Source:HGNC Symbol;Acc:23293]	-1	GRCh37	27.3841	32.357	38.0424	34.0899	37.9753	25.0627	35.9286	38.6728	30.4972	34.3034	31.7672	36.9226	34.1061	33.6253	33.5933	37.1389	34.6165	40.9556	23.9903	29.3734	35.6029	27.3797	30.3472	29.7389	29.4906	28.9788	33.3495	33.1827	31.6339	33.3087	23.7752	31.1863	36.7992	39.2647	34.9782	32.9463	33.0449	31.6346	30.3612	35.3917	28.5303	23.0362
ENSG00000062716	VMP1	vacuole membrane protein 1 [Source:HGNC Symbol;Acc:29559]	1	GRCh37	6.57011	7.13115	13.7274	11.3698	8.40642	8.2872	13.1576	13.3728	121.704	138.738	15.0216	10.6247	9.26313	11.1972	6.60643	16.9395	6.39944	9.06906	8.50567	12.4185	19.4253	16.8281	20.9235	12.4677	8.75707	11.9331	7.78192	7.53288	10.5281	19.2349	44.1875	47.6599	5.89439	5.78457	7.34094	13.7913	8.74557	33.9933	22.9976	23.6496	25.2279	28.5466
ENSG00000062725	APPBP2	amyloid beta precursor protein (cytoplasmic tail) binding protein 2 [Source:HGNC Symbol;Acc:622]	-1	GRCh37	6.4424	7.4022	10.0813	8.96421	9.35531	6.70047	10.9617	11.1235	14.5338	15.8106	9.63024	9.89726	9.62609	8.31325	9.18791	9.36001	6.195	10.8301	7.18673	6.80307	9.62173	7.72441	9.91234	9.74667	7.80779	9.10635	9.24631	10.2208	9.10742	8.75605	7.05279	10.4883	7.60887	8.53373	8.45015	7.71447	7.80214	6.4792	5.45391	8.52634	7.51319	8.45691
ENSG00000062822	POLD1	polymerase (DNA directed), delta 1, catalytic subunit [Source:HGNC Symbol;Acc:9175]	1	GRCh37	24.0211	27.7168	12.904	18.0313	14.9939	36.8262	11.6373	11.1302	23.5929	16.9006	18.0825	13.0912	25.9871	32.0084	37.5756	6.18891	22.9179	6.49861	28.0679	18.8956	4.58625	21.194	15.6532	33.5759	36.1376	28.4893	15.7409	9.88023	19.4117	21.831	30.7121	15.829	24.76	20.2685	20.0358	28.6116	31.8257	15.6689	21.5037	9.7801	14.2108	5.4004
ENSG00000063015	SEZ6	seizure related 6 homolog (mouse) [Source:HGNC Symbol;Acc:15955]	-1	GRCh37	0.00619217	0	0	0	0	0	0	0	0.0472652	0.0484051	0	0.0137399	0	0.00773465	0	0	0	0	0	0	0.00542818	0	0	0.00515002	0	0.0101651	0	0	0.0467057	0.00649605	0	0	0	0	0	0	0	0	0	0.0140056	0	0
ENSG00000063046	EIF4B	eukaryotic translation initiation factor 4B [Source:HGNC Symbol;Acc:3285]	1	GRCh37	169.327	143.418	118.123	79.9667	162.951	94.7609	173.393	127.865	105.783	90.6599	162.111	146.424	163.66	137.637	109.2	94.9887	126.608	121.952	89.7597	100.092	115.127	102.691	95.6421	142.627	150.681	162.969	130.405	126.355	98.4612	138.288	70.0842	91.9211	124.425	109.196	126.222	118.476	109.911	103.267	113.496	89.2219	98.9468	172.016
ENSG00000063127	SLC6A16	solute carrier family 6, member 16 [Source:HGNC Symbol;Acc:13622]	-1	GRCh37	0.785796	0.862461	1.54785	2.88815	0.486754	1.79674	0.867979	0.937239	1.25657	1.14961	1.0853	1.18838	0.687517	0.318041	0.284828	2.39886	0.708803	1.01873	2.02976	2.94126	3.77133	3.86395	3.24123	0.730219	0.72388	0.922435	1.04452	0.911343	2.03638	0.828964	1.80033	1.57492	0.802244	1.24859	0.809809	0.697006	0.54581	1.89869	1.03984	0.615612	0.606381	0.398608
ENSG00000063169	GLTSCR1	glioma tumor suppressor candidate region gene 1 [Source:HGNC Symbol;Acc:4332]	1	GRCh37	0.479705	0.325731	0.340122	1.60228	0.428949	3.59308	0.284106	0.548795	0.480904	0.993644	0.496838	0.788099	0.434338	0.3424	0.416631	0.59635	1.11722	0.164892	3.64018	0.601504	0.329439	0.980602	0.731263	0.459643	0.396025	0.49354	0.710084	0.565649	3.05135	0.890538	3.69729	0.817258	0.904155	1.33609	0.916277	0.295151	1.20488	0.857797	0.434231	0.470004	0.752855	0.248901
ENSG00000063176	SPHK2	sphingosine kinase 2 [Source:HGNC Symbol;Acc:18859]	1	GRCh37	1.91443	2.69085	1.39363	2.76621	2.00463	6.41914	1.80942	1.76266	4.20524	3.05269	2.85383	2.28736	3.54937	2.91032	3.12807	1.32786	2.10918	0.958969	5.7595	1.86194	0.774568	2.63612	1.96249	3.29819	4.07933	3.4363	1.75197	1.39655	4.56208	2.72014	4.92339	2.4046	4.13063	3.70857	2.57524	3.34974	3.4901	1.84321	2.43843	1.6	2.48007	1.48999
ENSG00000063177	RPL18	ribosomal protein L18 [Source:HGNC Symbol;Acc:10310]	-1	GRCh37	204.284	172.424	130.756	127.051	137.141	156.63	115.417	71.7726	99.8387	79.8283	168.584	132.805	178.415	161.059	143.647	50.0078	111.031	54.9406	110.507	128.945	78.6512	116.347	95.4126	145.951	156.813	167.794	119.383	86.2265	102.592	126.62	83.195	91.4422	127.837	100.862	150.363	106.235	116.221	98.9944	129.598	86.0907	139.065	279.972
ENSG00000063180	CA11	carbonic anhydrase XI [Source:HGNC Symbol;Acc:1370]	-1	GRCh37	2.07104	2.72171	1.26912	1.49998	3.69361	1.81601	2.78513	2.07926	2.78972	2.32131	4.74269	1.29529	3.05706	4.1277	4.06981	0.895347	0.829588	0.441735	0.694841	0.935644	0.627422	1.5159	1.45078	2.92569	3.50311	2.47488	3.62336	2.46293	0.717889	1.82122	2.33515	2.16532	1.06016	0.962498	0.624258	1.73096	1.21088	1.07438	1.49564	0.0861091	0.108801	3.40154
ENSG00000063241	ISOC2	isochorismatase domain containing 2 [Source:HGNC Symbol;Acc:26278]	-1	GRCh37	6.51615	6.57228	2.1599	2.43802	2.55839	4.82311	2.33864	1.85078	7.64676	7.2568	3.25676	2.58211	4.21513	4.27113	4.05308	1.36358	2.6254	1.15852	3.5616	2.50632	1.05572	3.4803	2.76967	5.04387	6.42833	5.64855	2.67217	1.59199	3.40639	3.06827	3.13155	2.39925	3.91445	2.5769	3.25695	2.94889	3.45628	2.61669	4.29677	2.32668	4.2851	4.85574
ENSG00000063244	U2AF2	U2 small nuclear RNA auxiliary factor 2 [Source:HGNC Symbol;Acc:23156]	1	GRCh37	69.8971	85.3106	50.3351	49.6778	53.9331	73.5749	51.7125	47.0287	67.6692	61.4077	63.1408	49.759	76.1472	91.4858	84.8168	40.7395	62.2997	39.4261	78.9124	58.8403	24.166	63.3375	45.0621	68.5849	76.1998	64.1884	49.8339	48.7137	52.7937	47.4724	63.4211	42.9944	64.9357	73.7872	44.1047	82.3937	78.4327	50.6956	62.0534	36.9163	49.4043	33.1054
ENSG00000063245	EPN1	epsin 1 [Source:HGNC Symbol;Acc:21604]	1	GRCh37	5.75902	6.02591	2.35079	7.07943	2.36103	18.6375	1.96408	2.85328	6.79906	5.69557	4.78409	4.15332	5.47017	5.08628	5.97336	3.20842	9.52119	1.8711	17.8221	4.80387	1.41055	6.68115	5.86588	6.97811	8.19756	7.03494	3.97183	2.55645	11.6259	5.1158	13.5403	5.19011	6.59048	6.77792	6.74011	6.3396	11.9756	5.93678	5.8931	3.09167	3.94942	2.36303
ENSG00000063322	MED29	mediator complex subunit 29 [Source:HGNC Symbol;Acc:23074]	1	GRCh37	9.96985	11.219	6.25057	6.93683	6.5094	11.2088	6.93195	6.93423	12.5	9.30721	8.5846	5.72253	7.55481	8.70706	8.62999	8.00758	14.0879	7.34099	10.744	7.58167	5.61223	8.87836	7.18468	7.62719	10.7771	7.54756	7.30282	6.52385	9.02705	7.40782	9.97561	6.19139	9.39301	8.08833	8.96958	11.9227	10.7924	7.90459	8.49705	7.5291	8.84994	8.83574
ENSG00000063438	AHRR	aryl-hydrocarbon receptor repressor [Source:HGNC Symbol;Acc:346]	1	GRCh37	0.0720209	0.0505339	0.118725	0.145323	0.0855608	0.690731	0.203429	0.204336	0.981678	0.876668	5.10707	3.99673	2.78323	0.0771098	0.133511	0.256203	0.175577	0.102326	0.759477	0.156533	0.0432926	0.179682	0.147029	0.403895	0.284855	0.20268	0.473291	0.21856	0.620836	0.237459	0.59439	0.333104	0.188023	0.195088	0.154648	0.118806	0.20527	0.0284042	0.0475529	0.498004	1.64171	0.295214
ENSG00000063515	GSC2	goosecoid homeobox 2 [Source:HGNC Symbol;Acc:4613]	-1	GRCh37	0	0.0417338	0	0	0	0	0.0302406	0	0	0	0	0	0	0	0	0	0	0	0	0	0	0	0	0.025441	0	0	0	0	0	0	0	0	0	0	0	0	0	0	0	0	0	0
ENSG00000063587	ZNF275	zinc finger protein 275 [Source:HGNC Symbol;Acc:13069]	1	GRCh37	2.4684	2.44973	2.00135	4.26676	2.72783	6.54884	2.90993	3.77397	3.67061	3.46355	2.22258	3.77192	2.49017	2.54801	2.82772	5.44547	3.8257	2.82842	8.08862	3.5571	3.80416	3.87399	3.57659	2.93189	3.46978	3.56512	3.48334	3.64161	3.9416	4.92277	7.07391	4.77197	4.26068	4.15161	4.63238	3.05771	3.3696	7.10779	4.74985	4.07438	3.09402	1.98603
ENSG00000063601	MTMR1	myotubularin related protein 1 [Source:HGNC Symbol;Acc:7449]	1	GRCh37	14.2149	16.6466	17.2595	20.311	13.9196	19.1831	13.2611	14.6681	17.2554	13.634	14.9089	17.5988	12.5758	15.9264	17.4997	19.5719	20.0584	16.523	17.8517	15.5496	16.3435	16.4977	18.1453	7.97299	12.6226	11.3871	18.1372	14.9977	19.0555	17.7055	23.2595	20.7032	19.4552	17.2195	21.0707	14.5141	13.4264	25.2996	16.9092	10.0287	8.5867	16.8064
ENSG00000063660	GPC1	glypican 1 [Source:HGNC Symbol;Acc:4449]	1	GRCh37	0.16493	0.205165	0.497565	0.847438	0.252125	1.63546	0.599451	0.686422	0.953447	0.796321	0.00778741	0.0035879	0.0138129	1.08461	0.674436	0.38587	0.872379	0.381933	2.67573	0	0.00425238	0	0	0.516413	0.518448	0.708729	0.480918	0.0819682	1.69223	1.35875	3.89224	1.71376	1.02368	1.31263	1.15998	0.586398	0.760916	0.401757	0.616553	0.175549	0.404343	0.0264278
ENSG00000063761	ADCK1	aarF domain containing kinase 1 [Source:HGNC Symbol;Acc:19038]	1	GRCh37	1.7918	1.63785	1.20646	1.51315	1.11198	2.07364	1.54518	1.4311	2.16608	2.48544	2.16571	1.38462	0.871512	1.31393	1.35875	1.29489	0.507083	0.935834	1.98253	1.29539	1.31285	1.73326	1.25031	0.95395	0.961821	1.25852	1.1548	1.07594	1.68097	1.71451	3.64525	2.04758	2.19797	1.77247	1.4888	1.662	1.32745	2.41544	1.75105	1.6668	1.69134	1.22495
ENSG00000063854	HAGH	hydroxyacylglutathione hydrolase [Source:HGNC Symbol;Acc:4805]	-1	GRCh37	6.04202	5.99902	5.59356	5.49827	3.94439	4.69633	4.42114	3.83528	5.25166	4.98716	5.8037	4.01554	5.48555	5.60173	7.44967	2.05504	1.77347	1.96985	3.81156	4.6573	2.36316	5.47252	3.8732	6.07075	6.10547	5.791	2.49276	2.21947	3.73879	2.99866	4.31601	4.14578	4.31355	5.02804	3.75342	6.3309	6.53777	5.05551	6.44112	3.26795	5.12418	2.66927
ENSG00000063978	RNF4	ring finger protein 4 [Source:HGNC Symbol;Acc:10067]	1	GRCh37	19.9055	19.6121	20.1708	22.1311	19.1411	23.2287	19.406	19.471	22.2432	22.2959	18.3639	18.2257	16.7131	17.3318	18.7582	19.631	23.6785	20.1741	25.1	14.8854	14.5695	15.8438	13.912	24.4529	27.5308	23.883	18.2124	17.2557	23.372	20.1466	19.7771	18.5444	20.4741	19.9948	16.2649	23.0602	17.9505	20.6417	23.108	19.012	18.4411	14.9611
ENSG00000064012	CASP8	caspase 8, apoptosis-related cysteine peptidase [Source:HGNC Symbol;Acc:1509]	1	GRCh37	19.2409	20.555	22.1475	19.1842	15.9216	14.473	27.2144	21.3972	16.7221	16.7897	33.0457	28.8746	21.0537	13.1953	17.5094	32.9396	25.4677	21.234	12.4715	20.1251	28.7253	20.2644	21.8634	12.1907	16.592	19.2312	18.4704	17.075	16.1653	15.4304	17.0235	22.6723	12.8038	11.3218	14.4021	14.3535	11.4174	28.2006	16.7392	12.2145	13.3585	26.062
ENSG00000064042	LIMCH1	LIM and calponin homology domains 1 [Source:HGNC Symbol;Acc:29191]	1	GRCh37	0	0	0	0	0	0	0	0	0.00555133	0.079593	0	0	0.0124255	0.00363376	0	0	0	0.0241103	0	0.0212784	0.0255018	0.0609655	0.0962316	0	0	0	0.0115364	0.0491568	0	0.00610373	0	0.0063638	0	0	0	0	0	0	0	0	0	0.113584
ENSG00000064102	ASUN	asunder spermatogenesis regulator [Source:HGNC Symbol;Acc:20174]	-1	GRCh37	19.1481	17.5022	20.7719	16.4327	28.5752	13.8521	24.6547	23.1465	23.5065	23.8704	28.8895	35.529	29.0241	21.7586	19.73	28.7179	11.0984	31.4733	14.952	23.7138	30.3582	25.868	29.3612	18.9817	13	19.0897	27.815	30.4197	18.2584	21.1185	13.4413	21.4294	18.4963	20.8973	18.7384	21.6117	24.4394	18.5524	20.7933	20.4263	17.4918	27.4052
ENSG00000064115	TM7SF3	transmembrane 7 superfamily member 3 [Source:HGNC Symbol;Acc:23049]	-1	GRCh37	25.1172	22.3539	29.0814	27.9883	46.1274	32.7372	71.3313	70.0918	48.7755	81.543	62.2086	59.1743	64.9489	36.5361	36.1712	48.1495	28.1864	43.2435	39.3247	42.7536	44.9983	38.9751	40.5525	47.4037	36.945	50.6051	39.2071	51.6755	50.313	54.797	43.2856	53.345	36.6886	37.9962	39.7111	45.0171	46.6935	18.9031	20.2722	66.6268	63.4278	37.7613
ENSG00000064195	DLX3	distal-less homeobox 3 [Source:HGNC Symbol;Acc:2916]	-1	GRCh37	0.0116385	0	0	0	0	0	0	0	0.155466	0.295686	0	0	0	0	0	0	0	0	0.0118011	0	0.0306078	0.0203256	0.0153999	0	0	0	0	0	0	0	0	0	0	0	0	0	0	0	0	0	0	0.0105679
ENSG00000064199	SPA17	sperm autoantigenic protein 17 [Source:HGNC Symbol;Acc:11210]	1	GRCh37	1.34772	1.15128	0.175134	0.169238	0.715204	0.446891	0.804221	1.08511	0.324373	0.723712	0.00974585	0	0.00864335	0.4929	0.365754	1.15479	0.717223	0.830185	0.332402	0.293071	0.494928	0.0742148	0.0883607	0.131277	0.166842	0.159455	0.0240745	0.0146546	0.183162	1.1209	0.573707	0.351926	0.964142	0.46764	1.06458	0.262879	0.513441	0.0744881	0.0876828	0.226564	0.231328	0
ENSG00000064201	TSPAN32	tetraspanin 32 [Source:HGNC Symbol;Acc:13410]	1	GRCh37	1.35792	1.79582	4.23692	9.10379	0.0288661	0.331156	0	0	5.19843	4.42836	3.30335	7.14764	5.74071	0.790855	0.849389	0.662682	0.0164037	0.0345222	0	17.074	7.44169	23.3073	19.059	0.0277148	0.0423985	0.218814	0.495549	0.54297	0.329892	0.0699169	0.757569	0.018224	0	0.0493636	0	0.0450925	0.0180661	0	0.0240648	11.4752	22.2012	1.39942
ENSG00000064205	WISP2	WNT1 inducible signaling pathway protein 2 [Source:HGNC Symbol;Acc:12770]	1	GRCh37	0	0	0	0	0	0	0	0	0	0	0	0	0	0	0	0	0.00416376	0	0	0	0	0.0110789	0.00839403	0	0	0	0	0	0	0	0	0	0	0	0	0	0	0	0	0	0	0
ENSG00000064218	DMRT3	doublesex and mab-3 related transcription factor 3 [Source:HGNC Symbol;Acc:13909]	1	GRCh37	0.00661891	0	0	0	0	0	0	0	0	0	0	0	0	0	0	0	0	0	0	0	0	0	0	0	0	0	0	0	0	0	0	0	0	0	0	0	0	0	0	0	0.0157633	0
ENSG00000064225	ST3GAL6	ST3 beta-galactoside alpha-2,3-sialyltransferase 6 [Source:HGNC Symbol;Acc:18080]	1	GRCh37	2.18849	3.19493	2.07253	2.71774	0.50496	1.18375	0.993593	1.64674	0	0	2.16204	2.4494	1.33077	3.70344	2.28234	0.973276	1.12472	0.749673	0.774501	0.16173	0.11013	0.00877608	0.0199478	0.0167179	0.00511506	0.0329978	3.4376	4.33063	0	1.27579	1.12004	0	2.16467	1.93549	1.64801	0.262937	0.250646	0.0539514	0.0290324	0.00568309	0	0.00456295
ENSG00000064270	ATP2C2	ATPase, Ca++ transporting, type 2C, member 2 [Source:HGNC Symbol;Acc:29103]	1	GRCh37	0	0	0	0	0	0	0	0	0.153156	0.15685	0	0.00349194	0	0	0	0	0.00309872	0	0.0191483	0	0.0206933	0.0247351	0.00624693	0.00392658	0	0.00775027	0	0.0113966	0.00890255	0	0	0	0	0	0.00537599	0	0.00341275	0	0	0.0160176	0.0112437	0
ENSG00000064300	NGFR	nerve growth factor receptor [Source:HGNC Symbol;Acc:7809]	1	GRCh37	0.00380707	0	0.00813539	0.0141508	0	0	0	0	0.377774	0.788651	0.0122234	0.0112634	0.0108406	0	0	0.0526675	0.00499752	0	0.0154409	0.0556931	0.0400482	0.146271	0.141048	0.0126653	0	0	0	0	0	0	0	0	0	0	0	0	0.00550398	0	0	0	0	0.00691369
ENSG00000064309	CDON	cell adhesion associated, oncogene regulated [Source:HGNC Symbol;Acc:17104]	-1	GRCh37	0.937526	0.72394	1.53521	2.04432	1.76629	2.78689	2.30163	2.61976	0.602986	0.768997	1.23947	2.18502	1.71466	1.28836	1.92954	2.24756	0.888285	1.69237	2.90777	1.08586	1.60974	1.23383	1.16754	1.03883	1.10145	1.87426	0.927988	1.38882	2.86119	1.85761	2.25369	2.6117	1.23222	1.39544	1.2288	1.60279	1.36403	1.69166	1.4682	0.0505688	0	0.0378949
ENSG00000064313	TAF2	TAF2 RNA polymerase II, TATA box binding protein (TBP)-associated factor, 150kDa [Source:HGNC Symbol;Acc:11536]	-1	GRCh37	15.7125	16.7453	23.3554	21.734	19.0649	14.9576	18.537	20.5008	22.0858	28.8343	22.5316	25.7348	19.701	15.9037	18.789	20.999	12.9595	22.2205	13.967	29.7531	38.472	28.5655	32.7805	20.5725	15.986	20.8774	20.6518	19.515	21.3056	19.681	15.4561	18.1704	17.4093	14.4138	12.4811	21.0039	19.7644	34.847	34.8409	17.7448	16.46	12.2533
ENSG00000064393	HIPK2	homeodomain interacting protein kinase 2 [Source:HGNC Symbol;Acc:14402]	-1	GRCh37	3.96852	4.93993	4.25683	8.18764	3.45301	11.9727	2.65795	4.71081	6.89353	4.8891	4.52278	9.38241	5.23192	3.65395	4.01225	8.46564	3.18999	5.54916	17.422	7.41973	7.03966	8.16882	7.46659	4.77263	6.30168	4.03529	11.8763	7.4022	11.8269	5.05516	8.77341	4.40538	7.1816	10.7519	9.42801	4.82092	4.48576	13.6014	7.3676	6.54364	2.97406	3.80798
ENSG00000064419	TNPO3	transportin 3 [Source:HGNC Symbol;Acc:17103]	-1	GRCh37	33.081	31.3824	57.8579	56.262	39.336	34.6574	36.8461	37.7165	33.0699	41.4983	34.4501	38.1801	34.5107	33.0371	32.1952	35.2613	33.8385	36.5894	35.2496	38.5505	43.6524	37.112	33.4656	41.5825	35.2629	41.0971	41.3392	36.7132	39.0111	32.5088	32.8914	30.0625	33.8916	37.1171	25.2502	35.4712	29.9152	60.8108	63.2655	42.4771	38.2393	29.5381
ENSG00000064489	MEF2BNB-MEF2B	MEF2BNB-MEF2B readthrough [Source:HGNC Symbol;Acc:39979]	-1	GRCh37	0.00818194	0	0.0174841	0.212884	0	0.0481837	0.0485322	0.0406239	0.0312266	0.0319797	0.10508	0.0484134	0.0465962	0	0.0252792	0.056595	0.0107404	0	0.0497772	0.0239385	0.0430347	0.0285779	0.0216523	0.0272196	0	0.0268631	0.0973391	0.158006	0.215999	0.120168	0.145889	0.0715936	0.0712011	0.129284	0	0.0295246	0.0118289	0	0	0.0555183	0.0584572	0.0297171
ENSG00000064490	RFXANK	regulatory factor X-associated ankyrin-containing protein [Source:HGNC Symbol;Acc:9987]	1	GRCh37	28.1119	25.2914	17.7406	14.9306	11.325	16.0887	17.4013	11.1489	27.1141	22.1852	19.3056	15.1781	20.9402	20.5063	21.2562	8.2406	10.6523	8.83981	15.495	14.9826	8.60636	15.1849	10.6796	22.4521	23.4147	20.192	12.3181	10.8709	12.585	10.836	12.1671	13.7538	17.8036	17.4202	12.7136	20.5495	18.2155	13.0965	17.8015	13.4871	23.515	20.5702
ENSG00000064545	TMEM161A	transmembrane protein 161A [Source:HGNC Symbol;Acc:26020]	-1	GRCh37	5.59549	6.68806	2.82978	3.59764	3.0701	5.1328	3.24668	2.27133	7.11233	5.3829	6.6791	4.75124	7.03419	6.42394	5.81723	1.5655	1.75728	1.55647	5.38067	4.09983	1.80671	5.97083	4.57484	6.35187	5.90138	5.53349	2.80711	2.18533	4.12244	4.21313	6.09617	3.43406	4.23237	4.79361	3.30096	4.69163	3.82897	4.2836	5.71704	2.15653	4.54138	2.50102
ENSG00000064547	LPAR2	lysophosphatidic acid receptor 2 [Source:HGNC Symbol;Acc:3168]	-1	GRCh37	2.86297	3.24056	3.76139	7.25203	1.24921	4.49602	1.91834	1.86899	9.59112	7.6673	2.67254	3.69396	2.71743	2.13244	2.65366	1.72362	2.72122	1.09851	3.63406	1.76835	0.836578	5.07396	4.41959	1.86962	1.91038	1.5144	1.74506	1.71496	5.25865	2.72536	4.19732	2.7951	3.34496	4.37722	2.6805	1.91315	1.84725	3.05745	2.14411	1.46299	1.61619	1.05909
ENSG00000064601	CTSA	cathepsin A [Source:HGNC Symbol;Acc:9251]	1	GRCh37	6.46974	6.13243	11.0522	10.8306	2.65497	4.35343	3.36071	3.33551	4.3144	5.90533	4.22726	3.67176	4.64022	3.86207	3.77609	5.13206	5.20617	2.19133	5.13754	4.02577	2.57796	3.48669	2.8702	4.16917	4.14127	5.27052	2.67478	3.76437	3.39845	3.28889	6.2346	3.30509	4.27306	5.04113	2.85714	3.61192	3.07362	4.26624	3.86559	16.3421	19.3404	4.89956
ENSG00000064607	SUGP2	SURP and G patch domain containing 2 [Source:HGNC Symbol;Acc:18641]	-1	GRCh37	33.594	38.8968	37.4502	40.973	33.3388	52.5107	33.1789	33.1547	39.6021	39.1298	38.5694	42.9253	35.4901	43.1498	46.5638	31.0469	22.6064	31.3999	36.6614	39.4145	41.2174	41.9509	37.4644	36.862	41.2344	37.6786	45.793	43.231	46.9507	37.4086	56.6698	30.3844	39.3258	46.4947	25.6155	37.3625	25.2838	43.3227	31.1705	36.1598	37.6124	19.9813
ENSG00000064651	SLC12A2	solute carrier family 12 (sodium/potassium/chloride transporter), member 2 [Source:HGNC Symbol;Acc:10911]	1	GRCh37	3.56018	4.83099	6.62004	7.06536	7.92627	4.55005	4.89201	6.95881	2.04124	1.04234	2.29281	3.03103	2.48484	7.00643	5.73557	7.67577	4.31169	10.7809	5.33297	3.55446	3.55342	3.30669	4.25791	4.25359	4.61159	5.22422	5.18787	6.33021	5.84449	8.02933	6.22386	7.53204	7.05883	7.02311	8.43528	6.04656	6.04666	5.34674	5.7391	3.94415	1.8877	1.86185
ENSG00000064652	SNX24	sorting nexin 24 [Source:HGNC Symbol;Acc:21533]	1	GRCh37	0.440601	0.58291	0.98908	1.77004	0	0.17036	0.0175992	0.15468	0.101913	0.0173952	0.0285787	0.177756	0.304149	2.20142	2.25508	0.123138	0.0292108	0.0737706	0.216608	1.02868	1.59958	1.25913	1.29554	0.00740298	0.0181203	0.043836	0.052947	0.150406	0.201413	0.0653649	0.174582	0.0778858	0.852046	0.755976	1.01356	0.0963582	0.0321712	0.211603	0.102848	0	0	0.0484932
ENSG00000064655	EYA2	eyes absent homolog 2 (Drosophila) [Source:HGNC Symbol;Acc:3520]	1	GRCh37	0	0	0	0	0	0	0	0	0	0	0	0	0	0	0	0	0	0	0.0619898	0	0	0	0	0	0	0	0	0	0.016469	0	0.0311456	0	0	0	0.00994514	0	0	0	0	0	0	0
ENSG00000064666	CNN2	calponin 2 [Source:HGNC Symbol;Acc:2156]	1	GRCh37	32.8335	34.6381	11.8356	9.17962	13.0451	34.6541	13.5197	5.19237	47.4652	35.357	0.0774855	0.1309	0.13744	2.57238	1.04389	17.2218	11.975	16.5012	49.683	15.075	7.35517	36.5692	27.3345	33.2187	33.662	8.597	0.590172	1.0292	23.8309	9.15658	31.169	11.0689	3.64025	2.0179	1.58473	15.9366	16.852	31.8445	14.0588	58.3973	57.293	20.1675
ENSG00000064687	ABCA7	ATP-binding cassette, sub-family A (ABC1), member 7 [Source:HGNC Symbol;Acc:37]	1	GRCh37	3.54706	6.4731	5.49715	11.3169	4.6335	15.2049	7.22614	4.67011	7.74186	10.8224	7.57421	5.72205	8.66428	8.73859	6.56496	2.75662	2.90827	1.89409	7.01316	6.05101	1.85439	6.06925	4.82335	8.38528	6.52883	6.62282	2.90612	1.95139	12.5652	7.05786	21.0753	12.6431	6.35261	8.39372	3.75085	6.44749	5.45029	3.98603	3.27902	6.77966	11.6142	3.84501
ENSG00000064692	SNCAIP	synuclein, alpha interacting protein [Source:HGNC Symbol;Acc:11139]	1	GRCh37	0	0	0	0	0	0	0.00426465	0	0	0	0	0	0	0	0	0	0.00283136	0	0.0874809	0.00631062	0	0	0	0	0	0.00708158	0	0.0104133	0.0244033	0.00452551	0.0307672	0	0	0.00852041	0	0.0077832	0	0.00330811	0	0	0.00513679	0
ENSG00000064703	DDX20	DEAD (Asp-Glu-Ala-Asp) box polypeptide 20 [Source:HGNC Symbol;Acc:2743]	1	GRCh37	8.83807	8.54486	10.2593	7.40535	9.65921	7.52812	12.8504	12.29	6.21119	5.71462	10.4168	10.5966	10.6287	11.62	13.3166	9.91354	9.96843	14.1189	8.59152	9.10067	11.878	9.53503	11.2602	12.7932	10.7247	11.8499	11.5023	11.7223	7.80076	11.6703	7.77878	10.1176	8.55453	8.53382	8.80558	10.7791	10.713	10.3466	10.0392	12.171	11.2775	13.6476
ENSG00000064726	BTBD1	BTB (POZ) domain containing 1 [Source:HGNC Symbol;Acc:1120]	-1	GRCh37	24.3224	30.9812	34.5879	29.2572	32.8021	17.7649	26.8926	27.6786	36.3469	35.6978	26.8298	27.6153	29.2119	26.7362	29.5297	27.2098	41.2506	40.4858	16.4849	29.7044	31.082	31.5829	37.067	20.1785	25.9221	23.8895	34.25	30.0974	22.296	29.3883	17.1365	35.6147	25.0145	23.0396	35.1443	24.5607	28.8793	21.0583	24.4013	27.9865	28.5655	25.5604
ENSG00000064763	FAR2	fatty acyl CoA reductase 2 [Source:HGNC Symbol;Acc:25531]	1	GRCh37	15.5774	13.7755	14.1262	14.8903	13.8202	9.56047	10.2589	11.0034	5.38241	6.53934	11.381	12.9233	11.4488	10.5185	11.5382	15.491	14.7489	19.1175	12.0675	21.9465	25.6216	22.3245	25.0431	11.3165	10.1347	12.6446	11.1622	14.4491	7.20171	12.3138	11.2768	12.1998	10.8751	10.4962	10.9654	11.9692	13.9852	20.8598	19.6607	12.363	14.9298	5.99713
ENSG00000064787	BCAS1	breast carcinoma amplified sequence 1 [Source:HGNC Symbol;Acc:974]	-1	GRCh37	0.00525244	0	0.0224481	0.0325386	0	0	0	0	0	0.0136864	0	0.00517987	0	0	0	0.0121105	0	0	0	0.0153674	0	0	0.00463328	0.0029123	0	0.00574829	0	0	0.0132058	0.0110204	0.0124872	0	0	0	0.00398731	0	0	0	0	0.0118801	0.0375269	0.0031795
ENSG00000064835	POU1F1	POU class 1 homeobox 1 [Source:HGNC Symbol;Acc:9210]	-1	GRCh37	0	0	0	0	0	0	0	0	0	0	0	0	0	0	0	0	0	0	0.0816823	0	0	0	0.026648	0.0334998	0.0204994	0	0	0	0	0	0.0359097	0	0	0	0.0229328	0	0	0.849429	1.13443	0.387189	3.16556	0
ENSG00000064886	CHI3L2	chitinase 3-like 2 [Source:HGNC Symbol;Acc:1933]	1	GRCh37	34.2598	24.5321	22.747	13.367	281.947	155.137	167.664	161.508	27.0108	16.4924	77.0068	62.5819	64.09	85.5521	20.7405	277.972	193.31	622.247	549.316	12.8645	44.4545	10.2162	9.51685	539.45	393.039	279.325	84.3499	206.307	76.0768	71.7414	86.3175	80.5358	294.319	315.81	462.223	310.771	325.584	83.6534	91.0147	23.8271	28.0232	108.785
ENSG00000064932	SBNO2	strawberry notch homolog 2 (Drosophila) [Source:HGNC Symbol;Acc:29158]	-1	GRCh37	3.54485	4.04749	1.68914	3.84492	2.40078	10.7683	2.23822	2.33784	11.5271	7.31384	4.28471	4.16473	5.45338	3.52279	4.24373	1.89004	8.33303	1.1323	7.20848	4.0258	0.885408	5.31729	4.24176	4.3828	6.24795	4.17319	2.57349	1.64898	6.79023	4.35098	10.5446	6.06273	4.85119	4.76089	4.76716	4.41939	7.04715	4.25443	3.32637	2.47763	4.3228	2.61842
ENSG00000064933	PMS1	PMS1 postmeiotic segregation increased 1 (S, cerevisiae) [Source:HGNC Symbol;Acc:9121]	1	GRCh37	10.0187	14.3425	14.5349	16.1062	20.6355	11.0434	12.9878	16.6116	11.9263	14.0478	15.4486	17.6013	15.1767	15.7512	16.0219	18.0727	4.32345	22.1119	9.53983	20.6991	25.5279	21.5937	26.2859	11.3804	7.84735	14.569	20.7711	23.5998	12.7913	17.9452	14.0309	19.6758	11.9422	14.9125	15.3508	13.0579	10.9996	14.8768	13.5889	18.478	13.5989	10.1524
ENSG00000064961	HMG20B	high mobility group 20B [Source:HGNC Symbol;Acc:5002]	1	GRCh37	15.447	21.6617	10.3115	15.0887	11.4116	26.9575	10.3184	11.3488	22.8093	20.4295	17.5447	11.8585	23.13	15.9026	16.5034	6.29019	24.3585	5.7714	17.6689	11.6492	3.28924	11.3745	9.97299	19.6712	27.1017	22.0159	8.80436	6.13066	15.2785	15.0062	13.4538	13.1186	23.0991	20.4049	22.9864	17.2204	22.8474	9.54952	13.797	9.07974	14.8869	7.9373
ENSG00000064989	CALCRL	calcitonin receptor-like [Source:HGNC Symbol;Acc:16709]	-1	GRCh37	0.599161	0.645543	0.0989117	0.0764657	0.035641	0	0	0	0	0	0.00825638	0.00380396	0	0.674535	0.444921	0.0355745	0.0303804	0.106562	0.0365038	0.315993	0.302067	0.359271	0.442333	0.00855487	0.0104699	0.0253284	0.67304	0.0496597	0	0.0485586	0.0275109	0.00562529	0	0	0	0.0463964	0.0334593	0.011832	0	0	0	1.25153
ENSG00000064995	TAF11	TAF11 RNA polymerase II, TATA box binding protein (TBP)-associated factor, 28kDa [Source:HGNC Symbol;Acc:11544]	-1	GRCh37	35.5185	31.0236	33.5696	22.4867	29.867	19.8746	32.8994	27.4557	28.2411	29.3912	24.5609	26.966	24.6014	27.6289	29.4121	27.2521	28.7731	29.6693	19.5078	23.7563	30.5577	25.1821	26.6212	29.2746	29.1914	27.2167	28.9477	30.4144	22.9665	27.2748	21.4671	24.7401	25.1919	28.0854	27.9426	27.8204	28.1182	24.5233	22.3862	32.207	31.3638	34.8479
ENSG00000064999	ANKS1A	ankyrin repeat and sterile alpha motif domain containing 1A [Source:HGNC Symbol;Acc:20961]	1	GRCh37	4.57214	4.6195	4.02687	4.50467	2.57298	7.28142	3.66127	3.30428	3.81434	3.86982	3.20887	4.43873	3.15838	3.91432	3.68667	3.42424	1.88208	2.43849	7.24994	3.44333	3.17695	4.15144	3.78187	5.03394	4.45897	3.58033	3.79665	3.82176	6.40232	3.53247	6.56189	4.15804	4.0438	6.01428	3.3716	4.68499	3.62912	4.96743	3.23776	3.52811	3.51467	1.63263
ENSG00000065000	AP3D1	adaptor-related protein complex 3, delta 1 subunit [Source:HGNC Symbol;Acc:568]	-1	GRCh37	15.011	14.417	8.90079	11.6933	8.70273	20.8261	9.58036	10.8956	17.2542	12.7045	15.569	12.2119	12.701	11.6193	13.09	9.62489	12.7596	7.42992	20.0203	8.55527	4.90809	11.1546	9.3732	14.5065	14.3351	11.0751	10.7525	8.99254	13.1711	9.13549	19.1098	11.8989	12.2365	13.0936	9.41916	16.6577	19.001	11.1459	9.47942	9.46251	12.1377	6.23909
ENSG00000065029	ZNF76	zinc finger protein 76 [Source:HGNC Symbol;Acc:13149]	1	GRCh37	8.31739	8.90924	5.74384	7.88891	5.08015	9.81957	5.54923	4.96851	10.1341	9.04144	6.80696	4.63713	4.74471	8.21491	7.62878	4.71653	3.8675	4.18539	8.31083	8.17062	5.36129	8.18534	5.80139	6.80531	6.71791	7.37325	5.83257	5.42671	7.88144	5.80077	9.95888	5.07049	8.31335	8.95409	5.02437	7.70068	5.62543	7.14929	6.93088	8.36402	10.6967	5.40957
ENSG00000065054	SLC9A3R2	solute carrier family 9, subfamily A (NHE3, cation proton antiporter 3), member 3 regulator 2 [Source:HGNC Symbol;Acc:11076]	1	GRCh37	0.0311536	0.0364319	0	0.0330849	0.030842	0.0262092	0.0087996	0	0.033971	0.0347903	0	0.00658354	0.0380186	0.0222366	0.0137505	0.0307845	0.116843	0	0.992785	0	0	0	0	0.0222089	0.0362406	0	0	0	0.285335	0.00933784	0.523746	0.0194714	0.0580941	0	0.0101356	0.0963582	0.0386054	0	0.0257121	0.0201326	0.0317974	0.0080822
ENSG00000065057	NTHL1	nth endonuclease III-like 1 (E, coli) [Source:HGNC Symbol;Acc:8028]	-1	GRCh37	12.9215	13.911	6.3329	6.72972	6.40558	11.1393	6.4625	4.02159	8.61928	7.70979	10.4024	8.57051	14.9239	12.5456	10.7756	2.30698	2.63937	3.15906	7.61382	7.69492	2.07165	7.75504	5.87569	10.9053	8.16697	10.0116	5.21486	4.00249	5.67816	7.27766	7.06828	7.62945	7.46323	6.96394	7.00967	8.63088	10.2635	6.29913	10.2399	4.74171	8.14722	5.17422
ENSG00000065060	UHRF1BP1	UHRF1 binding protein 1 [Source:HGNC Symbol;Acc:21216]	1	GRCh37	7.88522	8.16325	8.77315	10.1893	6.00612	8.56798	7.1718	8.81348	6.54194	6.04104	5.31285	8.63257	6.26569	8.404	6.72905	9.76948	8.2904	9.43097	12.6057	7.60247	9.87116	7.55108	7.67067	9.24252	8.63553	8.54179	9.66795	9.51529	12.2329	7.99773	8.20181	5.47357	9.679	10.7401	7.39441	10.419	8.40431	12.207	9.36052	11.8125	8.47027	3.59668
ENSG00000065135	GNAI3	guanine nucleotide binding protein (G protein), alpha inhibiting activity polypeptide 3 [Source:HGNC Symbol;Acc:4387]	1	GRCh37	38.6655	45.908	47.0834	36.7264	60.0381	32.2428	53.4252	57.5979	50.0294	53.5666	49.319	44.6728	47.8934	45.1208	42.0082	50.0747	65.2531	60.4069	28.5621	50.4787	55.1408	48.2645	57.1995	46.9296	45.1252	47.1804	46.6485	47.8934	36.4831	52.9707	39.1022	55.314	36.8596	33.6978	52.401	46.36	55.6504	43.9742	46.8632	45.1094	44.0351	59.0482
ENSG00000065150	IPO5	importin 5 [Source:HGNC Symbol;Acc:6402]	1	GRCh37	44.9671	41.747	36.7921	33.3979	47.2102	34.9571	41.9917	41.0515	28.8867	42.0923	37.5772	41.5376	41.8533	40.3841	39.8801	38.161	30.1499	47.4433	39.2622	36.833	42.1501	32.7532	35.9958	35.6042	30.5971	34.7998	51.3618	52.9075	37.1457	42.6715	32.4678	30.7057	29.6915	31.377	34.9398	41.1127	39.3533	35.4797	40.8443	44.0012	36.7166	52.7347
ENSG00000065154	OAT	ornithine aminotransferase [Source:HGNC Symbol;Acc:8091]	-1	GRCh37	21.0922	18.0181	15.7848	11.6307	26.5321	14.0608	21.3359	19.4954	12.049	17.0422	20.3328	24.4891	25.9601	3.48333	6.10897	11.193	11.0187	21.2183	11.632	8.02257	9.22244	9.05616	10.1071	14.2573	14.297	14.7901	0.758209	0.292681	12.2054	13.8644	7.94913	11.1908	14.3658	12.2134	19.6263	16.306	18.3716	19.1896	23.4122	7.99508	8.19619	8.1892
ENSG00000065183	WDR3	WD repeat domain 3 [Source:HGNC Symbol;Acc:12755]	1	GRCh37	10.0455	9.59981	10.4226	7.36143	11.4231	6.33415	10.273	8.85605	5.49876	6.01001	9.97758	12.2556	11.2614	9.31913	9.70107	8.77471	3.71397	11.7371	5.9839	9.0786	12.4873	10.2366	11.7273	9.60168	6.64243	9.80404	10.5003	12.8873	6.00197	7.91713	4.95155	8.19056	7.9349	8.08471	7.22432	8.93326	8.24518	9.87435	11.2287	9.00425	8.89498	8.0002
ENSG00000065243	PKN2	protein kinase N2 [Source:HGNC Symbol;Acc:9406]	1	GRCh37	8.27809	11.0574	14.1998	19.6255	15.9379	14.3597	17.8907	23.5647	14.7179	20.2497	16.2654	19.4063	13.0014	15.9084	17.7398	21.4706	15.6952	17.698	12.6533	17.7876	23.9245	17.3876	21.8531	15.1673	13.9219	17.0912	23.0196	22.9028	19.5897	25.4882	20.1383	22.5977	19.0729	21.2044	18.9295	15.4194	11.8506	14.6034	13.3	16.9098	16.2331	12.3088
ENSG00000065268	WDR18	WD repeat domain 18 [Source:HGNC Symbol;Acc:17956]	1	GRCh37	12.4274	21.1373	5.82713	11.1327	5.70902	16.698	5.13909	4.81956	25.6891	17.7221	11.0722	9.04066	20.5849	21.9685	23.4403	3.35718	10.7303	3.81079	17.7035	13.0417	3.22458	16.1269	11.83	13.2359	20.541	20.7155	7.19229	5.1797	10.3081	13.3187	14.598	10.9106	12.2262	8.7286	12.6095	14.5871	20.7272	8.39399	17.5066	6.77439	11.9999	7.88619
ENSG00000023734	STRAP	serine/threonine kinase receptor associated protein [Source:HGNC Symbol;Acc:30796]	1	GRCh37	34.9286	44.5344	36.5715	37.3709	56.8988	44.6908	41.1004	51.6933	37.39	38.2639	41.4582	44.7981	47.4914	48.3065	48.1739	41.3217	60.0616	64.7311	48.8496	41.8139	44.3125	45.3502	49.129	43.8485	45.8377	37.2797	49.2787	46.4356	41.1784	45.0837	37.6125	38.3916	41.6634	40.1966	57.1701	61.6791	58.5346	47.3678	52.5333	31.032	30.4624	22.9171
ENSG00000065320	NTN1	netrin 1 [Source:HGNC Symbol;Acc:8029]	1	GRCh37	0.169515	0.140776	0.0682482	0.100448	0.0681009	0.144678	0.320595	0.329343	1.19078	0.845008	7.95891	9.43439	10.2555	0.202536	0.197352	0.118954	0.0515993	0.0610836	0.229177	0.0934425	0.0689162	0.0429047	0.0325071	0.375962	0.885235	0.20165	0.253305	0.166052	0.95432	0.170102	0.122655	0.182725	0.288618	0.194097	0.13428	0.0975169	0.0603803	0.0301439	0.00709671	8.03502	8.09761	0.803068
ENSG00000065325	GLP2R	glucagon-like peptide 2 receptor [Source:HGNC Symbol;Acc:4325]	1	GRCh37	0	0	0	0	0	0	0	0	0	0	0	0	0	0	0	0	0	0	0	0	0	0	0	0	0	0	0	0	0.00984547	0	0	0	0	0	0	0	0	0	0	0	0	0
ENSG00000065328	MCM10	minichromosome maintenance complex component 10 [Source:HGNC Symbol;Acc:18043]	1	GRCh37	19.6637	16.8445	19.7842	15.882	33.4249	21.4097	21.0376	22.0779	17.623	17.6857	12.7516	13.7127	15.4004	19.9665	21.4714	18.7752	10.2177	26.3134	16.6779	21.1209	21.26	20.8432	20.752	34.2601	21.7844	26.9539	23.1937	25.0062	15.8958	21.1939	19.9481	14.1885	17.1925	20.4149	16.1369	23.2689	21.2417	20.1399	26.1081	26.7654	15.3295	10.6108
ENSG00000065357	DGKA	diacylglycerol kinase, alpha 80kDa [Source:HGNC Symbol;Acc:2849]	1	GRCh37	15.971	14.1889	21.7114	32.6944	18.7573	36.5749	36.1774	32.5528	15.0997	15.7783	14.6893	18.1298	10.112	13.7981	16.9547	26.8853	11.25	15.0876	24.6941	14.44	18.7677	11.9444	11.3828	16.4553	11.7886	20.1701	22.9578	22.8048	43.398	25.9224	52.1339	42.5433	25.2972	31.8078	15.4212	14.5223	11.5404	24.4596	15.2889	5.70925	6.10725	19.9256
ENSG00000065361	ERBB3	v-erb-b2 avian erythroblastic leukemia viral oncogene homolog 3 [Source:HGNC Symbol;Acc:3431]	1	GRCh37	0.0073052	0.0199334	0.011708	0.00678831	0.10125	0.188215	0.0324988	0.0725417	0.0209104	0.0214147	0.0234549	0.0027016	0	0.0136874	0.0169278	0.0505306	0.038358	0.0151362	0.0296288	0.0213734	0.0160097	0.00637891	0.00966609	0.586308	0.594863	0.233849	0.0217272	0.0352687	0.0826514	0.0383185	0.130256	0.0279659	0.0238393	0.0432866	0.0166369	0.0329511	0.0422453	0.0112042	0.0738579	0.00413077	0.00434944	0.016583
ENSG00000065371	ROPN1	rhophilin associated tail protein 1 [Source:HGNC Symbol;Acc:17692]	-1	GRCh37	0	0	0	0	0	0	0	0	0	0	0	0	0	0	0	0	0	0	0	0	0	0	0	0	0	0	0	0	0	0	0	0	0	0	0	0	0	0	0	0	0	0
ENSG00000065413	ANKRD44	ankyrin repeat domain 44 [Source:HGNC Symbol;Acc:25259]	-1	GRCh37	8.07601	8.66145	19.4676	20.5616	13.5853	13.8989	9.36006	7.55715	13.8397	16.6026	25.435	41.3029	19.7788	8.90511	9.70676	23.2829	8.57412	12.5437	10.3362	17.5574	20.4688	14.3641	15.6496	7.63242	8.56718	9.96079	10.938	11.1672	19.5387	11.9802	18.2191	23.6704	10.9956	10.3411	7.34213	8.12426	5.02474	13.2976	9.01106	17.2906	15.1397	10.6428
ENSG00000065427	KARS	lysyl-tRNA synthetase [Source:HGNC Symbol;Acc:6215]	-1	GRCh37	84.0118	63.5196	66.5503	41.716	68.9079	44.8263	68.6593	52.5981	60.0299	55.2457	51.259	44.3049	49.2576	57.5237	53.6252	61.9043	49.1936	78.6687	47.0646	58.4632	62.414	54.4029	49.8112	54.5244	49.2359	51.519	53.3585	65.7804	39.3275	45.3751	40.7319	45.4694	46.5265	43.2549	48.3463	64.3645	64.6208	55.8191	67.615	25.3847	27.7542	76.8324
ENSG00000065457	ADAT1	adenosine deaminase, tRNA-specific 1 [Source:HGNC Symbol;Acc:228]	-1	GRCh37	14.4434	11.7916	11.6804	13.0123	7.95664	12.9111	8.67661	9.02307	11.6807	11.219	7.50844	9.2736	7.70202	7.4875	7.44291	14.1783	9.19556	10.9751	12.4917	10.9947	13.1955	11.6986	11.5571	8.52976	10.009	8.99618	12.933	12.8886	13.216	9.28122	12.8987	10.3393	10.2826	9.19624	9.57689	12.353	9.87796	13.1963	10.6009	10.1566	8.10247	11.5381
ENSG00000065485	PDIA5	protein disulfide isomerase family A, member 5 [Source:HGNC Symbol;Acc:24811]	1	GRCh37	3.56367	3.0274	1.78444	1.82152	3.23306	5.41402	2.97658	2.91978	3.59098	4.32117	7.75383	6.06037	5.41427	2.36036	2.24085	3.28126	1.24026	2.50189	3.94337	4.00313	2.57755	3.12207	2.89459	3.01933	3.12058	4.05455	4.25985	4.78862	2.69092	3.43009	4.59966	2.93304	2.40521	2.30754	1.78568	2.33424	1.69469	6.02491	5.08483	1.40104	1.07372	2.66272
ENSG00000065491	TBC1D22B	TBC1 domain family, member 22B [Source:HGNC Symbol;Acc:21602]	1	GRCh37	6.13353	6.06444	4.39821	4.88532	7.9065	8.86889	13.5078	12.6663	7.45459	10.3813	11.7074	11.8005	9.22644	7.87802	8.02289	12.9425	10.8012	8.88838	10.4579	14.2601	15.4342	16.179	15.0963	9.21566	8.68657	8.81024	8.3249	8.76902	10.4643	7.46865	10.2041	9.79351	8.87604	9.06795	6.62051	8.20102	7.03983	9.63117	7.211	9.26929	8.43401	14.8266
ENSG00000065518	NDUFB4	NADH dehydrogenase (ubiquinone) 1 beta subcomplex, 4, 15kDa [Source:HGNC Symbol;Acc:7699]	1	GRCh37	41.9197	32.2021	36.1568	26.083	50.6583	25.6372	49.2971	43.5204	37.0921	35.2733	23.9269	21.6394	21.1487	42.4579	38.8394	39.3981	58.0031	52.3356	26.6292	42.5791	42.9064	42.8559	47.3441	50.8777	48.2368	41.9594	40.6969	40.3797	28.7672	41.8359	23.0261	37.416	38.0297	36.5419	48.1912	48.2896	57.9926	36.3543	44.7691	30.5897	40.8937	46.1894
ENSG00000065526	SPEN	spen family transcriptional repressor [Source:HGNC Symbol;Acc:17575]	1	GRCh37	16.6574	11.6388	14.7451	26.7035	11.2998	27.7749	10.6659	17.7672	12.1513	12.5094	13.0195	25.6025	8.71075	13.6812	17.8307	33.7046	15.4198	13.8094	33.6715	18.2724	24.6079	18.9869	18.8642	16.6611	11.1002	13.0286	28.207	22.2738	27.5603	19.734	29.1714	16.8857	20.3897	31.0558	18.1017	16.5967	17.4602	30.0848	19.8121	24.6927	12.915	7.2949
ENSG00000065534	MYLK	myosin light chain kinase [Source:HGNC Symbol;Acc:7590]	-1	GRCh37	1.14685	0.997743	0.693028	0.961717	0.0148185	0.0167902	0.00704651	0.0176948	1.23502	0.331525	0.0274622	0.274141	0.111629	0.181626	1.53934	0.0098606	0.00467827	0.0177221	2.44571	0.0917582	0.0849771	0.1195	0.0943127	0.00237125	0.00725515	0.0210617	0.0423987	0.00344118	0.766113	0.0104685	1.40564	0.00467768	0.00930406	0.0112627	0.0194793	0.00257204	0.00206095	0.00546601	0	0.166053	0.398915	0.0375378
ENSG00000065548	ZC3H15	zinc finger CCCH-type containing 15 [Source:HGNC Symbol;Acc:29528]	1	GRCh37	29.2325	33.0541	42.178	34.0139	54.7271	19.3082	46.2731	44.3307	31.857	36.8343	35.4684	37.7161	40.7561	36.6912	34.2558	44.5183	31.6969	53.4247	15.5534	34.1401	37.5568	31.2915	37.1011	32.8991	29.6934	34.2608	37.6124	42.4468	26.7702	38.9412	21.5273	36.9839	31.3036	35.3102	45.2273	37.637	40.0841	31.6837	38.0008	22.7334	22.3715	42.0324
ENSG00000065559	MAP2K4	mitogen-activated protein kinase kinase 4 [Source:HGNC Symbol;Acc:6844]	1	GRCh37	7.01762	6.78279	11.5809	10.1953	10.1556	7.66943	10.3272	9.69233	4.5588	6.74375	8.44269	10.2051	8.00725	7.54999	7.31273	10.9591	7.42622	12.031	7.3343	10.3226	12.6575	9.48384	11.3198	9.83337	8.24633	9.0146	7.81804	8.61023	9.00967	8.93999	8.13483	9.66569	8.07274	7.99538	9.96828	7.98207	7.82304	8.85054	8.60222	9.94384	10.1673	10.4293
ENSG00000065600	TMEM206	transmembrane protein 206 [Source:HGNC Symbol;Acc:25593]	-1	GRCh37	11.7546	10.5484	11.1806	10.1772	11.7229	13.2508	16.7771	13.2446	15.8713	17.2925	12.5686	13.1535	13.5707	13.6533	11.7764	12.4886	6.74005	11.7282	13.4691	8.50266	10.5705	9.41195	8.8385	16.6756	14.4151	13.066	12.6211	12.9048	15.1518	11.137	11.6397	13.0111	11.9135	14.1144	11.4588	10.702	9.00649	10.3281	10.6814	15.2801	13.6614	12.9576
ENSG00000065609	SNAP91	synaptosomal-associated protein, 91kDa [Source:HGNC Symbol;Acc:14986]	-1	GRCh37	0.01424	0.0388563	0	0	0	0	0	0	0.00905792	0.00927638	0.00762013	0	0.0067581	0.0118582	0	0	0	0.01967	0	0	0.00416104	0	0.00628071	0	0	0	0	0.0114582	0	0	0	0	0	0	0	0	0	0	0.00685578	0	0	0
ENSG00000065613	SLK	STE20-like kinase [Source:HGNC Symbol;Acc:11088]	1	GRCh37	11.795	15.1164	18.0622	18.905	24.5918	8.64034	23.8579	29.9554	24.4854	28.7622	34.3652	32.3814	30.0432	18.1857	16.3877	33.5502	33.3021	30.0016	8.20887	27.6575	26.5954	25.7719	29.5464	19.6363	20.9422	26.2225	17.9696	19.1985	14.3619	21.1351	12.6265	28.6368	17.0612	15.0434	16.3483	17.9101	17.7628	16.8687	18.6356	18.271	17.7282	15.0008
ENSG00000065615	CYB5R4	cytochrome b5 reductase 4 [Source:HGNC Symbol;Acc:20147]	1	GRCh37	4.42414	6.48791	5.16502	6.00971	6.0114	5.00702	4.6947	5.26764	9.38743	10.3124	5.10167	7.18248	5.41638	4.59219	3.94161	6.89624	7.05817	7.66495	4.30302	5.15267	6.08912	5.72172	6.55258	2.19846	2.3768	1.08214	6.41821	5.55751	8.39196	6.04842	4.67229	8.09611	5.8292	5.65497	6.98717	4.77516	5.14438	5.14818	4.73205	13.4485	12.7155	7.03672
ENSG00000065618	COL17A1	collagen, type XVII, alpha 1 [Source:HGNC Symbol;Acc:2194]	-1	GRCh37	0	0	0	0	0	0	0	0	0	0	0	0.00363703	0	0	0	0	0	0	0	0	0	0	0.00650649	0.0777048	0.455475	0.0161446	0	0.0118701	0.0185449	0.00515863	0	0.0484059	0.0106979	0	0	0.0177441	0	0	0	0	0	0
ENSG00000065621	GSTO2	glutathione S-transferase omega 2 [Source:HGNC Symbol;Acc:23064]	1	GRCh37	0.0641504	0.0500128	0.0750699	0.119223	0.052924	0.0719588	0.0845592	0.037918	0.198197	0.214917	0.0931764	0.0632641	0.052191	0.041973	0.0330336	0.0422602	0.022055	0.0379765	0.0588513	0.214502	0.133894	0.106698	0.137429	0.096545	0.055969	0.115339	0.0484563	0.0663665	0.0748842	0.0737079	0.114384	0.103579	0.086396	0.084471	0.0556559	0.0330696	0.0154573	0.023426	0.0352969	0.134733	0.185516	0.105403
ENSG00000065665	SEC61A2	Sec61 alpha 2 subunit (S, cerevisiae) [Source:HGNC Symbol;Acc:17702]	1	GRCh37	1.87203	2.56509	5.62985	9.86759	4.89291	8.5891	5.4484	6.63054	4.6656	6.76506	4.20999	8.73748	5.03193	3.27572	4.17588	5.69309	2.62159	4.8485	5.05635	5.47715	6.33083	5.62268	5.11423	3.30856	4.45164	5.27203	4.22386	3.95411	8.323	5.64622	6.58958	4.76593	6.77616	6.61414	3.45481	4.091	2.4848	6.89335	4.76668	4.90949	3.47829	2.32993
ENSG00000065675	PRKCQ	protein kinase C, theta [Source:HGNC Symbol;Acc:9410]	-1	GRCh37	55.4972	45.2502	63.4435	53.7738	54.2947	55.6557	82.3329	71.7584	27.0013	29.0812	41.1685	43.9826	40.8938	28.3078	31.5472	73.3557	66.3481	68.2019	53.4291	41.7927	52.0103	37.0917	36.6687	75.3856	66.4125	66.6685	45.6983	50.1781	62.8134	52.6757	54.1641	58.1712	65.9614	52.4755	48.8297	60.6565	55.4107	51.6947	44.6525	44.1551	50.7993	41.1905
ENSG00000065717	TLE2	transducin-like enhancer of split 2 (E(sp1) homolog, Drosophila) [Source:HGNC Symbol;Acc:11838]	-1	GRCh37	0.0978165	0.160145	0.209026	0.334495	0.0271147	0.115209	0.0928338	0.0777065	0.836236	0.474081	0.226124	0.133122	0.16712	0.557154	0.290129	0.0541283	0.0205445	0	0.0158692	0	0	0.0136662	0	0.201758	0.286748	0.0770766	0.294806	0.0944493	0.044268	0.188815	0.306967	0.0342366	0.136195	0.170018	0.12475	0.0847131	0.0452531	0.0120019	0.0113024	0.141596	0.41932	0.355273
ENSG00000065802	ASB1	ankyrin repeat and SOCS box containing 1 [Source:HGNC Symbol;Acc:16011]	1	GRCh37	6.3176	8.54076	6.479	9.16152	5.40797	9.6684	6.76625	6.50001	6.87616	5.44192	6.7157	6.6866	6.92133	8.0165	7.24637	5.32414	5.42143	5.35434	10.0141	8.61499	6.48203	8.83986	7.62862	9.4837	9.1933	8.66643	6.99255	7.3395	9.16689	6.27645	8.02175	6.98233	7.33833	7.77413	5.42393	7.10918	4.75017	6.14137	5.74644	11.5886	11.2881	4.94072
ENSG00000065809	FAM107B	family with sequence similarity 107, member B [Source:HGNC Symbol;Acc:23726]	-1	GRCh37	11.1601	16.8968	20.0436	22.6653	7.53431	7.04547	7.42801	12.1372	0.0429538	0.0791816	3.7581	10.8517	8.1209	16.6956	15.7243	17.8431	16.5409	6.56673	4.21782	13.8103	12.9127	12.9017	12.9798	2.84185	7.43716	3.96859	6.35555	3.07543	10.119	9.02527	11.3022	13.0388	4.57383	3.66345	8.83262	0.893477	1.0739	11.2753	10.6311	23.4349	24.922	26.8564
ENSG00000065833	ME1	malic enzyme 1, NADP(+)-dependent, cytosolic [Source:HGNC Symbol;Acc:6983]	-1	GRCh37	0	0	0	0	0.0324125	0	0	0	0	0.42046	0.0450508	0	0.0133181	0	0	0.032352	0	0.11629	0.635486	0	0.00820012	0	0	0	0	0	0.0927382	0	0.0176391	0	0.233509	0	0	0	0	0.0168774	0.0270474	0	0	0	0	0
ENSG00000065882	TBC1D1	TBC1 (tre-2/USP6, BUB2, cdc16) domain family, member 1 [Source:HGNC Symbol;Acc:11578]	1	GRCh37	24.5487	21.2905	18.8202	16.7323	16.9807	17.6252	17.9223	17.9188	24.5149	24.2989	13.2227	17.4555	16.1674	24.1839	18.9427	18.0507	22.3503	16.5365	19.7556	16.0434	17.6566	15.7171	16.2481	14.4285	13.7676	14.4751	20.1281	22.0035	14.7394	17.0392	18.269	16.2835	18.8254	18.9649	18.7979	19.7366	19.7267	18.6511	16.669	25.5535	21.8251	14.6812
ENSG00000065883	CDK13	cyclin-dependent kinase 13 [Source:HGNC Symbol;Acc:1733]	1	GRCh37	14.6358	17.4696	10.9373	12.5272	20.3122	19.2062	18.9406	19.9431	21.3117	19.9705	18.9353	26.6149	27.0355	23.2015	23.2224	20.36	17.2548	17.9659	17.3829	19.2031	18.7016	21.0814	20.6359	17.7993	18.0449	20.8514	24.9815	21.0423	19.0423	20.088	17.0082	21.188	22.0852	22.1985	19.4367	17.5938	17.7232	24.0581	21.4714	19.5801	18.6848	12.1476
ENSG00000065911	MTHFD2	methylenetetrahydrofolate dehydrogenase (NADP+ dependent) 2, methenyltetrahydrofolate cyclohydrolase [Source:HGNC Symbol;Acc:7434]	1	GRCh37	35.7967	33.6036	29.4775	20.2947	34.0159	17.1183	38.5254	30.0248	23.067	23.1415	23.0095	20.5161	26.6514	21.3235	14.9951	20.2413	13.8705	33.6902	21.9082	21.2333	20.812	23.7506	26.1853	25.66	19.133	27.0334	24.0452	18.4976	15.6119	21.6662	21.1833	52.2898	14.1583	15.5069	20.1408	26.387	30.2662	20.8832	26.7836	30.2906	26.393	25.9346
ENSG00000065923	SLC9A7	solute carrier family 9, subfamily A (NHE7, cation proton antiporter 7), member 7 [Source:HGNC Symbol;Acc:17123]	-1	GRCh37	2.48228	2.19037	1.6274	1.05578	0.399388	0.206061	1.48135	1.90082	1.85389	1.52854	1.67857	2.21049	2.27405	1.94367	0.953898	1.13898	0.675472	1.46705	1.59448	0.517897	0.635123	0.388214	0.47933	3.06766	2.17887	3.33833	0.391791	1.05333	1.53697	1.49422	1.23313	0.693397	2.57927	2.84578	2.65314	1.97566	1.71996	0.328311	0.594566	5.6331	5.27444	6.00301
ENSG00000065970	FOXJ2	forkhead box J2 [Source:HGNC Symbol;Acc:24818]	1	GRCh37	4.93102	4.41655	3.625	7.16349	3.06069	9.87174	3.25981	3.96211	5.02808	4.32544	4.01241	6.16956	3.59423	4.18772	5.36522	7.082	6.2621	3.43163	10.6817	3.54619	4.11365	3.75139	3.67238	4.5415	4.64368	3.83936	4.22934	3.77994	8.45127	5.0598	10.2912	4.79781	4.38935	5.02587	5.26921	4.62724	5.48908	6.99708	4.33483	7.42971	4.62568	3.71408
ENSG00000065978	YBX1	Y box binding protein 1 [Source:HGNC Symbol;Acc:8014]	1	GRCh37	455.569	508.375	304.294	255.624	462.862	223.592	323.441	342.434	393.128	302.973	385.711	290.764	468.162	476.686	446.763	305.318	486.577	423.088	230.438	341.492	222.49	383.972	307.384	345.147	478.12	451.668	343.331	370.874	175.79	351.898	183.653	248.236	374.997	345.045	421.077	472.254	515.07	307.004	457.784	221.818	265.475	260.709
ENSG00000065989	PDE4A	phosphodiesterase 4A, cAMP-specific [Source:HGNC Symbol;Acc:8780]	1	GRCh37	0.0428037	0.0519098	0.0203262	0.0618723	0.0164794	0.525151	0	0	0.290421	0.10224	0.00763504	0.650773	0.270853	0.00594069	0.0073471	0.148038	0.0156078	0	0.207362	0.0139149	0.00833836	0	0.012586	0.0237332	0.0242049	0.0156149	0.0471508	0.0114806	0.125555	0.00498936	0.0678415	0.00520196	0.0206937	0.00939374	0	0	0.0275033	0.00729437	0.00686919	4.27597	1.71032	0.297974
ENSG00000066027	PPP2R5A	protein phosphatase 2, regulatory subunit B', alpha [Source:HGNC Symbol;Acc:9309]	1	GRCh37	7.92034	11.2292	22.8644	16.6953	23.7609	16.3921	18.6123	16.8389	14.9326	18.1702	23.7037	26.706	28.2533	13.5562	11.2963	21.5709	19.7842	21.4582	15.9612	18.6474	22.6168	17.7253	22.7113	10.5604	10.0448	13.7693	16.0899	14.7563	20.8235	17.1214	14.3363	18.4842	11.8234	14.6717	15.8432	14.0291	17.2986	40.9912	30.0237	15.0331	15.8289	9.1934
ENSG00000066032	CTNNA2	catenin (cadherin-associated protein), alpha 2 [Source:HGNC Symbol;Acc:2510]	1	GRCh37	0.0293434	0.00571916	0.0134367	0.00779062	0	0.0185147	0	0.0208131	0.183984	0.040961	0	0	0	0	0	0	0	0	0	0.0245292	0.0146989	0.0366039	0.0443732	0	0	0	0	0.769047	0	0	0	0.0596051	0	0	0.00477335	0	0	0	0	0	0.0199666	0.00761258
ENSG00000066044	ELAVL1	ELAV like RNA binding protein 1 [Source:HGNC Symbol;Acc:3312]	-1	GRCh37	21.1892	21.3324	13.9688	12.7988	17.6448	27.4473	13.6972	16.9385	17.2245	13.6627	15.7738	16.4636	20.1725	21.9082	20.786	17.4548	18.429	18.975	33.1085	16.2945	12.2651	17.8182	18.489	18.883	19.3508	13.7139	18.5278	18.4881	21.0637	16.67	21.4159	13.6538	16.86	18.86	20.1374	21.7114	28.1776	19.752	14.9921	16.4651	12.3819	12.201
ENSG00000066056	TIE1	tyrosine kinase with immunoglobulin-like and EGF-like domains 1 [Source:HGNC Symbol;Acc:11809]	1	GRCh37	0.868562	0.644025	0.706104	0.807105	0	0	0.0186666	0	0.243212	0.138377	0.0985141	0.349142	0.625029	0.0235853	0.350027	0.0653032	0.0402773	0	0.0191454	11.6564	4.85806	16.1578	12.2359	0.376895	0.605408	0.542438	0.252712	0.319056	0.0979134	0.0198084	0.109419	0.0361417	0	0.0372943	0	0.00851687	0.00682448	0	0.0204537	0.859483	0.770077	0.64293
ENSG00000066084	DIP2B	DIP2 disco-interacting protein 2 homolog B (Drosophila) [Source:HGNC Symbol;Acc:29284]	1	GRCh37	10.2274	11.7004	9.48891	9.10273	13.0508	12.406	14.4932	13.5221	18.3439	17.4453	13.8752	17.439	14.5374	10.0418	9.90794	14.8196	11.4258	14.1673	15.0196	12.8312	15.9099	12.1862	13.1392	15.8632	15.4128	14.8644	13.3883	14.3779	13.7503	10.6669	10.5496	9.95391	11.3325	11.7282	8.53957	13.2832	11.8209	15.1949	12.4614	21.9289	17.8892	11.0159
ENSG00000066117	SMARCD1	SWI/SNF related, matrix associated, actin dependent regulator of chromatin, subfamily d, member 1 [Source:HGNC Symbol;Acc:11106]	1	GRCh37	25.8154	19.8935	16.6377	19.4952	15.3916	30.1447	18.3928	21.2149	22.4476	18.9972	16.0498	20.0224	16.3715	18.344	18.8185	22.1081	28.513	17.5406	31.8652	19.9896	21.6973	20.1568	18.3329	23.3127	24.9054	20.2097	22.3119	22.1139	26.4396	20.2407	26.8767	16.6147	20.7733	20.4273	18.5092	22.3341	21.7786	21.7832	16.066	18.2851	15.4288	17.776
ENSG00000066135	KDM4A	lysine (K)-specific demethylase 4A [Source:HGNC Symbol;Acc:22978]	1	GRCh37	24.203	21.1304	30.5502	30.6232	13.5909	17.7648	20.107	19.0803	31.5483	26.4348	24.3337	30.0098	27.1915	24.6038	20.7073	16.1012	13.3212	15.0134	23.0511	16.0698	19.1362	18.6614	14.4866	20.7521	19.3591	18.9457	18.1953	18.0517	20.4952	14.9531	17.4844	15.7172	21.6256	26.2705	12.78	18.8827	15.3513	18.6378	14.9129	35.8735	34.5569	13.6913
ENSG00000066136	NFYC	nuclear transcription factor Y, gamma [Source:HGNC Symbol;Acc:7806]	1	GRCh37	10.5874	11.9689	8.9111	12.6079	9.81565	16.2009	9.66362	11.5375	10.9121	10.3609	11.3226	9.38374	10.0492	12.0716	11.3601	12.0597	9.17186	9.2906	16.2446	11.8766	9.66032	10.7512	9.73023	15.0971	15.6307	15.3713	11.4848	11.2315	14.6226	11.5497	16.6958	10.5532	12.6587	13.1597	9.48494	14.2577	11.7296	11.2341	12.1602	11.5319	11.6273	7.80763
ENSG00000066185	ZMYND12	zinc finger, MYND-type containing 12 [Source:HGNC Symbol;Acc:21192]	-1	GRCh37	0.244728	0.216046	0.107669	0.107017	0.149644	0.0423885	0.0853902	0.17869	0.137354	0.196934	0.0462207	0.159715	0.10248	0	0.0222388	0	0.0472431	0	0.058387	0.0210594	0.138816	0.100563	0.133337	0.0598646	0.0439593	0.0945286	0.114176	0.0695009	0.0542913	0.105715	0	0	0.0626375	0.0853011	0.06557	0.103894	0.0520308	0	0.0207922	0.374447	0.514264	0.300643
ENSG00000066230	SLC9A3	solute carrier family 9, subfamily A (NHE3, cation proton antiporter 3), member 3 [Source:HGNC Symbol;Acc:11073]	-1	GRCh37	0	0.0154909	0	0	0	0	0	0	0.0216668	0	0	0	0	0	0	0	0	0	0	8.7534	3.81211	12.988	9.66018	0.0188865	0	0	0	0	0	0	0	0	0	0	0.012929	0	0	0	0.0163992	0.0128406	0	0.0103097
ENSG00000066248	NGEF	neuronal guanine nucleotide exchange factor [Source:HGNC Symbol;Acc:7807]	-1	GRCh37	0.00337088	0	0	0	0	0	0	0	0	0	0.0324689	0	0.0095986	0.00842115	0	0	0.00442494	0	0	0.00986245	0	0	0	0.00560712	0	0	0	0	0	0	0	0	0	0	0	0	0	0	0	0	0	0
ENSG00000066279	ASPM	asp (abnormal spindle) homolog, microcephaly associated (Drosophila) [Source:HGNC Symbol;Acc:19048]	-1	GRCh37	52.6368	69.753	65.6786	66.0886	83.4017	56.9306	61.7684	101.567	39.0581	44.9802	41.1055	48.4584	39.067	86.1399	100.009	100.1	109.871	102.871	44.7211	75.1994	82.5963	69.995	81.6051	66.2554	67.2104	74.7476	112.043	88.202	67.4933	122.79	68.0383	72.3268	91.9563	105.82	78.9795	74.115	95.5937	68.9431	74.1617	48.9928	44.204	11.2664
ENSG00000066294	CD84	CD84 molecule [Source:HGNC Symbol;Acc:1704]	-1	GRCh37	12.8238	10.2339	29.7382	29.3724	15.0126	26.5657	20.0764	20.8254	15.0502	25.7287	7.30077	8.01275	7.77762	4.27324	6.71953	30.1936	17.6428	13.4268	14.4119	24.8483	36.7807	27.5771	32.0481	33.9305	35.2078	26.8302	6.13338	5.83515	37.0964	26.412	42.6753	35.5365	15.2568	10.9111	15.0652	18.6775	18.6952	17.2281	11.0165	54.3076	48.8317	7.68836
ENSG00000066322	ELOVL1	ELOVL fatty acid elongase 1 [Source:HGNC Symbol;Acc:14418]	-1	GRCh37	14.5716	12.9614	15.0816	12.6387	10.646	14.9709	11.2093	9.63804	18.7176	18.4907	16.5513	12.0376	15.0267	9.66676	12.4319	13.9163	7.94825	10.6544	17.6232	13.2395	10.5706	13.8746	11.7029	11.2371	9.77467	12.6832	8.20772	8.7511	9.93887	7.51187	16.0683	14.539	8.69796	8.76002	5.94324	9.44014	9.24626	13.8017	16.9893	15.367	19.135	15.4315
[truncated: 56,926 more rows]

## Sheet: Suppl.Tab.4b
Suppl. Tab. 4b. DE-Seq2 results of differential analysis between initial diagnosis and relapse (design: patient+ ini vs. rel).
[truncated: 44 more rows]

## Sheet: Suppl.Tab.4c
Suppl. Tab. 4c. Normalized read counts per ATAC-Seq peak.
[truncated: 105,137 more rows]
[truncated: 16 more columns]

[truncated: 1 more sheets: Suppl.Tab.4d]
