# Supplementary material for: Pediatric T-ALL type-1 and type-2 relapses develop along distinct pathways of clonal evolution
Source: Leukemia. 2022 May 18;36(7):1759–68. doi: 10.1038/s41375-022-01587-0 (PMC9252914; doi:10.1038/s41375-022-01587-0)
Supplement: Supplementary file 5 — Suppl. Tab. 5 [file 41375_2022_1587_MOESM5_ESM.xlsx]

## Sheet: Suppl.Tab.5
Suppl.Tab. 5. β-values indicating methylation level (0-1) of the promoters as measured on the methylation EPIC Illumina arrays (P1, P3, P4, P5, P7, P8, P10, P11, P12) or 450k Illumina arrays (P6 and P9).									P1			P3			P4			P5			P6			P7			P8			P9	P10			P11			P12
id	Chromosome	Start	End	symbol	entrezID	num.sites	mean.initial	mean.relapse	mean.mean.initial	mean.mean.relapse	mean.mean.diff	mean.mean.initial	mean.mean.relapse	mean.mean.diff	mean.mean.initial	mean.mean.relapse	mean.mean.diff	mean.mean.initial	mean.mean.relapse	mean.mean.diff	mean.mean.initial	mean.mean.relapse	mean.mean.diff	mean.mean.initial	mean.mean.relapse	mean.mean.diff	mean.mean.initial	mean.mean.relapse	mean.mean.diff	mean.mean.initial	mean.mean.initial	mean.mean.relapse	mean.mean.diff	mean.mean.initial	mean.mean.relapse	mean.mean.diff	mean.mean.initial	mean.mean.relapse	mean.mean.diff
ENSG00000124467	chr19	43359344	43361343	PSG8	440533	1	0.825216	0.785129	0.907205	0.923878	-0.0166723	0.86623	0.870984	-0.00475319	0.311138	0.757733	-0.446595	0.890058	0.895681	-0.00562299				0.895357	0.911023	-0.0156667	0.920896	0.89926	0.0216359		0.861903	0.642405	0.219497	0.88739	0.408889	0.478501	0.886769	0.756307	0.130462
ENSG00000112339	chr6	135423695	135425694	HBS1L	10767	1	0.0317	0.209022	0.0288273	0.251748	-0.222921	0.0303695	0.0671029	-0.0367335	0.0111972	0.79148	-0.780283	0.034326	0.161426	-0.1271				0.0343896	0.0560424	-0.0216528	0.0270236	0.0526367	-0.0256131		0.0466246	0.456819	-0.410195	0.0351598	0.0148143	0.0203455	0.0373821	0.0291296	0.00825254
ENSG00000130449	chr5	60626600	60628599	ZSWIM6	57688	8	0.00995581	0.0569336	0.00777811	0.0123228	-0.00454465	0.0104068	0.0127102	-0.00230337	0.00859296	0.0282757	-0.0196827	0.0113062	0.0131887	-0.0018825				0.0107566	0.0115242	-0.000767598	0.00906472	0.0110811	-0.00201634		0.0122247	0.392493	-0.380268	0.0105104	0.00911586	0.00139453	0.00896182	0.0216916	-0.0127298
ENSG00000162840	chr4	69240541	69242540	MT2P1	NA	1	0.0227044	0.0999914	0.0143426	0.0164965	-0.00215387	0.0116222	0.0281847	-0.0165625	0.0198304	0.0198155	1.48724e-05	0.01802	0.0145305	0.00348955				0.0651255	0.780209	-0.715084	0.0194986	0.0154172	0.00408144		0.0190383	0.0131667	0.00587166	0.0223246	0.00871414	0.0136105	0.0145375	0.00338822	0.0111493
ENSG00000241641	chr16	12173594	12175593	RPS23P6	NA	1	0.0251556	0.109454	0.0202434	0.137681	-0.117438	0.0469775	0.032906	0.0140715	0.0120445	0.381363	-0.369319	0.01728	0.0435596	-0.0262796				0.00878268	0.0131321	-0.00434943	0.0171983	0.0511009	-0.0339026		0.0487446	0.274812	-0.226067	0.0172135	0.0430724	-0.0258589	0.037916	0.00745847	0.0304575
ENSG00000106392	chr7	7195065	7197064	C1GALT1	56913	1	0.0561851	0.228761	0.0340583	0.416639	-0.382581	0.180057	0.158426	0.021631	0.0672712	0.721265	-0.653994	0.0485463	0.0962832	-0.0477369				0.0288375	0.112511	-0.0836738	0.034664	0.0654217	-0.0307577		0.0196873	0.435754	-0.416067	0.0484919	0.0207181	0.0277739	0.0440533	0.0318302	0.0122231
ENSG00000197989	chr1	28908996	28910995	SNHG12	85028;677825;677838;692073	1	0.029582	0.110738	0.00741129	0.011499	-0.00408766	0.0106346	0.0114509	-0.000816284	0.00850392	0.0215049	-0.013001	0.0144827	0.0127053	0.0017774				0.134179	0.442928	-0.308749	0.0183448	0.356862	-0.338517		0.00869698	0.0159594	-0.00726245	0.0274239	0.0252623	0.0021616	0.0365606	0.0984665	-0.0619059
ENSG00000161381	chr17	37310148	37312147	PLXDC1	57125	1	0.0186141	0.0680441	0.00941147	0.00959621	-0.000184746	0.0129787	0.0107047	0.00227398	0.0104954	0.00972325	0.000772168	0.014553	0.0108097	0.00374336	0.0642598	0.0497549	0.0145049	0.0100915	0.0123529	-0.00226138	0.0103924	0.0120876	-0.00169516	0.0334434	0.0105102	0.0144294	-0.0039192	0.0103238	0.0107796	-0.000455814	0.0182952	0.540202	-0.521907
ENSG00000100351	chr22	40295586	40297585	GRAP2	9402	4	0.0142908	0.0431701	0.00976274	0.0392117	-0.029449	0.0223864	0.0284022	-0.00601577	0.0130196	0.150452	-0.137433	0.0145769	0.0358137	-0.0212367				0.0123258	0.0142774	-0.00195168	0.0154984	0.013743	0.00175531		0.0140468	0.0695354	-0.0554886	0.0127963	0.0260674	-0.0132711	0.0142046	0.0110277	0.00317694
ENSG00000218502	chr13	99867513	99869512	H2AFZP3	NA	1	0.0783307	0.221955	0.0736235	0.228568	-0.154945	0.105706	0.118297	-0.0125916	0.0405195	0.739497	-0.698978	0.113088	0.218986	-0.105898				0.0367535	0.0664299	-0.0296764	0.0422495	0.107605	-0.0653554		0.113471	0.397463	-0.283992	0.0655616	0.0604485	0.00511308	0.114004	0.0602998	0.0537039
ENSG00000266758	chr16	29610087	29612086	MIR3680-1;MIR3680-2	100500917;100847041	1	0.0146744	0.0411997	0.0258863	0.0692205	-0.0433342	0.00991965	0.0124483	-0.00252865	0.00782257	0.0573593	-0.0495368	0.0105419	0.0154034	-0.00486147				0.0231701	0.0634438	-0.0402738	0.0175687	0.0510427	-0.033474		0.00579652	0.00914744	-0.00335092	0.00899311	0.0309415	-0.0219484	0.0223709	0.0617901	-0.0394192
ENSG00000107447	chr10	98062585	98064584	DNTT	1791	6	0.114383	0.320195	0.0494135	0.193936	-0.144522	0.259941	0.440238	-0.180297	0.0605593	0.710972	-0.650413	0.117403	0.160369	-0.0429667				0.26019	0.852893	-0.592703	0.0410873	0.0807698	-0.0396825		0.077916	0.365022	-0.287106	0.0753477	0.033949	0.0413987	0.0875944	0.0436064	0.043988
ENSG00000054277	chr1	241840179	241842178	OPN3	23596	1	0.098704	0.275003	0.0564809	0.329067	-0.272586	0.552242	0.314718	0.237524	0.0246534	0.946338	-0.921684	0.0413263	0.203987	-0.162661				0.0146006	0.0231598	-0.00855918	0.0150698	0.101335	-0.0862652		0.0775493	0.529055	-0.451505	0.0509966	0.00682488	0.0441717	0.0554172	0.0205392	0.034878
ENSG00000159788	chr4	3293255	3295254	RGS12	6002	4	0.0375637	0.104274	0.0393859	0.166049	-0.126663	0.0190949	0.0175498	0.00154506	0.0155367	0.021687	-0.00615032	0.111904	0.416142	-0.304238				0.0267952	0.0231602	0.00363502	0.0163462	0.0164146	-6.84473e-05		0.0623532	0.231496	-0.169142	0.0189072	0.0137415	0.00516571	0.0277497	0.0322249	-0.00447516
ENSG00000232102	chr13	24339744	24341743	MTCO3P2	NA	1	0.122693	0.337203	0.0273559	0.245487	-0.218131	0.139371	0.287987	-0.148617	0.11008	0.865133	-0.755054	0.0511502	0.173852	-0.122702				0.0665915	0.333244	-0.266653	0.0232117	0.0558283	-0.0326166		0.507281	0.95246	-0.445178	0.118632	0.06499	0.0536415	0.0605661	0.055847	0.00471918
ENSG00000120889	chr8	22926193	22928192	TNFRSF10B	8795	8	0.0268423	0.0711136	0.0101269	0.0282239	-0.018097	0.0109874	0.0117618	-0.000774437	0.0100331	0.0122119	-0.00217871	0.107437	0.334032	-0.226595				0.0131725	0.0112512	0.00192125	0.0128309	0.0102496	0.00258129		0.0551478	0.211947	-0.156799	0.0114922	0.0101219	0.00137025	0.0103531	0.0102231	0.000130013
ENSG00000174946	chr3	150920489	150922488	GPR171	29909	2	0.0524591	0.138161	0.0315571	0.155821	-0.124263	0.0634511	0.109738	-0.0462868	0.0474021	0.505699	-0.458297	0.0359041	0.0693985	-0.0334944	0.0989997	0.114633	-0.0156333	0.0513133	0.0649622	-0.0136489	0.031039	0.0534492	-0.0224102	0.10588	0.0304781	0.232971	-0.202492	0.0331764	0.045668	-0.0124916	0.0478494	0.0292704	0.018579
ENSG00000170989	chr1	101700944	101702943	S1PR1	1901	18	0.027662	0.0720356	0.0212104	0.0254654	-0.00425498	0.0291147	0.0603621	-0.0312474	0.0236688	0.0344711	-0.0108022	0.0258766	0.0286291	-0.00275252				0.0456272	0.286976	-0.241349	0.0244484	0.0249782	-0.000529858		0.0283865	0.0287486	-0.000362162	0.0247396	0.0216674	0.00307219	0.0258857	0.137022	-0.111137
ENSG00000265462	chr16	21516957	21518956	MIR3680-1;MIR3680-2	100500917;100847041	1	0.0155041	0.0403679	0.0173349	0.0578822	-0.0405474	0.0105485	0.0113431	-0.000794633	0.0114902	0.0762466	-0.0647565	0.0127896	0.0214972	-0.00870761				0.0237357	0.0470455	-0.0233098	0.024054	0.0585539	-0.0344999		0.00983581	0.00936576	0.000470047	0.0126327	0.0269097	-0.014277	0.0171157	0.0544668	-0.0373511
ENSG00000264047	chr2	166005484	166007483	RN7SL455P	NA	1	0.107698	0.279063	0.0146188	0.0535247	-0.0389059	0.637251	0.882908	-0.245658	0.0216951	0.434635	-0.41294	0.0193803	0.0733152	-0.053935				0.11158	0.675625	-0.564045	0.0116741	0.0276826	-0.0160085		0.110769	0.295038	-0.184269	0.0253661	0.0556936	-0.0303275	0.0169462	0.013144	0.00380222
ENSG00000160216	chr21	45283567	45285566	AGPAT3	56894	5	0.0181813	0.0444177	0.00820653	0.0159485	-0.00774201	0.020937	0.0151653	0.00577165	0.0192887	0.0288601	-0.00957143	0.0125778	0.0193891	-0.00681128				0.0337276	0.0157849	0.0179427	0.0135179	0.0973733	-0.0838554		0.0234089	0.167361	-0.143952	0.015437	0.0171876	-0.00175069	0.0165307	0.0226895	-0.00615884
ENSG00000196950	chr2	196439201	196441200	SLC39A10	57181	1	0.0363388	0.0884707	0.0180065	0.0282391	-0.0102326	0.0190253	0.0659073	-0.046882	0.0358754	0.0660221	-0.0301467	0.035825	0.0410667	-0.00524166				0.00182945	0.393948	-0.392118	0.0829027	0.058392	0.0245107		0.0474985	0.0589793	-0.0114808	0.0425369	0.0284867	0.0140502	0.0435498	0.0551956	-0.0116458
ENSG00000162695	chr1	101360132	101362131	SLC30A7	148867	19	0.00999662	0.0238275	0.00841248	0.00918075	-0.000768269	0.0097429	0.0117589	-0.00201596	0.00984091	0.0118212	-0.00198032	0.00996696	0.00997083	-3.86964e-06				0.0124769	0.134348	-0.121871	0.00991933	0.00916151	0.000757817		0.00949702	0.0102082	-0.000711222	0.0101959	0.00809299	0.0021029	0.00991722	0.00990531	1.19033e-05
ENSG00000230022	chr13	22103329	22105328	FNTAP2	NA	1	0.0565817	0.134348	0.0505732	0.168921	-0.118348	0.0761657	0.0787398	-0.00257417	0.03072	0.389999	-0.359279	0.0784005	0.125498	-0.0470979				0.0163248	0.0489793	-0.0326545	0.0433664	0.059653	-0.0162866		0.0740495	0.251957	-0.177907	0.0613873	0.0531612	0.00822612	0.0782482	0.0322207	0.0460274
ENSG00000235080	chr2	132129149	132131148	MTND5P23	NA	1	0.10062	0.238705	0.00736054	0.0110179	-0.00365734	0.0722929	0.126026	-0.0537331	0.0428704	0.013975	0.0288954	0.0198092	0.199458	-0.179649				0.420781	0.848064	-0.427283	0.0185761	0.131953	-0.113377		0.205817	0.0213611	0.184456	0.0683612	0.254179	-0.185818	0.04971	0.542311	-0.492601
ENSG00000251727	chr3	93561108	93563107	RNU6-488P	NA	1	0.0598597	0.140415	0.034436	0.0599325	-0.0254965	0.0375679	0.0683922	-0.0308243	0.0311972	0.156751	-0.125554	0.0326223	0.0803677	-0.0477454				0.214258	0.683699	-0.469441	0.0316762	0.0441027	-0.0124265		0.0370601	0.0952872	-0.0582271	0.0687598	0.026048	0.0427118	0.0511598	0.0491565	0.0020033
ENSG00000260828	chr16	57635549	57637548	HMGB3P32	NA	2	0.0154145	0.0355414	0.0109575	0.0348215	-0.0238639	0.0176143	0.0229969	-0.00538261	0.0115375	0.129087	-0.117549	0.0170086	0.0245779	-0.00756929				0.0242895	0.0154174	0.00887212	0.0106335	0.0213804	-0.0107469		0.0168474	0.0300565	-0.0132091	0.0131532	0.0286656	-0.0155124	0.0166886	0.0128698	0.0038188
ENSG00000242294	chr7	99932202	99934201	STAG3L5P	101735302	3	0.0194923	0.0444323	0.0352468	0.0492555	-0.0140087	0.0152086	0.0198404	-0.00463176	0.0135773	0.142137	-0.12856	0.0144447	0.0306281	-0.0161834				0.0166173	0.0367508	-0.0201335	0.0131011	0.01476	-0.00165884		0.0207929	0.0331759	-0.012383	0.0329782	0.0460555	-0.0130774	0.0134638	0.0272871	-0.0138233
ENSG00000272752	chr7	99932227	99934226	STAG3L5P-PVRIG2P-PILRB	101752399	3	0.0194923	0.0444323	0.0352468	0.0492555	-0.0140087	0.0152086	0.0198404	-0.00463176	0.0135773	0.142137	-0.12856	0.0144447	0.0306281	-0.0161834				0.0166173	0.0367508	-0.0201335	0.0131011	0.01476	-0.00165884		0.0207929	0.0331759	-0.012383	0.0329782	0.0460555	-0.0130774	0.0134638	0.0272871	-0.0138233
ENSG00000123411	chr12	56399943	56401942	IKZF4	64375	5	0.0406549	0.0924727	0.0214351	0.0274202	-0.00598513	0.0318665	0.0384806	-0.0066141	0.0283773	0.0383072	-0.0099299	0.0237309	0.0454405	-0.0217096	0.0655876	0.0628871	0.00270053	0.0522136	0.138441	-0.086227	0.0324668	0.0383936	-0.00592682	0.0649104	0.0375132	0.0244686	0.0130446	0.0315443	0.0174029	0.0141415	0.057558	0.493486	-0.435928
ENSG00000196532	chr6	26044139	26046138	HIST1H3C	8350;8351;8352;8353;8354;8355;8356;8357;8358;8968	10	0.0542208	0.121163	0.0176111	0.0188993	-0.00128814	0.0587299	0.403653	-0.344923	0.0203928	0.118983	-0.0985903	0.0189992	0.0220632	-0.00306397				0.0230273	0.0190702	0.00395706	0.293905	0.455369	-0.161464		0.0207075	0.0211623	-0.00045476	0.016747	0.0140358	0.00271119	0.0178676	0.0172344	0.00063319
ENSG00000100629	chr14	81425362	81427361	CEP128	145508	5	0.0857564	0.189628	0.0322733	0.153456	-0.121183	0.221818	0.267243	-0.0454249	0.0884498	0.604771	-0.516321	0.0389776	0.137393	-0.0984149	0.0900897	0.0757686	0.014321	0.0590917	0.045271	0.0138206	0.0730206	0.145906	-0.0728854	0.123331	0.0961914	0.397004	-0.300812	0.0365031	0.036698	-0.000194909	0.0835744	0.0327737	0.0508007
ENSG00000101333	chr20	9047910	9049909	PLCB4	5332	11	0.0401357	0.0882335	0.0156194	0.0183259	-0.00270647	0.0157751	0.016215	-0.000439962	0.0141057	0.0303952	-0.0162896	0.0771239	0.259705	-0.182581	0.0393948	0.0436609	-0.00426616	0.0228173	0.0200998	0.00271753	0.0180988	0.0376475	-0.0195487	0.0394774	0.153055	0.402613	-0.249558	0.0232678	0.0179532	0.00531456	0.0227577	0.0357188	-0.012961
ENSG00000152953	chr4	5051669	5053668	STK32B	55351	14	0.0214469	0.0469279	0.0140864	0.0177201	-0.00363367	0.0293955	0.0252062	0.0041893	0.0178767	0.0286171	-0.0107403	0.0160677	0.0197044	-0.00363671				0.0455056	0.080001	-0.0344954	0.016734	0.055819	-0.0390849		0.0199547	0.149968	-0.130013	0.0164465	0.020669	-0.00422242	0.0169545	0.0246464	-0.00769197
ENSG00000167286	chr11	118212960	118214959	CD3D	915	9	0.096302	0.209937	0.0645033	0.252138	-0.187635	0.151856	0.18802	-0.0361642	0.0712698	0.71936	-0.64809	0.110343	0.186013	-0.0756699	0.072796	0.0712004	0.00159557	0.0694125	0.0642655	0.00514701	0.0569828	0.1172	-0.0602167	0.192059	0.112223	0.426017	-0.313793	0.0554234	0.0412258	0.0141977	0.102453	0.0339263	0.0685265
ENSG00000211764	chr7	142492549	142494548	TRBJ2-1	NA	4	0.140046	0.304988	0.25331	0.396475	-0.143165	0.0901224	0.104936	-0.0148137	0.0642251	0.550997	-0.486772	0.16059	0.48521	-0.32462				0.09246	0.131598	-0.0391384	0.133388	0.296523	-0.163135		0.241867	0.585151	-0.343284	0.122279	0.123584	-0.00130534	0.102172	0.070414	0.031758
ENSG00000186306	chr1	158368757	158370756	OR10T2	128360	4	0.116898	0.254561	0.0541691	0.212522	-0.158353	0.444967	0.533836	-0.0888684	0.0327788	0.771686	-0.738907	0.0713916	0.189579	-0.118187	0.124276	0.071944	0.0523319	0.0492014	0.0983116	-0.0491103	0.0678509	0.108456	-0.0406055	0.213502	0.103925	0.481419	-0.377494	0.0472441	0.0411623	0.00608181	0.0765731	0.0366974	0.0398758
ENSG00000211772	chr7	142497225	142499224	TRBC2	NA	1	0.109608	0.234373	0.0195473	0.0831274	-0.0635801	0.549841	0.567875	-0.0180337	0.0110366	0.542405	-0.531368	0.212551	0.393715	-0.181164				0.00484299	0.0169671	-0.0121241	0.127742	0.123517	0.00422562		0.03402	0.336382	-0.302362	0.0131739	0.0303305	-0.0171566	0.0137126	0.0150361	-0.00132347
ENSG00000211765	chr7	142492744	142494743	TRBJ2-2	NA	6	0.0995232	0.212247	0.179996	0.269456	-0.0894601	0.0656558	0.0770327	-0.0113769	0.0465566	0.386932	-0.340375	0.112909	0.331806	-0.218897				0.0684833	0.0956894	-0.0272061	0.0940423	0.203536	-0.109494		0.16719	0.406455	-0.239265	0.0880359	0.0870952	0.000940701	0.0728395	0.0522215	0.020618
ENSG00000207153	chr11	60752140	60754139	RNU6-933P	NA	3	0.0933733	0.199083	0.0352962	0.134231	-0.0989352	0.0777608	0.0865677	-0.00880693	0.131365	0.417986	-0.286621	0.0809484	0.16846	-0.0875114				0.340548	0.565195	-0.224647	0.0328553	0.0575779	-0.0247227		0.0537036	0.238659	-0.184955	0.0419242	0.0289512	0.0129729	0.0459581	0.0941192	-0.0481611
ENSG00000172381	chr11	57796902	57798901	OR6Q1	219952	1	0.108969	0.229837	0.0450897	0.185562	-0.140472	0.0979832	0.10108	-0.00309724	0.0339445	0.518678	-0.484734	0.0680019	0.148038	-0.0800362	0.0639729	0.0498824	0.0140905	0.482211	0.893732	-0.411521	0.0646164	0.0507324	0.013884	0.149637	0.0551994	0.276894	-0.221695	0.0374409	0.0458341	-0.00839327	0.100563	0.0279353	0.0726274
ENSG00000270505	chr15	22448320	22450319	IGHV1OR15-1	NA	1	0.0249075	0.0521653	0.0140257	0.018728	-0.00470236	0.0255214	0.0383543	-0.0128329	0.0228113	0.244626	-0.221814	0.0172784	0.0237843	-0.00650589	0.0346768	0.0457676	-0.0110909	0.0217712	0.0168248	0.0049464	0.0235781	0.0319604	-0.00838239	0.0581119	0.0174767	0.0306461	-0.0131695	0.0210642	0.0493112	-0.028247	0.0176667	0.021651	-0.00398431
ENSG00000169488	chr14	20442103	20444102	OR4K15	81127	1	0.107343	0.224608	0.0598633	0.16084	-0.100977	0.196267	0.221213	-0.0249458	0.0999433	0.730007	-0.630064	0.106716	0.218195	-0.111479				0.0746003	0.130465	-0.0558647	0.0868888	0.11867	-0.0317809		0.132325	0.261868	-0.129544	0.0819054	0.0918684	-0.00996296	0.127579	0.088349	0.0392296
ENSG00000115085	chr2	98328523	98330522	ZAP70	7535	10	0.0839366	0.174922	0.0507537	0.176914	-0.12616	0.0824567	0.115662	-0.0332049	0.0345832	0.47375	-0.439166	0.0948038	0.145633	-0.0508287				0.150073	0.172754	-0.0226809	0.0765869	0.0949335	-0.0183466		0.0954377	0.283625	-0.188187	0.0654344	0.0574727	0.00796166	0.1053	0.0535583	0.0517413
ENSG00000150455	chr11	126151460	126153459	TIRAP	114609	13	0.020553	0.0426227	0.0178435	0.0191616	-0.00131812	0.0253774	0.0227635	0.00261392	0.0164551	0.027308	-0.0108529	0.0195139	0.0215313	-0.00201746				0.0246888	0.0489429	-0.0242541	0.0181357	0.0242453	-0.0061096		0.0217827	0.0274676	-0.00568485	0.0190902	0.0162914	0.00279882	0.0220899	0.175892	-0.153802
ENSG00000160654	chr11	118213559	118215558	CD3G	917	6	0.107335	0.222068	0.0612261	0.252973	-0.191747	0.19526	0.229787	-0.0345274	0.089269	0.731117	-0.641848	0.114409	0.193494	-0.0790842	0.0742	0.0778053	-0.00360536	0.0949055	0.0824546	0.0124509	0.0729038	0.126117	-0.0532136	0.189029	0.112078	0.44967	-0.337592	0.0557087	0.0400138	0.0156949	0.121699	0.0372495	0.0844498
ENSG00000164251	chr5	76113258	76115257	F2RL1	2150	12	0.104347	0.215712	0.0149643	0.0256588	-0.0106945	0.229393	0.453084	-0.223691	0.0549251	0.0366757	0.0182494	0.138925	0.429651	-0.290727	0.0759119	0.0375422	0.0383696	0.309862	0.613091	-0.303229	0.04374	0.075559	-0.0318189	0.08713	0.093914	0.412639	-0.318725	0.066551	0.0544577	0.0120933	0.0324995	0.018762	0.0137375
ENSG00000142102	chr11	287635	289634	ATHL1	80162	8	0.0243365	0.0494089	0.0312378	0.0628012	-0.0315633	0.0342607	0.0346053	-0.00034463	0.0167384	0.136878	-0.120139	0.0238305	0.0319033	-0.00807281				0.0199127	0.0342925	-0.0143798	0.0166908	0.0210724	-0.00438157		0.0274213	0.085333	-0.0579117	0.0248199	0.0162492	0.00857075	0.0241167	0.0215456	0.00257104
ENSG00000239445	chr3	98450996	98452995	ST3GAL6-AS1	100874207	13	0.0420265	0.0838061	0.0150151	0.0209647	-0.00594962	0.190314	0.38591	-0.195596	0.016672	0.0357059	-0.0190339	0.017789	0.0203772	-0.00258826				0.0253648	0.0977078	-0.072343	0.0264111	0.0550967	-0.0286856		0.0400664	0.0524773	-0.0124109	0.0239877	0.0366484	-0.0126607	0.0226179	0.0493669	-0.026749
ENSG00000036530	chr14	100149141	100151140	CYP46A1	10858	16	0.0460322	0.0916423	0.0225082	0.0291743	-0.00666609	0.0976825	0.0870273	0.0106552	0.0276023	0.0398586	-0.0122563	0.112479	0.517693	-0.405214				0.040251	0.0361799	0.00407104	0.0306874	0.029847	0.000840462		0.0302474	0.0384861	-0.00823868	0.0274249	0.0218878	0.00553713	0.025407	0.0246265	0.000780516
ENSG00000211766	chr7	142492881	142494880	TRBJ2-2P	NA	7	0.0954765	0.189917	0.174364	0.243374	-0.0690096	0.0660502	0.0759318	-0.00988165	0.048185	0.338289	-0.290104	0.106139	0.293725	-0.187587				0.0689391	0.0883855	-0.0194463	0.0921191	0.183491	-0.0913722		0.152511	0.355035	-0.202524	0.0822187	0.0805974	0.00162136	0.0687624	0.0504215	0.0183408
ENSG00000215039	chr12	6560234	6562233	CD27-AS1	678655	12	0.01719	0.034188	0.0174247	0.0172653	0.000159416	0.0160381	0.0169396	-0.000901434	0.0154427	0.0253053	-0.00986266	0.0177	0.0184015	-0.000701489				0.0192431	0.158051	-0.138808	0.0150729	0.0153944	-0.000321416		0.018007	0.0225651	-0.00455805	0.0186426	0.0146602	0.00398245	0.0171389	0.0191098	-0.00197087
ENSG00000170961	chr8	122653131	122655130	HAS2	3037	11	0.0818862	0.162434	0.0155609	0.0227458	-0.00718492	0.241889	0.343938	-0.102049	0.160009	0.0654385	0.0945707	0.0946723	0.363076	-0.268404				0.113131	0.277721	-0.16459	0.0310178	0.130725	-0.0997076		0.0320194	0.122207	-0.0901874	0.0247351	0.0303465	-0.00561136	0.0239406	0.105712	-0.0817712
ENSG00000200879	chr11	122928370	122930369	SNORD14E	85391	1	0.15938	0.315776	0.0352344	0.19299	-0.157755	0.533196	0.887123	-0.353927	0.0327074	0.740509	-0.707802	0.0963353	0.164077	-0.0677415				0.30344	0.30296	0.000479898	0.171953	0.125494	0.0464582		0.0921	0.352418	-0.260318	0.0368683	0.0417985	-0.00493015	0.132586	0.0346098	0.0979758
ENSG00000207118	chr11	122929204	122931203	SNORD14D	85390	2	0.0826248	0.161376	0.0207647	0.100599	-0.0798346	0.269164	0.450124	-0.18096	0.0192748	0.373999	-0.354724	0.0515467	0.0844549	-0.0329082				0.155769	0.155504	0.000265175	0.0883482	0.0651601	0.0231881		0.0481739	0.179544	-0.13137	0.0202255	0.0232262	-0.00300073	0.0703555	0.0197739	0.0505816
ENSG00000202252	chr11	122929631	122931630	SNORD14C	85389	2	0.0826248	0.161376	0.0207647	0.100599	-0.0798346	0.269164	0.450124	-0.18096	0.0192748	0.373999	-0.354724	0.0515467	0.0844549	-0.0329082				0.155769	0.155504	0.000265175	0.0883482	0.0651601	0.0231881		0.0481739	0.179544	-0.13137	0.0202255	0.0232262	-0.00300073	0.0703555	0.0197739	0.0505816
ENSG00000211767	chr7	142493031	142495030	TRBJ2-3	NA	10	0.0697702	0.135974	0.124551	0.172911	-0.0483595	0.0494228	0.0563863	-0.00696356	0.0363898	0.239871	-0.203481	0.0786241	0.208345	-0.129721				0.0507817	0.0651604	-0.0143787	0.0674969	0.13118	-0.0636827		0.109575	0.252037	-0.142462	0.0604493	0.0595726	0.000876738	0.0506409	0.0383	0.0123408
ENSG00000211768	chr7	142493182	142495181	TRBJ2-4	NA	11	0.0641696	0.124362	0.113965	0.157782	-0.0438175	0.0457659	0.0521224	-0.00635646	0.0337936	0.218914	-0.18512	0.0719907	0.190505	-0.118515				0.0469628	0.0597508	-0.0127881	0.0624489	0.120179	-0.0577296		0.100892	0.22977	-0.128878	0.0552046	0.0546812	0.00052341	0.046504	0.0355517	0.0109523
ENSG00000211769	chr7	142493303	142495302	TRBJ2-5	NA	11	0.0641696	0.124362	0.113965	0.157782	-0.0438175	0.0457659	0.0521224	-0.00635646	0.0337936	0.218914	-0.18512	0.0719907	0.190505	-0.118515				0.0469628	0.0597508	-0.0127881	0.0624489	0.120179	-0.0577296		0.100892	0.22977	-0.128878	0.0552046	0.0546812	0.00052341	0.046504	0.0355517	0.0109523
ENSG00000211770	chr7	142493423	142495422	TRBJ2-6	NA	11	0.0641696	0.124362	0.113965	0.157782	-0.0438175	0.0457659	0.0521224	-0.00635646	0.0337936	0.218914	-0.18512	0.0719907	0.190505	-0.118515				0.0469628	0.0597508	-0.0127881	0.0624489	0.120179	-0.0577296		0.100892	0.22977	-0.128878	0.0552046	0.0546812	0.00052341	0.046504	0.0355517	0.0109523
ENSG00000162971	chr2	200819960	200821959	TYW5	129450	14	0.0187752	0.0362117	0.018683	0.029605	-0.0109219	0.0214813	0.0356487	-0.0141674	0.0135601	0.0525797	-0.0390196	0.0150294	0.0244231	-0.00939377				0.0219122	0.0277815	-0.00586928	0.0151832	0.0417253	-0.0265421		0.0294639	0.0637328	-0.0342688	0.0202997	0.0293764	-0.00907663	0.0133639	0.0210334	-0.0076695
ENSG00000233058	chr3	194206683	194208682	LINC00884	401106	7	0.0116124	0.0223863	0.00831184	0.0103425	-0.00203067	0.00904313	0.00997614	-0.000933011	0.0168824	0.0175191	-0.000636694	0.00932731	0.00798523	0.00134207				0.0139302	0.0110501	0.0028801	0.0106141	0.00890562	0.00170848		0.0156299	0.115004	-0.0993741	0.00943298	0.00952134	-8.83601e-05	0.0113397	0.0111722	0.000167458
ENSG00000162755	chr1	161066651	161068650	KLHDC9	126823	11	0.0224847	0.0432731	0.0120788	0.0175785	-0.00549966	0.0135409	0.0182496	-0.00470867	0.0138883	0.0178844	-0.00399611	0.0156155	0.0152569	0.000358633	0.0555756	0.0651957	-0.00962004	0.022794	0.0206509	0.00214311	0.0168875	0.0150158	0.00187166	0.0506398	0.0157694	0.0170741	-0.00130468	0.0156086	0.0115204	0.00408821	0.0149336	0.234304	-0.219371
ENSG00000264314	chr17	40645291	40647290	MIR548AT	100847030	1	0.223998	0.430712	0.0562079	0.205152	-0.148944	0.452159	0.578156	-0.125997	0.139623	0.644762	-0.505139	0.200579	0.43755	-0.236971				0.424057	0.75724	-0.333183	0.250377	0.423532	-0.173155		0.173635	0.571469	-0.397834	0.0793185	0.0100363	0.0692822	0.240029	0.248514	-0.00848467
ENSG00000211771	chr7	142493640	142495639	TRBJ2-7	NA	12	0.0608422	0.116837	0.105734	0.146059	-0.0403258	0.0440975	0.0512847	-0.00718724	0.0330787	0.204695	-0.171616	0.0686761	0.177101	-0.108425				0.0446453	0.0562048	-0.0115595	0.0590418	0.1123	-0.0532585		0.0952549	0.217123	-0.121868	0.0522112	0.0518487	0.000362491	0.0448411	0.0349128	0.00992829
ENSG00000163297	chr4	81046109	81048108	ANTXR2	118429	1	0.134404	0.257796	0.0444979	0.136445	-0.0919468	0.426109	0.666905	-0.240796	0.043551	0.664382	-0.620831	0.0336439	0.216746	-0.183102				0.0355868	0.045906	-0.0103192	0.0565388	0.0843511	-0.0278122		0.31513	0.433756	-0.118626	0.0868806	0.0490524	0.0378282	0.167703	0.0226211	0.145082
ENSG00000162882	chr2	43019234	43021233	HAAO	23498	12	0.109737	0.210432	0.086173	0.109284	-0.0231106	0.0339372	0.0300381	0.00389916	0.0559068	0.0726823	-0.0167756	0.0658762	0.0647479	0.00112827				0.206371	0.624517	-0.418147	0.136071	0.1632	-0.0271289		0.12512	0.469388	-0.344267	0.124873	0.119874	0.00499891	0.153305	0.240154	-0.0868492
ENSG00000152932	chr5	57876548	57878547	RAB3C	115827	8	0.111757	0.213592	0.0365369	0.0997855	-0.0632486	0.118594	0.171056	-0.0524622	0.0141261	0.0123536	0.00177254	0.20086	0.569426	-0.368566				0.282823	0.425168	-0.142345	0.0851841	0.0391164	0.0460677		0.141529	0.25797	-0.11644	0.0217851	0.0652455	-0.0434604	0.104376	0.282205	-0.177829
ENSG00000178078	chr19	4342284	4344283	STAP2	55620	9	0.0228972	0.0435083	0.0146079	0.0190882	-0.00448034	0.0184682	0.0194194	-0.000951244	0.0208749	0.0270219	-0.00614702	0.0206172	0.0234566	-0.00283945				0.0458917	0.222741	-0.176849	0.021096	0.0188051	0.00229093		0.0243503	0.0223853	0.00196493	0.0201823	0.017552	0.00263028	0.0199861	0.0211056	-0.00111952
ENSG00000008382	chr19	4342024	4344023	MPND	84954	9	0.0228972	0.0435083	0.0146079	0.0190882	-0.00448034	0.0184682	0.0194194	-0.000951244	0.0208749	0.0270219	-0.00614702	0.0206172	0.0234566	-0.00283945				0.0458917	0.222741	-0.176849	0.021096	0.0188051	0.00229093		0.0243503	0.0223853	0.00196493	0.0201823	0.017552	0.00263028	0.0199861	0.0211056	-0.00111952
ENSG00000237970	chr10	37624843	37626842	TMEM161BP1	NA	1	0.0552202	0.104735	0.00587832	0.0118806	-0.00600227	0.201858	0.0235441	0.178314	0.0152152	0.0835439	-0.0683287	0.025777	0.0252012	0.000575712				0.200419	0.738102	-0.537683	0.00817723	0.00985006	-0.00167283		0.0155847	0.0328635	-0.0172789	0.00937211	0.00658159	0.00279052	0.0147002	0.011048	0.00365215
ENSG00000121716	chr7	99932237	99934236	PILRB	29990;102466747	3	0.023618	0.0445388	0.0352468	0.0492555	-0.0140087	0.0152086	0.0198404	-0.00463176	0.0135773	0.142137	-0.12856	0.0144447	0.0306281	-0.0161834	0.0429483	0.0454977	-0.00254948	0.0166173	0.0367508	-0.0201335	0.0131011	0.01476	-0.00165884	0.0414189	0.0207929	0.0331759	-0.012383	0.0329782	0.0460555	-0.0130774	0.0134638	0.0272871	-0.0138233
ENSG00000211804	chr14	22562809	22564808	TRDV1	NA	1	0.0461611	0.086803	0.166391	0.18706	-0.0206687	0.0294005	0.0566474	-0.0272469	0.017824	0.128155	-0.110331	0.0114137	0.0283347	-0.016921				0.0163237	0.0238836	-0.00755985	0.0732099	0.199889	-0.126679		0.0316274	0.0638778	-0.0322504	0.0283982	0.0677224	-0.0393241	0.0408609	0.0256576	0.0152033
ENSG00000119139	chr9	71734709	71736708	TJP2	9414	9	0.0228556	0.0424674	0.0128748	0.0137275	-0.000852671	0.0161333	0.0178428	-0.00170947	0.0127299	0.0269836	-0.0142537	0.0128996	0.0154075	-0.0025079				0.0168878	0.0262284	-0.00934059	0.027104	0.0213607	0.00574332		0.0284807	0.0202549	0.00822579	0.0452878	0.139918	-0.0946299	0.0333023	0.100484	-0.0671816
ENSG00000090975	chr12	123634063	123636062	PITPNM2	57605	6	0.116458	0.215925	0.056874	0.140524	-0.0836499	0.310271	0.430893	-0.120622	0.0683262	0.36974	-0.301414	0.060277	0.0887738	-0.0284969				0.279568	0.392974	-0.113406	0.0441848	0.0662586	-0.0220737		0.0768728	0.35531	-0.278437	0.0622601	0.0161417	0.0461184	0.0894835	0.0827057	0.00677783
ENSG00000134323	chr2	16079186	16081185	MYCN	4613	11	0.0375727	0.0694535	0.0200542	0.0265376	-0.00648334	0.0167972	0.0247596	-0.00796238	0.0260895	0.0231764	0.00291309	0.0986431	0.206836	-0.108192				0.0183261	0.0185648	-0.0002387	0.0163984	0.015127	0.00127135		0.105227	0.276914	-0.171687	0.0165579	0.0140608	0.0024971	0.0200613	0.019106	0.000955302
ENSG00000239365	chr14	105297009	105299008	RPS26P49	NA	1	0.16599	0.30211	0.0705883	0.21141	-0.140821	0.113002	0.490748	-0.377746	0.0427777	0.567405	-0.524627	0.0791008	0.128354	-0.0492531				0.242302	0.38873	-0.146428	0.214842	0.462322	-0.247479		0.335449	0.351259	-0.0158105	0.0701898	0.0216319	0.048558	0.325658	0.0971335	0.228524
ENSG00000197647	chr19	12146057	12148056	ZNF433	163059	16	0.120002	0.218091	0.0251079	0.0311907	-0.00608275	0.418738	0.489901	-0.0711628	0.0722217	0.0541225	0.0180991	0.0485508	0.0542418	-0.00569096				0.115162	0.0848183	0.0303433	0.0523591	0.181385	-0.129025		0.116591	0.34216	-0.225569	0.0571192	0.192276	-0.135157	0.174165	0.532726	-0.358561
ENSG00000092871	chr17	33415839	33417838	RFFL	117584	7	0.0145994	0.0264859	0.00792006	0.0110644	-0.00314431	0.0162179	0.0124799	0.00373803	0.00940789	0.0143037	-0.00489583	0.0120496	0.0112053	0.000844333				0.0215616	0.0250975	-0.00353588	0.010575	0.0112016	-0.000626632		0.021616	0.00988757	0.0117285	0.0193162	0.0285217	-0.00920554	0.0127298	0.114612	-0.101882
ENSG00000198911	chr22	42227609	42229608	SREBF2	6721	13	0.0187378	0.0339465	0.0141078	0.01557	-0.00146225	0.0180523	0.0194869	-0.00143461	0.0141704	0.0274372	-0.0132668	0.0147636	0.0169526	-0.00218899				0.0354142	0.0729786	-0.0375644	0.0153725	0.0172255	-0.00185299		0.0199436	0.0261974	-0.00625387	0.0188109	0.0165236	0.00228731	0.0180053	0.0931461	-0.0751408
ENSG00000179456	chr1	244213085	244215084	ZBTB18	10472	7	0.0957729	0.173171	0.0308964	0.0803843	-0.049488	0.254986	0.232639	0.0223469	0.0362341	0.259998	-0.223764	0.062677	0.0814652	-0.0187882				0.196867	0.277896	-0.0810297	0.106744	0.276277	-0.169533		0.044158	0.261952	-0.217794	0.0435277	0.0192828	0.0242449	0.0858672	0.0686452	0.017222
ENSG00000235397	chr17	19209075	19211074	EPN2-AS1	100874018	5	0.00852827	0.0152825	0.00671309	0.0094353	-0.00272221	0.0100515	0.013128	-0.00307649	0.00634778	0.0336597	-0.027312	0.00850958	0.0106274	-0.00211781				0.00824901	0.0104211	-0.00217209	0.0083397	0.00877703	-0.000437332		0.00831846	0.0141911	-0.00587261	0.00894922	0.0287823	-0.019833	0.0112761	0.00852051	0.00275556
ENSG00000266740	chr14	65801402	65803401	MIR4708	100616176	1	0.203175	0.362974	0.069098	0.219851	-0.150753	0.727058	0.740991	-0.0139337	0.0683209	0.628195	-0.559874	0.0481971	0.157723	-0.109526	0.315362	0.404151	-0.0887898	0.129275	0.49854	-0.369264	0.059414	0.110821	-0.0514067	0.414293	0.159049	0.294416	-0.135367	0.135646	0.264184	-0.128537	0.109211	0.310866	-0.201655
ENSG00000039560	chr5	34654842	34656841	RAI14	26064	11	0.125325	0.223543	0.0669502	0.111121	-0.0441704	0.21412	0.358112	-0.143991	0.111853	0.0621455	0.0497071	0.171099	0.52402	-0.352921				0.176725	0.260182	-0.0834565	0.0635789	0.0324054	0.0311735		0.117139	0.387234	-0.270095	0.113953	0.110802	0.0031515	0.0925043	0.165863	-0.0733591
ENSG00000223508	chr8	181732	183731	RPL23AP53	NA	1	0.0295395	0.0522878	0.0227364	0.0571034	-0.034367	0.0308451	0.0445367	-0.0136916	0.028434	0.0912402	-0.0628062	0.0239609	0.0462789	-0.022318				0.0328144	0.0601441	-0.0273297	0.0271336	0.0285693	-0.00143574		0.0370107	0.0832357	-0.0462251	0.0403991	0.0329319	0.00746716	0.0225212	0.0265503	-0.00402907
ENSG00000172748	chr8	180637	182636	ZNF596	169270	1	0.0295395	0.0522878	0.0227364	0.0571034	-0.034367	0.0308451	0.0445367	-0.0136916	0.028434	0.0912402	-0.0628062	0.0239609	0.0462789	-0.022318				0.0328144	0.0601441	-0.0273297	0.0271336	0.0285693	-0.00143574		0.0370107	0.0832357	-0.0462251	0.0403991	0.0329319	0.00746716	0.0225212	0.0265503	-0.00402907
ENSG00000109452	chr4	143768086	143770085	INPP4B	8821	5	0.0338047	0.059764	0.0101489	0.00960805	0.00054088	0.110491	0.109294	0.00119638	0.0160776	0.0351103	-0.0190326	0.0259587	0.146248	-0.12029				0.0670118	0.0997069	-0.0326951	0.0251298	0.0127079	0.0124219		0.0232511	0.0195192	0.00373196	0.0147352	0.0155143	-0.00077917	0.0114386	0.0901667	-0.078728
ENSG00000200877	chr11	85862769	85864768	RNU6-560P	NA	3	0.03216	0.0568524	0.0143299	0.0227043	-0.00837441	0.0196587	0.0234843	-0.00382556	0.0193902	0.0464292	-0.027039	0.0262234	0.0295052	-0.00328176				0.0617828	0.13289	-0.0711067	0.0235233	0.0362475	-0.0127242		0.0389745	0.0297977	0.00917679	0.0535414	0.0392224	0.014319	0.0320159	0.151392	-0.119376
ENSG00000242736	chr7	141997517	141999516	TRBV1	NA	2	0.193307	0.341526	0.0536859	0.1677	-0.114014	0.458564	0.595804	-0.13724	0.180714	0.54077	-0.360056	0.168066	0.190764	-0.0226976				0.427588	0.59441	-0.166822	0.0955101	0.172593	-0.0770828		0.111868	0.417357	-0.305489	0.114119	0.138706	-0.0245871	0.129646	0.255631	-0.125984
ENSG00000160185	chr21	43822508	43824507	UBASH3A	53347	11	0.146877	0.259407	0.092028	0.254626	-0.162598	0.197165	0.165372	0.0317937	0.123391	0.686691	-0.5633	0.166067	0.218719	-0.0526517				0.153697	0.208622	-0.0549254	0.125504	0.141109	-0.0156056		0.167929	0.443012	-0.275083	0.149287	0.100754	0.0485327	0.146822	0.115753	0.031069
ENSG00000241397	chr3	116269820	116271819	LINC00903	NA	3	0.236821	0.416304	0.0306532	0.28624	-0.255586	0.312643	0.27586	0.0367834	0.167749	0.57579	-0.408041	0.335216	0.291052	0.0441635				0.464393	0.898043	-0.43365	0.258608	0.775039	-0.516431		0.109729	0.279916	-0.170187	0.214133	0.345019	-0.130886	0.238264	0.0197809	0.218483
ENSG00000167618	chr19	55007600	55009599	LAIR2	3904	2	0.0461454	0.0809423	0.0143699	0.0297876	-0.0154177	0.0110115	0.0156529	-0.00464141	0.0131358	0.243045	-0.22991	0.0961683	0.165946	-0.0697781				0.0169788	0.019207	-0.00222816	0.097484	0.0197881	0.0776959		0.133922	0.203092	-0.0691699	0.012334	0.0205853	-0.0082513	0.0199044	0.0113765	0.00852788
ENSG00000185215	chr14	103588279	103590278	TNFAIP2	7127	8	0.0357704	0.0626976	0.0143114	0.0173783	-0.00306691	0.016773	0.0222723	-0.00549929	0.0194384	0.0308235	-0.0113852	0.0209445	0.0186888	0.00225573				0.0924231	0.19812	-0.105697	0.082185	0.0626988	0.0194862		0.0192109	0.0307657	-0.0115548	0.0281342	0.0395408	-0.0114066	0.0285135	0.14399	-0.115476
ENSG00000266392	chr17	79374079	79376078	MIR4740	100616294	9	0.139952	0.24493	0.0559531	0.229104	-0.173151	0.0552213	0.0537119	0.00150938	0.0301527	0.203088	-0.172935	0.0601713	0.0565408	0.00363047	0.397276	0.484766	-0.0874892	0.056294	0.406824	-0.35053	0.384557	0.0919921	0.292565	0.124624	0.195108	0.486662	-0.291554	0.0624575	0.0288248	0.0336328	0.117661	0.407792	-0.290131
ENSG00000141748	chr17	37323238	37325237	ARL5C	390790	3	0.0807183	0.139035	0.0415935	0.0765965	-0.035003	0.0323895	0.0498289	-0.0174394	0.0308371	0.191659	-0.160822	0.069574	0.0694878	8.61584e-05				0.229918	0.474614	-0.244696	0.0659479	0.0490062	0.0169417		0.0736876	0.110924	-0.0372362	0.107773	0.183091	-0.0753175	0.0747443	0.0461061	0.0286382
ENSG00000179818	chr2	70315479	70317478	PCBP1-AS1	400960	3	0.011281	0.0193976	0.00625127	0.00949122	-0.00323995	0.0358985	0.0829412	-0.0470427	0.00885329	0.0132188	-0.00436554	0.00821873	0.0113009	-0.0030822				0.0127977	0.0245654	-0.0117677	0.00848867	0.0075934	0.000895271		0.00839955	0.0103727	-0.00197317	0.00698551	0.0067383	0.000247212	0.00563587	0.00835659	-0.00272073
ENSG00000099956	chr22	24127650	24129649	SMARCB1	6598	10	0.0732834	0.125293	0.036335	0.0917707	-0.0554357	0.249129	0.261946	-0.0128167	0.0346222	0.255538	-0.220916	0.0548387	0.0851378	-0.0302991				0.108759	0.180069	-0.0713093	0.0260918	0.0503537	-0.0242619		0.0572586	0.155835	-0.0985759	0.0439463	0.0213093	0.0226371	0.0485696	0.0256749	0.0228947
ENSG00000131375	chr3	15246159	15248158	CAPN7	23473	8	0.0794961	0.135879	0.0192923	0.0819962	-0.0627039	0.139124	0.133669	0.00545497	0.029922	0.239574	-0.209652	0.0468957	0.0739402	-0.0270445				0.158626	0.214264	-0.0556377	0.0918359	0.103453	-0.0116175		0.069271	0.175002	-0.105731	0.0624318	0.0693454	-0.00691351	0.0980657	0.131663	-0.0335977
ENSG00000260455	chr6	22146923	22148922	CASC14	729177	8	0.0794394	0.1357	0.146679	0.14621	0.000469107	0.105546	0.110283	-0.00473737	0.0359246	0.397334	-0.36141	0.113967	0.154738	-0.0407709				0.0370553	0.0408126	-0.00375727	0.0352266	0.0795023	-0.0442757		0.0893645	0.207122	-0.117757	0.079308	0.0521851	0.0271229	0.0718832	0.0331088	0.0387744
ENSG00000111834	chr6	116936142	116938141	RSPH4A	345895	15	0.0451292	0.0765837	0.0121871	0.015918	-0.0037309	0.160722	0.187535	-0.0268136	0.0149519	0.019239	-0.00428708	0.0414494	0.035803	0.00564634				0.0341487	0.169111	-0.134962	0.0310236	0.0790395	-0.0480158		0.0359404	0.0758414	-0.039901	0.0171438	0.0155742	0.00156963	0.0585959	0.0911927	-0.0325968
ENSG00000211690	chr7	38308642	38310641	TRGJ1	NA	1	0.275739	0.466704	0.462122	0.640974	-0.178852	0.446367	0.555781	-0.109414	0.286703	0.540266	-0.253564	0.203619	0.289858	-0.0862392				0.170682	0.269545	-0.0988629	0.259037	0.484835	-0.225798		0.212552	0.571731	-0.359178	0.0619979	0.456834	-0.394836	0.378572	0.39051	-0.0119383
ENSG00000233639	chr2	105469142	105471141	LINC01158	100506421	9	0.120747	0.202018	0.0264279	0.241595	-0.215168	0.644686	0.670866	-0.0261799	0.022744	0.039182	-0.016438	0.254775	0.668982	-0.414207				0.027248	0.0320261	-0.00477807	0.0263087	0.0287058	-0.00239713		0.0318348	0.078356	-0.0465212	0.0276766	0.0226824	0.00499418	0.0250255	0.0357651	-0.0107396
ENSG00000198771	chr1	167597830	167599829	RCSD1	92241	14	0.023078	0.0385873	0.0164683	0.0316366	-0.0151683	0.0317343	0.043382	-0.0116477	0.0147809	0.0776346	-0.0628537	0.0210924	0.0326697	-0.0115773				0.0183454	0.0187882	-0.000442825	0.0218382	0.0262402	-0.00440195		0.0264591	0.0574197	-0.0309606	0.0216708	0.0203651	0.00130572	0.0353124	0.0391498	-0.00383742
ENSG00000187098	chr3	69787086	69789085	MITF	4286	12	0.134697	0.224931	0.0141481	0.0313903	-0.0172423	0.118714	0.25691	-0.138196	0.0320028	0.0414464	-0.00944363	0.106484	0.306053	-0.199569	0.114054	0.240113	-0.126059	0.427669	0.563172	-0.135503	0.0451768	0.180751	-0.135574	0.283886	0.140637	0.296925	-0.156289	0.100266	0.170621	-0.0703546	0.0986282	0.161928	-0.0632993
ENSG00000066032	chr2	79410857	79412856	CTNNA2	1496	1	0.215337	0.359328	0.0548361	0.227672	-0.172836	0.0944656	0.214217	-0.119752	0.37493	0.753077	-0.378147	0.124745	0.160553	-0.0358079				0.44339	0.933276	-0.489886	0.0181298	0.0570387	-0.0389089		0.353142	0.391546	-0.0384046	0.417755	0.481287	-0.0635314	0.0566356	0.0152872	0.0413484
ENSG00000160991	chr7	102072053	102074052	ORAI2	80228	6	0.0206631	0.0342151	0.0223003	0.0280489	-0.00574853	0.036368	0.0452905	-0.00892252	0.0163491	0.0782698	-0.0619207	0.0191743	0.0318472	-0.0126728				0.0176517	0.0209017	-0.00324994	0.017927	0.0193381	-0.00141108		0.0220901	0.0533663	-0.0312761	0.0156679	0.0154591	0.000208813	0.0184391	0.0154142	0.0030249
ENSG00000188277	chr15	41060659	41062658	C15orf62	643338	12	0.129176	0.212947	0.0536597	0.0704159	-0.0167562	0.11148	0.156821	-0.0453407	0.107128	0.15189	-0.0447613	0.115101	0.133305	-0.0182042	0.0990099	0.0764852	0.0225247	0.2342	0.707417	-0.473217	0.17859	0.219653	-0.0410628	0.105226	0.152699	0.143049	0.00964968	0.127797	0.125097	0.00269972	0.136047	0.345337	-0.20929
ENSG00000266307	chr16	85339432	85341431	MIR5093	100847022	1	0.00845602	0.0139297	0.00588578	0.0100239	-0.00413808	0.00790631	0.00986099	-0.00195468	0.00857614	0.00549439	0.00308175	0.00766612	0.00604015	0.00162598				0.0110171	0.0169431	-0.00592595	0.0112843	0.00652649	0.00475784		0.00527171	0.00765068	-0.00237896	0.0140663	0.0170875	-0.0030212	0.00443041	0.0457402	-0.0413098
ENSG00000198722	chr9	35160499	35162498	UNC13B	10497	8	0.174664	0.287588	0.500509	0.63159	-0.131082	0.0280465	0.0144751	0.0135714	0.0890961	0.0449448	0.0441513	0.640388	0.824475	-0.184087				0.0952713	0.148832	-0.0535605	0.0211824	0.199131	-0.177949		0.0127623	0.180686	-0.167924	0.0787145	0.0672805	0.011434	0.106009	0.476882	-0.370873
ENSG00000151690	chr2	191271581	191273580	MFSD6	54842	5	0.0334307	0.0549382	0.02176	0.0594559	-0.037696	0.0604621	0.0355889	0.0248732	0.0159147	0.185143	-0.169228	0.0269303	0.0365163	-0.00958596	0.0532051	0.0434451	0.00975991	0.0216939	0.0204884	0.00120542	0.0158967	0.0268043	-0.0109076	0.0711434	0.0316562	0.107724	-0.0760675	0.0273345	0.0163904	0.0109441	0.0217412	0.017826	0.00391511
ENSG00000122986	chr12	111142256	111144255	HVCN1	84329	1	0.0199031	0.032655	0.00428841	0.0100605	-0.00577209	0.029889	0.0295328	0.000356184	0.0186004	0.0348506	-0.0162503	0.0178182	0.0579681	-0.0401499				0.0423484	0.0742014	-0.031853	0.0171748	0.0212744	-0.00409965		0.0165858	0.0354234	-0.0188377	0.0231601	0.00951375	0.0136463	0.00926303	0.0210698	-0.0118067
ENSG00000172493	chr4	87854654	87856653	AFF1	4299	10	0.0105086	0.0172117	0.00869522	0.0115239	-0.00282869	0.0124797	0.0117075	0.000772197	0.0101355	0.0127659	-0.00263044	0.0100302	0.0116134	-0.00158318				0.0122271	0.0154481	-0.00322103	0.0102505	0.0119216	-0.00167114		0.00923174	0.0104089	-0.00117716	0.01215	0.0109454	0.00120462	0.00937734	0.0585705	-0.0491932
ENSG00000031081	chr3	119011720	119013719	ARHGAP31	57514	11	0.0292519	0.0478808	0.0138539	0.0324322	-0.0185783	0.0770879	0.0790168	-0.00192892	0.0109084	0.0785971	-0.0676886	0.0138332	0.0223577	-0.00852457				0.0143714	0.0163618	-0.0019904	0.0145754	0.0234034	-0.00882805		0.0439069	0.0776444	-0.0337374	0.0518597	0.0423495	0.00951018	0.0228704	0.0587645	-0.0358941
ENSG00000169062	chr13	115045559	115047558	UPF3A	65110	8	0.0592992	0.0964453	0.0229065	0.0749414	-0.0520349	0.0429445	0.0396639	0.00328063	0.0174163	0.275954	-0.258538	0.0267398	0.064058	-0.0373183				0.195036	0.19545	-0.000414478	0.108847	0.0365563	0.0722912		0.0432913	0.145068	-0.101777	0.0249657	0.0127233	0.0122424	0.0515458	0.0235924	0.0279533
ENSG00000104154	chr15	45814506	45816505	SLC30A4	7782	11	0.0216311	0.0351514	0.0136824	0.0153384	-0.00165599	0.0208855	0.0205115	0.00037407	0.0170303	0.0394633	-0.022433	0.0210737	0.0717739	-0.0507001				0.03987	0.0581489	-0.0182789	0.0206206	0.0161334	0.0044872		0.0188519	0.0285589	-0.00970699	0.0230972	0.0217219	0.00137537	0.0195682	0.0447128	-0.0251447
ENSG00000130653	chr9	140444487	140446486	PNPLA7	375775	14	0.110536	0.179311	0.0203843	0.028567	-0.00818269	0.459584	0.445894	0.0136899	0.254335	0.133037	0.121298	0.0549189	0.321914	-0.266995				0.0529658	0.283232	-0.230266	0.0213737	0.0298966	-0.00852295		0.0843115	0.314372	-0.23006	0.0269297	0.0323064	-0.00537671	0.0200209	0.0245825	-0.00456167
ENSG00000116288	chr1	8012851	8014850	PARK7	11315	6	0.0679027	0.110104	0.101295	0.238802	-0.137508	0.0181351	0.0217618	-0.00362667	0.0157082	0.0360782	-0.02037	0.0211537	0.023171	-0.00201727				0.171857	0.0312966	0.140561	0.0221293	0.023611	-0.00148167		0.174735	0.278996	-0.104262	0.0476828	0.0885048	-0.040822	0.0384289	0.248718	-0.210289
ENSG00000253588	chr14	106933900	106935899	IGHVIII-44	NA	1	0.0584787	0.0947409	0.024917	0.0668716	-0.0419547	0.0546745	0.058113	-0.00343846	0.0301447	0.287651	-0.257507	0.0700175	0.0817354	-0.0117179	0.101198	0.0776928	0.0235049	0.0449407	0.0406152	0.00432558	0.0416728	0.0383559	0.00331692	0.101519	0.0573783	0.211804	-0.154426	0.0591558	0.0460969	0.0130589	0.0576481	0.0384726	0.0191755
ENSG00000162739	chr1	160492553	160494552	SLAMF6	114836	3	0.038844	0.0628398	0.017588	0.0593807	-0.0417926	0.204817	0.0504599	0.154357	0.0191348	0.214001	-0.194866	0.016611	0.0367027	-0.0200917				0.01957	0.017806	0.00176408	0.0163348	0.0160233	0.000311546		0.0190316	0.127149	-0.108118	0.0140234	0.0283876	-0.0143641	0.0224858	0.0156484	0.0068374
ENSG00000229048	chr3	125028225	125030224	DUTP1	NA	1	0.0961434	0.155042	0.0182214	0.0533157	-0.0350943	0.431412	0.554582	-0.12317	0.180569	0.315369	-0.1348	0.0958526	0.0912751	0.00457752				0.0185667	0.0243115	-0.00574484	0.0108244	0.110462	-0.0996379		0.0702582	0.0709596	-0.000701376	0.0236281	0.142008	-0.11838	0.0159575	0.0330955	-0.017138
ENSG00000154153	chr5	16616668	16618667	FAM134B	54463	11	0.0445898	0.0718565	0.0321446	0.0609802	-0.0288356	0.0971378	0.0869756	0.0101622	0.033274	0.156646	-0.123372	0.0405602	0.0599724	-0.0194122				0.0322394	0.041796	-0.00955661	0.0295215	0.0430366	-0.0135152		0.0530743	0.100445	-0.047371	0.0411715	0.0338106	0.00736089	0.0421849	0.0630455	-0.0208605
ENSG00000182095	chr7	5464546	5466545	TNRC18	84629	11	0.0310851	0.0499104	0.0356867	0.0311351	0.00455163	0.0233666	0.0216127	0.00175386	0.0220182	0.0220062	1.20451e-05	0.0615987	0.0232354	0.0383633				0.0508239	0.216122	-0.165298	0.0239883	0.0373482	-0.0133599		0.0197678	0.0518037	-0.0320359	0.0224868	0.0177059	0.00478086	0.0200285	0.0282248	-0.00819638
ENSG00000171109	chr3	179063980	179065979	MFN1	55669	12	0.0500396	0.0800003	0.0119755	0.0164481	-0.00447258	0.0816585	0.142623	-0.0609649	0.0177685	0.0297477	-0.0119792	0.0149298	0.0171168	-0.00218703				0.165273	0.169836	-0.00456228	0.0185296	0.0368063	-0.0182767		0.0526652	0.112425	-0.0597601	0.0365845	0.0451366	-0.00855205	0.0509716	0.149863	-0.0988911
ENSG00000250346	chr5	147300242	147302241	EEF1GP2	NA	1	0.0754247	0.120498	0.0082364	0.0109916	-0.00275516	0.0215644	0.0318335	-0.0102691	0.0157152	0.0140285	0.00168665	0.0143663	0.011992	0.00237429				0.57561	0.934094	-0.358485	0.0091312	0.0119116	-0.0027804		0.00910967	0.0106403	-0.00153058	0.0158817	0.0413378	-0.0254561	0.00920778	0.017651	-0.00844322
ENSG00000171611	chr6	42882227	42884226	PTCRA	171558	9	0.290312	0.461879	0.192044	0.343509	-0.151465	0.386085	0.501537	-0.115452	0.215815	0.733997	-0.518182	0.221229	0.285709	-0.06448				0.454339	0.706931	-0.252592	0.463207	0.537737	-0.0745307		0.219053	0.637355	-0.418302	0.166519	0.132497	0.0340213	0.294515	0.277637	0.0168785
ENSG00000168405	chr6	25166294	25168293	CMAHP	8418	5	0.113504	0.180578	0.0229208	0.0958922	-0.0729715	0.55214	0.541581	0.0105586	0.0797137	0.376243	-0.296529	0.0515237	0.0763442	-0.0248205				0.103715	0.095009	0.0087059	0.0198923	0.0323346	-0.0124423		0.0499332	0.208742	-0.158808	0.0472058	0.0590396	-0.0118338	0.0944899	0.140014	-0.0455245
ENSG00000169760	chr3	173112574	173114573	NLGN1	22871	9	0.0972862	0.154461	0.0644167	0.445366	-0.38095	0.355812	0.377814	-0.0220018	0.0429765	0.0355406	0.00743597	0.0334878	0.0690286	-0.0355408				0.173627	0.193706	-0.0200791	0.0283108	0.107387	-0.0790765		0.115152	0.0874145	0.0277373	0.0298296	0.0273425	0.00248713	0.031964	0.0465523	-0.0145883
ENSG00000253359	chr14	106852527	106854526	IGHV3-37	NA	2	0.234628	0.372274	0.126216	0.237226	-0.111009	0.144475	0.184172	-0.0396975	0.104008	0.605149	-0.501141	0.214985	0.371631	-0.156645	0.236905	0.205498	0.0314072	0.707452	0.834879	-0.127427	0.241034	0.291843	-0.0508092	0.183599	0.191389	0.567466	-0.376078	0.173442	0.186928	-0.0134863	0.257401	0.237944	0.0194575
ENSG00000259717	chr14	103588845	103590844	LINC00677	NA	7	0.0322109	0.051038	0.0147064	0.0188071	-0.00410072	0.0180122	0.0238473	-0.00583511	0.0214032	0.0333958	-0.0119927	0.0221548	0.0200567	0.0020981				0.0582648	0.109012	-0.0507469	0.0754108	0.0598196	0.0155911		0.0206242	0.0334792	-0.012855	0.0300183	0.0406619	-0.0106436	0.0293035	0.120262	-0.0909589
ENSG00000203326	chr19	53867446	53869445	ZNF525	NA	3	0.0301853	0.0477605	0.0218031	0.0241212	-0.00231818	0.0184587	0.0294191	-0.0109604	0.0243169	0.0279769	-0.00366006	0.0432331	0.19141	-0.148176				0.056098	0.0497833	0.00631479	0.0376219	0.033662	0.00395988		0.0248107	0.0292964	-0.00448569	0.0227008	0.0153325	0.00736828	0.022624	0.0288434	-0.00621936
ENSG00000229473	chr13	41566968	41568967	RGS17P1	NA	1	0.297256	0.469737	0.04364	0.172553	-0.128913	0.81905	0.83584	-0.01679	0.106171	0.56414	-0.457969	0.0745284	0.159551	-0.085023				0.417757	0.809677	-0.391919	0.394737	0.45669	-0.0619523		0.32177	0.722833	-0.401063	0.109686	0.0500999	0.0595858	0.387968	0.456248	-0.0682806
ENSG00000237254	chr7	142510585	142512584	TRBV30	NA	3	0.309817	0.488629	0.0825275	0.218196	-0.135669	0.823155	0.814427	0.00872753	0.166095	0.825451	-0.659356	0.11962	0.212686	-0.0930662				0.570116	0.756391	-0.186275	0.607654	0.627861	-0.0202069		0.132591	0.748838	-0.616247	0.160009	0.0200008	0.140008	0.126581	0.173813	-0.0472315
ENSG00000197077	chr22	25347197	25349196	KIAA1671	85379;100996283	2	0.301238	0.472652	0.11144	0.475937	-0.364497	0.748631	0.739335	0.00929617	0.241688	0.113823	0.127865	0.291015	0.57619	-0.285175				0.639977	0.817004	-0.177027	0.119667	0.276019	-0.156352		0.407558	0.471515	-0.0639575	0.0610819	0.450959	-0.389878	0.0900857	0.33308	-0.242994
ENSG00000254030	chr22	23256305	23258304	IGLC5	NA	2	0.138988	0.21788	0.0372455	0.108755	-0.0715099	0.114484	0.115462	-0.000978291	0.0702839	0.259224	-0.18894	0.0636268	0.121249	-0.0576218				0.329404	0.581954	-0.25255	0.205919	0.233102	-0.0271828		0.262788	0.233449	0.029339	0.0727482	0.0638089	0.00893933	0.0943893	0.243921	-0.149531
ENSG00000230758	chr20	47654640	47656639	SNAP23P	NA	1	0.0056427	0.00883517	0.0037828	0.00465186	-0.000869059	0.00738668	0.00557762	0.00180906	0.00689464	0.00551576	0.00137888	0.00445083	0.0100014	-0.00555062				0.00782151	0.00512692	0.00269459	0.00573517	0.00436995	0.00136521		0.00524692	0.00443788	0.000809036	0.00456121	0.0190081	-0.0144469	0.00490451	0.020827	-0.0159225
ENSG00000145358	chr4	101111440	101113439	DDIT4L	115265	11	0.147768	0.231355	0.0499088	0.0673894	-0.0174806	0.714319	0.723259	-0.00893991	0.0192101	0.0461881	-0.0269779	0.031546	0.165366	-0.13382	0.154039	0.236934	-0.0828946	0.205866	0.520813	-0.314947	0.145652	0.0295202	0.116131	0.0596936	0.0282299	0.0577182	-0.0294884	0.164005	0.137534	0.0264706	0.0529834	0.328826	-0.275843
ENSG00000187902	chr19	55953731	55955730	SHISA7	729956;101928843	10	0.0243443	0.0380949	0.0133619	0.0368082	-0.0234464	0.017614	0.0207942	-0.00318019	0.0325773	0.0312423	0.00133505	0.0219987	0.0264876	-0.00448889				0.0360233	0.046391	-0.0103677	0.0186842	0.0170757	0.00160854		0.0433481	0.128495	-0.0851468	0.0202486	0.0114684	0.00878015	0.0152424	0.024092	-0.00884962
ENSG00000186352	chr4	186315675	186317674	ANKRD37	353322	9	0.0336117	0.0523097	0.0257395	0.0410972	-0.0153576	0.0294582	0.0347863	-0.00532804	0.0256239	0.112049	-0.0864254	0.0295639	0.0388362	-0.00927229				0.0516114	0.1015	-0.0498886	0.0360589	0.0296197	0.00643925		0.0348796	0.0657208	-0.0308412	0.0314857	0.0220679	0.00941778	0.0380844	0.0251099	0.0129745
ENSG00000169575	chr22	22597587	22599586	VPREB1	7441	8	0.0829139	0.128964	0.0336192	0.0941071	-0.0604879	0.149474	0.161539	-0.0120649	0.0668198	0.241129	-0.174309	0.0429652	0.0726673	-0.0297021				0.0518239	0.0498325	0.00199135	0.0517384	0.0572606	-0.00552222		0.170171	0.182932	-0.0127606	0.078327	0.0584362	0.0198908	0.101286	0.24277	-0.141484
ENSG00000164845	chr12	8395045	8397044	FAM86FP	NA	4	0.117032	0.181696	0.118217	0.0654857	0.0527311	0.135302	0.170273	-0.0349708	0.123638	0.0711691	0.0524684	0.210545	0.410088	-0.199544				0.352496	0.516502	-0.164005	0.042497	0.0379095	0.00458751		0.0256672	0.161413	-0.135746	0.017163	0.12489	-0.107727	0.0277679	0.0775339	-0.049766
ENSG00000168209	chr10	74032178	74034177	DDIT4	54541	15	0.0469411	0.0725758	0.0161356	0.01781	-0.00167442	0.0183386	0.0215719	-0.00323329	0.0157389	0.0229898	-0.00725092	0.0170949	0.0178995	-0.000804577	0.112336	0.23001	-0.117674	0.0280758	0.0208606	0.00721524	0.0507032	0.178184	-0.127481	0.0654084	0.0190198	0.0185896	0.000430281	0.119164	0.177691	-0.0585275	0.0543378	0.0201514	0.0341864
ENSG00000253386	chr14	107020087	107022086	IGHVII-49-1	NA	1	0.10887	0.16775	0.0479284	0.099791	-0.0518626	0.135633	0.195214	-0.0595809	0.171688	0.321261	-0.149573	0.117399	0.11715	0.000248447				0.159897	0.219265	-0.0593684	0.0782009	0.11035	-0.0321488		0.101059	0.193855	-0.0927961	0.0695304	0.0950955	-0.025565	0.098491	0.15777	-0.0592787
ENSG00000239794	chr1	92295132	92297131	RN7SL653P	NA	2	0.350857	0.540563	0.0461938	0.116418	-0.0702241	0.0870085	0.115021	-0.0280123	0.0452634	0.292921	-0.247658	0.647003	0.705083	-0.05808				0.548102	0.552159	-0.00405689	0.815183	0.919123	-0.10394		0.102274	0.442297	-0.340023	0.545496	0.961761	-0.416265	0.321186	0.760288	-0.439103
ENSG00000167487	chr19	18746275	18748274	KLHL26	55295	11	0.0833157	0.12814	0.0307635	0.0400323	-0.0092688	0.43191	0.480651	-0.0487403	0.0540513	0.0519159	0.00213544	0.0443247	0.0607764	-0.0164517	0.0551407	0.057347	-0.00220638	0.072071	0.420557	-0.348486	0.0413738	0.0455632	-0.0041894	0.0582697	0.0403193	0.0539728	-0.0136535	0.048279	0.0271327	0.0211463	0.039969	0.0434553	-0.00348624
ENSG00000242600	chr10	81663154	81665153	MBL1P	8512;100288974	2	0.115787	0.177988	0.146239	0.172985	-0.0267458	0.411572	0.435295	-0.0237228	0.0333776	0.0660575	-0.03268	0.0284312	0.194433	-0.166002				0.171568	0.392124	-0.220557	0.0308665	0.135962	-0.105095		0.162374	0.14152	0.0208536	0.0273638	0.0350042	-0.00764036	0.0302955	0.0285079	0.00178762
ENSG00000183742	chr7	20256528	20258527	MACC1	346389	6	0.201139	0.309131	0.100102	0.17036	-0.070258	0.163763	0.173392	-0.00962937	0.181388	0.18033	0.00105796	0.260069	0.658152	-0.398084				0.562192	0.905739	-0.343547	0.128611	0.108106	0.0205052		0.126429	0.241719	-0.11529	0.116226	0.166076	-0.04985	0.171469	0.178304	-0.00683492
ENSG00000233377	chr10	96700379	96702378	MTND4P20	NA	1	0.247769	0.380562	0.111656	0.266562	-0.154906	0.836307	0.634933	0.201374	0.0851773	0.74203	-0.656853	0.276213	0.269094	0.00711836				0.28886	0.792669	-0.503808	0.306822	0.167003	0.139819		0.107291	0.397013	-0.289722	0.0811596	0.0585888	0.0225708	0.136433	0.0971639	0.0392686
ENSG00000170298	chr17	20370353	20372352	LGALS9B	284194	1	0.0283438	0.0434954	0.0182805	0.0244545	-0.00617397	0.0141367	0.0171376	-0.00300097	0.0139782	0.0256201	-0.0116419	0.0230903	0.03902	-0.0159298				0.0788602	0.16891	-0.0900495	0.0173059	0.0171505	0.000155355		0.0355628	0.0212777	0.0142851	0.0351158	0.0302622	0.00485353	0.0187637	0.0476258	-0.0288621
ENSG00000173988	chr13	46784583	46786582	LRRC63	220416	10	0.0328822	0.0504517	0.0189777	0.0197298	-0.00075216	0.0509407	0.0252967	0.025644	0.0255215	0.0259576	-0.000436096	0.0236884	0.0268276	-0.00313916	0.0599744	0.0650894	-0.00511508	0.0368021	0.251295	-0.214493	0.0212615	0.0239253	-0.00266382	0.0545426	0.0215338	0.0215604	-2.65955e-05	0.0224684	0.0200578	0.00241059	0.0259927	0.024777	0.00121577
ENSG00000184047	chr12	122711582	122713581	DIABLO	56616	14	0.217303	0.333027	0.184953	0.291396	-0.106443	0.205862	0.230346	-0.0244837	0.167334	0.763059	-0.595724	0.196744	0.301234	-0.10449				0.189134	0.183799	0.00533497	0.246292	0.339867	-0.0935744		0.301859	0.514268	-0.212409	0.191622	0.143333	0.0482885	0.271928	0.229938	0.0419904
ENSG00000139629	chr12	51786152	51788151	GALNT6	11226	4	0.124889	0.191356	0.0728395	0.138204	-0.0653649	0.332723	0.271903	0.0608196	0.0422906	0.538713	-0.496423	0.161715	0.215821	-0.0541063				0.0978063	0.039404	0.0584023	0.0512479	0.0712689	-0.0200211		0.100368	0.27104	-0.170672	0.170231	0.142815	0.0274164	0.0947773	0.0330299	0.0617475
ENSG00000265541	chr17	26742440	26744439	H3F3BP2	NA	2	0.0888614	0.136002	0.0692108	0.252721	-0.18351	0.0711827	0.0850535	-0.0138708	0.0602446	0.0825377	-0.0222931	0.106021	0.199572	-0.0935508				0.142653	0.30405	-0.161397	0.104654	0.110154	-0.00549908		0.077867	0.0800939	-0.00222693	0.0943872	0.0391242	0.055263	0.0735327	0.0707097	0.00282301
ENSG00000105663	chr19	36207421	36209420	KMT2B	NA	6	0.0251419	0.0384416	0.0141812	0.0174121	-0.0032309	0.0244857	0.0269888	-0.00250309	0.0213963	0.0283727	-0.00697648	0.0149549	0.0203302	-0.00537525	0.0707212	0.159199	-0.0884775	0.0185523	0.0199314	-0.00137908	0.0124467	0.0178633	-0.00541661	0.0478866	0.017235	0.0245356	-0.00730057	0.0184203	0.0429501	-0.0245298	0.0162808	0.026833	-0.0105522
ENSG00000102981	chr16	67693349	67695348	PARD6A	50855	18	0.0423447	0.0647195	0.0161552	0.0181734	-0.00201816	0.103169	0.144005	-0.0408356	0.018515	0.0322082	-0.0136932	0.0198932	0.0210309	-0.00113774				0.111325	0.192149	-0.0808243	0.0161707	0.0164046	-0.000233894		0.0190502	0.0365536	-0.0175034	0.0584374	0.0875586	-0.0291212	0.018387	0.0343923	-0.0160054
ENSG00000174233	chr12	49182321	49184320	ADCY6	112	14	0.08533	0.130006	0.0319345	0.0521476	-0.0202131	0.332299	0.366101	-0.0338019	0.065669	0.0388859	0.026783	0.0553599	0.191979	-0.136619				0.0835934	0.197563	-0.11397	0.0390656	0.0617266	-0.022661		0.0835641	0.112121	-0.0285572	0.0390259	0.0299422	0.00908371	0.0374581	0.119587	-0.0821284
ENSG00000168282	chr14	50085989	50087988	MGAT2	4247	16	0.0386607	0.0588772	0.0347311	0.0308508	0.00388028	0.0888381	0.108296	-0.0194578	0.0154424	0.0804611	-0.0650187	0.0397196	0.0751365	-0.0354169				0.0703085	0.0894487	-0.0191403	0.0130224	0.0160592	-0.00303683		0.0194091	0.0433207	-0.0239116	0.0470755	0.0722335	-0.025158	0.0193995	0.014088	0.00531149
ENSG00000207941	chr1	35134796	35136795	MIR552	693137	1	0.179673	0.273359	0.0233806	0.433263	-0.409882	0.433164	0.0862211	0.346943	0.028419	0.363959	-0.33554	0.0429925	0.46347	-0.420477				0.614564	0.910719	-0.296155	0.37099	0.0321733	0.338817		0.0453906	0.140575	-0.0951848	0.02869	0.0152397	0.0134503	0.0294627	0.0146128	0.0148499
ENSG00000162894	chr1	207096093	207098092	FAIM3	9214	5	0.0951822	0.144681	0.0332732	0.125901	-0.0926274	0.135276	0.179715	-0.0444391	0.160685	0.285174	-0.124489	0.0603095	0.112099	-0.0517896				0.124971	0.213458	-0.0884878	0.0763389	0.105576	-0.0292367		0.152315	0.188377	-0.0360621	0.0442749	0.0546054	-0.0103306	0.0691959	0.0372197	0.0319762
ENSG00000153575	chr15	22831895	22833894	TUBGCP5	114791	11	0.0179312	0.0272369	0.0142734	0.0191498	-0.0048764	0.0165123	0.0161727	0.000339658	0.0153837	0.0515301	-0.0361464	0.0239213	0.0402436	-0.0163223				0.0193632	0.0214977	-0.00213452	0.0180378	0.0378857	-0.0198478		0.0234128	0.0316056	-0.00819285	0.0162421	0.0133009	0.00294128	0.0142342	0.0137459	0.000488213
ENSG00000273344	chr7	154793658	154795657	PAXIP1-AS1	202781	9	0.0164791	0.025004	0.0128012	0.0191776	-0.00637639	0.0185148	0.0178484	0.000666382	0.0145759	0.0503265	-0.0357506	0.0131542	0.0176798	-0.00452563				0.0235638	0.0311783	-0.00761442	0.0162212	0.0177256	-0.00150442		0.0144122	0.0330394	-0.0186272	0.0195766	0.0176177	0.00195889	0.0154918	0.0204428	-0.00495107
ENSG00000233916	chr6	29675825	29677824	ZDHHC20P1	NA	1	0.00751431	0.011381	0.00792471	0.00742311	0.0005016	0.00549788	0.00961617	-0.00411829	0.00571481	0.0105007	-0.00478585	0.00644867	0.00717507	-0.000726401				0.0076008	0.00763171	-3.09107e-05	0.0108801	0.00549482	0.00538532		0.00567491	0.0090956	-0.0034207	0.00866111	0.0380485	-0.0293874	0.00922578	0.00744334	0.00178244
ENSG00000114670	chr3	130744194	130746193	NEK11	79858	19	0.0247895	0.0374014	0.0169102	0.0210891	-0.0041789	0.0234335	0.0262146	-0.00278105	0.0225081	0.0235498	-0.00104178	0.0215079	0.0227757	-0.00126779				0.0286251	0.088719	-0.0600938	0.0331424	0.0652171	-0.0320747		0.0288706	0.0483895	-0.0195189	0.0226033	0.0196462	0.0029571	0.0255046	0.0210115	0.00449317
ENSG00000207058	chr4	71568341	71570340	RNU6-784P	NA	4	0.0327027	0.0493349	0.0259293	0.0273947	-0.00146547	0.0305101	0.0271845	0.00332553	0.0272247	0.0319562	-0.00473149	0.02617	0.0246795	0.00149048				0.0748275	0.225684	-0.150856	0.0317262	0.0333881	-0.00166189		0.0272557	0.0260078	0.00124783	0.0291385	0.0208812	0.00825728	0.0215424	0.0268381	-0.00529572
ENSG00000081059	chr5	133448902	133450901	TCF7	6932	10	0.0463987	0.0698909	0.0186656	0.0266236	-0.00795806	0.143443	0.197485	-0.0540417	0.0249968	0.0628658	-0.037869	0.0264097	0.0280551	-0.00164533				0.0591662	0.155854	-0.0966874	0.045182	0.0477616	-0.00257962		0.0251982	0.0617593	-0.0365611	0.0313078	0.0228022	0.00850559	0.0432195	0.0258124	0.0174071
ENSG00000103254	chr16	769081	771080	FAM173A	65990	7	0.0474307	0.0714302	0.0327999	0.0599455	-0.0271457	0.0385192	0.0402819	-0.00176269	0.0419707	0.10646	-0.064489	0.043296	0.0564097	-0.0131137				0.0876431	0.117349	-0.0297064	0.0368547	0.0520651	-0.0152105		0.0452279	0.106015	-0.0607874	0.0434986	0.0244967	0.0190019	0.0570663	0.0798483	-0.022782
ENSG00000212561	chr5	44066334	44068333	RNU6-381P	NA	2	0.156342	0.235369	0.0461483	0.120241	-0.0740924	0.194086	0.102863	0.091223	0.0556031	0.45912	-0.403517	0.348874	0.213021	0.135853				0.361661	0.812825	-0.451164	0.204749	0.0618105	0.142939		0.0734879	0.245142	-0.171655	0.067802	0.0344967	0.0333052	0.0546625	0.0687981	-0.0141356
ENSG00000176986	chr10	75502620	75504619	SEC24C	9632	8	0.0126942	0.0190881	0.00728661	0.0105445	-0.00325789	0.0184406	0.0162776	0.00216302	0.010395	0.0121205	-0.00172558	0.01442	0.0129695	0.00145054				0.0168136	0.0436482	-0.0268346	0.0127183	0.0115308	0.00118755		0.0115568	0.045859	-0.0343022	0.0119306	0.00727488	0.00465567	0.0106865	0.0115677	-0.00088117
ENSG00000257569	chr12	56292584	56294583	GSTP1P1	NA	1	0.414947	0.620254	0.0630485	0.341905	-0.278857	0.832102	0.918519	-0.0864169	0.592621	0.920226	-0.327605	0.277197	0.297973	-0.0207766				0.851525	0.947719	-0.0961937	0.0699129	0.320965	-0.251052		0.286048	0.883835	-0.597787	0.182922	0.142292	0.0406303	0.579149	0.808849	-0.2297
ENSG00000226435	chr3	197807092	197809091	ANKRD18DP	348840	4	0.242957	0.362758	0.180105	0.430133	-0.250028	0.757699	0.781819	-0.0241202	0.10145	0.062729	0.0387209	0.228881	0.392962	-0.16408				0.543178	0.560055	-0.0168764	0.172278	0.334402	-0.162124		0.0921003	0.408707	-0.316607	0.0217078	0.0190895	0.00261838	0.0892175	0.274922	-0.185705
ENSG00000168421	chr4	40191173	40193172	RHOH	399	10	0.240805	0.358535	0.0870147	0.259947	-0.172933	0.330589	0.437821	-0.107233	0.262235	0.801908	-0.539673	0.24716	0.323875	-0.0767143				0.211962	0.166148	0.045814	0.226863	0.261106	-0.0342426		0.322953	0.61594	-0.292987	0.247004	0.215183	0.0318216	0.231464	0.144891	0.0865727
ENSG00000213904	chr19	42899780	42901779	LIPE-AS1	100996307;101928003	9	0.107946	0.160645	0.0206412	0.0499127	-0.0292715	0.0581867	0.0340364	0.0241503	0.0545099	0.0327705	0.0217393	0.0839501	0.159955	-0.0760049				0.322882	0.498397	-0.175515	0.104145	0.098761	0.00538394		0.0791378	0.0844158	-0.00527798	0.102818	0.154662	-0.0518433	0.145241	0.332896	-0.187655
ENSG00000264075	chr2	128180695	128182694	MIR4783	100616187	4	0.0565786	0.0840966	0.01164	0.0173427	-0.00570273	0.202567	0.189336	0.0132315	0.0145416	0.0246036	-0.010062	0.0126752	0.0163912	-0.00371596	0.0440375	0.0399955	0.00404204	0.230271	0.482237	-0.251965	0.0184633	0.0145473	0.00391607	0.0463498	0.0127205	0.0261807	-0.0134601	0.015027	0.0148015	0.000225505	0.0140709	0.0155315	-0.00146062
ENSG00000177337	chr18	3592230	3594229	DLGAP1-AS1	649446	7	0.0111222	0.016502	0.00764024	0.011986	-0.00434579	0.00991909	0.0126911	-0.002772	0.0109457	0.0128273	-0.00188167	0.0101858	0.0113802	-0.00119443				0.0125415	0.0555066	-0.0429651	0.0113425	0.0103922	0.000950386		0.012342	0.0119139	0.000428058	0.01295	0.00829238	0.00465758	0.0122329	0.0135279	-0.001295
ENSG00000271216	chr13	43386199	43388198	LINC01050	NA	1	0.357698	0.530696	0.0638296	0.324792	-0.260962	0.972529	0.961383	0.0111452	0.443969	0.941913	-0.497943	0.151854	0.308926	-0.157072				0.469531	0.678207	-0.208675	0.206141	0.279024	-0.0728833		0.365754	0.520009	-0.154255	0.304202	0.179898	0.124303	0.241472	0.582109	-0.340637
ENSG00000144724	chr3	61545743	61547742	PTPRG	5793	15	0.194498	0.288234	0.0200056	0.0259039	-0.0058983	0.779484	0.785532	-0.0060478	0.102082	0.0729157	0.0291661	0.0888706	0.398661	-0.30979				0.0368458	0.0440701	-0.00722432	0.0381075	0.18084	-0.142732		0.423342	0.573849	-0.150507	0.135489	0.303717	-0.168228	0.126255	0.208615	-0.0823602
ENSG00000157212	chr7	154794295	154796294	PAXIP1	22976	8	0.0149409	0.0221397	0.0140203	0.0206644	-0.00664407	0.0169536	0.0161225	0.000831189	0.0133038	0.0459958	-0.032692	0.0137135	0.016656	-0.00294255				0.0171874	0.0205909	-0.00340348	0.0131476	0.0128331	0.000314532		0.01464	0.0304116	-0.0157716	0.0187001	0.0161087	0.00259135	0.0128014	0.0198746	-0.00707327
ENSG00000249311	chr4	137276992	137278991	TERF1P3	NA	2	0.324461	0.480452	0.225539	0.392477	-0.166938	0.0765049	0.125088	-0.0485831	0.405774	0.658679	-0.252905	0.133666	0.83056	-0.696894				0.880855	0.851785	0.0290695	0.528993	0.316961	0.212032		0.10537	0.665295	-0.559925	0.439309	0.24081	0.198499	0.124142	0.242416	-0.118274
ENSG00000145982	chr6	5259777	5261776	FARS2	10667	10	0.0146259	0.0216218	0.0132819	0.0260297	-0.0127478	0.0141987	0.0152489	-0.00105013	0.0129314	0.0372458	-0.0243144	0.0138989	0.0199355	-0.00603655				0.0140541	0.0199752	-0.0059211	0.0151269	0.0171464	-0.00201954		0.0165254	0.0233824	-0.00685706	0.0162644	0.0208648	-0.00460038	0.0153515	0.0147675	0.000584007
ENSG00000146535	chr7	2883459	2885458	GNA12	2768	12	0.0194511	0.0287356	0.0135518	0.0250449	-0.0114931	0.0211001	0.0202601	0.000840039	0.0151288	0.0226943	-0.00756553	0.0185106	0.0184927	1.78704e-05				0.0333649	0.0981462	-0.0647813	0.0165331	0.0175328	-0.000999632		0.0211611	0.0228332	-0.00167209	0.0181058	0.0143642	0.00374166	0.017604	0.0192522	-0.00164825
ENSG00000188389	chr2	242800561	242802560	PDCD1	5133	8	0.162891	0.240609	0.112677	0.257922	-0.145245	0.228667	0.271606	-0.0429384	0.425981	0.552003	-0.126022	0.104022	0.212308	-0.108286	0.132531	0.0987525	0.0337782	0.148084	0.323671	-0.175586	0.0788541	0.148406	-0.0695524	0.18004	0.15473	0.374904	-0.220174	0.0875132	0.0224336	0.0650796	0.138702	0.144088	-0.00538617
ENSG00000182866	chr1	32715340	32717339	LCK	3932	11	0.0950346	0.140345	0.0403516	0.136996	-0.0966441	0.142126	0.134454	0.00767166	0.119051	0.342113	-0.223062	0.0801712	0.164882	-0.0847109	0.101259	0.0993691	0.00188983	0.0826171	0.0714383	0.0111788	0.0851076	0.124735	-0.0396273	0.165171	0.103249	0.232721	-0.129471	0.0559167	0.0594963	-0.00357955	0.0703598	0.0372423	0.0331175
ENSG00000119318	chr9	110043918	110045917	RAD23B	5887	10	0.0199877	0.029513	0.0161176	0.0241236	-0.00800607	0.0205418	0.0264062	-0.00586443	0.0191143	0.0717401	-0.0526257	0.0195119	0.0262287	-0.00671678				0.023359	0.026428	-0.00306897	0.0170306	0.0180389	-0.00100835		0.0185878	0.0309655	-0.0123777	0.0276184	0.0221129	0.00550551	0.0180083	0.0195734	-0.00156508
ENSG00000144504	chr2	241508127	241510126	ANKMY1	51281	3	0.0250706	0.0369656	0.00731742	0.0157037	-0.00838626	0.0294374	0.0268844	0.00255309	0.0131575	0.0488004	-0.0356429	0.0177384	0.0290183	-0.0112799				0.0174393	0.0254607	-0.00802139	0.080878	0.124136	-0.0432582		0.0198186	0.0302093	-0.0103907	0.0168374	0.0125259	0.00431149	0.0230111	0.0199516	0.00305953
ENSG00000174327	chr17	6937894	6939893	SLC16A13	201232	13	0.0151005	0.0222615	0.0112994	0.0159495	-0.00465015	0.0142502	0.0518555	-0.0376053	0.0136713	0.0233838	-0.00971254	0.0148551	0.0173886	-0.00253356				0.0245146	0.0318409	-0.00732637	0.0143134	0.015668	-0.00135459		0.0148523	0.0161067	-0.00125438	0.0140258	0.0131608	0.000865022	0.0141224	0.0149992	-0.000876877
ENSG00000213908	chr19	41533126	41535125	CYP2A7P1	NA	1	0.205631	0.303021	0.297621	0.240591	0.0570299	0.345715	0.321352	0.0243637	0.266794	0.505733	-0.238939	0.131932	0.362887	-0.230955				0.308218	0.63662	-0.328402	0.0581944	0.114296	-0.0561012		0.2932	0.286764	0.00643681	0.0643778	0.200527	-0.13615	0.0846236	0.0584192	0.0262043
ENSG00000146556	chr2	114340164	114342163	WASH2P	374666;375260;100288778	1	0.031532	0.0464425	0.0236446	0.0354631	-0.0118184	0.0443953	0.0412834	0.00311189	0.0412602	0.100964	-0.0597034	0.0319937	0.0377877	-0.00579402				0.0455671	0.0498108	-0.00424374	0.0250397	0.0285351	-0.00349541		0.0260247	0.0740081	-0.0479834	0.0282987	0.0221771	0.00612155	0.0175645	0.0279541	-0.0103896
ENSG00000233718	chr2	16081872	16083871	MYCNOS	10408	8	0.0885608	0.130306	0.0488845	0.0706636	-0.0217791	0.0638182	0.0693819	-0.00556374	0.183405	0.068422	0.114983	0.127149	0.360437	-0.233288				0.0500703	0.0504135	-0.000343298	0.0399513	0.0359324	0.00401889		0.159062	0.418323	-0.259261	0.0786657	0.0568074	0.0218583	0.0460412	0.0423701	0.0036711
ENSG00000178385	chr2	208889785	208891784	PLEKHM3	389072	12	0.0377765	0.0554996	0.0342439	0.0629412	-0.0286973	0.054799	0.0456858	0.00911323	0.0320235	0.144064	-0.11204	0.0322501	0.0397985	-0.00754848	0.054157	0.0543271	-0.000170101	0.0314337	0.0548032	-0.0233695	0.0282163	0.0348528	-0.00663656	0.0617342	0.0334116	0.0651305	-0.031719	0.0234655	0.0276258	-0.00416029	0.0298062	0.0257669	0.00403929
ENSG00000207501	chr1	148239965	148241964	RNVU1-14	101954266	1	0.140406	0.20618	0.0160641	0.248139	-0.232075	0.523107	0.531451	-0.00834431	0.030696	0.0276276	0.00306842	0.365776	0.445677	-0.0799014				0.257755	0.354236	-0.0964817	0.0187765	0.0319526	-0.0131761		0.0160973	0.0536778	-0.0375805	0.0151129	0.0109092	0.00420373	0.0202709	0.151948	-0.131677
ENSG00000239419	chr7	142986208	142988207	RN7SL535P	NA	3	0.0550976	0.0806867	0.0195976	0.0266327	-0.00703505	0.181953	0.170169	0.011784	0.0442173	0.0792267	-0.0350094	0.0366713	0.0547693	-0.018098				0.104322	0.262884	-0.158562	0.0352455	0.0494828	-0.0142373		0.0249858	0.0458881	-0.0209024	0.0287365	0.0184038	0.0103327	0.0201487	0.0187238	0.00142492
ENSG00000125944	chr1	23670330	23672329	HNRNPR	10236	12	0.0118592	0.0173524	0.00963324	0.0176606	-0.00802731	0.0124977	0.0132203	-0.000722597	0.0131349	0.0319492	-0.0188143	0.0121482	0.0151553	-0.00300713				0.0127807	0.0164671	-0.00368637	0.0113644	0.01238	-0.0010156		0.0121413	0.0220508	-0.00990954	0.0120154	0.0129738	-0.000958454	0.0110172	0.0143147	-0.00329756
ENSG00000065413	chr2	198175398	198177397	ANKRD44	91526	8	0.10973	0.160525	0.131615	0.105422	0.0261929	0.21082	0.293949	-0.0831289	0.0381358	0.295071	-0.256936	0.0711243	0.0938708	-0.0227465				0.0928987	0.0976255	-0.00472673	0.0458784	0.0678361	-0.0219577		0.0791605	0.187945	-0.108784	0.247314	0.224766	0.0225475	0.0706239	0.0782385	-0.00761465
ENSG00000104093	chr15	51914531	51916530	DMXL2	23312	11	0.0346671	0.0506958	0.0170013	0.0206389	-0.0036376	0.022066	0.0206637	0.00140237	0.0164222	0.0244453	-0.00802303	0.0220527	0.0213076	0.000745045	0.0439869	0.0454904	-0.00150353	0.073668	0.198655	-0.124987	0.0213974	0.0215494	-0.000151971	0.0411769	0.0339943	0.0262302	0.00776412	0.0455922	0.0358353	0.00975683	0.0439798	0.0921416	-0.0481617
ENSG00000179284	chr19	13074473	13076472	DAND5	199699	1	0.0105195	0.0153776	0.00761151	0.0201744	-0.0125629	0.0110178	0.0160302	-0.00501242	0.0109685	0.00940147	0.00156702	0.00776461	0.0216494	-0.0138848				0.0128192	0.0173971	-0.00457792	0.00856644	0.0127702	-0.00420378		0.00758728	0.0199952	-0.0124079	0.0157932	0.00863302	0.00716018	0.0125466	0.012347	0.00019962
ENSG00000253327	chr8	117885163	117887162	RAD21-AS1	644660;100500914	10	0.0179439	0.0261548	0.0143317	0.0266952	-0.0123635	0.0203933	0.0225184	-0.00212509	0.0152666	0.0573102	-0.0420436	0.0209589	0.0256667	-0.00470773				0.0198044	0.0224695	-0.00266513	0.0169327	0.0191948	-0.00226214		0.0182534	0.0329466	-0.0146932	0.0183084	0.0126946	0.00561374	0.0172457	0.0158969	0.00134884
ENSG00000132182	chr3	13461310	13463309	NUP210	23225	8	0.0873134	0.127238	0.0570781	0.0824485	-0.0253704	0.115614	0.110338	0.00527628	0.08589	0.190819	-0.104929	0.0877039	0.0793547	0.00834927				0.0959188	0.104325	-0.00840634	0.150882	0.282121	-0.131239		0.0641376	0.144707	-0.0805692	0.0651747	0.0819236	-0.0167489	0.0634213	0.0691101	-0.00568882
ENSG00000168795	chr9	37464897	37466896	ZBTB5	9925	9	0.0214144	0.0310907	0.00951516	0.0149379	-0.00542276	0.0142298	0.0206315	-0.00640168	0.0123804	0.0180523	-0.0056719	0.0135514	0.0152027	-0.00165126				0.0531861	0.0627974	-0.00961128	0.0513819	0.0736075	-0.0222256		0.011789	0.0452561	-0.0334671	0.0138502	0.0105824	0.00326778	0.0128456	0.0187487	-0.00590312
ENSG00000211753	chr7	142426984	142428983	TRBV28	NA	3	0.509183	0.738989	0.14454	0.357414	-0.212874	0.609502	0.563812	0.0456898	0.0833471	0.847198	-0.763851	0.215057	0.285197	-0.0701403				0.599696	0.874702	-0.275005	0.888378	0.958245	-0.0698672		0.958709	0.922755	0.035954	0.902174	0.937738	-0.0355639	0.181243	0.903839	-0.722596
ENSG00000264247	chr18	72265245	72267244	LINC00909	400657	8	0.0144355	0.0209362	0.012622	0.0155944	-0.0029724	0.0137492	0.0159309	-0.00218164	0.0139119	0.0235585	-0.0096466	0.0150022	0.0178159	-0.00281363				0.0155734	0.0197892	-0.00421575	0.0157811	0.0462638	-0.0304827		0.0139424	0.0162018	-0.00225944	0.0151332	0.0131864	0.00194686	0.0142039	0.0200852	-0.00588128
ENSG00000169902	chr7	65668686	65670685	TPST1	8460	10	0.0377686	0.0547549	0.0160204	0.0169922	-0.00097183	0.0187204	0.0190759	-0.00035552	0.0174902	0.0202806	-0.00279041	0.0340012	0.0431167	-0.00911554				0.068599	0.0203484	0.0482506	0.0171226	0.0192155	-0.00209285		0.107931	0.308449	-0.200518	0.0391968	0.0115197	0.0276771	0.0208362	0.0337964	-0.0129602
ENSG00000238184	chr11	2398723	2400722	CD81-AS1	101927682	8	0.0297537	0.0430727	0.0140672	0.0158981	-0.00183091	0.0762101	0.0832714	-0.0070613	0.0147814	0.0472603	-0.0324789	0.0165531	0.0407982	-0.0242451				0.0227044	0.0552747	-0.0325702	0.0359082	0.0417023	-0.00579414		0.0418411	0.0612967	-0.0194557	0.0207216	0.0177126	0.00300897	0.0249962	0.02444	0.000556206
ENSG00000116717	chr1	68149244	68151243	GADD45A	1647	10	0.0296067	0.0428571	0.0121251	0.0125291	-0.000403954	0.0196721	0.0428884	-0.0232162	0.0113919	0.0177908	-0.00639896	0.0114244	0.0131703	-0.00174587				0.0162879	0.0199244	-0.00363657	0.0142977	0.0131476	0.00115005		0.0356776	0.0195522	0.0161254	0.120388	0.18853	-0.0681417	0.0251956	0.0581812	-0.0329856
ENSG00000240870	chr8	99792783	99794782	RPL19P14	NA	2	0.401697	0.581367	0.519008	0.6109	-0.0918913	0.119983	0.143333	-0.0233503	0.306414	0.874685	-0.568271	0.294377	0.492206	-0.197829				0.480302	0.507673	-0.0273709	0.448888	0.642037	-0.193149		0.464282	0.823958	-0.359677	0.496427	0.499152	-0.00272453	0.485595	0.63836	-0.152765
ENSG00000072954	chr19	16770438	16772437	TMEM38A	79041	15	0.0491615	0.0711343	0.0488875	0.0420086	0.00687882	0.0421179	0.0423118	-0.000193916	0.0598683	0.0567166	0.00315167	0.0975003	0.257643	-0.160143				0.0600866	0.0624626	-0.00237595	0.0511693	0.0526735	-0.00150413		0.0282262	0.0815339	-0.0533077	0.0288226	0.0248593	0.00396325	0.025775	0.019999	0.00577605
ENSG00000139304	chr12	80798274	80800273	PTPRQ	NA	1	0.347127	0.502153	0.0719854	0.602615	-0.530629	0.237803	0.370762	-0.132959	0.557352	0.721872	-0.164519	0.214273	0.57954	-0.365267				0.466198	0.850743	-0.384545	0.803712	0.569461	0.234251		0.143684	0.299364	-0.15568	0.477271	0.44794	0.0293312	0.151865	0.0770841	0.0747812
ENSG00000142449	chr19	8214231	8216230	FBN3	84467	2	0.170723	0.246866	0.00906508	0.150842	-0.141777	0.289879	0.291089	-0.00120996	0.0417332	0.0190735	0.0226596	0.235643	0.45106	-0.215417				0.631168	0.889484	-0.258316	0.0124685	0.0127698	-0.000301333		0.109612	0.258962	-0.14935	0.191816	0.134241	0.0575753	0.0151253	0.0142697	0.000855641
ENSG00000173930	chr5	101631754	101633753	SLCO4C1	353189	12	0.132974	0.191789	0.110053	0.0904452	0.0196073	0.179376	0.402467	-0.223091	0.0894939	0.0918203	-0.00232635	0.0902812	0.0908442	-0.000562928				0.0931266	0.0893582	0.00376847	0.0987092	0.0956908	0.00301841		0.248975	0.392981	-0.144006	0.142706	0.090443	0.0522634	0.144043	0.38205	-0.238007
ENSG00000101438	chr20	37351605	37353604	SLC32A1	140679	11	0.0773943	0.111479	0.0143844	0.0273163	-0.0129318	0.535846	0.554455	-0.0186088	0.0326673	0.0490293	-0.016362	0.0166983	0.022798	-0.00609969				0.0375349	0.0800122	-0.0424773	0.0148223	0.01574	-0.000917729		0.0161138	0.220086	-0.203972	0.0145	0.0137121	0.000787895	0.0139813	0.0201621	-0.00618076
ENSG00000105723	chr19	42746278	42748277	GSK3A	2931	12	0.02643	0.0380137	0.0133311	0.0227466	-0.00941549	0.0135545	0.0195387	-0.00598429	0.0333629	0.0275199	0.00584307	0.0159337	0.0212896	-0.00535596				0.0663802	0.0949651	-0.0285849	0.0210642	0.0368933	-0.0158291		0.0269857	0.0444481	-0.0174624	0.0196395	0.0461483	-0.0265088	0.0276185	0.0285738	-0.000955294
ENSG00000130024	chr6	170123652	170125651	PHF10	55274	9	0.0850281	0.122235	0.0212922	0.0223385	-0.00104632	0.287382	0.282707	0.00467531	0.0242542	0.0312477	-0.00699348	0.0250805	0.100995	-0.0759145	0.134779	0.204438	-0.0696587	0.139451	0.111329	0.0281223	0.101676	0.12179	-0.0201139	0.0549506	0.0378241	0.116615	-0.078791	0.0236865	0.111217	-0.087531	0.0849324	0.119676	-0.0347436
ENSG00000187554	chr1	223316125	223318124	TLR5	7100	13	0.133276	0.191415	0.0836098	0.164412	-0.0808022	0.0874872	0.0941251	-0.0066379	0.104624	0.227042	-0.122418	0.160437	0.143418	0.0170199				0.262961	0.441469	-0.178508	0.163594	0.12674	0.0368544		0.13826	0.347483	-0.209223	0.0884754	0.0421427	0.0463326	0.110036	0.135907	-0.0258711
ENSG00000134109	chr3	5227831	5229830	EDEM1	9695	13	0.0295898	0.0424747	0.0163463	0.0181745	-0.00182822	0.0242403	0.0287514	-0.00451112	0.0199594	0.0325127	-0.0125533	0.0204503	0.0223459	-0.00189559	0.0473407	0.0443971	0.00294364	0.0474476	0.0750901	-0.0276425	0.0312535	0.019449	0.0118045	0.0494628	0.0201855	0.0254659	-0.00528034	0.0257675	0.0284716	-0.00270413	0.0230342	0.130088	-0.107054
ENSG00000238057	chr2	145274164	145276163	ZEB2-AS1	100303491	16	0.0265419	0.0380551	0.046125	0.0259425	0.0201826	0.0179122	0.0227217	-0.00480959	0.0232444	0.0287207	-0.00547636	0.0175986	0.0224762	-0.00487759				0.0371978	0.0398082	-0.00261038	0.0222096	0.0534247	-0.0312151		0.0306705	0.0908575	-0.060187	0.020421	0.0181086	0.00231238	0.0234981	0.0404355	-0.0169374
ENSG00000229332	chr1	60561587	60563586	PGBD4P8	NA	1	0.304075	0.435422	0.148205	0.628205	-0.48	0.783313	0.918651	-0.135338	0.593783	0.914953	-0.32117	0.337005	0.29228	0.044725				0.304242	0.375628	-0.0713855	0.128355	0.125785	0.00257019		0.193642	0.585375	-0.391733	0.0905365	0.034988	0.0555484	0.157591	0.0429356	0.114655
ENSG00000166492	chr11	3443227	3445226	FAM86GP	NA	1	0.0996834	0.1427	0.0434616	0.106045	-0.0625831	0.138778	0.172673	-0.0338954	0.165833	0.111222	0.0546107	0.062564	0.297793	-0.235229				0.234994	0.277536	-0.0425426	0.0639143	0.0380451	0.0258692		0.0752036	0.11717	-0.0419666	0.0571473	0.0514968	0.00565049	0.0552555	0.112322	-0.0570662
ENSG00000132694	chr1	157014663	157016662	ARHGEF11	9826	11	0.0810819	0.115948	0.0354301	0.0414407	-0.00601057	0.307538	0.510993	-0.203455	0.0512949	0.0413384	0.00995658	0.0512629	0.188661	-0.137398				0.0762809	0.059936	0.0163449	0.0668077	0.0449005	0.0219071		0.0635196	0.0739495	-0.0104299	0.0434625	0.039046	0.00441646	0.0341406	0.0432665	-0.00912582
ENSG00000211785	chr14	22307922	22309921	TRAV12-1	NA	1	0.108004	0.154398	0.034218	0.0699892	-0.0357711	0.045342	0.0544209	-0.0090789	0.0429815	0.285753	-0.242771	0.055106	0.0426667	0.0124393				0.406508	0.781184	-0.374676	0.0207278	0.0219456	-0.00121781		0.0276266	0.0895163	-0.0618897	0.294708	0.0152281	0.27948	0.0448148	0.0288759	0.0159389
ENSG00000227152	chr1	248603008	248605007	OR2T7	NA	1	0.150678	0.215105	0.0517411	0.201929	-0.150188	0.0515023	0.0882541	-0.0367519	0.204881	0.451614	-0.246733	0.0781343	0.169669	-0.0915343				0.318192	0.328422	-0.0102298	0.266286	0.210449	0.0558369		0.0672379	0.241416	-0.174178	0.209538	0.224457	-0.0149188	0.108593	0.0197316	0.0888611
ENSG00000135870	chr1	173990936	173992935	RC3H1	149041	7	0.0429544	0.0612528	0.0141551	0.0187391	-0.00458407	0.0278925	0.0214704	0.00642205	0.0206537	0.0310832	-0.0104294	0.0234591	0.0584571	-0.0349979				0.0647722	0.102442	-0.0376696	0.0640138	0.066155	-0.00214125		0.0453875	0.0566854	-0.0112979	0.0765336	0.109178	-0.032644	0.0497223	0.0870651	-0.0373428
ENSG00000181481	chr17	29294303	29296302	RNF135	84282	1	0.258313	0.36795	0.0100304	0.0226983	-0.0126679	0.011451	0.00711547	0.00433555	0.0136226	0.0213967	-0.00777409	0.337265	0.507597	-0.170332				0.493156	0.945719	-0.452563	0.0352041	0.0154973	0.0197068		0.452781	0.153126	0.299655	0.898136	0.82824	0.0698961	0.0731717	0.810158	-0.736986
ENSG00000132676	chr1	155656251	155658250	DAP3	7818	1	0.0138768	0.0197342	0.0100288	0.016187	-0.00615824	0.0153583	0.0188107	-0.00345232	0.0119197	0.0524069	-0.0404873	0.00995755	0.0197414	-0.00978388				0.0214643	0.0137285	0.00773586	0.0160414	0.0145664	0.00147502		0.0130644	0.0169634	-0.00389899	0.0125277	0.0115786	0.000949083	0.0145293	0.0136249	0.000904465
ENSG00000170482	chr5	138719743	138721742	SLC23A1	9963	2	0.288036	0.409534	0.0643095	0.188985	-0.124676	0.931694	0.909787	0.0219068	0.268645	0.649509	-0.380864	0.0956041	0.157372	-0.0617679				0.324623	0.407989	-0.0833657	0.238836	0.439416	-0.20058		0.264678	0.454952	-0.190275	0.150168	0.0617889	0.0883791	0.253768	0.416003	-0.162236
ENSG00000151503	chr11	134094849	134096848	NCAPD3	23310	6	0.0213315	0.0302874	0.0164246	0.0245137	-0.00808913	0.0253187	0.0290744	-0.00375576	0.0241472	0.0726225	-0.0484753	0.0236568	0.0325495	-0.0088927				0.0177296	0.0240077	-0.00627802	0.0211274	0.0199824	0.00114505		0.023853	0.0378687	-0.0140157	0.0207794	0.016087	0.00469243	0.0189471	0.0158806	0.00306652
ENSG00000248231	chr8	90426801	90428800	KRT8P4	NA	1	0.259156	0.36795	0.0657075	0.335988	-0.270281	0.879084	0.582043	0.297041	0.0302646	0.794556	-0.764291	0.106836	0.205547	-0.0987108	0.118208	0.161598	-0.0433896	0.616539	0.840193	-0.223654	0.267242	0.088207	0.179035	0.537016	0.0894206	0.581987	-0.492566	0.0732726	0.036332	0.0369407	0.067128	0.0530489	0.0140791
ENSG00000119508	chr9	102582637	102584636	NR4A3	8013	9	0.0116667	0.0165586	0.00829883	0.0102854	-0.00198658	0.0117346	0.0112677	0.00046691	0.0107236	0.015613	-0.0048894	0.0127565	0.0263237	-0.0135672				0.0123027	0.0145655	-0.00226274	0.0110004	0.0129101	-0.00190971		0.01142	0.0360387	-0.0246186	0.0118857	0.0099751	0.00191058	0.0148782	0.0120486	0.00282957
ENSG00000197601	chr11	13688717	13690716	FAR1	84188	14	0.0437244	0.0620537	0.0376116	0.0289849	0.00862667	0.0981834	0.112894	-0.0147108	0.0198275	0.037439	-0.0176116	0.0333234	0.108023	-0.0746994				0.10503	0.0819182	0.0231121	0.028991	0.0250215	0.00396946		0.0272803	0.106399	-0.0791186	0.0206154	0.0262524	-0.00563702	0.0226571	0.0315511	-0.00889401
ENSG00000254791	chr11	13689374	13691373	FAR1-IT1	NA	14	0.0437244	0.0620537	0.0376116	0.0289849	0.00862667	0.0981834	0.112894	-0.0147108	0.0198275	0.037439	-0.0176116	0.0333234	0.108023	-0.0746994				0.10503	0.0819182	0.0231121	0.028991	0.0250215	0.00396946		0.0272803	0.106399	-0.0791186	0.0206154	0.0262524	-0.00563702	0.0226571	0.0315511	-0.00889401
ENSG00000225511	chr9	94902080	94904079	LINC00475	158314	4	0.0969263	0.137537	0.0154768	0.152914	-0.137438	0.233447	0.244884	-0.0114365	0.156693	0.0829689	0.0737238	0.0633216	0.169503	-0.106181				0.273535	0.396275	-0.12274	0.0448226	0.0400965	0.00472609		0.0404546	0.106562	-0.0661071	0.0273524	0.0155855	0.0117669	0.0172336	0.0290465	-0.0118129
ENSG00000205579	chr14	81712408	81714407	DYNLL1P1	NA	1	0.27924	0.396048	0.121943	0.310956	-0.189013	0.760139	0.759133	0.00100608	0.365904	0.750184	-0.38428	0.182233	0.302284	-0.120051				0.0686795	0.365679	-0.296999	0.467269	0.482281	-0.0150123		0.195519	0.423823	-0.228304	0.15784	0.0935141	0.064326	0.193636	0.0765787	0.117057
ENSG00000123154	chr19	12776114	12778113	WDR83	84292	21	0.0611624	0.0867179	0.0471524	0.0326851	0.0144673	0.0306386	0.0329608	-0.00232219	0.0877902	0.0625321	0.025258	0.0506148	0.0495456	0.0010692				0.115415	0.307416	-0.192002	0.0747543	0.0733837	0.00137058		0.0528498	0.0719178	-0.019068	0.0480896	0.0783287	-0.0302392	0.0431574	0.071691	-0.0285336
ENSG00000162104	chr16	4165687	4167686	ADCY9	115	6	0.15034	0.213086	0.0479886	0.0800563	-0.0320676	0.134263	0.207911	-0.0736481	0.200519	0.164992	0.0355271	0.111664	0.502859	-0.391194				0.667726	0.523398	0.144329	0.0236929	0.0215539	0.00213896		0.125041	0.372701	-0.247661	0.0223602	0.0206069	0.00175334	0.0198021	0.0236953	-0.00389326
ENSG00000144668	chr3	37492106	37494105	ITGA9	3680	7	0.103007	0.145988	0.0241684	0.0609181	-0.0367497	0.0275341	0.0329959	-0.00546177	0.257965	0.110511	0.147453	0.101827	0.198072	-0.0962448				0.406419	0.620469	-0.21405	0.0314698	0.0881688	-0.056699		0.0299533	0.161467	-0.131514	0.0241148	0.0185572	0.0055576	0.0236117	0.0227327	0.00087903
ENSG00000270552	chr10	43243636	43245635	DUXAP3	NA	1	0.243864	0.344391	0.0351251	0.137235	-0.102109	0.714143	0.663979	0.0501642	0.379591	0.783862	-0.404271	0.2539	0.108349	0.145552				0.410473	0.865113	-0.45464	0.0293938	0.0742466	-0.0448529		0.284028	0.29519	-0.0111628	0.0381507	0.0233854	0.0147653	0.049967	0.148159	-0.0981918
ENSG00000171206	chr10	104402753	104404752	TRIM8	81603	9	0.0152422	0.0215224	0.0116855	0.019505	-0.00781947	0.0142173	0.0178015	-0.0035842	0.0143163	0.0389416	-0.0246253	0.0154106	0.0213425	-0.00593197				0.0173297	0.0221604	-0.00483072	0.0141318	0.0149	-0.000768175		0.0160624	0.0248008	-0.00873841	0.0201664	0.0161382	0.00402823	0.0138597	0.0181112	-0.00425153
ENSG00000110841	chr12	27674864	27676863	PPFIBP1	8496	6	0.0235447	0.0332338	0.0127184	0.0206075	-0.00788909	0.0182172	0.0198698	-0.00165257	0.0119719	0.0896024	-0.0776304	0.0164979	0.0171307	-0.000632766	0.0363449	0.0325164	0.00382848	0.0336754	0.0351736	-0.00149816	0.0181833	0.0203508	-0.00216749	0.0404614	0.0168243	0.051551	-0.0347267	0.0251926	0.0108847	0.0143079	0.0289046	0.0346508	-0.00574618
ENSG00000185504	chr17	79520488	79522487	C17orf70	80233	5	0.093222	0.131569	0.0205485	0.0265868	-0.00603833	0.0277363	0.0265517	0.0011846	0.0995833	0.0449882	0.0545951	0.0371514	0.0389548	-0.00180339	0.120055	0.141944	-0.0218888	0.139677	0.228267	-0.0885902	0.100198	0.256831	-0.156633	0.0585876	0.159523	0.174593	-0.0150706	0.136593	0.161474	-0.0248805	0.125789	0.215499	-0.08971
ENSG00000080854	chr11	133826381	133828380	IGSF9B	22997	9	0.111663	0.157274	0.1741	0.143836	0.030264	0.186641	0.258991	-0.07235	0.0833474	0.0916715	-0.00832403	0.13971	0.423856	-0.284146				0.181514	0.164762	0.0167521	0.0295221	0.0303238	-0.000801665		0.111817	0.216388	-0.104572	0.0676006	0.0571311	0.0104695	0.0307121	0.0285044	0.00220775
ENSG00000236076	chr13	20675340	20677339	LINC01072	NA	4	0.224985	0.316749	0.053607	0.173993	-0.120386	0.290839	0.270726	0.0201129	0.0492454	0.543063	-0.493817	0.275979	0.257072	0.0189068				0.223487	0.365684	-0.142198	0.110909	0.120011	-0.00910219		0.160978	0.280331	-0.119353	0.59208	0.496548	0.0955321	0.267739	0.343316	-0.0755765
ENSG00000185485	chr3	195716690	195718689	SDHAP1	255812;727956	1	0.064608	0.0908518	0.0368145	0.0692252	-0.0324107	0.0379979	0.110961	-0.0729634	0.0442657	0.136141	-0.091875	0.0790067	0.103297	-0.0242898				0.070365	0.122317	-0.0519523	0.0566507	0.0423484	0.0143023		0.111328	0.150898	-0.0395703	0.0508898	0.0606418	-0.00975206	0.0941538	0.0218361	0.0723177
ENSG00000147459	chr8	25040738	25042737	DOCK5	80005	9	0.0620155	0.0871309	0.0155191	0.0175151	-0.00199596	0.132432	0.126066	0.00636652	0.0158691	0.0230008	-0.00713169	0.118313	0.477492	-0.359178	0.0685715	0.0566458	0.0119257	0.104434	0.0230723	0.0813615	0.0456499	0.0664307	-0.0207808	0.0921935	0.0421263	0.0260692	0.0160571	0.0241842	0.0282306	-0.00404635	0.0228777	0.026787	-0.00390935
ENSG00000134901	chr13	103450858	103452857	KDELC1	79070	20	0.0871486	0.122421	0.0133742	0.0179201	-0.00454591	0.36927	0.474875	-0.105604	0.0387752	0.0251883	0.0135869	0.0330455	0.044757	-0.0117115	0.0483695	0.136807	-0.0884376	0.195677	0.376268	-0.180591	0.0202427	0.0172952	0.00294749	0.165275	0.0193048	0.0201558	-0.000850996	0.0301074	0.0394237	-0.00931628	0.0251934	0.0715216	-0.0463282
ENSG00000163673	chr3	36780853	36782852	DCLK3	85443	4	0.316457	0.443439	0.281332	0.38482	-0.103488	0.293792	0.307478	-0.0136856	0.276077	0.758767	-0.48269	0.307028	0.362657	-0.0556292	0.376431	0.379575	-0.0031437	0.342726	0.646634	-0.303908	0.267739	0.30117	-0.0334309	0.431118	0.336173	0.748289	-0.412116	0.280027	0.278177	0.00184989	0.288585	0.266824	0.0217611
ENSG00000109971	chr11	122933439	122935438	HSPA8	3312;85389;85390	7	0.0682815	0.0955056	0.0220144	0.0595928	-0.0375784	0.268346	0.240296	0.0280496	0.0541048	0.21089	-0.156785	0.0456779	0.0715083	-0.0258304				0.0515049	0.0353013	0.0162036	0.0609626	0.0566309	0.00433164		0.0468776	0.152849	-0.105971	0.0288587	0.0152191	0.0136396	0.0361862	0.0172621	0.0189241
ENSG00000187791	chr9	34895276	34897275	FAM205CP	NA	1	0.378043	0.528542	0.341339	0.263547	0.0777922	0.11722	0.149279	-0.0320589	0.347917	0.498448	-0.150531	0.757515	0.78637	-0.0288556				0.320343	0.874123	-0.55378	0.761721	0.812433	-0.0507122		0.465358	0.629681	-0.164323	0.0711369	0.352424	-0.281287	0.219838	0.390571	-0.170732
ENSG00000249031	chr5	173987279	173989278	SUMO2P6	NA	1	0.0731953	0.102231	0.0115463	0.0121337	-0.000587348	0.0343416	0.133211	-0.0988692	0.0448282	0.0145179	0.0303103	0.0220785	0.0285947	-0.00651622				0.310483	0.415293	-0.104811	0.108835	0.150715	-0.0418795		0.100838	0.108374	-0.00753602	0.0151285	0.0203715	-0.00524305	0.0106782	0.0368691	-0.0261909
ENSG00000140382	chr15	77711254	77713253	HMG20A	10363	13	0.0318249	0.0444443	0.0220999	0.0356985	-0.0135986	0.0356558	0.0351919	0.000463865	0.0308043	0.0332548	-0.00245048	0.0239144	0.0368453	-0.0129308				0.0475735	0.0965387	-0.0489652	0.0259198	0.0476552	-0.0217354		0.0270123	0.0351522	-0.00813989	0.0520382	0.04637	0.00566828	0.0214062	0.0332925	-0.0118863
ENSG00000148468	chr10	15412562	15414561	FAM171A1	221061	8	0.0394666	0.0551141	0.0153702	0.0304279	-0.0150577	0.0713626	0.0866724	-0.0153098	0.0151789	0.0724276	-0.0572486	0.066173	0.0780319	-0.0118589				0.0607218	0.0943675	-0.0336457	0.017202	0.0191035	-0.00190154		0.0218977	0.049603	-0.0277054	0.0168003	0.0115509	0.00524945	0.0704927	0.0538418	0.0166509
ENSG00000152582	chr5	35616446	35618445	SPEF2	79925	10	0.162487	0.226701	0.157179	0.127924	0.0292554	0.120835	0.11199	0.00884507	0.161018	0.129905	0.0311129	0.112054	0.114982	-0.00292782				0.285493	0.624837	-0.339343	0.124126	0.119345	0.00478024		0.109255	0.303812	-0.194557	0.259199	0.228479	0.0307201	0.133225	0.279035	-0.14581
ENSG00000154743	chr3	12524431	12526430	TSEN2	80746	14	0.025047	0.0349393	0.0177489	0.0277759	-0.010027	0.0233176	0.0275536	-0.00423601	0.0230376	0.0536386	-0.030601	0.0199976	0.0224138	-0.00241615				0.0375499	0.041438	-0.00388809	0.0292579	0.0543539	-0.025096		0.0304032	0.038336	-0.00793278	0.0220363	0.0217948	0.000241486	0.0220735	0.0271487	-0.00507513
ENSG00000006704	chr7	73866620	73868619	GTF2IRD1	9569	13	0.119306	0.166398	0.0676283	0.148725	-0.0810971	0.271558	0.23535	0.0362072	0.121289	0.0490537	0.0722348	0.103512	0.2292	-0.125687	0.0439375	0.056005	-0.0120675	0.340401	0.403656	-0.0632556	0.0295519	0.108822	-0.0792702	0.152282	0.0307578	0.186193	-0.155435	0.0968326	0.174204	-0.0773716	0.0546219	0.0727717	-0.0181498
ENSG00000214046	chr19	16770754	16772753	SMIM7	79086	15	0.0552549	0.0769945	0.0489706	0.0421381	0.00683254	0.046356	0.0646438	-0.0182878	0.0625549	0.0576474	0.00490745	0.10066	0.269496	-0.168836				0.101606	0.0695555	0.0320508	0.0537297	0.0534333	0.000296339		0.0288244	0.0830403	-0.0542158	0.0288684	0.0248406	0.00402775	0.0257238	0.0281555	-0.0024317
ENSG00000172803	chr11	65599612	65601611	SNX32	254122	12	0.0220421	0.0307004	0.0145229	0.0137188	0.000804108	0.0146192	0.0133387	0.00128059	0.0139299	0.0190075	-0.00507758	0.0188817	0.0619295	-0.0430478				0.0255481	0.0638092	-0.0382611	0.0159068	0.0141431	0.00176374		0.0159549	0.0269877	-0.0110329	0.0164162	0.0154135	0.00100272	0.062599	0.0479551	0.0146439
ENSG00000010610	chr12	6894524	6896523	CD4	920	3	0.188722	0.2626	0.0493197	0.1711	-0.121781	0.793831	0.642715	0.151116	0.231742	0.681258	-0.449517	0.0835229	0.155419	-0.071896	0.165342	0.0779386	0.0874036	0.114021	0.0841668	0.0298541	0.101511	0.117681	-0.01617	0.30247	0.0735054	0.602595	-0.52909	0.0517364	0.0568166	-0.00508019	0.108935	0.0363099	0.0726249
ENSG00000185561	chr17	1613233	1615232	TLCD2	727910	11	0.160718	0.223585	0.0809081	0.0819223	-0.0010143	0.108675	0.156013	-0.0473374	0.243385	0.149893	0.0934922	0.0801708	0.116843	-0.0366727				0.441425	0.672679	-0.231254	0.132182	0.177601	-0.0454189		0.1415	0.272562	-0.131061	0.0646496	0.0698428	-0.00519321	0.153565	0.314913	-0.161348
ENSG00000110958	chr12	57081660	57083659	PTGES3	10728	14	0.018163	0.0252288	0.0142036	0.0187962	-0.00459258	0.0158311	0.0173333	-0.00150222	0.0145194	0.019447	-0.00492759	0.0159146	0.0150735	0.000841135				0.0442799	0.0962957	-0.0520158	0.0146085	0.0145919	1.66377e-05		0.0148164	0.0165815	-0.00176508	0.0155778	0.0138806	0.00169718	0.0137156	0.0150596	-0.00134399
ENSG00000018189	chr4	71568421	71570420	RUFY3	22902	5	0.0342853	0.0476206	0.026976	0.0291266	-0.0021506	0.0333933	0.0330308	0.000362524	0.0325949	0.0329604	-0.000365418	0.0293324	0.0272363	0.00209619				0.0694953	0.188229	-0.118734	0.0336805	0.0364111	-0.00273055		0.0293271	0.0291395	0.000187683	0.0306451	0.0229093	0.00773576	0.0231234	0.0295428	-0.00641947
ENSG00000246985	chr12	93965045	93967044	SOCS2-AS1	144481	20	0.049484	0.0687241	0.0186679	0.0197356	-0.00106776	0.0985632	0.0677457	0.0308176	0.0185168	0.023192	-0.00467514	0.0411511	0.0263447	0.0148064				0.0895466	0.211377	-0.12183	0.0462197	0.124133	-0.0779137		0.0537707	0.0218184	0.0319523	0.0455784	0.0665472	-0.0209689	0.0333415	0.0576232	-0.0242818
ENSG00000237751	chr2	71113501	71115500	LINC01143	NA	9	0.295017	0.409144	0.0791503	0.453322	-0.374171	0.647999	0.663294	-0.0152952	0.360568	0.181724	0.178844	0.311682	0.596244	-0.284562				0.689269	0.864478	-0.17521	0.143597	0.221386	-0.0777893		0.181712	0.317598	-0.135886	0.0789802	0.143455	-0.064475	0.162195	0.240797	-0.0786016
ENSG00000142875	chr1	84542245	84544244	PRKACB	5567	10	0.0431302	0.0596151	0.0113137	0.0135843	-0.00227061	0.287636	0.402335	-0.114699	0.0117741	0.0182546	-0.00648057	0.0105232	0.0130435	-0.00252033				0.0143641	0.014879	-0.000514834	0.0121828	0.0129594	-0.000776587		0.0130289	0.01492	-0.0018911	0.0149723	0.0107487	0.0042236	0.0123762	0.035811	-0.0234348
ENSG00000081014	chr15	51199369	51201368	AP4E1	23431	15	0.0226246	0.0312546	0.0174744	0.0289381	-0.0114638	0.0225091	0.0339542	-0.0114451	0.0333229	0.0657655	-0.0324426	0.0213779	0.029839	-0.00846109				0.0306082	0.0225032	0.00810497	0.019194	0.023557	-0.00436308		0.0170748	0.0385496	-0.0214748	0.0220362	0.019136	0.00290019	0.0200236	0.0190485	0.000975073
ENSG00000244283	chr17	6651537	6653536	RPL23AP73	NA	1	0.189827	0.262209	0.0570794	0.149239	-0.0921596	0.145164	0.542653	-0.397489	0.175572	0.532113	-0.356541	0.433576	0.157978	0.275598				0.425571	0.340026	0.0855449	0.0415925	0.0742684	-0.0326759		0.245214	0.260242	-0.0150277	0.0688839	0.0932054	-0.0243216	0.115792	0.210154	-0.0943626
ENSG00000263919	chr10	112393384	112395383	RN7SL686P	NA	1	0.405136	0.559607	0.0620858	0.250757	-0.188671	0.0632956	0.116213	-0.052917	0.0267122	0.870381	-0.843668	0.176992	0.203105	-0.0261129				0.0493319	0.775094	-0.725762	0.898741	0.883497	0.0152432		0.634169	0.940507	-0.306338	0.767836	0.0261733	0.741663	0.96706	0.97074	-0.00368081
ENSG00000136014	chr12	95944767	95946766	USP44	84101	10	0.242882	0.335023	0.299391	0.221283	0.0781083	0.777369	0.533215	0.244154	0.0431052	0.649544	-0.606439	0.114423	0.165399	-0.0509756				0.513928	0.869989	-0.35606	0.0565971	0.0943954	-0.0377983		0.125616	0.353421	-0.227805	0.145946	0.0820129	0.0639333	0.109564	0.0459486	0.0636155
ENSG00000265007	chr21	31747197	31749196	MIR4327	100422891	1	0.295134	0.407066	0.0888593	0.223577	-0.134718	0.145651	0.169201	-0.0235494	0.282605	0.614033	-0.331428	0.355072	0.219202	0.13587				0.41663	0.941371	-0.524741	0.273357	0.138091	0.135266		0.478136	0.340302	0.137835	0.416609	0.974783	-0.558174	0.199284	0.0430333	0.156251
ENSG00000176797	chr8	7737226	7739225	DEFB103A	55894;414325	1	0.328444	0.452739	0.128345	0.205717	-0.0773725	0.0548656	0.123068	-0.0682025	0.288611	0.762615	-0.474004	0.191904	0.325188	-0.133285				0.426248	0.923542	-0.497294	0.469802	0.348262	0.12154		0.197637	0.337321	-0.139684	0.73738	0.900775	-0.163395	0.461207	0.148163	0.313044
ENSG00000102870	chr16	30798024	30800023	ZNF629	23361	11	0.0980698	0.135103	0.0566129	0.0699625	-0.0133496	0.109144	0.0892802	0.0198641	0.104953	0.0863796	0.0185736	0.0845778	0.2126	-0.128022				0.138305	0.291779	-0.153473	0.111377	0.0884901	0.022887		0.0796593	0.106446	-0.0267871	0.106852	0.0979841	0.00886808	0.0911464	0.173007	-0.081861
ENSG00000246223	chr14	98443962	98445961	C14orf64	NA	9	0.161522	0.22208	0.197351	0.143396	0.0539542	0.294159	0.238663	0.0554957	0.0506922	0.582011	-0.531319	0.334012	0.413856	-0.0798435	0.0715542	0.124597	-0.0530425	0.107208	0.128946	-0.0217382	0.208953	0.224221	-0.0152682	0.20693	0.148608	0.273017	-0.12441	0.0728039	0.0344739	0.0383301	0.0844691	0.0576199	0.0268491
ENSG00000197837	chr12	14923566	14925565	HIST4H4	8294;8359;8360;8361;8362;8363;8364;8365;8366;8367;8368;8370;121504;554313	11	0.0254115	0.034921	0.0142625	0.0273324	-0.0130699	0.0375173	0.0453539	-0.00783653	0.037036	0.0766769	-0.0396409	0.0127218	0.0362288	-0.023507				0.0361081	0.0289942	0.00711383	0.0233012	0.0229923	0.000308901		0.0277475	0.042959	-0.0152115	0.020074	0.0142483	0.00582568	0.0199348	0.0195031	0.000431669
ENSG00000136104	chr13	51482314	51484313	RNASEH2B	79621	13	0.0632776	0.0869009	0.0281565	0.0541664	-0.0260099	0.0732482	0.104954	-0.0317062	0.0356369	0.148254	-0.112617	0.0433515	0.0472265	-0.00387508				0.0499218	0.070993	-0.0210712	0.123769	0.1264	-0.00263176		0.066845	0.129787	-0.0629415	0.0561174	0.0425845	0.0135329	0.0924526	0.057742	0.0347106
ENSG00000230513	chr22	21354675	21356674	THAP7-AS1	439931	15	0.0150308	0.0206227	0.015221	0.0183867	-0.00316577	0.0157677	0.0167722	-0.00100448	0.013889	0.0443703	-0.0304814	0.0148118	0.0182763	-0.00346453				0.0168818	0.0187251	-0.00184331	0.0143708	0.0160228	-0.00165199		0.0159084	0.0184841	-0.0025757	0.0148793	0.018074	-0.00319473	0.0135478	0.0164924	-0.00294466
ENSG00000164008	chr1	43231440	43233439	C1orf50	79078;100129924	15	0.0188126	0.0258096	0.0143503	0.0265792	-0.012229	0.019502	0.0197783	-0.000276319	0.0168187	0.0392141	-0.0223954	0.016188	0.022901	-0.00671306				0.0279702	0.0304451	-0.00247491	0.0182618	0.0203514	-0.00208961		0.0182067	0.0324997	-0.014293	0.0203746	0.0207379	-0.000363232	0.017641	0.0197793	-0.00213825
ENSG00000067798	chr12	78223185	78225184	NAV3	89795	3	0.29595	0.405376	0.225357	0.244199	-0.0188414	0.328716	0.245664	0.0830523	0.398723	0.289284	0.109439	0.250239	0.429645	-0.179407				0.65582	0.933821	-0.278001	0.407273	0.389573	0.0176999		0.0521687	0.240747	-0.188578	0.0296284	0.554013	-0.524385	0.315623	0.321436	-0.00581352
ENSG00000174600	chr12	108732619	108734618	CMKLR1	1240	10	0.226822	0.310471	0.157423	0.185975	-0.0285519	0.214537	0.195581	0.0189558	0.271939	0.212408	0.0595306	0.159442	0.266823	-0.107381	0.192394	0.239067	-0.0466734	0.420477	0.803009	-0.382532	0.243216	0.238203	0.00501278	0.258058	0.217915	0.256071	-0.0381558	0.171449	0.152708	0.0187409	0.188194	0.554866	-0.366672
ENSG00000259062	chr14	69444899	69446898	ACTN1-AS1	161159	15	0.0388308	0.0531257	0.0149713	0.019517	-0.00454568	0.0737546	0.0520162	0.0217384	0.0161925	0.0234221	-0.00722961	0.0378225	0.0786269	-0.0408045				0.0764165	0.0684792	0.00793734	0.0237778	0.0412166	-0.0174388		0.0314102	0.0854156	-0.0540055	0.051469	0.0355068	0.0159622	0.0236629	0.0739307	-0.0502678
ENSG00000142856	chr1	64058893	64060892	ITGB3BP	23421	13	0.0265167	0.0362666	0.0216769	0.0312974	-0.00962057	0.0188192	0.0247905	-0.00597126	0.0168179	0.0657135	-0.0488956	0.0187378	0.0254233	-0.00668551	0.05281	0.061432	-0.00862204	0.0222455	0.0285681	-0.00632262	0.0212457	0.021573	-0.000327346	0.0467088	0.0246077	0.0436418	-0.019034	0.0293253	0.0352396	-0.00591433	0.018689	0.0249865	-0.00629751
ENSG00000171094	chr2	30143933	30145932	ALK	238	11	0.247153	0.337635	0.135033	0.296541	-0.161509	0.728232	0.730091	-0.0018598	0.256612	0.147601	0.109012	0.113839	0.471378	-0.357539				0.619743	0.903275	-0.283532	0.0668998	0.0381346	0.0287652		0.0895304	0.15312	-0.0635894	0.11207	0.152398	-0.0403276	0.10242	0.146179	-0.0437589
ENSG00000138698	chr4	99181035	99183034	RAP1GDS1	5910	12	0.0187782	0.0256489	0.0101641	0.0210732	-0.0109091	0.0178427	0.0193135	-0.00147072	0.0196239	0.0415726	-0.0219486	0.0124636	0.0292221	-0.0167584				0.0205019	0.0290865	-0.00858456	0.0210854	0.021997	-0.000911571		0.0293681	0.023959	0.00540905	0.0218243	0.0203905	0.00143381	0.0161296	0.0242256	-0.00809602
ENSG00000243562	chr11	440194	442193	RN7SL838P	NA	6	0.130065	0.177556	0.0160473	0.0262566	-0.0102093	0.182871	0.16919	0.0136814	0.230641	0.126747	0.103894	0.030657	0.0705623	-0.0399053				0.324528	0.821526	-0.496997	0.126416	0.130543	-0.00412687		0.0556256	0.0858888	-0.0302631	0.0983296	0.0247012	0.0736284	0.105467	0.142591	-0.0371232
ENSG00000153993	chr7	84815672	84817671	SEMA3D	223117	7	0.251631	0.343501	0.0318337	0.166025	-0.134191	0.770288	0.768017	0.00227059	0.287434	0.0775272	0.209907	0.236852	0.478469	-0.241617				0.460504	0.564226	-0.103723	0.0723875	0.134441	-0.0620533		0.0897009	0.548527	-0.458827	0.154273	0.151468	0.00280463	0.161408	0.202807	-0.0413985
ENSG00000065883	chr7	39988136	39990135	CDK13	8621	11	0.0212089	0.0289491	0.0153036	0.0216784	-0.00637484	0.0161503	0.0217456	-0.00559523	0.0164213	0.0552838	-0.0388625	0.016483	0.0289251	-0.0124421	0.0330151	0.0361618	-0.0031467	0.025378	0.0253205	5.74571e-05	0.0184715	0.0206591	-0.00218762	0.0345836	0.0183461	0.0364099	-0.0180638	0.020069	0.0239579	-0.00388886	0.0190757	0.0193491	-0.000273414
ENSG00000167110	chr9	131037775	131039774	GOLGA2	2801	9	0.0198015	0.0270091	0.0161101	0.0291849	-0.0130747	0.0218202	0.0216504	0.000169774	0.0189877	0.0438845	-0.0248968	0.0218049	0.0260855	-0.00428063				0.0278144	0.0288996	-0.0010852	0.018061	0.0181915	-0.00013047		0.0163271	0.0274415	-0.0111144	0.0213608	0.0308364	-0.0094756	0.0159268	0.0169079	-0.000981058
ENSG00000152760	chr1	67216642	67218641	TCTEX1D1	200132	12	0.338844	0.462163	0.0496568	0.0608211	-0.0111644	0.81104	0.814964	-0.00392344	0.247853	0.111114	0.136738	0.0862442	0.18205	-0.0958057				0.920506	0.925557	-0.00505162	0.284843	0.551451	-0.266608		0.353942	0.491113	-0.137171	0.157604	0.529885	-0.372281	0.137905	0.492507	-0.354602
ENSG00000179583	chr16	10969555	10971554	CIITA	4261	10	0.187797	0.256068	0.112482	0.272502	-0.160021	0.0774481	0.0904037	-0.0129556	0.205563	0.116637	0.0889259	0.176471	0.296721	-0.120251				0.534997	0.848513	-0.313516	0.167087	0.13818	0.0289071		0.135055	0.175184	-0.0401294	0.117397	0.155439	-0.0380422	0.163677	0.211028	-0.0473512
ENSG00000182768	chr15	90807391	90809390	NGRN	51335	10	0.0269744	0.0367439	0.0822949	0.0708351	0.0114598	0.0140856	0.03791	-0.0238244	0.0127021	0.0498943	-0.0371922	0.0148279	0.0210081	-0.0061802				0.020392	0.0572607	-0.0368687	0.0182618	0.0145292	0.00373266		0.0209485	0.0392437	-0.0182952	0.0185882	0.026219	-0.00763083	0.0406688	0.0137949	0.0268738
ENSG00000182909	chr19	54974395	54976394	LENG9	94059	9	0.0595169	0.0810256	0.0382767	0.0460401	-0.00776343	0.0408257	0.0499704	-0.00914467	0.0390802	0.0550195	-0.0159392	0.0498915	0.0857516	-0.0358601				0.220051	0.33903	-0.11898	0.0361514	0.0393598	-0.00320843		0.0494076	0.0393251	0.0100825	0.0309268	0.030712	0.00021484	0.0310412	0.0440216	-0.0129805
ENSG00000148143	chr9	109623878	109625877	ZNF462	58499	10	0.116077	0.157916	0.137894	0.0965588	0.0413349	0.290131	0.2716	0.0185311	0.0977817	0.0448361	0.0529456	0.0379269	0.325116	-0.287189				0.13444	0.121468	0.0129718	0.0365656	0.0490622	-0.0124966		0.0799739	0.0716128	0.00836106	0.0295552	0.0252789	0.00427628	0.200422	0.415711	-0.215289
ENSG00000136715	chr2	128785195	128787194	SAP130	79595	9	0.0161719	0.0219822	0.013501	0.0208389	-0.00733785	0.0151133	0.0172707	-0.00215746	0.0147958	0.0449456	-0.0301498	0.0155891	0.0212501	-0.00566101				0.0175933	0.0209931	-0.00339981	0.0168441	0.0155904	0.00125372		0.0179182	0.0237613	-0.00584309	0.0197082	0.0189828	0.000725369	0.0144845	0.0142065	0.00027807
ENSG00000237036	chr10	31608877	31610876	ZEB1-AS1	220930;101930234	15	0.0175628	0.0238721	0.0143691	0.0212931	-0.00692396	0.0151293	0.0187822	-0.0036529	0.0147016	0.0509393	-0.0362376	0.0167208	0.0225978	-0.00587704				0.0267119	0.0228879	0.00382403	0.016403	0.0152934	0.00110955		0.0198584	0.0321483	-0.0122899	0.0176887	0.014032	0.00365662	0.0164826	0.0168752	-0.000392619
ENSG00000211951	chr14	106757617	106759616	IGHV2-26	NA	1	0.233573	0.317394	0.0980057	0.128226	-0.0302203	0.859914	0.331167	0.528748	0.0643885	0.565264	-0.500875	0.0619562	0.167249	-0.105293				0.0657713	0.0360186	0.0297528	0.137235	0.0732398	0.063995		0.115927	0.351225	-0.235299	0.61621	0.955943	-0.339734	0.082754	0.248216	-0.165462
ENSG00000068793	chr15	22890505	22892504	CYFIP1	23191	4	0.314134	0.426861	0.00850478	0.0101976	-0.0016928	0.764837	0.759796	0.00504116	0.598861	0.198833	0.400027	0.0342587	0.11815	-0.083891	0.281352	0.501193	-0.219841	0.352736	0.836031	-0.483295	0.248718	0.517731	-0.269012	0.318297	0.398068	0.388298	0.00976972	0.168962	0.235412	-0.06645	0.28088	0.702964	-0.422084
ENSG00000230671	chr4	119321490	119323489	NDUFS5P5	NA	1	0.0193681	0.0263111	0.0106172	0.0169387	-0.00632149	0.00954359	0.00902382	0.000519767	0.0157695	0.0115153	0.00425423	0.0275954	0.0138891	0.0137063				0.0224415	0.0528244	-0.030383	0.00711868	0.0115527	-0.00443405		0.0448781	0.063071	-0.0181929	0.0262124	0.0322815	-0.00606915	0.0101363	0.0257036	-0.0155673
ENSG00000112195	chr6	41168433	41170432	TREML2	79865	8	0.0935987	0.12708	0.028824	0.031535	-0.00271098	0.0262571	0.0283524	-0.0020953	0.0289755	0.0582529	-0.0292774	0.0275386	0.0409904	-0.0134518				0.141273	0.344773	-0.203499	0.29637	0.173182	0.123188		0.0934993	0.0855604	0.00793888	0.12914	0.214675	-0.0855342	0.0705106	0.166397	-0.0958867
ENSG00000083168	chr8	41909009	41911008	KAT6A	7994	5	0.0210529	0.0285819	0.0206305	0.0275449	-0.00691443	0.0181148	0.0283295	-0.0102148	0.0180347	0.0425957	-0.024561	0.0279184	0.0374718	-0.00955336				0.0214829	0.0289968	-0.00751387	0.0184178	0.0184017	1.61053e-05		0.0238646	0.0320964	-0.00823182	0.0191018	0.0204761	-0.00137435	0.0219104	0.0213245	0.000585933
ENSG00000122188	chr1	203732804	203734803	LAX1	54900	10	0.15885	0.215598	0.116955	0.179912	-0.0629571	0.16156	0.18838	-0.0268199	0.231358	0.504106	-0.272748	0.178331	0.19393	-0.0155992				0.135552	0.113351	0.0222016	0.140267	0.163937	-0.0236696		0.167236	0.314819	-0.147582	0.172935	0.175923	-0.00298835	0.125457	0.106026	0.0194315
ENSG00000197442	chr6	137113157	137115156	MAP3K5	4217	7	0.121562	0.164982	0.0297539	0.0802778	-0.0505239	0.141173	0.133581	0.00759165	0.150493	0.0954371	0.0550563	0.19676	0.276406	-0.0796464				0.233133	0.378182	-0.145049	0.0921736	0.0918063	0.000367346		0.121992	0.257311	-0.13532	0.0358603	0.0253997	0.0104606	0.092722	0.146441	-0.0537188
ENSG00000236569	chr7	27368654	27370653	HNRNPA1P73	NA	1	0.218267	0.296155	0.0242312	0.646804	-0.622572	0.29467	0.156954	0.137716	0.390968	0.594541	-0.203573	0.112833	0.0520756	0.0607576				0.829599	0.919771	-0.0901718	0.15804	0.0265811	0.131459		0.0282493	0.240279	-0.21203	0.0322012	0.0156572	0.016544	0.0936148	0.0127279	0.0808869
ENSG00000005379	chr17	56405653	56407652	BZRAP1	9256	11	0.0104439	0.0141599	0.00839458	0.0108592	-0.00246462	0.0110613	0.0155305	-0.00446918	0.00981473	0.0177569	-0.00794221	0.0117231	0.0132426	-0.00151948				0.0106937	0.0136372	-0.00294346	0.0107747	0.0104837	0.000290991		0.0108024	0.0139343	-0.00313188	0.0103012	0.0206054	-0.0103042	0.0104294	0.0113893	-0.00095991
ENSG00000145293	chr4	83350215	83352214	ENOPH1	58478	12	0.0134422	0.0182146	0.0113757	0.0132578	-0.00188207	0.0135975	0.0195077	-0.00591029	0.0139783	0.0317921	-0.0178138	0.0143064	0.0171261	-0.00281968				0.0154216	0.0191997	-0.00377818	0.013146	0.013017	0.00012896		0.0134751	0.0202277	-0.00675258	0.0142928	0.0138596	0.000433287	0.0113859	0.0159432	-0.00455729
ENSG00000226660	chr7	141999247	142001246	TRBV2	NA	4	0.386729	0.524013	0.101396	0.212638	-0.111242	0.636957	0.701348	-0.0643911	0.542125	0.761666	-0.21954	0.307173	0.365694	-0.0585205				0.598527	0.846858	-0.248331	0.338023	0.417051	-0.0790273		0.378122	0.635726	-0.257604	0.258218	0.305261	-0.047043	0.320018	0.469876	-0.149858
ENSG00000196743	chr5	150590211	150592210	GM2A	2760	2	0.0820298	0.111139	0.0189398	0.0584803	-0.0395405	0.234549	0.280273	-0.0457234	0.0508915	0.0770455	-0.026154	0.0608786	0.128778	-0.067899				0.0762053	0.0449761	0.0312292	0.0930301	0.0883606	0.00466951		0.0844017	0.210938	-0.126536	0.0597549	0.0565108	0.00324406	0.0596169	0.0548934	0.00472348
ENSG00000236686	chr3	172144380	172146379	BZW1P1	NA	1	0.592034	0.801777	0.101115	0.35329	-0.252175	0.868893	0.864591	0.00430208	0.945683	0.927297	0.0183861	0.393545	0.926166	-0.532622				0.94752	0.94972	-0.00219992	0.892018	0.958616	-0.0665978		0.547013	0.906888	-0.359875	0.32492	0.491516	-0.166596	0.307601	0.837909	-0.530308
ENSG00000158457	chr7	128783212	128785211	TSPAN33	340348	10	0.0162933	0.0220366	0.0133463	0.0187972	-0.00545093	0.0141616	0.0171897	-0.00302803	0.0149717	0.016506	-0.00153434	0.0168472	0.0153558	0.0014914				0.0270064	0.0725548	-0.0455484	0.0143522	0.0153791	-0.00102691		0.0158478	0.0179876	-0.00213982	0.01388	0.0118389	0.00204105	0.0162263	0.01272	0.0035063
ENSG00000244586	chr3	55520227	55522226	WNT5A-AS1	NA	13	0.0685823	0.0927323	0.0193161	0.086635	-0.0673189	0.209993	0.279494	-0.0695007	0.0535608	0.0408188	0.0127421	0.0279913	0.0288875	-0.000896198				0.162614	0.0756073	0.087007	0.0515541	0.134164	-0.0826095		0.0327037	0.0388683	-0.0061646	0.0181718	0.0146251	0.0035467	0.0413352	0.135491	-0.0941557
ENSG00000149654	chr20	44936638	44938637	CDH22	64405	5	0.164465	0.222328	0.0328236	0.157278	-0.124454	0.298759	0.314078	-0.0153191	0.113327	0.100296	0.0130309	0.0938715	0.307171	-0.2133	0.131632	0.254073	-0.122441	0.414835	0.50586	-0.0910253	0.190449	0.172862	0.0175866	0.229159	0.127268	0.19741	-0.0701412	0.0980565	0.0795281	0.0185284	0.0789355	0.134721	-0.055786
ENSG00000161647	chr17	41910039	41912038	MPP3	4356	7	0.0747053	0.100946	0.017458	0.10914	-0.0916823	0.176443	0.193787	-0.0173441	0.106742	0.0386498	0.0680918	0.0376493	0.143414	-0.105764	0.0365307	0.0303333	0.00619739	0.191492	0.205551	-0.0140593	0.0244992	0.0153025	0.00919675	0.109204	0.0797564	0.239258	-0.159501	0.0182518	0.0163767	0.00187512	0.0237319	0.017645	0.00608693
ENSG00000185652	chr12	5539778	5541777	NTF3	4908	13	0.138974	0.187715	0.114521	0.202944	-0.0884232	0.663582	0.662551	0.00103071	0.0405262	0.0280056	0.0125206	0.0665907	0.169039	-0.102448				0.188891	0.265719	-0.0768285	0.0241256	0.0391495	-0.0150239		0.0624986	0.214433	-0.151935	0.0196657	0.0151962	0.00446947	0.0703655	0.0924011	-0.0220356
ENSG00000157637	chr17	79268848	79270847	SLC38A10	124565	11	0.027892	0.0376669	0.022319	0.0344935	-0.0121745	0.0295626	0.0310957	-0.00153311	0.0469142	0.0884458	-0.0415315	0.0310259	0.0319277	-0.000901784				0.0324268	0.0369963	-0.00456948	0.0164438	0.0203766	-0.0039328		0.0250968	0.0585685	-0.0334717	0.0221548	0.0187438	0.00341108	0.0250841	0.0183547	0.0067294
ENSG00000141349	chr17	42146603	42148602	G6PC3	92579	16	0.071824	0.0969823	0.0267686	0.0448626	-0.018094	0.0566344	0.0311075	0.025527	0.0347855	0.0299216	0.00486388	0.0896993	0.121279	-0.0315795	0.0746572	0.114526	-0.0398685	0.24191	0.257292	-0.0153813	0.0262262	0.0236541	0.00257212	0.0850167	0.0436761	0.0987437	-0.0550676	0.0538111	0.0791159	-0.0253048	0.0568783	0.169321	-0.112443
ENSG00000176946	chr2	242576365	242578364	THAP4	51078	12	0.0137007	0.0184964	0.0127211	0.0163516	-0.00363052	0.0138682	0.0169545	-0.00308634	0.0123185	0.0331629	-0.0208444	0.0145049	0.0168075	-0.00230261				0.017965	0.0173816	0.000583367	0.0120394	0.0154278	-0.00338841		0.012687	0.0224194	-0.00973236	0.0146665	0.0130212	0.00164525	0.0125353	0.0149406	-0.00240524
ENSG00000150093	chr10	33294221	33296220	ITGB1	3688	6	0.334181	0.451149	0.0635843	0.0698316	-0.0062473	0.0518597	0.0411706	0.0106891	0.781429	0.183474	0.597955	0.368151	0.361744	0.00640707	0.334022	0.773739	-0.439717	0.258184	0.481491	-0.223308	0.565561	0.867337	-0.301776	0.122604	0.402373	0.432028	-0.0296552	0.447702	0.666594	-0.218892	0.280517	0.634085	-0.353568
ENSG00000160094	chr1	33720646	33722645	ZNF362	149076	8	0.0295866	0.0399417	0.0233413	0.0294833	-0.00614195	0.0222887	0.0248048	-0.00251605	0.0202242	0.0251782	-0.00495397	0.0211852	0.0248753	-0.00369008				0.033199	0.0351094	-0.00191038	0.039667	0.0363297	0.00333729		0.043806	0.0267621	0.0170439	0.0271054	0.0248951	0.00221026	0.0354627	0.132037	-0.0965744
ENSG00000165388	chr10	48353524	48355523	ZNF488	118738	12	0.0409703	0.0553048	0.0264209	0.0322996	-0.00587875	0.039015	0.0385641	0.000450901	0.0303193	0.0438917	-0.0135725	0.0311412	0.0343723	-0.00323111				0.0480665	0.0477647	0.000301787	0.054675	0.0776639	-0.0229889		0.070409	0.0843847	-0.0139758	0.0345531	0.0356516	-0.00109847	0.0341327	0.10315	-0.0690178
ENSG00000092969	chr1	218518077	218520076	TGFB2	7042	15	0.0742662	0.100206	0.0122644	0.0149982	-0.00273383	0.214882	0.434531	-0.219649	0.0810442	0.0317817	0.0492626	0.0431001	0.0393153	0.00378479				0.106552	0.136241	-0.0296893	0.0438701	0.0485522	-0.00468209		0.0707809	0.0412508	0.0295301	0.0571033	0.0721457	-0.0150424	0.038799	0.0830381	-0.0442391
ENSG00000167323	chr11	3874257	3876256	STIM1	6786	6	0.0303289	0.0409198	0.0151302	0.0337361	-0.0186059	0.0759636	0.0443387	0.0316249	0.0197575	0.0845355	-0.064778	0.0344401	0.0344371	2.9954e-06				0.0218954	0.018917	0.00297838	0.0253993	0.0355823	-0.010183		0.0312887	0.0489643	-0.0176756	0.0265825	0.0491346	-0.0225521	0.0225025	0.0186329	0.00386964
ENSG00000264371	chr1	25348494	25350493	MIR4425	100616365	2	0.0337471	0.0454951	0.0202788	0.0393668	-0.019088	0.0258011	0.0268854	-0.00108427	0.0211079	0.0830612	-0.0619533	0.0210909	0.0260296	-0.00493879	0.064575	0.043941	0.020634	0.0336623	0.0417243	-0.00806194	0.029808	0.0273661	0.00244194	0.0558478	0.0436888	0.0520321	-0.00834331	0.0288815	0.060394	-0.0315125	0.0264755	0.0541504	-0.0276748
ENSG00000113083	chr5	121413481	121415480	LOX	4015	16	0.268753	0.362129	0.0832313	0.0795158	0.00371547	0.551347	0.715088	-0.163741	0.45844	0.112277	0.346162	0.254632	0.55468	-0.300048	0.255576	0.282322	-0.0267453	0.650614	0.891555	-0.240942	0.168581	0.166278	0.00230334	0.210857	0.121622	0.432644	-0.311022	0.0949129	0.11266	-0.0177467	0.106473	0.274269	-0.167796
ENSG00000133805	chr11	10328360	10330359	AMPD3	272;100130460	6	0.0313156	0.0421803	0.0172769	0.0198986	-0.00262168	0.106745	0.174062	-0.0673173	0.0236081	0.0216153	0.00199283	0.0249849	0.0210208	0.0039641				0.0306455	0.030632	1.35492e-05	0.02662	0.0220666	0.00455336		0.0156508	0.0491066	-0.0334558	0.0154716	0.0218522	-0.00638056	0.020838	0.0193684	0.00146959
ENSG00000224221	chr6	74100991	74102990	RPS6P8	NA	1	0.477112	0.6425	0.318771	0.329015	-0.0102443	0.938292	0.936896	0.00139573	0.150231	0.903695	-0.753464	0.19712	0.590099	-0.392979				0.295062	0.644641	-0.349579	0.582354	0.679593	-0.0972386		0.606894	0.707629	-0.100736	0.583738	0.453886	0.129851	0.621543	0.537048	0.0844946
ENSG00000249542	chr4	29748879	29750878	EEF1A1P21	NA	1	0.426045	0.573334	0.161995	0.400914	-0.238918	0.839871	0.815124	0.0247471	0.626548	0.871091	-0.244543	0.713382	0.694403	0.0189797				0.773818	0.834291	-0.0604726	0.186013	0.578948	-0.392935		0.220883	0.571917	-0.351034	0.135533	0.0468905	0.0886426	0.176361	0.346431	-0.17007
ENSG00000158050	chr2	96810680	96812679	DUSP2	1844	9	0.040716	0.0547868	0.0233881	0.0510967	-0.0277086	0.0376369	0.0432817	-0.0056448	0.0268603	0.115238	-0.0883779	0.0279451	0.0458293	-0.0178842	0.074855	0.0665118	0.00834316	0.0424549	0.0615031	-0.0190482	0.0367511	0.0359025	0.000848629	0.0876382	0.0331293	0.0862897	-0.0531604	0.0281378	0.0219698	0.00616795	0.0290798	0.0202454	0.00883437
ENSG00000176532	chr7	29601927	29603926	PRR15	222171	10	0.129461	0.173889	0.0113297	0.013648	-0.00231825	0.752836	0.73653	0.0163057	0.0289155	0.0279994	0.00091605	0.0649634	0.186916	-0.121953	0.0391459	0.0326559	0.00648996	0.218728	0.494302	-0.275574	0.069561	0.0795275	-0.00996644	0.197458	0.0154664	0.130504	-0.115037	0.0125336	0.0156254	-0.00309173	0.0131294	0.0211808	-0.00805134
ENSG00000234177	chr2	105373678	105375677	LINC01114	284998	4	0.218976	0.294064	0.0320779	0.178643	-0.146565	0.438511	0.466595	-0.0280845	0.368824	0.408113	-0.0392891	0.069672	0.208546	-0.138874				0.153962	0.315413	-0.161451	0.510708	0.442948	0.0677607		0.202853	0.358754	-0.155901	0.0795531	0.100423	-0.0208702	0.114625	0.167144	-0.052519
ENSG00000137154	chr9	19379753	19381752	RPS6	6194	8	0.0151261	0.0202985	0.0115625	0.0145285	-0.00296601	0.0113802	0.0158791	-0.00449883	0.0117954	0.0182299	-0.00643444	0.0120526	0.0121383	-8.56907e-05				0.0385272	0.0756196	-0.0370924	0.0123941	0.0122653	0.000128845		0.0136179	0.0118104	0.00180749	0.0140665	0.0105184	0.00354813	0.0107383	0.0116966	-0.000958305
ENSG00000089775	chr14	64971432	64973431	ZBTB25	7597	8	0.0198324	0.0266053	0.0136731	0.0188778	-0.00520474	0.0314321	0.021104	0.0103281	0.0195853	0.0652781	-0.0456928	0.0178327	0.0259482	-0.00811545				0.0219868	0.0222765	-0.000289661	0.0169106	0.014643	0.0022676		0.0217928	0.037865	-0.0160722	0.0170749	0.0142212	0.0028537	0.018203	0.0192342	-0.00103115
ENSG00000172638	chr11	65640564	65642563	EFEMP2	30008	7	0.0435524	0.0584242	0.0108814	0.0169802	-0.00609882	0.0497506	0.0500462	-0.00029555	0.0601903	0.0376051	0.0225852	0.0207561	0.0188529	0.00190323	0.0766609	0.0813659	-0.004705	0.0902198	0.252915	-0.162695	0.0210173	0.0171747	0.00384259	0.0355873	0.0770938	0.0351424	0.0419514	0.0173196	0.0420485	-0.0247289	0.0195996	0.0321108	-0.0125112
ENSG00000222552	chr1	159146763	159148762	RNA5SP60	NA	2	0.0985523	0.132192	0.270496	0.0502969	0.220199	0.0746462	0.0578583	0.0167879	0.0411462	0.34331	-0.302164	0.145964	0.096445	0.0495192				0.148367	0.0600808	0.0882858	0.0365921	0.282352	-0.24576		0.0761171	0.251682	-0.175565	0.037727	0.019702	0.018025	0.0559148	0.027999	0.0279158
ENSG00000178726	chr20	23029879	23031878	THBD	7056	12	0.118028	0.15831	0.0261388	0.131829	-0.105691	0.0166442	0.0166326	1.15595e-05	0.0488303	0.0386647	0.0101656	0.12452	0.31974	-0.195219				0.307674	0.101909	0.205765	0.0814349	0.141338	-0.0599034		0.296477	0.3535	-0.057023	0.128889	0.168087	-0.039198	0.0316486	0.153088	-0.121439
ENSG00000080644	chr15	78913138	78915137	CHRNA3	1136	14	0.149019	0.19976	0.100959	0.143817	-0.0428581	0.434677	0.512663	-0.0779863	0.118495	0.296424	-0.177929	0.116206	0.136517	-0.0203104				0.129684	0.180973	-0.0512885	0.115429	0.118481	-0.00305135		0.112298	0.233971	-0.121673	0.111033	0.0902175	0.0208157	0.102392	0.0847794	0.0176127
ENSG00000212899	chr17	39149886	39151885	KRTAP3-3	85293	2	0.318205	0.426534	0.0660696	0.245154	-0.179085	0.489261	0.591663	-0.102402	0.451704	0.664437	-0.212733	0.307194	0.239727	0.0674677				0.478267	0.623025	-0.144758	0.594314	0.63827	-0.0439555		0.206695	0.394337	-0.187642	0.074033	0.0408473	0.0331857	0.196305	0.40135	-0.205045
ENSG00000232662	chr13	113929431	113931430	LDHBP1	NA	1	0.089565	0.120048	0.039334	0.0679106	-0.0285766	0.054572	0.0543998	0.000172105	0.0587347	0.247066	-0.188331	0.0704014	0.077833	-0.00743157				0.339556	0.319739	0.019817	0.0644404	0.0662538	-0.00181336		0.0677154	0.135785	-0.0680698	0.0459844	0.0216229	0.0243615	0.0653473	0.0898231	-0.0244758
ENSG00000137713	chr11	111636652	111638651	PPP2R1B	5519	10	0.133589	0.178998	0.126312	0.14357	-0.0172584	0.200945	0.214329	-0.013384	0.203591	0.144752	0.0588393	0.134274	0.130264	0.00401009	0.0630433	0.104541	-0.0414977	0.163693	0.30955	-0.145857	0.135804	0.215734	-0.0799296	0.0527989	0.1314	0.184434	-0.0530337	0.128067	0.170659	-0.0425913	0.129552	0.172151	-0.0425989
ENSG00000153721	chr6	154831294	154833293	CNKSR3	154043	10	0.187369	0.251013	0.136002	0.208865	-0.0728623	0.135161	0.162057	-0.0268959	0.194272	0.157667	0.0366059	0.202197	0.498204	-0.296008				0.216467	0.216719	-0.000252742	0.192143	0.203728	-0.0115848		0.186111	0.432454	-0.246343	0.227741	0.214265	0.013476	0.196227	0.165158	0.031069
ENSG00000244551	chr16	49967439	49969438	RPL34P29	NA	1	0.0528123	0.070728	0.206223	0.00924244	0.196981	0.0189923	0.0234074	-0.00441516	0.0499437	0.0543558	-0.00441211	0.0266902	0.384439	-0.357749				0.107318	0.0882919	0.0190256	0.0160902	0.0201388	-0.0040486		0.0142916	0.0176157	-0.00332406	0.012843	0.0279667	-0.0151237	0.0229184	0.0110936	0.0118249
ENSG00000100263	chr22	29663699	29665698	RHBDD3	25807	19	0.0140431	0.0188061	0.01675	0.019018	-0.00226804	0.0146233	0.0159886	-0.00136524	0.0128965	0.0323572	-0.0194607	0.0129236	0.015061	-0.00213738				0.0166388	0.022074	-0.00543519	0.0125991	0.0134625	-0.000863427		0.0124457	0.0174816	-0.00503588	0.0137112	0.0191066	-0.00539543	0.0138	0.0147056	-0.000905608
ENSG00000112576	chr6	42017596	42019595	CCND3	896	8	0.0524776	0.0702313	0.0386727	0.0671823	-0.0285096	0.0706372	0.0801038	-0.00946658	0.0478533	0.116021	-0.0681681	0.0528952	0.0721612	-0.019266				0.0683231	0.074979	-0.00665593	0.0367379	0.0466837	-0.00994576		0.0472826	0.088685	-0.0414025	0.0611067	0.0381768	0.0229299	0.0487899	0.0480883	0.00070157
ENSG00000165244	chr9	99180112	99182111	ZNF367	195828	9	0.0117443	0.015717	0.0109153	0.0132989	-0.00238358	0.0117292	0.0110961	0.000633084	0.0124932	0.03401	-0.0215168	0.0105282	0.0154342	-0.00490598				0.0152208	0.0152157	5.11603e-06	0.0108055	0.0131357	-0.00233019		0.0125913	0.0135498	-0.000958526	0.0106068	0.0127128	-0.00210604	0.0108088	0.013	-0.00219126
ENSG00000168502	chr18	8704159	8706158	SOGA2	23255	5	0.0591761	0.0791775	0.017409	0.0814036	-0.0639946	0.184989	0.194925	-0.00993586	0.021943	0.0305579	-0.00861488	0.0311742	0.0919164	-0.0607422				0.118175	0.173552	-0.0553776	0.0305965	0.0228846	0.00771189		0.0835175	0.0756726	0.00784496	0.0191956	0.0179408	0.00125486	0.0255855	0.0237445	0.00184099
ENSG00000127993	chr7	92156587	92158586	RBM48	84060	17	0.0125516	0.016794	0.0102483	0.0152442	-0.00499591	0.0121855	0.0133284	-0.00114286	0.0122899	0.0188379	-0.00654796	0.0128273	0.0131726	-0.000345291				0.0137392	0.0154161	-0.00167691	0.0130675	0.0123939	0.000673564		0.0129949	0.0139938	-0.000998935	0.0138876	0.0351892	-0.0213016	0.0117246	0.0135699	-0.00184526
ENSG00000106608	chr7	43965511	43967510	URGCP	55665	13	0.0264787	0.0354216	0.0209458	0.0247579	-0.00381218	0.0262049	0.0282756	-0.0020708	0.0240038	0.0332846	-0.00928077	0.0246336	0.0291309	-0.00449725				0.0420729	0.0313951	0.0106777	0.0255856	0.0246208	0.000964818		0.0251034	0.0262959	-0.00119248	0.0255072	0.0975829	-0.0720757	0.024251	0.0234502	0.000800765
ENSG00000137185	chr6	28191164	28193163	ZSCAN9	7746	11	0.285509	0.381735	0.138342	0.408287	-0.269945	0.183053	0.128632	0.0544217	0.18105	0.151667	0.029383	0.40785	0.473454	-0.065604				0.209707	0.172648	0.0370586	0.49143	0.616006	-0.124576		0.291716	0.399615	-0.107899	0.282759	0.51181	-0.229051	0.383678	0.573492	-0.189814
ENSG00000232021	chr4	109087181	109089180	LEF1-AS1	641518	6	0.0825731	0.110384	0.115137	0.189065	-0.0739273	0.0944379	0.0955622	-0.00112428	0.081962	0.180871	-0.0989087	0.0663848	0.0823356	-0.0159508				0.0847436	0.0851334	-0.000389836	0.0538154	0.0673726	-0.0135572		0.0731313	0.134412	-0.0612811	0.0589498	0.0489534	0.00999639	0.114596	0.109754	0.00484184
ENSG00000169071	chr9	94711945	94713944	ROR2	4920	9	0.149308	0.199466	0.0268838	0.0991509	-0.0722671	0.427081	0.54113	-0.11405	0.116341	0.0656052	0.0507354	0.0755827	0.175596	-0.100013				0.477056	0.566669	-0.0896135	0.0392192	0.0752086	-0.0359895		0.131963	0.158699	-0.0267358	0.0284609	0.0833758	-0.054915	0.0211827	0.0297609	-0.00857821
ENSG00000157500	chr3	57260265	57262264	APPL1	26060	10	0.0270152	0.0360868	0.0133275	0.0163854	-0.0030579	0.0183705	0.018008	0.000362538	0.0164574	0.0199018	-0.00344442	0.0187721	0.0186024	0.000169702				0.0332316	0.0457624	-0.0125309	0.0313385	0.0192008	0.0121377		0.041414	0.0280373	0.0133767	0.0461421	0.117718	-0.0715762	0.0240827	0.0411645	-0.0170818
ENSG00000231879	chr13	87376255	87378254	TXNL1P1	NA	1	0.268682	0.358562	0.027672	0.138794	-0.111122	0.0314839	0.0334845	-0.00200064	0.908754	0.756906	0.151848	0.160673	0.495434	-0.334761				0.9524	0.926555	0.0258444	0.105199	0.524802	-0.419603		0.0560524	0.31837	-0.262317	0.038892	0.0174991	0.021393	0.137012	0.0152144	0.121797
ENSG00000074621	chr15	65902204	65904203	SLC24A1	9187	8	0.0277252	0.0369797	0.0166335	0.0203013	-0.00366771	0.0215345	0.0257766	-0.00424207	0.0153077	0.0234476	-0.0081399	0.0189518	0.0231927	-0.00424087				0.0686911	0.0888876	-0.0201964	0.020165	0.0236397	-0.00347469		0.0252685	0.0281777	-0.00290921	0.0314628	0.033019	-0.00155619	0.0315119	0.0663754	-0.0348634
ENSG00000223383	chr13	37064079	37066078	HIST1H2APS6	NA	1	0.278255	0.371062	0.175186	0.0890158	0.0861704	0.840626	0.747846	0.0927798	0.0574792	0.350805	-0.293326	0.180317	0.121397	0.0589196				0.541441	0.950641	-0.4092	0.240601	0.510431	-0.26983		0.118376	0.476731	-0.358355	0.117449	0.0429991	0.0744503	0.232815	0.0496911	0.183124
ENSG00000148680	chr10	92617172	92619171	HTR7	3363	9	0.0543123	0.0724115	0.0161965	0.0182775	-0.00208098	0.275301	0.314637	-0.0393361	0.0190639	0.040991	-0.021927	0.0181911	0.0180249	0.00016628	0.0549847	0.103806	-0.0488217	0.073451	0.103511	-0.0300599	0.0201469	0.0234756	-0.0033287	0.0585993	0.0215142	0.0608092	-0.039295	0.0146048	0.0225203	-0.00791543	0.0253821	0.0180626	0.00731946
ENSG00000143198	chr1	165598598	165600597	MGST3	4259	13	0.113456	0.151104	0.322651	0.475464	-0.152813	0.374516	0.392401	-0.017885	0.0146555	0.0244723	-0.00981682	0.0466644	0.0236355	0.0230289				0.0889559	0.0886619	0.000294	0.0567671	0.0595443	-0.00277723		0.0623733	0.249017	-0.186644	0.0338793	0.0282993	0.00557999	0.0206401	0.0184443	0.00219577
ENSG00000115935	chr2	175547145	175549144	WIPF1	7456	9	0.0265775	0.0353814	0.0193391	0.0230039	-0.00366477	0.0323483	0.0298247	0.00252362	0.025008	0.0349865	-0.00997845	0.0218443	0.0297495	-0.0079052				0.0437012	0.0986723	-0.0549711	0.0248723	0.022606	0.00226624		0.024389	0.0275742	-0.00318517	0.0258343	0.0227105	0.00312384	0.0218609	0.0293053	-0.00744444
ENSG00000118217	chr1	161734584	161736583	ATF6	22926	15	0.0730057	0.0971787	0.0219609	0.104396	-0.0824352	0.0215349	0.0712624	-0.0497275	0.169017	0.0741826	0.0948344	0.0224706	0.0284126	-0.00594208				0.242747	0.262335	-0.019588	0.0182156	0.0516475	-0.0334319		0.0237641	0.0440037	-0.0202396	0.109439	0.143515	-0.0340761	0.0279024	0.0948535	-0.066951
ENSG00000244273	chr7	142428682	142430681	PGBD4P1	NA	1	0.172525	0.229606	0.110018	0.126075	-0.0160567	0.0282327	0.0420123	-0.0137796	0.0502782	0.207952	-0.157674	0.14194	0.263329	-0.121388				0.317101	0.393806	-0.0767053	0.324481	0.433888	-0.109407		0.276383	0.47921	-0.202827	0.205162	0.0946218	0.11054	0.0991282	0.0255627	0.0735655
ENSG00000183579	chr22	29278080	29280079	ZNRF3	84133	7	0.177091	0.23558	0.106615	0.155116	-0.0485009	0.266337	0.295326	-0.0289895	0.0909102	0.0718265	0.0190837	0.154481	0.253458	-0.0989767				0.302873	0.46302	-0.160147	0.177608	0.192833	-0.0152241		0.0886499	0.276357	-0.187707	0.212364	0.234725	-0.0223608	0.193981	0.177554	0.0164263
ENSG00000251322	chr22	51111343	51113342	SHANK3	85358	5	0.0804787	0.107051	0.0726052	0.0945848	-0.0219796	0.0595714	0.080994	-0.0214227	0.061965	0.0558742	0.00609085	0.135766	0.19616	-0.0603945				0.0780292	0.072157	0.00587215	0.0793312	0.0808244	-0.00149318		0.0803915	0.237569	-0.157177	0.0746217	0.0670022	0.00761944	0.0820272	0.0782899	0.00373736
ENSG00000167646	chr19	55677591	55679590	DNAAF3	352909	14	0.135604	0.180357	0.0981845	0.123075	-0.0248903	0.129419	0.10192	0.0274995	0.058748	0.0796559	-0.0209079	0.22215	0.254143	-0.0319929				0.463723	0.755389	-0.291666	0.0321519	0.029719	0.00243292		0.0802417	0.116651	-0.036409	0.0723212	0.061475	0.0108462	0.0634929	0.101184	-0.0376908
ENSG00000198130	chr2	191208420	191210419	HIBCH	26275	7	0.114846	0.152593	0.0282325	0.033805	-0.00557258	0.765018	0.759187	0.0058308	0.0413395	0.0384431	0.00289635	0.0364329	0.0494356	-0.0130027	0.0456374	0.0387312	0.00690613	0.141366	0.45111	-0.309744	0.0450829	0.0409959	0.00408697	0.0473091	0.0389541	0.0595316	-0.0205775	0.0381775	0.0257073	0.0124702	0.0357565	0.0289867	0.00676981
ENSG00000205922	chr19	1750872	1752871	ONECUT3	390874	6	0.063895	0.0848897	0.0128758	0.0179828	-0.00510697	0.16122	0.16675	-0.00552994	0.0739363	0.0550155	0.0189208	0.0238991	0.0994472	-0.075548				0.100027	0.178945	-0.0789183	0.0221672	0.0192504	0.00291678		0.074583	0.0666437	0.0079393	0.0267411	0.0636481	-0.0369069	0.079606	0.0963243	-0.0167183
ENSG00000196867	chr19	57048817	57050816	ZFP28	140612	10	0.195815	0.259909	0.33162	0.37208	-0.0404596	0.119167	0.120089	-0.000922419	0.111632	0.0776983	0.0339341	0.358993	0.418093	-0.0590999				0.398072	0.40888	-0.0108085	0.108399	0.415089	-0.30669		0.108481	0.0937003	0.0147807	0.12463	0.115103	0.00952641	0.101341	0.318446	-0.217105
ENSG00000111262	chr12	5017571	5019570	KCNA1	3736	15	0.242096	0.321277	0.0433031	0.102078	-0.0587752	0.731331	0.740929	-0.0095985	0.206796	0.0884359	0.11836	0.21442	0.563116	-0.348696				0.676597	0.846771	-0.170174	0.049207	0.0794957	-0.0302887		0.165448	0.290157	-0.124709	0.0198502	0.105722	-0.0858721	0.0719125	0.0747876	-0.00287508
ENSG00000121297	chr19	31839954	31841953	TSHZ3	57616	8	0.0997853	0.132379	0.119155	0.21782	-0.0986654	0.0479823	0.0585807	-0.0105984	0.0508043	0.0714315	-0.0206272	0.0697571	0.0858056	-0.0160485				0.333299	0.119422	0.213877	0.0601626	0.0695957	-0.00943305		0.103936	0.476309	-0.372373	0.0646577	0.0454736	0.019184	0.0483141	0.046974	0.00134011
ENSG00000138639	chr4	86394767	86396766	ARHGAP24	83478	14	0.195328	0.259108	0.0155436	0.104869	-0.0893256	0.71507	0.728085	-0.0130149	0.36587	0.11573	0.25014	0.0174052	0.0244935	-0.00708826				0.0637873	0.405239	-0.341452	0.0998299	0.245372	-0.145542		0.326438	0.485146	-0.158708	0.0337535	0.0177895	0.015964	0.120259	0.205251	-0.0849921
ENSG00000263734	chr6	92229878	92231877	MIR4643	100616174	1	0.315283	0.418028	0.406284	0.549892	-0.143608	0.399906	0.443024	-0.0431178	0.429683	0.864082	-0.434398	0.150379	0.212936	-0.0625572				0.416145	0.965526	-0.549381	0.0376939	0.262109	-0.224415		0.56153	0.404396	0.157134	0.0848254	0.037545	0.0472804	0.351105	0.0227458	0.32836
ENSG00000177133	chr1	2984502	2986501	LINC00982	440556	14	0.114384	0.151631	0.0324761	0.290328	-0.257852	0.242214	0.211081	0.031133	0.142629	0.0756821	0.0669473	0.0569705	0.286905	-0.229934				0.453061	0.382332	0.0707293	0.02626	0.02909	-0.00283		0.0275757	0.0307533	-0.00317758	0.0257875	0.0293334	-0.00354586	0.0224853	0.0291793	-0.00669402
ENSG00000185760	chr6	73330020	73332019	KCNQ5	56479	17	0.248492	0.329138	0.0875762	0.073284	0.0142922	0.737457	0.753262	-0.015805	0.0340623	0.0353205	-0.00125827	0.245656	0.530311	-0.284655				0.574802	0.64197	-0.0671682	0.106222	0.238	-0.131778		0.247853	0.425011	-0.177158	0.113375	0.114066	-0.000690604	0.0894225	0.151019	-0.0615967
ENSG00000131626	chr11	70115306	70117305	PPFIA1	8500	8	0.0536547	0.0710085	0.0184566	0.0304502	-0.0119936	0.209598	0.211028	-0.00142986	0.026611	0.0452651	-0.0186541	0.0307605	0.157163	-0.126403				0.0647356	0.0279659	0.0367698	0.0183323	0.0778647	-0.0595324		0.0190324	0.0387739	-0.0197416	0.0777358	0.0341124	0.0436234	0.0176302	0.0164532	0.001177
ENSG00000245870	chr4	41884129	41886128	LINC00682	101927074	5	0.245015	0.324093	0.0225109	0.114508	-0.0919966	0.791903	0.796895	-0.00499163	0.442196	0.121378	0.320818	0.322269	0.555292	-0.233023				0.353556	0.823609	-0.470053	0.0191587	0.0234093	-0.00425066		0.0357083	0.222337	-0.186629	0.113635	0.203524	-0.0898886	0.104202	0.0558857	0.0483163
ENSG00000198851	chr11	118173760	118175759	CD3E	916	8	0.245693	0.324921	0.144423	0.233165	-0.0887422	0.554846	0.640589	-0.0857427	0.194194	0.625229	-0.431035	0.271937	0.3434	-0.0714639	0.286978	0.272956	0.0140223	0.248479	0.280468	-0.0319893	0.193399	0.192171	0.00122792	0.354262	0.152775	0.44795	-0.295174	0.141466	0.131011	0.0104547	0.159866	0.0822749	0.0775907
ENSG00000074695	chr18	57026695	57028694	LMAN1	3998	3	0.049361	0.0652382	0.0212849	0.0367922	-0.0155073	0.0819538	0.0441446	0.0378092	0.0596462	0.0817551	-0.0221089	0.0423839	0.0350332	0.00735069				0.064363	0.261929	-0.197566	0.0629519	0.0352629	0.027689		0.0536605	0.0363538	0.0173067	0.030159	0.0305976	-0.000438667	0.027846	0.0252755	0.0025705
ENSG00000171471	chr12	116995686	116997685	MAP1LC3B2	643246	13	0.0551195	0.0728211	0.0604283	0.0543572	0.00607108	0.069978	0.0571354	0.0128426	0.015106	0.14389	-0.128784	0.0356964	0.0497682	-0.0140717				0.0168165	0.0239416	-0.00712508	0.0213093	0.0329578	-0.0116485		0.0911788	0.118913	-0.027734	0.153107	0.146019	0.00708756	0.0324552	0.028408	0.00404728
ENSG00000231471	chr10	74396024	74398023	HMGN2P34	NA	2	0.142059	0.187657	0.0126717	0.00971714	0.0029546	0.500603	0.62018	-0.119577	0.0353736	0.0165657	0.0188079	0.116103	0.0943152	0.0217875				0.0139416	0.0195376	-0.00559605	0.00772988	0.0095737	-0.00184382		0.185507	0.0220551	0.163452	0.373499	0.519168	-0.14567	0.033102	0.377805	-0.344703
ENSG00000239282	chr22	30685117	30687116	GATSL3	652968	9	0.0285926	0.0377605	0.0164494	0.0313953	-0.0149459	0.0582663	0.0477745	0.0104918	0.023009	0.0755726	-0.0525636	0.0229183	0.0267143	-0.00379595				0.0484469	0.0573535	-0.00890658	0.0174586	0.0228146	-0.00535599		0.0282191	0.0479702	-0.0197511	0.0202412	0.0136792	0.00656196	0.0223246	0.0165706	0.00575402
ENSG00000164615	chr5	134072691	134074690	CAMLG	819	11	0.0804347	0.106211	0.0310214	0.17487	-0.143849	0.0124161	0.0108488	0.00156734	0.403992	0.100704	0.303287	0.00901821	0.0178262	-0.00880804				0.163098	0.245308	-0.0822104	0.0100017	0.0560376	-0.0460359		0.0297046	0.165289	-0.135584	0.0513411	0.136985	-0.085644	0.0133195	0.0480283	-0.0347087
ENSG00000174579	chr3	135915584	135917583	MSL2	55167	5	0.0495125	0.0653607	0.0179984	0.0541476	-0.0361492	0.138418	0.109989	0.0284296	0.0510769	0.128388	-0.0773112	0.043003	0.0550989	-0.0120959	0.0235648	0.0179836	0.00558119	0.0382482	0.0315944	0.00665388	0.0275835	0.0530795	-0.025496	0.0250449	0.0544026	0.117357	-0.0629547	0.0757248	0.0463708	0.029354	0.0495724	0.0395982	0.00997427
ENSG00000186919	chr17	74066542	74068541	ZACN	353174	5	0.059664	0.0787406	0.07348	0.0322996	0.0411804	0.179007	0.209399	-0.0303914	0.0155008	0.209157	-0.193657	0.0403395	0.0455812	-0.00524166				0.0376899	0.0465379	-0.00884795	0.0206522	0.0236585	-0.00300637		0.0707978	0.103613	-0.0328149	0.0540092	0.022206	0.0318032	0.0454996	0.0162134	0.0292862
ENSG00000184983	chr22	42486460	42488459	NDUFA6	4700	14	0.0167096	0.0220475	0.013408	0.0173005	-0.0038925	0.0174964	0.0182702	-0.00077381	0.013865	0.0459205	-0.0320555	0.0161743	0.0198381	-0.00366381				0.0195694	0.021681	-0.00211153	0.0173481	0.0172318	0.000116279		0.0173166	0.0216537	-0.00433718	0.0205752	0.0190497	0.00152549	0.0146332	0.0174818	-0.00284857
ENSG00000167178	chr15	74391152	74393151	ISLR2	57611	1	0.169613	0.223702	0.0214997	0.0348514	-0.0133517	0.465418	0.437906	0.0275122	0.0453337	0.0416803	0.00365343	0.0131659	0.0266238	-0.0134579	0.0503448	0.0339265	0.0164183	0.663285	0.730806	-0.0675202	0.15959	0.283244	-0.123654	0.0580257	0.34086	0.416964	-0.0761045	0.0207271	0.120609	-0.0998821	0.0274945	0.110412	-0.0829176
ENSG00000111596	chr12	70635274	70637273	CNOT2	4848	15	0.0250505	0.0330318	0.0238911	0.0291117	-0.00522065	0.0204831	0.0257183	-0.00523526	0.0203596	0.053068	-0.0327084	0.0206793	0.0256848	-0.00500555				0.0248752	0.0340646	-0.0091894	0.0175753	0.0191306	-0.00155533		0.0218643	0.0339464	-0.0120821	0.0574225	0.0536149	0.00380756	0.0183041	0.0229468	-0.00464272
ENSG00000132478	chr17	73779181	73781180	UNK	85451	16	0.035371	0.0466391	0.018805	0.0367212	-0.0179162	0.0909663	0.0708307	0.0201356	0.0362974	0.105643	-0.0693458	0.0256425	0.034896	-0.00925354				0.0297364	0.0320872	-0.00235086	0.0240931	0.0329534	-0.00886025		0.0357642	0.0671142	-0.0313499	0.0279979	0.0166132	0.0113847	0.0290359	0.0228932	0.00614273
ENSG00000166342	chr18	70534882	70536881	NETO1	81832	7	0.0704771	0.0929226	0.041283	0.112213	-0.0709296	0.0530032	0.132344	-0.079341	0.321051	0.127705	0.193346	0.0404605	0.0380828	0.00237764				0.0414244	0.0485682	-0.0071438	0.0312255	0.0391405	-0.00791493		0.0336428	0.221281	-0.187639	0.0363374	0.0737231	-0.0373857	0.035866	0.0432458	-0.00737978
ENSG00000223318	chr2	165751788	165753787	RNA5SP111	NA	1	0.278288	0.366884	0.0392004	0.0520404	-0.01284	0.261175	0.411432	-0.150257	0.155767	0.124845	0.0309218	0.282991	0.68514	-0.40215				0.0378671	0.282441	-0.244574	0.128113	0.183676	-0.0555635		0.716096	0.135052	0.581044	0.680977	0.851748	-0.170771	0.202401	0.575582	-0.373181
ENSG00000078237	chr12	4428871	4430870	C12orf5	57103	8	0.0462599	0.0609605	0.0193371	0.0319856	-0.0126485	0.0343907	0.0391962	-0.0048055	0.0276428	0.0638293	-0.0361865	0.0456969	0.236008	-0.190311	0.0484422	0.0396839	0.00875828	0.0634997	0.0550085	0.00849121	0.0514247	0.0408422	0.0105825	0.0911792	0.0388081	0.0476954	-0.00888732	0.0451386	0.0231925	0.021946	0.0432995	0.0321634	0.0111361
ENSG00000142409	chr19	56632150	56634149	ZNF787	126208	9	0.0258702	0.0340869	0.0156216	0.0192903	-0.0036687	0.0273544	0.0257225	0.00163189	0.0189367	0.0471291	-0.0281924	0.0182764	0.037009	-0.0187326				0.0508851	0.0545274	-0.00364237	0.0296273	0.0239802	0.00564711		0.0201042	0.0376714	-0.0175672	0.0227695	0.021377	0.00139252	0.0292564	0.0400753	-0.0108189
ENSG00000237840	chr10	46222180	46224179	FAM21FP	100288690	2	0.0991408	0.130624	0.0190283	0.0887452	-0.0697169	0.16396	0.197543	-0.0335828	0.0217517	0.0225717	-0.000819953	0.0284263	0.0417734	-0.0133471				0.182672	0.192769	-0.0100973	0.0862577	0.131246	-0.0449884		0.160792	0.177271	-0.0164792	0.144788	0.16926	-0.0244719	0.084592	0.15444	-0.0698479
ENSG00000143545	chr1	153958335	153960334	RAB13	5872	11	0.209888	0.276425	0.108148	0.10211	0.00603789	0.290401	0.454422	-0.16402	0.101102	0.106952	-0.00585029	0.103276	0.100553	0.0027225				0.409901	0.522195	-0.112294	0.149272	0.151737	-0.00246455		0.113721	0.258517	-0.144796	0.191503	0.342283	-0.15078	0.421668	0.44906	-0.0273921
ENSG00000175785	chr14	94254328	94256327	PRIMA1	145270	12	0.299285	0.394158	0.124258	0.265959	-0.141702	0.758806	0.75581	0.00299629	0.501441	0.158245	0.343196	0.225939	0.588253	-0.362314				0.619075	0.875675	-0.2566	0.124316	0.15993	-0.0356136		0.213491	0.488465	-0.274974	0.0372873	0.123562	-0.0862747	0.0889486	0.131525	-0.0425761
ENSG00000137078	chr9	35650438	35652437	SIT1	27240	7	0.312667	0.411671	0.191793	0.405757	-0.213964	0.377905	0.416627	-0.0387214	0.252594	0.725747	-0.473153	0.333487	0.407897	-0.0744095				0.255331	0.25083	0.00450137	0.355614	0.362028	-0.00641384		0.363389	0.54895	-0.185562	0.335606	0.31026	0.0253457	0.348281	0.276947	0.0713341
ENSG00000112874	chr5	102897995	102899994	NUDT12	83594	11	0.349597	0.460277	0.291609	0.402702	-0.111093	0.481071	0.510442	-0.0293715	0.219125	0.201582	0.0175435	0.574039	0.752406	-0.178367				0.527211	0.828591	-0.30138	0.240538	0.38561	-0.145072		0.260989	0.354138	-0.0931491	0.281495	0.275994	0.00550159	0.270296	0.431032	-0.160736
ENSG00000088038	chr19	54639944	54641943	CNOT3	4849	12	0.0192991	0.0254078	0.0136167	0.0217854	-0.0081687	0.0206534	0.0217719	-0.00111851	0.0184968	0.0271775	-0.00868072	0.0180351	0.0418319	-0.0237968				0.0395167	0.0537458	-0.0142291	0.0179293	0.0161637	0.00176569		0.0154155	0.0165927	-0.00117729	0.0157252	0.0144768	0.00124842	0.0143034	0.0151245	-0.000821151
ENSG00000196547	chr15	91443948	91445947	MAN2A2	4122	3	0.0106165	0.0139545	0.0101211	0.0209329	-0.0108118	0.0114978	0.0119233	-0.000425536	0.010487	0.0158052	-0.0053182	0.0124734	0.0112181	0.00125531				0.00982466	0.0174683	-0.00764366	0.00970878	0.00904102	0.000667765		0.010328	0.0130552	-0.0027272	0.0118649	0.0156845	-0.00381966	0.0092433	0.0104617	-0.00121835
ENSG00000204435	chr6	31631513	31633512	CSNK2B	1460	44	0.0610661	0.0802338	0.0393813	0.0663785	-0.0269972	0.18522	0.180886	0.00433388	0.0397164	0.139867	-0.10015	0.0529635	0.0650682	-0.0121047				0.0671836	0.0680557	-0.000872162	0.0335603	0.0471583	-0.013598		0.0478538	0.0965941	-0.0487404	0.0396977	0.0204343	0.0192634	0.044018	0.0376623	0.00635573
ENSG00000139193	chr12	6552533	6554532	CD27	939	7	0.218416	0.286861	0.0296299	0.118078	-0.0884482	0.76757	0.793835	-0.0262648	0.166378	0.440782	-0.274404	0.105867	0.215746	-0.109879	0.289177	0.269226	0.0199516	0.0775851	0.0346108	0.0429743	0.220721	0.243114	-0.0223937	0.12707	0.237185	0.400793	-0.163608	0.19415	0.119723	0.0744273	0.18724	0.232699	-0.0454588
ENSG00000160172	chr11	67572308	67574307	FAM86C2P	645332	2	0.060965	0.0800591	0.0238201	0.0430276	-0.0192075	0.0685243	0.0819331	-0.0134089	0.0964161	0.0678757	0.0285403	0.046307	0.135962	-0.0896545				0.149596	0.155548	-0.00595209	0.0282099	0.0320669	-0.003857		0.0469935	0.085097	-0.0381034	0.0513362	0.0410306	0.0103055	0.0374821	0.0779912	-0.0405091
ENSG00000266036	chr17	72744552	72746551	MIR3615	100500847	9	0.0211723	0.0277911	0.0180544	0.0233813	-0.00532695	0.0291212	0.0254947	0.00362645	0.0273164	0.054073	-0.0267566	0.0228151	0.0324229	-0.00960779	0.00289876	0.0017762	0.000122965	0.0328908	0.0308369	0.00205391	0.0253312	0.0293222	-0.00399098	0.00452335	0.0251241	0.0314798	-0.00635575	0.0245855	0.0241125	0.000472968	0.0202343	0.0250115	-0.00477724
ENSG00000233672	chr13	51484349	51486348	RNASEH2B-AS1	100874255	5	0.016853	0.0221195	0.0145184	0.0206205	-0.00610208	0.0148849	0.018854	-0.00396919	0.0177181	0.036343	-0.0186249	0.0180955	0.0250644	-0.00696883				0.0202061	0.0245696	-0.00436353	0.0140586	0.0151831	-0.00112442		0.0181606	0.0301099	-0.0119493	0.017715	0.015542	0.00217303	0.0163197	0.0127886	0.00353106
ENSG00000234814	chr10	30958995	30960994	SVILP1	645954	1	0.0113537	0.0148955	0.00952678	0.0107873	-0.00126047	0.0141276	0.0117978	0.00232982	0.0150679	0.0259871	-0.0109191	0.0093175	0.0207858	-0.0114682				0.0224189	0.0193898	0.00302907	0.0145667	0.0136289	0.000937777		0.0035185	0.0145821	-0.0110636	0.00944682	0.00881583	0.00063099	0.00419295	0.00828498	-0.00409203
ENSG00000177398	chr21	43481568	43483567	UMODL1	89766	9	0.0204379	0.0268069	0.0153283	0.0176521	-0.00232382	0.0167683	0.0211669	-0.00439857	0.0145031	0.025837	-0.0113339	0.0171908	0.0177439	-0.000553033				0.0193004	0.0177778	0.00152259	0.0225281	0.0345945	-0.0120665		0.0319894	0.0232427	0.00874679	0.0234834	0.0583996	-0.0349161	0.0228489	0.0248475	-0.00199863
ENSG00000228485	chr10	120966543	120968542	GRK5-IT1	101927868	8	0.0194367	0.0254905	0.0159842	0.0191767	-0.00319245	0.0201275	0.0692451	-0.0491176	0.0150363	0.0327469	-0.0177106	0.0178033	0.0196755	-0.00187217				0.0213489	0.0190143	0.00233463	0.0184794	0.0173074	0.00117193		0.0161978	0.0204844	-0.00428665	0.0195195	0.0141124	0.00540708	0.0304335	0.0176521	0.0127813
ENSG00000178562	chr2	204569698	204571697	CD28	940	7	0.153556	0.201353	0.0569673	0.159423	-0.102456	0.376811	0.409871	-0.0330604	0.0579282	0.458443	-0.400515	0.106425	0.131851	-0.0254263	0.164542	0.110231	0.0543111	0.0997475	0.124509	-0.0247617	0.194743	0.140747	0.0539954	0.224074	0.173653	0.362751	-0.189098	0.0915456	0.0569577	0.0345879	0.142678	0.0587432	0.0839351
ENSG00000248626	chr5	159378006	159380005	GAPDHP40	NA	1	0.390205	0.511529	0.130539	0.301472	-0.170934	0.594064	0.651554	-0.0574908	0.124635	0.639711	-0.515075	0.453309	0.429201	0.0241085				0.670829	0.968733	-0.297903	0.256878	0.226512	0.0303664		0.640258	0.770615	-0.130357	0.433266	0.216321	0.216945	0.208069	0.399644	-0.191575
ENSG00000253314	chr8	47732359	47734358	LINC00293	497634	2	0.36658	0.480529	0.209821	0.359071	-0.149249	0.613999	0.483821	0.130178	0.05151	0.464469	-0.412959	0.408996	0.482947	-0.0739505				0.955042	0.956914	-0.0018714	0.40177	0.405605	-0.00383517		0.107569	0.479539	-0.37197	0.257861	0.408679	-0.150818	0.292647	0.283717	0.00893004
ENSG00000126583	chr19	54380944	54382943	PRKCG	5582	3	0.188771	0.24737	0.375466	0.580455	-0.204989	0.133614	0.14359	-0.00997613	0.159496	0.0770893	0.0824066	0.407871	0.602817	-0.194946	0.064407	0.0705612	-0.00615422	0.440972	0.423118	0.0178538	0.0660468	0.185515	-0.119469	0.314123	0.0444513	0.317608	-0.273157	0.0380014	0.0332194	0.00478199	0.0320319	0.0397262	-0.00769436
ENSG00000127526	chr19	16682694	16684693	SLC35E1	79939	13	0.0218217	0.0285921	0.020366	0.0227958	-0.0024298	0.0284113	0.0281437	0.00026768	0.0207153	0.0337563	-0.013041	0.0197038	0.0281282	-0.00842446				0.0260018	0.053869	-0.0278672	0.0213354	0.0197873	0.00154814		0.0217762	0.0300257	-0.00824948	0.0186962	0.0177758	0.000920416	0.0193893	0.0230472	-0.00365789
ENSG00000173276	chr21	43429997	43431996	ZBTB21	49854	10	0.0174987	0.0229233	0.0142154	0.0203457	-0.0061303	0.0165324	0.0186244	-0.00209205	0.0166128	0.0422863	-0.0256735	0.0162313	0.0228482	-0.00661683				0.0171319	0.02132	-0.00418803	0.0177103	0.0179205	-0.000210211		0.0216838	0.0241782	-0.00249437	0.0211854	0.0171475	0.00403788	0.0161852	0.0216389	-0.00545376
ENSG00000205336	chr16	57643064	57645063	GPR56	9289	4	0.327792	0.42934	0.258328	0.220024	0.0383036	0.362801	0.423101	-0.0602995	0.540819	0.649828	-0.10901	0.333894	0.452729	-0.118835	0.104831	0.0688296	0.0360011	0.58651	0.884204	-0.297694	0.26635	0.329375	-0.0630252	0.155403	0.335924	0.480839	-0.144915	0.261783	0.223944	0.0378384	0.399067	0.560523	-0.161456
ENSG00000188883	chr7	139167959	139169958	KLRG2	346689	10	0.152589	0.199733	0.0212235	0.0301036	-0.00888014	0.702329	0.777352	-0.0750222	0.124859	0.0933115	0.031547	0.0324242	0.046763	-0.0143388	0.144318	0.138599	0.00571902	0.242612	0.692043	-0.449431	0.0624876	0.0334867	0.0290009	0.25432	0.0474628	0.106515	-0.0590526	0.0244717	0.0221636	0.00230806	0.0219755	0.0569913	-0.0350158
ENSG00000223882	chr3	183722626	183724625	ABCC5-AS1	100873982	5	0.265412	0.347333	0.149809	0.207885	-0.0580765	0.614742	0.64294	-0.0281972	0.226225	0.235848	-0.00962269	0.217803	0.217872	-6.86281e-05				0.284605	0.248002	0.0366036	0.216336	0.221697	-0.00536094		0.21689	0.221698	-0.00480791	0.222351	0.215013	0.00733787	0.239946	0.915043	-0.675097
ENSG00000140265	chr15	43662724	43664723	ZSCAN29	146050	8	0.0217422	0.0284492	0.0173212	0.0242575	-0.0069363	0.0210315	0.022959	-0.0019275	0.0191812	0.0406184	-0.0214372	0.0232895	0.0322997	-0.00901014				0.0262489	0.0277117	-0.00146283	0.0218034	0.0223437	-0.000540341		0.0222232	0.0310777	-0.00885446	0.0238065	0.0278117	-0.00400516	0.0207749	0.0269636	-0.00618874
ENSG00000167555	chr19	52899602	52901601	ZNF528	84436	14	0.235601	0.308111	0.285739	0.324127	-0.0383888	0.388248	0.394768	-0.00651993	0.0274211	0.0870791	-0.059658	0.274289	0.421827	-0.147539				0.0430828	0.0363156	0.00676713	0.404882	0.41357	-0.00868766		0.076765	0.0592995	0.0174655	0.295625	0.397888	-0.102263	0.32436	0.638119	-0.313759
ENSG00000100116	chr22	38202412	38204411	GCAT	23464	13	0.0326228	0.0426268	0.0267831	0.0259751	0.000808082	0.0279181	0.0305855	-0.00266734	0.0216476	0.0232405	-0.00159289	0.0337144	0.0726608	-0.0389464				0.0735791	0.124255	-0.0506763	0.0246207	0.0257487	-0.00112805		0.0263489	0.0298094	-0.00346045	0.0337938	0.0230594	0.0107344	0.0251993	0.0283062	-0.00310692
ENSG00000136925	chr9	100395463	100397462	TSTD2	158427	18	0.0214032	0.0279637	0.0173445	0.0200625	-0.00271797	0.0245532	0.0233803	0.00117292	0.0179974	0.0530466	-0.0350492	0.0237074	0.0233389	0.000368547				0.0239542	0.02475	-0.000795796	0.0230407	0.0210448	0.00199584		0.0197428	0.0443053	-0.0245625	0.0240943	0.020651	0.00344326	0.0181946	0.0210934	-0.00289881
ENSG00000116213	chr1	3568826	3570825	WRAP73	49856	5	0.162134	0.211797	0.0698183	0.296058	-0.226239	0.0102231	0.0169663	-0.00674327	0.294721	0.129565	0.165156	0.081942	0.158131	-0.0761894				0.33512	0.414467	-0.0793475	0.140916	0.158961	-0.0180449		0.18935	0.337082	-0.147731	0.132103	0.148167	-0.0160648	0.205015	0.246772	-0.0417567
ENSG00000145782	chr5	115177056	115179055	ATG12	9140	13	0.0508599	0.066405	0.0277062	0.0387114	-0.0110052	0.0353054	0.035712	-0.000406585	0.0294136	0.0621504	-0.0327369	0.0524984	0.113584	-0.0610858				0.0514886	0.0568092	-0.00532053	0.0956648	0.0691955	0.0264693		0.0521129	0.0499581	0.00215479	0.0665216	0.109237	-0.0427154	0.0470278	0.0622875	-0.0152597
ENSG00000235280	chr13	113622639	113624638	MCF2L-AS1	NA	13	0.0443425	0.0578943	0.01837	0.0633186	-0.0449486	0.0393689	0.0501025	-0.0107336	0.0394856	0.0722696	-0.032784	0.101204	0.133576	-0.0323726				0.0682764	0.0544432	0.0138332	0.0352066	0.0487855	-0.0135789		0.039357	0.0556255	-0.0162684	0.0247319	0.0185857	0.00614628	0.0330821	0.0243414	0.00874076
ENSG00000123191	chr13	52585131	52587130	ATP7B	540	18	0.0209739	0.02738	0.0155683	0.0204354	-0.00486719	0.0351252	0.0414628	-0.00633759	0.0170933	0.0326343	-0.0155409	0.0191057	0.0334107	-0.014305				0.0267321	0.0260649	0.00066719	0.017437	0.0288219	-0.0113849		0.0215906	0.0276639	-0.00607325	0.0197975	0.0162388	0.00355867	0.0163159	0.0196878	-0.00337191
ENSG00000253710	chr13	52585034	52587033	ALG11	440138	18	0.0209739	0.02738	0.0155683	0.0204354	-0.00486719	0.0351252	0.0414628	-0.00633759	0.0170933	0.0326343	-0.0155409	0.0191057	0.0334107	-0.014305				0.0267321	0.0260649	0.00066719	0.017437	0.0288219	-0.0113849		0.0215906	0.0276639	-0.00607325	0.0197975	0.0162388	0.00355867	0.0163159	0.0196878	-0.00337191
ENSG00000099840	chr19	2094880	2096879	IZUMO4	113177	15	0.0357273	0.0466394	0.0267417	0.0444303	-0.0176886	0.0334888	0.0368283	-0.00333951	0.0239241	0.105766	-0.081842	0.0294069	0.0377493	-0.00834247	0.0589762	0.054366	0.0046102	0.0368056	0.0378464	-0.00104078	0.0296172	0.0278151	0.00180214	0.0657235	0.0332789	0.0611859	-0.027907	0.0289425	0.0381902	-0.00924765	0.0260953	0.0222165	0.00387877
ENSG00000177144	chr1	145139070	145141069	NUDT4P1	NA	2	0.0455081	0.0594003	0.0223083	0.0303743	-0.008066	0.105868	0.116969	-0.0111009	0.0145343	0.0346133	-0.020079	0.0870766	0.0505497	0.0365269				0.0206969	0.0233142	-0.00261725	0.0351569	0.028445	0.00671195		0.0480942	0.0523094	-0.00421512	0.0458504	0.0689107	-0.0230603	0.029988	0.129117	-0.0991293
ENSG00000091409	chr2	173290582	173292581	ITGA6	3655	15	0.0507871	0.0662585	0.0140481	0.0286045	-0.0145564	0.072026	0.0826862	-0.0106602	0.074562	0.112705	-0.0381427	0.0185309	0.0675221	-0.0489912				0.0547287	0.0636188	-0.00889004	0.070989	0.0808103	-0.00982126		0.0569158	0.0874201	-0.0305044	0.0421544	0.0340547	0.00809973	0.0531292	0.0389052	0.0142241
ENSG00000160336	chr19	53933727	53935726	ZNF761	NA	4	0.078094	0.101829	0.0201027	0.033282	-0.0131793	0.0714091	0.115987	-0.0445783	0.155971	0.0516279	0.104343	0.03778	0.145419	-0.107639				0.216241	0.240259	-0.0240186	0.0326355	0.0584633	-0.0258278		0.100524	0.112164	-0.0116403	0.0289392	0.0242639	0.00467534	0.0392432	0.134996	-0.0957526
ENSG00000241015	chr19	53933737	53935736	TPM3P9	147804	4	0.078094	0.101829	0.0201027	0.033282	-0.0131793	0.0714091	0.115987	-0.0445783	0.155971	0.0516279	0.104343	0.03778	0.145419	-0.107639				0.216241	0.240259	-0.0240186	0.0326355	0.0584633	-0.0258278		0.100524	0.112164	-0.0116403	0.0289392	0.0242639	0.00467534	0.0392432	0.134996	-0.0957526
ENSG00000181894	chr19	58665978	58667977	ZNF329	79673	8	0.0756496	0.0986374	0.0549115	0.170937	-0.116025	0.0945501	0.0707155	0.0238346	0.072706	0.0731128	-0.000406803	0.137418	0.2039	-0.0664822				0.164959	0.0894705	0.0754886	0.0255749	0.100828	-0.0752531		0.0286738	0.0462099	-0.017536	0.0752821	0.101922	-0.0266401	0.0267708	0.0306408	-0.00386993
ENSG00000168395	chr2	242639950	242641949	ING5	84289	9	0.0128359	0.0167291	0.0118008	0.0144224	-0.00262163	0.0121135	0.0145861	-0.00247263	0.0109449	0.0276139	-0.016669	0.0128886	0.0162715	-0.00338299				0.0152091	0.0156228	-0.000413657	0.0133988	0.0147398	-0.00134099		0.011809	0.0214514	-0.00964247	0.0153756	0.0131038	0.00227187	0.0119828	0.0127503	-0.000767546
ENSG00000125817	chr20	3766838	3768837	CENPB	1059	6	0.0291122	0.0379391	0.017084	0.0249479	-0.00786394	0.0830014	0.0933166	-0.0103152	0.01584	0.0421412	-0.0263012	0.0189679	0.0235204	-0.00455256				0.04237	0.0512619	-0.00889192	0.0211383	0.0225242	-0.00138594		0.0210716	0.0334632	-0.0123916	0.0193887	0.0337324	-0.0143438	0.0231478	0.0165439	0.00660397
ENSG00000196812	chr6	28090838	28092837	ZSCAN16	80345	7	0.199706	0.260216	0.0150443	0.0413434	-0.0262991	0.069849	0.0301226	0.0397264	0.18447	0.0547442	0.129726	0.401959	0.46761	-0.0656506				0.0975325	0.0257734	0.0717591	0.0512645	0.0285658	0.0226988		0.149516	0.377363	-0.227848	0.467786	0.413807	0.0539789	0.359932	0.902611	-0.542679
ENSG00000207269	chr5	100067262	100069261	RN7SKP62	NA	3	0.041675	0.0542789	0.0227992	0.0318935	-0.00909432	0.0342408	0.0459783	-0.0117374	0.0388625	0.06858	-0.0297175	0.0327892	0.0648892	-0.0321				0.0640308	0.0821875	-0.0181567	0.0419664	0.0295367	0.0124296		0.0381208	0.0425153	-0.00439444	0.0470874	0.0650937	-0.0180063	0.0551782	0.057836	-0.00265776
ENSG00000117020	chr1	244013882	244015881	AKT3	10000	6	0.0493444	0.0642231	0.0215522	0.0238657	-0.0023135	0.263732	0.332419	-0.0686872	0.0202607	0.0411655	-0.0209048	0.0205561	0.0314098	-0.0108537				0.0267553	0.02926	-0.00250473	0.0242671	0.0252854	-0.00101832		0.0219973	0.0377397	-0.0157425	0.0231886	0.0235353	-0.000346637	0.0217902	0.0333273	-0.0115371
ENSG00000157542	chr21	39288250	39290249	KCNJ6	3763	10	0.251132	0.326722	0.204931	0.372884	-0.167954	0.488449	0.552651	-0.0642022	0.237822	0.164637	0.0731849	0.242772	0.249641	-0.0068694				0.372266	0.741259	-0.368993	0.123375	0.144085	-0.0207106		0.232174	0.272339	-0.0401651	0.240016	0.334764	-0.0947476	0.118382	0.108236	0.0101465
ENSG00000104774	chr19	12777057	12779056	MAN2B1	4125	18	0.0479175	0.0623279	0.0481622	0.029066	0.0190962	0.0283273	0.0302982	-0.00197098	0.0977834	0.0455568	0.0522266	0.0402227	0.0413718	-0.00114909				0.0876602	0.270381	-0.182721	0.0437611	0.0335145	0.0102466		0.030358	0.0372757	-0.0069177	0.0276414	0.0304008	-0.00275937	0.0273411	0.043086	-0.0157449
ENSG00000165078	chr8	68658121	68660120	CPA6	57094	6	0.207287	0.269488	0.177547	0.159423	0.018124	0.302353	0.32799	-0.0256379	0.233357	0.274321	-0.0409644	0.192923	0.203812	-0.0108885				0.191492	0.256923	-0.0654309	0.179453	0.196126	-0.016673		0.190584	0.229674	-0.03909	0.203495	0.268484	-0.0649891	0.194376	0.508638	-0.314262
ENSG00000196696	chr16	70099352	70101351	PDXDC2P	283970	1	0.0200417	0.0260533	0.0141901	0.0164271	-0.002237	0.011042	0.0167972	-0.00575524	0.0183764	0.0149424	0.00343402	0.0141717	0.0138283	0.000343431	0.0354546	0.0312003	0.0042543	0.0231959	0.0254913	-0.00229544	0.0172491	0.0152213	0.00202783	0.0339559	0.0238083	0.0953661	-0.0715578	0.014805	0.0144849	0.00032014	0.0142102	0.0167743	-0.00256414
ENSG00000115353	chr2	75426327	75428326	TACR1	6869	18	0.165747	0.215437	0.116936	0.127815	-0.0108789	0.732338	0.74412	-0.0117816	0.0705641	0.0369693	0.0335947	0.0351662	0.0515583	-0.0163921				0.333454	0.628807	-0.295354	0.0590448	0.0862228	-0.0271779		0.0780891	0.190592	-0.112503	0.0422755	0.0482788	-0.00600333	0.0238592	0.0245738	-0.00071469
ENSG00000119686	chr14	76043460	76045459	FLVCR2	55640	9	0.148002	0.192368	0.085962	0.106512	-0.0205503	0.193358	0.189285	0.00407323	0.139356	0.178521	-0.0391651	0.134357	0.169966	-0.0356091	0.116283	0.130134	-0.0138501	0.183893	0.185142	-0.00124963	0.167358	0.187052	-0.0196941	0.150368	0.185789	0.321804	-0.136015	0.170669	0.143024	0.0276443	0.100635	0.312237	-0.211602
ENSG00000187556	chr19	13971377	13973376	NANOS3	342977	1	0.00576495	0.0074869	0.0052346	0.00863102	-0.00339642	0.00730586	0.00613353	0.00117233	0.00528983	0.00744238	-0.00215255	0.00612884	0.00542378	0.000705054				0.00406379	0.00854382	-0.00448003	0.00652432	0.0141396	-0.00761526		0.00503662	0.00560283	-0.00056621	0.00615697	0.00482574	0.00133123	0.00614373	0.00663939	-0.000495657
ENSG00000243063	chr2	89278101	89280100	IGKV3-7	NA	1	0.398859	0.517574	0.0669006	0.243422	-0.176521	0.11238	0.2197	-0.10732	0.517516	0.674631	-0.157115	0.494865	0.430197	0.0646675				0.720692	0.871341	-0.150649	0.524683	0.691044	-0.166361		0.408214	0.741606	-0.333392	0.400642	0.417731	-0.0170887	0.343837	0.368493	-0.0246568
ENSG00000161270	chr19	36359690	36361689	NPHS1	4868	6	0.213845	0.277282	0.161404	0.190924	-0.0295196	0.47796	0.564968	-0.0870086	0.413343	0.194946	0.218397	0.15009	0.388826	-0.238736				0.600611	0.727368	-0.126757	0.0288394	0.149633	-0.120794		0.0276672	0.186237	-0.15857	0.0215076	0.0656993	-0.0441917	0.0431812	0.0269362	0.0162449
ENSG00000178409	chr6	107435974	107437973	BEND3	57673	7	0.0178159	0.0230982	0.0161225	0.0201272	-0.00400473	0.0149315	0.0223738	-0.00744222	0.0151519	0.0486299	-0.033478	0.0152079	0.0233493	-0.00814145				0.0219908	0.0229919	-0.00100105	0.017154	0.014665	0.00248908		0.0188528	0.0204998	-0.00164701	0.0203995	0.0192659	0.00113365	0.0205323	0.0159807	0.00455165
ENSG00000259699	chr15	89679227	89681226	HMGB1P8	NA	1	0.302529	0.39209	0.426559	0.282242	0.144317	0.897862	0.907495	-0.0096327	0.0850958	0.514447	-0.429352	0.179316	0.214462	-0.0351462				0.280564	0.349187	-0.0686239	0.0865118	0.134535	-0.048023		0.19183	0.334449	-0.142619	0.369115	0.418074	-0.0489586	0.20591	0.373918	-0.168009
ENSG00000115042	chr2	96066969	96068968	FAHD2A	51011	8	0.0159624	0.020663	0.0146763	0.0163429	-0.00166664	0.0151686	0.0189028	-0.00373422	0.015336	0.0439922	-0.0286562	0.014042	0.0192073	-0.00516531				0.0224004	0.0217258	0.000674605	0.0126245	0.0183169	-0.00569242		0.0133628	0.0178895	-0.00452674	0.0242232	0.015107	0.00911611	0.0118284	0.0144824	-0.00265396
ENSG00000010810	chr6	112194156	112196155	FYN	2534	12	0.0251437	0.0325463	0.0218818	0.0272933	-0.0054115	0.0227571	0.0272634	-0.00450626	0.0225306	0.0356615	-0.013131	0.0226375	0.0289017	-0.00626419				0.0334226	0.0712392	-0.0378166	0.024958	0.0244758	0.00048213		0.0299289	0.0332253	-0.00329643	0.0269264	0.0211347	0.00579165	0.0212506	0.023722	-0.00247144
ENSG00000131653	chr16	2204199	2206198	TRAF7	84231	14	0.032829	0.0424897	0.016475	0.0269609	-0.0104859	0.0412978	0.0545421	-0.0132444	0.0239754	0.0563317	-0.0323563	0.0252358	0.03327	-0.00803421				0.074184	0.0842217	-0.0100376	0.0332977	0.0338466	-0.000548978		0.0253573	0.0473383	-0.021981	0.0203289	0.0218071	-0.00147817	0.0353092	0.0240884	0.0112208
ENSG00000162365	chr1	47601607	47603606	CYP4A22	1579;284541	1	0.498116	0.644471	0.677338	0.766606	-0.0892684	0.667194	0.714812	-0.0476175	0.875401	0.933399	-0.0579974	0.220983	0.295686	-0.0747031				0.639739	0.902638	-0.262899	0.866333	0.698556	0.167777		0.218121	0.720059	-0.501938	0.109218	0.652979	-0.54376	0.208717	0.115507	0.0932102
ENSG00000180592	chr10	21814112	21816111	SKIDA1	387640	14	0.0262872	0.0340095	0.016083	0.0227486	-0.00666564	0.0470147	0.0165942	0.0304205	0.0113053	0.0182072	-0.00690192	0.0396884	0.0226997	0.0169888				0.0268548	0.0484848	-0.02163	0.012463	0.0121205	0.000342457		0.0116451	0.0333413	-0.0216962	0.032311	0.0751203	-0.0428093	0.0392193	0.0567691	-0.0175498
ENSG00000227776	chr1	167487273	167489272	AKR1D1P1	NA	7	0.290762	0.376113	0.2527	0.343168	-0.0904685	0.315592	0.337886	-0.0222937	0.27091	0.663741	-0.39283	0.309211	0.366596	-0.0573846				0.269105	0.282592	-0.0134872	0.282758	0.324576	-0.0418185		0.314869	0.479502	-0.164633	0.29286	0.303297	-0.0104363	0.308848	0.283659	0.0251891
ENSG00000175097	chr11	36619330	36621329	RAG2	5897	4	0.441243	0.570763	0.0923653	0.397142	-0.304777	0.476127	0.538793	-0.0626661	0.415595	0.848259	-0.432664	0.401845	0.430418	-0.0285734				0.409878	0.421667	-0.0117886	0.803033	0.860245	-0.0572119		0.456613	0.798026	-0.341413	0.443757	0.439391	0.00436614	0.471977	0.402924	0.0690529
ENSG00000185551	chr15	96867667	96869666	NR2F2	7026	10	0.268569	0.347293	0.174221	0.243936	-0.0697149	0.700484	0.716418	-0.0159337	0.343332	0.0986094	0.244723	0.163428	0.346584	-0.183155				0.578862	0.882151	-0.30329	0.0430808	0.0700956	-0.0270148		0.0315068	0.266454	-0.234947	0.20995	0.27579	-0.0658399	0.172251	0.225601	-0.0533495
ENSG00000225745	chr21	42558216	42560215	PLAC4	NA	3	0.311979	0.403262	0.290338	0.401088	-0.11075	0.290713	0.366829	-0.0761156	0.299699	0.71456	-0.414861	0.340056	0.397311	-0.0572546				0.297396	0.284472	0.0129245	0.295633	0.326702	-0.0310686		0.33343	0.520975	-0.187545	0.328843	0.29588	0.032963	0.331703	0.321541	0.0101624
ENSG00000222238	chr10	103065786	103067785	RNU2-43P	NA	2	0.516859	0.667863	0.396332	0.848757	-0.452426	0.632313	0.604488	0.0278245	0.376507	0.726942	-0.350435	0.716811	0.732516	-0.0157051				0.608664	0.904207	-0.295543	0.332888	0.413992	-0.0811039		0.724023	0.589542	0.13448	0.397801	0.580741	-0.18294	0.466392	0.609582	-0.14319
ENSG00000211840	chr14	22956976	22958975	TRAJ49	NA	4	0.503378	0.650035	0.186026	0.407699	-0.221673	0.795468	0.796276	-0.000808004	0.627603	0.802845	-0.175242	0.643845	0.827698	-0.183854				0.689407	0.851861	-0.162455	0.322565	0.570427	-0.247862		0.371429	0.827151	-0.455722	0.686791	0.3983	0.28849	0.207273	0.368061	-0.160788
ENSG00000211841	chr14	22957979	22959978	TRAJ48	NA	4	0.503378	0.650035	0.186026	0.407699	-0.221673	0.795468	0.796276	-0.000808004	0.627603	0.802845	-0.175242	0.643845	0.827698	-0.183854				0.689407	0.851861	-0.162455	0.322565	0.570427	-0.247862		0.371429	0.827151	-0.455722	0.686791	0.3983	0.28849	0.207273	0.368061	-0.160788
ENSG00000114541	chr3	69591235	69593234	FRMD4B	23150	6	0.328339	0.423887	0.0202095	0.161243	-0.141033	0.751042	0.767502	-0.0164608	0.251475	0.0671554	0.184319	0.37224	0.656281	-0.28404	0.111274	0.19883	-0.0875553	0.782625	0.89021	-0.107585	0.0451319	0.25897	-0.213838	0.692824	0.298491	0.424615	-0.126124	0.17612	0.371156	-0.195036	0.110301	0.442903	-0.332602
ENSG00000103528	chr16	19177793	19179792	SYT17	51760	7	0.315174	0.406744	0.0815601	0.285765	-0.204205	0.799238	0.809965	-0.0107275	0.538542	0.185382	0.35316	0.244754	0.528878	-0.284124				0.73496	0.90231	-0.167349	0.0946403	0.262894	-0.168254		0.185381	0.407498	-0.222117	0.124857	0.165744	-0.0408861	0.0326311	0.112265	-0.0796334
ENSG00000103111	chr16	77223232	77225231	MON1B	22879	11	0.014267	0.0184108	0.00817384	0.0329301	-0.0247562	0.0402258	0.0345331	0.00569271	0.0106593	0.011227	-0.000567684	0.01881	0.00956486	0.00924516				0.0113494	0.0106072	0.000742277	0.0114553	0.0398062	-0.028351		0.00967007	0.0100585	-0.000388471	0.00870904	0.00907401	-0.000364972	0.00935022	0.00789601	0.00145421
ENSG00000168397	chr2	242575128	242577127	ATG4B	23192	10	0.0140233	0.0180948	0.0128978	0.0165801	-0.00368233	0.0164317	0.017033	-0.000601274	0.0112781	0.0321112	-0.0208331	0.0139732	0.0171384	-0.00316518				0.0169798	0.0175387	-0.000558904	0.0118467	0.0153867	-0.00353998		0.0135023	0.0195987	-0.00609646	0.0145058	0.0124236	0.00208217	0.0147945	0.0150431	-0.000248641
ENSG00000076382	chr17	26925798	26927797	SPAG5	10615	15	0.0214539	0.0276824	0.0137826	0.0167457	-0.00296309	0.0278967	0.0273007	0.000596002	0.0219262	0.0191841	0.00274207	0.0156483	0.0237609	-0.00811251				0.0459047	0.0936146	-0.0477099	0.0150102	0.0157104	-0.000700159		0.0200082	0.0207047	-0.000696528	0.0179832	0.0153734	0.00260977	0.0149247	0.0167472	-0.00182249
ENSG00000108278	chr17	34840973	34842972	ZNHIT3	9326	14	0.0651411	0.0839872	0.0580805	0.120733	-0.0626521	0.100414	0.125965	-0.0255511	0.0281057	0.0401492	-0.0120436	0.0350344	0.0334326	0.00160186				0.100073	0.154391	-0.0543177	0.0418905	0.0294251	0.0124653		0.068592	0.101099	-0.0325068	0.0486739	0.0411763	0.00749755	0.105406	0.109514	-0.00410818
ENSG00000273484	chr8	21653472	21655471	OR6R2P	NA	1	0.349225	0.450118	0.332405	0.39417	-0.0617643	0.137005	0.391961	-0.254956	0.402556	0.489281	-0.0867254	0.168689	0.225258	-0.0565688				0.536207	0.792287	-0.25608	0.60925	0.662069	-0.0528197		0.329346	0.389325	-0.0599791	0.33634	0.499787	-0.163447	0.291231	0.206924	0.0843072
ENSG00000105991	chr7	27135116	27137115	HOXA1	3198	15	0.197292	0.254271	0.0752779	0.314025	-0.238747	0.338522	0.344948	-0.00642605	0.555024	0.148023	0.407001	0.206828	0.471014	-0.264186				0.157615	0.178709	-0.0210943	0.0727326	0.153113	-0.0803801		0.230948	0.349703	-0.118754	0.0343928	0.133967	-0.0995741	0.104285	0.19494	-0.0906544
ENSG00000121057	chr17	55160953	55162952	AKAP1	8165	10	0.0180281	0.0232315	0.0151818	0.0194951	-0.00431323	0.0188767	0.0201775	-0.00130086	0.0178329	0.0423962	-0.0245633	0.016788	0.0239438	-0.00715576				0.0223303	0.0201127	0.00221759	0.0169341	0.0183576	-0.00142354		0.0200292	0.0252808	-0.00525155	0.0180133	0.0171838	0.000829521	0.0162666	0.0221356	-0.00586903
ENSG00000269516	chr19	15673385	15675384	CYP4F23P	NA	1	0.383453	0.493924	0.0448538	0.331117	-0.286263	0.116929	0.254571	-0.137642	0.324323	0.313187	0.0111354	0.802876	0.753702	0.0491739				0.887605	0.920423	-0.0328176	0.421447	0.404855	0.016592		0.0910138	0.512608	-0.421594	0.381337	0.289525	0.0918121	0.380689	0.665327	-0.284637
ENSG00000243444	chr9	112401568	112403567	PALM2	114299	9	0.238086	0.30666	0.0875006	0.256552	-0.169052	0.702064	0.696839	0.00522424	0.223222	0.0914173	0.131805	0.188825	0.465334	-0.276509				0.508627	0.604148	-0.0955217	0.0530774	0.0626202	-0.00954278		0.294586	0.378906	-0.0843199	0.0550533	0.0462515	0.00880181	0.0298152	0.157873	-0.128058
ENSG00000166394	chr11	7697954	7699953	CYB5R2	51700	2	0.38374	0.494075	0.322113	0.554416	-0.232303	0.506919	0.498146	0.00877294	0.259591	0.636952	-0.377361	0.499148	0.498441	0.000707417	0.0608745	0.0487838	0.0120907	0.546771	0.825292	-0.278521	0.499302	0.502119	-0.00281705	0.120783	0.492696	0.571559	-0.0788625	0.485552	0.493214	-0.00766164	0.427392	0.311822	0.115569
ENSG00000249421	chr5	128795883	128797882	ADAMTS19-AS1	NA	15	0.0913987	0.11766	0.00935707	0.0153087	-0.00595162	0.664412	0.653723	0.0106883	0.0118304	0.0189855	-0.00715513	0.0294009	0.012412	0.0169889				0.0196574	0.0240973	-0.00443991	0.0297769	0.0458523	-0.0160754		0.0329859	0.265198	-0.232212	0.0133341	0.0102307	0.00310334	0.0118341	0.0131329	-0.00129879
ENSG00000135775	chr1	230776735	230778734	COG2	22796	13	0.148697	0.191408	0.097963	0.144195	-0.0462324	0.256617	0.268211	-0.0115945	0.16812	0.090521	0.0775994	0.0975932	0.230716	-0.133123	0.071074	0.14011	-0.0690358	0.312104	0.342768	-0.0306638	0.201948	0.250287	-0.0483388	0.18297	0.0634051	0.126137	-0.0627322	0.0774142	0.125234	-0.04782	0.106456	0.195903	-0.0894472
ENSG00000106537	chr7	16791660	16793659	TSPAN13	27075	9	0.0276132	0.0355421	0.0196275	0.0249442	-0.00531669	0.0573975	0.0618025	-0.00440502	0.0222764	0.0452796	-0.0230033	0.0219756	0.0279448	-0.00596923				0.0367668	0.057015	-0.0202482	0.0215949	0.0214605	0.000134416		0.0274658	0.0266852	0.000780615	0.0222478	0.0325971	-0.0103493	0.0191666	0.0221498	-0.00298316
ENSG00000249861	chr19	40145034	40147033	LGALS16	148003	1	0.412305	0.530657	0.372267	0.460966	-0.0886987	0.867347	0.779889	0.0874586	0.102325	0.538357	-0.436032	0.475574	0.529482	-0.0539075				0.360463	0.938792	-0.578328	0.837924	0.481776	0.356148		0.228718	0.510676	-0.281958	0.216156	0.428861	-0.212705	0.249968	0.107113	0.142855
ENSG00000091164	chr18	54318332	54320331	TXNL1	9352	9	0.0141893	0.0182613	0.0103635	0.0161321	-0.00576859	0.011679	0.0131811	-0.00150208	0.0127587	0.0267924	-0.0140336	0.015429	0.0202847	-0.00485573				0.0226807	0.034404	-0.0117234	0.0147876	0.0105424	0.00424522		0.0170607	0.0224272	-0.00536647	0.011407	0.00899561	0.00241135	0.0115376	0.011592	-5.4454e-05
ENSG00000183586	chr1	152370553	152372552	HMGN3P1	NA	1	0.197188	0.253659	0.0539441	0.0976731	-0.0437291	0.0502844	0.280483	-0.230199	0.331219	0.252813	0.0784063	0.106452	0.0990795	0.00737238				0.371374	0.824642	-0.453267	0.0258603	0.0403893	-0.0145289		0.283378	0.475646	-0.192268	0.315285	0.143698	0.171587	0.236898	0.0685048	0.168394
ENSG00000206882	chr2	22561376	22563375	RNA5SP87	NA	1	0.342196	0.440188	0.460953	0.580092	-0.119139	0.094622	0.0960854	-0.00146339	0.0925178	0.733796	-0.641278	0.215215	0.58848	-0.373265				0.776772	0.949167	-0.172395	0.395773	0.0515208	0.344253		0.188373	0.435243	-0.24687	0.796929	0.494191	0.302738	0.0586048	0.033115	0.0254898
ENSG00000119938	chr10	93392312	93394311	PPP1R3C	5507	15	0.317504	0.408412	0.308354	0.385222	-0.0768679	0.736204	0.735185	0.00101919	0.350394	0.204401	0.145994	0.312694	0.593941	-0.281248	0.0884992	0.136859	-0.0483599	0.574489	0.787531	-0.213042	0.173954	0.457663	-0.283709	0.426117	0.172041	0.342241	-0.170201	0.161679	0.156018	0.00566107	0.188123	0.28506	-0.0969372
ENSG00000259248	chr15	63893289	63895288	USP3-AS1	100130855	8	0.150636	0.19375	0.143558	0.182294	-0.0387353	0.18555	0.194511	-0.00896092	0.131962	0.260066	-0.128104	0.139739	0.158278	-0.0185385				0.150138	0.263692	-0.113554	0.144482	0.161807	-0.0173256		0.159167	0.223236	-0.0640698	0.149518	0.133122	0.0163955	0.151609	0.166748	-0.0151388
ENSG00000089053	chr12	121837200	121839199	ANAPC5	51433	13	0.0168674	0.0216928	0.00986256	0.01416	-0.00429741	0.017927	0.0249909	-0.00706389	0.014607	0.0346893	-0.0200824	0.0132553	0.0199105	-0.00665518				0.0339512	0.0276054	0.00634578	0.0158138	0.0156422	0.000171666		0.0193503	0.0370058	-0.0176555	0.0140789	0.010654	0.00342487	0.0129604	0.0105777	0.00238275
ENSG00000083812	chr19	58976923	58978922	ZNF324	25799	12	0.0663394	0.0852983	0.043473	0.0852946	-0.0418217	0.0803602	0.122865	-0.0425047	0.0692908	0.135112	-0.0658208	0.0532168	0.0482325	0.00498428				0.117995	0.110862	0.0071327	0.0480378	0.0779591	-0.0299212		0.0598324	0.0815729	-0.0217406	0.0831878	0.070213	0.0129748	0.0416608	0.0355737	0.00608702
ENSG00000156171	chr1	111682339	111684338	DRAM2	128338	12	0.0356466	0.0458212	0.0144986	0.0193585	-0.00485993	0.103737	0.0515896	0.0521471	0.0181948	0.0439749	-0.0257801	0.0359323	0.0737553	-0.0378231				0.0557388	0.106735	-0.0509963	0.029286	0.0284722	0.000813791		0.0266695	0.0547138	-0.0280443	0.0190278	0.0141286	0.00489918	0.0177346	0.0196631	-0.00192849
ENSG00000206557	chr3	32858010	32860009	TRIM71	131405	12	0.190407	0.244736	0.0495903	0.104289	-0.0546984	0.554351	0.573893	-0.0195423	0.24906	0.0793605	0.169699	0.166521	0.364624	-0.198103				0.541374	0.662584	-0.12121	0.0234598	0.083774	-0.0603142		0.0789552	0.274745	-0.19579	0.0194962	0.0368199	-0.0173237	0.030856	0.0225361	0.00831995
ENSG00000146054	chr5	180631794	180633793	TRIM7	81786	13	0.0287612	0.0369651	0.0144434	0.0352913	-0.0208479	0.101298	0.116442	-0.0151442	0.018646	0.0229542	-0.0043082	0.0260522	0.0226354	0.00341685				0.0215633	0.0215786	-1.52949e-05	0.0206672	0.0422422	-0.021575		0.0223975	0.0403142	-0.0179167	0.0176146	0.0144912	0.00312341	0.016168	0.0167365	-0.000568423
ENSG00000186976	chr22	44207718	44209717	EFCAB6	64800	15	0.104496	0.134281	0.078117	0.158606	-0.0804894	0.104789	0.103893	0.000896854	0.0996922	0.101076	-0.00138379	0.105464	0.120321	-0.014858				0.117157	0.0874605	0.0296965	0.112781	0.104826	0.0079547		0.107595	0.294152	-0.186557	0.095314	0.159897	-0.0645827	0.119551	0.0783008	0.0412502
ENSG00000119705	chr14	78172914	78174913	SLIRP	81892	16	0.0436444	0.0560234	0.0158744	0.0232377	-0.00736332	0.0902517	0.109438	-0.0191863	0.0218273	0.0281688	-0.0063415	0.0528784	0.0927802	-0.0399019				0.131011	0.147687	-0.0166756	0.0222389	0.0188586	0.00338032		0.0219333	0.0516541	-0.0297208	0.0182848	0.0160573	0.00222744	0.0184994	0.0163285	0.00217094
ENSG00000226478	chr17	16649576	16651575	UPF3AP1	NA	1	0.366362	0.470127	0.0423712	0.410238	-0.367867	0.607258	0.636352	-0.029094	0.565303	0.423196	0.142107	0.194693	0.420428	-0.225734				0.763413	0.811916	-0.0485024	0.326402	0.49784	-0.171438		0.284643	0.427871	-0.143227	0.248163	0.392854	-0.14469	0.265008	0.210446	0.0545618
ENSG00000169607	chr2	113521755	113523754	CKAP2L	150468	12	0.0145629	0.0186832	0.0133717	0.0179128	-0.00454106	0.0100158	0.0172761	-0.00726029	0.0138291	0.0256952	-0.0118662	0.0150144	0.0164237	-0.00140922				0.0183158	0.0209865	-0.00267067	0.0147861	0.0137993	0.000986772		0.0163731	0.0190629	-0.00268977	0.0152987	0.0168026	-0.00150388	0.0140611	0.02019	-0.00612884
ENSG00000102753	chr13	50366558	50368557	KPNA3	3839	14	0.0162673	0.0208546	0.0127721	0.0197934	-0.00702132	0.016393	0.02055	-0.00415703	0.0203608	0.0343385	-0.0139776	0.0150675	0.0217211	-0.0066536				0.0199901	0.0205212	-0.000531153	0.0148289	0.0158539	-0.00102501		0.0168385	0.0213893	-0.00455078	0.0163623	0.0166069	-0.000244572	0.0137929	0.0169166	-0.00312375
ENSG00000124074	chr16	67700669	67702668	ENKD1	84080	11	0.0283527	0.0363398	0.019078	0.0216118	-0.00253377	0.0364341	0.0517821	-0.0153481	0.0161395	0.0293597	-0.0132203	0.0591773	0.0647759	-0.00559867				0.0309488	0.0487656	-0.0178167	0.0270213	0.026309	0.000712379		0.0206235	0.0247641	-0.0041406	0.0217797	0.0155309	0.00624882	0.0239722	0.0441588	-0.0201866
ENSG00000136870	chr9	104159655	104161654	ZNF189	7743	12	0.0181029	0.0231889	0.0118862	0.0141969	-0.00231072	0.0314847	0.030148	0.00133669	0.0182102	0.037753	-0.0195429	0.0162177	0.0155913	0.000626418				0.0218888	0.0272615	-0.00537264	0.0148896	0.0167283	-0.00183868		0.017103	0.0444473	-0.0273444	0.0153335	0.00927831	0.00605515	0.0159123	0.0132954	0.00261686
ENSG00000065978	chr1	43146598	43148597	YBX1	4904	13	0.0309506	0.0396323	0.0124057	0.0194523	-0.00704655	0.0259401	0.027174	-0.0012339	0.0353556	0.0424159	-0.00706036	0.0262901	0.0212087	0.00508137				0.0539875	0.068853	-0.0148655	0.0175899	0.0382969	-0.020707		0.0259385	0.0467631	-0.0208246	0.0428999	0.0320919	0.010808	0.0381483	0.0604351	-0.0222868
ENSG00000088876	chr20	2504849	2506848	ZNF343	79175	10	0.0532936	0.0682216	0.0225649	0.018934	0.00363088	0.0347699	0.0142467	0.0205232	0.0181952	0.021942	-0.00374683	0.0276677	0.0272273	0.000440409				0.119378	0.220685	-0.101307	0.0720852	0.080184	-0.00809881		0.0517563	0.0220509	0.0297054	0.0746579	0.126206	-0.0515478	0.0585672	0.0825181	-0.0239509
ENSG00000122043	chr13	30508542	30510541	LINC00544	440131	4	0.275619	0.352527	0.251938	0.306415	-0.0544761	0.322102	0.363109	-0.0410073	0.27014	0.398203	-0.128062	0.261434	0.307218	-0.0457837				0.320832	0.536383	-0.215551	0.261725	0.292868	-0.031143		0.308289	0.427132	-0.118842	0.236244	0.261565	-0.0253213	0.247869	0.279852	-0.0319829
ENSG00000132122	chr1	48937346	48939345	SPATA6	54558	13	0.321407	0.410999	0.422375	0.424307	-0.00193284	0.19395	0.239123	-0.0451732	0.200514	0.16797	0.0325444	0.577926	0.708632	-0.130706				0.448954	0.617739	-0.168784	0.120223	0.229144	-0.108921		0.489086	0.547342	-0.0582561	0.168281	0.257287	-0.0890054	0.271353	0.507449	-0.236097
ENSG00000237149	chr10	77159259	77161258	ZNF503-AS2	NA	11	0.149433	0.191034	0.0379338	0.0387988	-0.000864969	0.0264382	0.0271232	-0.000684965	0.489961	0.147283	0.342678	0.137105	0.428882	-0.291778				0.442905	0.702567	-0.259662	0.0462414	0.0337447	0.0124966		0.102468	0.263	-0.160532	0.0262172	0.0473272	-0.0211099	0.0356258	0.0305768	0.00504902
ENSG00000265444	chr17	29420944	29422943	MIR4733	100616266	17	0.0753778	0.096362	0.0836637	0.0825848	0.00107894	0.17782	0.175521	0.00229921	0.0621549	0.137982	-0.0758274	0.0972524	0.104062	-0.00680949	0.0569314	0.0560801	0.000851269	0.128119	0.184538	-0.0564189	0.0279061	0.0316741	-0.00376802	0.0555574	0.0600004	0.0857898	-0.0257894	0.0324772	0.0206148	0.0118624	0.0472723	0.0847733	-0.0375011
ENSG00000224962	chr3	166407475	166409474	PSAT1P4	NA	1	0.456168	0.582933	0.471077	0.72139	-0.250313	0.493655	0.595164	-0.101509	0.43717	0.723548	-0.286378	0.507467	0.516784	-0.00931646				0.923162	0.95638	-0.0332181	0.844829	0.858439	-0.0136107		0.167796	0.364897	-0.197101	0.129383	0.470463	-0.34108	0.130974	0.0393313	0.0916426
ENSG00000211697	chr7	38389124	38391123	TRGV5	NA	1	0.0317978	0.0406294	0.0124936	0.0313386	-0.018845	0.0352798	0.0434607	-0.00818091	0.0194668	0.0235168	-0.00404998	0.0329999	0.0463542	-0.0133544				0.087101	0.116703	-0.029602	0.0305232	0.0323955	-0.00187231		0.0241135	0.0203056	0.00380788	0.0256528	0.0298654	-0.00421262	0.0185498	0.021725	-0.00317516
ENSG00000162407	chr1	57110475	57112474	PPAP2B	8613	11	0.205905	0.263084	0.0192996	0.0306032	-0.0113037	0.755281	0.753014	0.00226633	0.438322	0.163332	0.27499	0.0308935	0.038696	-0.00780258				0.355965	0.731541	-0.375576	0.0273524	0.0619345	-0.0345821		0.172184	0.492886	-0.320702	0.0275772	0.0235038	0.00407345	0.02627	0.0722472	-0.0459773
ENSG00000090447	chr16	4322577	4324576	TFAP4	7023	13	0.0428659	0.0547622	0.0210628	0.0326995	-0.0116367	0.0741919	0.0805838	-0.00639193	0.0692116	0.0568877	0.0123239	0.0223206	0.0315426	-0.00922199				0.0731618	0.074744	-0.00158223	0.0288699	0.0618705	-0.0330005		0.0413803	0.061431	-0.0200506	0.028614	0.0379063	-0.00929224	0.0269797	0.0551948	-0.0282152
ENSG00000136603	chr3	170073966	170075965	SKIL	6498	10	0.0464725	0.0593515	0.0211989	0.0236969	-0.00249794	0.0478721	0.0343184	0.0135537	0.0237045	0.0236363	6.82243e-05	0.022412	0.0277725	-0.0053604				0.037954	0.0335302	0.00442376	0.0366003	0.058394	-0.0217937		0.0389137	0.0287102	0.0102035	0.123227	0.151997	-0.0287706	0.0663701	0.152108	-0.0857375
ENSG00000152558	chr11	102340616	102342615	TMEM123	114908	1	0.396417	0.506238	0.113876	0.314096	-0.20022	0.570601	0.608076	-0.0374755	0.106737	0.887483	-0.780747	0.910855	0.914015	-0.00316016				0.347846	0.0946348	0.253212	0.569796	0.655506	-0.0857098		0.506406	0.639683	-0.133277	0.156594	0.0755044	0.0810899	0.285039	0.367142	-0.0821035
ENSG00000131459	chr5	179779888	179781887	GFPT2	9945	8	0.143887	0.183713	0.0235224	0.0263637	-0.00284131	0.694201	0.673526	0.0206748	0.181166	0.0963236	0.0848428	0.0476689	0.312497	-0.264828	0.0684614	0.0693314	-0.000870021	0.300629	0.465907	-0.165277	0.0376514	0.0329565	0.00469493	0.138865	0.0310223	0.109005	-0.077983	0.0275753	0.0208442	0.00673111	0.0319877	0.0303737	0.00161401
ENSG00000231920	chr10	21461443	21463442	NEBL-AS1	100128511	14	0.176489	0.225297	0.0906942	0.349293	-0.258599	0.773202	0.778352	-0.00515019	0.224337	0.114321	0.110016	0.0945094	0.247773	-0.153264				0.211611	0.233169	-0.0215576	0.0302849	0.0358635	-0.00557864		0.0722957	0.113238	-0.0409423	0.0537396	0.0353399	0.0183997	0.0377292	0.120322	-0.082593
ENSG00000213228	chr17	58512858	58514857	RPL12P38	NA	2	0.0607462	0.0775164	0.0213435	0.0287437	-0.00740021	0.0334525	0.0412782	-0.00782567	0.0334564	0.0640168	-0.0305604	0.0478131	0.0311742	0.0166389				0.285508	0.260901	0.0246073	0.033873	0.0388624	-0.0049894		0.0413058	0.0880706	-0.0467648	0.0224387	0.0145792	0.0078595	0.0275254	0.130022	-0.102497
ENSG00000196712	chr17	29420445	29422444	NF1	4763;101930150	14	0.0927121	0.118304	0.0993153	0.0973543	0.00196102	0.212033	0.209097	0.00293604	0.0720972	0.162732	-0.0906353	0.113991	0.121154	-0.00716331				0.14937	0.219741	-0.0703704	0.030191	0.0347544	-0.00456335		0.0687155	0.100092	-0.0313769	0.0353066	0.0225412	0.0127654	0.0533894	0.0972719	-0.0438825
ENSG00000261614	chr16	31580297	31582296	YBX3P1	440359	7	0.129234	0.164763	0.100875	0.106346	-0.00547114	0.213259	0.206559	0.00670029	0.106221	0.130867	-0.0246466	0.116159	0.35395	-0.237792				0.122449	0.121565	0.000883804	0.0974715	0.088887	0.00858457		0.120534	0.118315	0.00221878	0.195701	0.250923	-0.0552225	0.09044	0.105456	-0.0150164
ENSG00000137135	chr9	35675364	35677363	ARHGEF39	84904	9	0.35381	0.450836	0.0814256	0.106693	-0.0252669	0.506707	0.507763	-0.00105624	0.49538	0.302317	0.193063	0.164278	0.299761	-0.135483				0.905965	0.873115	0.0328499	0.391771	0.52119	-0.129419		0.180455	0.390321	-0.209866	0.189592	0.229049	-0.0394573	0.268717	0.827313	-0.558596
ENSG00000267365	chr17	68165044	68167043	KCNJ2-AS1	400617	11	0.147075	0.187392	0.0197947	0.0650517	-0.045257	0.494142	0.559922	-0.0657795	0.376834	0.195546	0.181288	0.16116	0.260778	-0.0996185				0.125591	0.214251	-0.0886598	0.0725841	0.115147	-0.0425634		0.0283671	0.177951	-0.149584	0.0236771	0.0208272	0.00284981	0.0215233	0.0770532	-0.0555299
ENSG00000196226	chr6	26043386	26045385	HIST1H2BB	3018	9	0.118357	0.150801	0.0292389	0.0376229	-0.008384	0.273437	0.494356	-0.220919	0.051904	0.130042	-0.0781378	0.0748629	0.105566	-0.0307031	0.11162	0.105448	0.00617152	0.0722107	0.0420205	0.0301902	0.406902	0.416121	-0.00921862	0.149177	0.0437985	0.11378	-0.069981	0.0573553	0.0329552	0.0244001	0.0314183	0.0301009	0.00131737
ENSG00000211957	chr14	106845290	106847289	IGHV3-35	NA	3	0.590743	0.752655	0.349927	0.313712	0.0362152	0.727806	0.672128	0.055678	0.311444	0.867581	-0.556137	0.580948	0.598907	-0.0179588				0.930263	0.947396	-0.0171329	0.915631	0.901922	0.0137084		0.483331	0.931273	-0.447942	0.251557	0.697732	-0.446174	0.765776	0.843246	-0.0774701
ENSG00000165912	chr11	47207495	47209494	PACSIN3	29763	12	0.109304	0.139257	0.0273991	0.0561049	-0.0287058	0.425649	0.539655	-0.114006	0.125517	0.0682182	0.0572993	0.0554149	0.0997686	-0.0443537				0.155464	0.195956	-0.0404923	0.0679179	0.0404967	0.0274212		0.0518986	0.146104	-0.0942051	0.0398539	0.0343037	0.00555018	0.0346218	0.0727033	-0.0380815
ENSG00000157800	chr7	140103734	140105733	SLC37A3	84255	5	0.0378281	0.0481713	0.018115	0.030364	-0.012249	0.0830583	0.0547621	0.0282962	0.0158404	0.073188	-0.0573476	0.0283026	0.035604	-0.0073014				0.0408823	0.0967686	-0.0558863	0.0238759	0.0314288	-0.00755298		0.0363784	0.0671841	-0.0308058	0.0703158	0.0254225	0.0448933	0.0236841	0.0188193	0.0048648
ENSG00000103550	chr16	19729058	19731057	KNOP1	400506	16	0.029358	0.0373738	0.0172438	0.0271344	-0.00989064	0.0585767	0.049864	0.00871264	0.0274766	0.053953	-0.0264764	0.0249769	0.0291802	-0.00420328				0.0431215	0.0622231	-0.0191016	0.0263397	0.026198	0.000141774		0.0235657	0.0381248	-0.014559	0.0215696	0.0239852	-0.00241559	0.0213513	0.0257012	-0.00434989
ENSG00000228016	chr2	173600435	173602434	RAPGEF4-AS1	91149	8	0.230545	0.293474	0.0616347	0.0245926	0.0370421	0.853055	0.847483	0.00557216	0.102409	0.0407005	0.0617085	0.0508934	0.155261	-0.104367				0.508712	0.718378	-0.209666	0.134157	0.341254	-0.207097		0.0797104	0.233748	-0.154038	0.107142	0.0897376	0.0174047	0.17719	0.190108	-0.0129177
ENSG00000185070	chr14	85994988	85996987	FLRT2	23768;100506718	14	0.346309	0.440774	0.2494	0.451662	-0.202262	0.720114	0.755863	-0.0357491	0.351966	0.122918	0.229048	0.235086	0.58327	-0.348185				0.908441	0.894172	0.0142684	0.0577357	0.139936	-0.0822004		0.355924	0.473199	-0.117275	0.124314	0.369373	-0.245059	0.1138	0.176568	-0.0627679
ENSG00000188580	chr6	124123786	124125785	NKAIN2	154215	12	0.174151	0.221494	0.0394882	0.0541254	-0.0146372	0.601188	0.609291	-0.00810335	0.165878	0.0939487	0.0719291	0.0452272	0.261236	-0.216008				0.515508	0.39583	0.119678	0.038756	0.0546812	-0.0159252		0.0802667	0.425057	-0.34479	0.0427403	0.0342484	0.0084919	0.0383096	0.0650254	-0.0267158
ENSG00000213185	chr10	124638658	124640657	FAM24B	196792	16	0.114469	0.145586	0.181262	0.357637	-0.176375	0.0856691	0.0755519	0.0101172	0.0745638	0.153679	-0.0791154	0.157726	0.138098	0.0196281				0.0825287	0.0886075	-0.00607889	0.0649648	0.0765126	-0.0115478		0.0740636	0.13543	-0.061366	0.224683	0.212702	0.0119809	0.0847617	0.0720572	0.0127044
ENSG00000245848	chr19	33792971	33794970	CEBPA	1050	9	0.261635	0.332621	0.0676116	0.131076	-0.0634649	0.657813	0.661298	-0.00348507	0.337103	0.140631	0.196472	0.167638	0.568381	-0.400743				0.714216	0.623535	0.0906812	0.0733921	0.188412	-0.115019		0.233428	0.417877	-0.184449	0.0404267	0.0878685	-0.0474418	0.0630894	0.174514	-0.111425
ENSG00000166169	chr10	103347528	103349527	POLL	27343	13	0.327899	0.416773	0.28497	0.257276	0.0276941	0.336721	0.316533	0.0201877	0.208108	0.188777	0.0193305	0.322384	0.354843	-0.0324588	0.276566	0.411269	-0.134703	0.289181	0.34403	-0.0548489	0.327787	0.426908	-0.099121	0.182055	0.606497	0.561315	0.0451818	0.403223	0.531073	-0.127849	0.369397	0.775704	-0.406307
ENSG00000162409	chr1	57109495	57111494	PRKAA2	5563	12	0.255191	0.324339	0.0715505	0.0860551	-0.0145046	0.746192	0.765298	-0.0191067	0.443221	0.218641	0.22458	0.0931893	0.117801	-0.0246121				0.422654	0.75408	-0.331426	0.119412	0.175251	-0.055839		0.227239	0.543829	-0.31659	0.0872677	0.0930547	-0.00578704	0.0859946	0.165037	-0.0790428
ENSG00000131668	chr9	96717155	96719154	BARX1	56033	3	0.394779	0.501342	0.0718625	0.185779	-0.113916	0.885874	0.877941	0.00793214	0.530056	0.271444	0.258612	0.330462	0.619764	-0.289302				0.750672	0.944547	-0.193875	0.340894	0.585738	-0.244844		0.248881	0.343093	-0.0942124	0.206587	0.234207	-0.0276198	0.187723	0.449562	-0.261839
ENSG00000129003	chr15	62352173	62354172	VPS13C	54832	13	0.0170359	0.0216325	0.0156859	0.0198755	-0.00418962	0.0159517	0.0202779	-0.00432622	0.016609	0.0363197	-0.0197107	0.0163693	0.0206833	-0.00431395				0.0220444	0.0200796	0.00196474	0.0156854	0.0174001	-0.0017147		0.0185964	0.0247584	-0.00616193	0.0178888	0.0171339	0.000754834	0.0144919	0.0181636	-0.00367173
ENSG00000163516	chr2	220092979	220094978	ANKZF1	55139	19	0.0153921	0.0195414	0.0122808	0.0150022	-0.00272142	0.0143679	0.0193892	-0.00502133	0.0142737	0.0241626	-0.00988889	0.0165253	0.0387886	-0.0222633				0.019047	0.018072	0.000974929	0.0136773	0.0138279	-0.000150621		0.015417	0.0187837	-0.00336678	0.0153464	0.0139619	0.00138445	0.0175933	0.0138847	0.00370865
ENSG00000118007	chr3	136470721	136472720	STAG1	10274	10	0.0823079	0.104476	0.0721567	0.0645798	0.00757687	0.0881529	0.12309	-0.0349373	0.0538464	0.136145	-0.0822991	0.0519385	0.105703	-0.0537643				0.0590923	0.0671212	-0.00802891	0.0792911	0.0817403	-0.00244926		0.0932062	0.130332	-0.0371254	0.138953	0.136493	0.00245904	0.104134	0.095078	0.00905624
ENSG00000130768	chr1	28260004	28262003	SMPDL3B	27293	9	0.207456	0.263321	0.122268	0.128998	-0.00673029	0.20709	0.250499	-0.043409	0.14979	0.132035	0.0177548	0.13354	0.136111	-0.00257152				0.466738	0.771922	-0.305183	0.251307	0.212647	0.0386599		0.177667	0.147439	0.0302283	0.151676	0.145778	0.00589757	0.20703	0.44446	-0.237431
ENSG00000006459	chr7	139876336	139878335	KDM7A	80853	7	0.0366365	0.0464947	0.0214683	0.0384662	-0.0169979	0.0567816	0.0693865	-0.0126049	0.0321702	0.0654556	-0.0332854	0.031971	0.041527	-0.00955593				0.0513944	0.0558997	-0.00450529	0.0331401	0.0367479	-0.00360783		0.0385324	0.044734	-0.00620157	0.0346821	0.0319821	0.0027	0.0295889	0.0342535	-0.0046646
ENSG00000234890	chr2	159274967	159276966	HNRNPDLP2	NA	1	0.525655	0.667043	0.0665661	0.701868	-0.635302	0.0978232	0.102638	-0.00481513	0.061843	0.789297	-0.727454	0.589924	0.806795	-0.216871				0.785872	0.85744	-0.0715685	0.70338	0.693195	0.0101851		0.862473	0.660277	0.202197	0.84915	0.933896	-0.0847455	0.713861	0.457984	0.255877
ENSG00000100321	chr22	39744430	39746429	SYNGR1	9145	7	0.0302274	0.0383577	0.0187364	0.0233588	-0.00462249	0.0197164	0.0188338	0.000882597	0.0145255	0.0217541	-0.00722864	0.0191416	0.0203282	-0.00118663				0.0416985	0.0746036	-0.0329051	0.0165362	0.0387881	-0.0222519		0.0198711	0.0215133	-0.00164221	0.0960469	0.0175204	0.0785265	0.0257737	0.108519	-0.0827456
ENSG00000011028	chr17	60703262	60705261	MRC2	9902	11	0.13862	0.175785	0.105233	0.106431	-0.00119799	0.282639	0.279528	0.00311168	0.111401	0.102745	0.00865586	0.183056	0.148801	0.0342544	0.0609202	0.128935	-0.0680145	0.199944	0.409479	-0.209535	0.110602	0.108183	0.00241817	0.0571831	0.171368	0.166898	0.00446987	0.115522	0.150707	-0.0351853	0.126955	0.156142	-0.0291864
ENSG00000154122	chr5	14871388	14873387	ANKH	56172	14	0.0437875	0.0554968	0.0213977	0.031176	-0.00977825	0.062878	0.107741	-0.0448626	0.0579678	0.0740341	-0.0160663	0.0265357	0.0432126	-0.0166769				0.0395436	0.0366249	0.00291872	0.0347677	0.0290186	0.00574908		0.0312749	0.0687504	-0.0374755	0.0876919	0.0342633	0.0534285	0.0320298	0.0746503	-0.0426204
ENSG00000131697	chr1	6052034	6054033	NPHP4	261734	16	0.0209391	0.0265367	0.0146634	0.022418	-0.00775456	0.0210092	0.0223045	-0.00129528	0.0178747	0.0445075	-0.0266328	0.0187737	0.0387536	-0.0199799				0.0304865	0.0224832	0.00800334	0.0182819	0.0229404	-0.00465851		0.0218547	0.0259037	-0.00404906	0.0230063	0.0189135	0.00409287	0.0225014	0.020606	0.00189538
ENSG00000083642	chr13	33159064	33161063	PDS5B	23047	10	0.0724498	0.0918153	0.0185466	0.0428489	-0.0243023	0.10718	0.112438	-0.00525784	0.0241493	0.112858	-0.0887083	0.0902107	0.0880894	0.00212135	0.063392	0.0554629	0.0079291	0.115327	0.177436	-0.0621087	0.105391	0.0882732	0.017118	0.0590564	0.0560172	0.0675743	-0.0115571	0.0952155	0.0856258	0.00958969	0.0624611	0.087547	-0.0250859
ENSG00000164050	chr3	48471095	48473094	PLXNB1	5364	11	0.215004	0.272259	0.117906	0.127294	-0.00938755	0.211944	0.151226	0.0607177	0.162499	0.193253	-0.0307548	0.149627	0.176341	-0.0267145				0.308307	0.484293	-0.175986	0.249944	0.420408	-0.170463		0.235189	0.238859	-0.00367025	0.233609	0.222977	0.0106324	0.266009	0.435676	-0.169667
ENSG00000204524	chr19	57750473	57752472	ZNF805	390980	12	0.0844746	0.106951	0.0216698	0.030678	-0.0090082	0.147262	0.162944	-0.0156819	0.105148	0.0498785	0.0552698	0.051866	0.10974	-0.0578741				0.207492	0.209606	-0.00211462	0.117485	0.0944643	0.0230205		0.0597548	0.109095	-0.0493407	0.0239714	0.037781	-0.0138096	0.0256234	0.158372	-0.132749
ENSG00000215012	chr22	19841920	19843919	C22orf29	54584;79680	9	0.0162901	0.0206208	0.015684	0.0155837	0.000100296	0.0136873	0.02274	-0.00905273	0.0119934	0.0314486	-0.0194551	0.0121685	0.0136131	-0.00144454	0.0289684	0.0274724	0.00149596	0.014816	0.0146828	0.000133163	0.01446	0.0116297	0.00283027	0.0268393	0.012481	0.0268382	-0.0143572	0.0135656	0.0255014	-0.0119358	0.0145278	0.0166985	-0.00217073
ENSG00000172409	chr11	57414965	57416964	CLP1	10978	10	0.0583623	0.0738755	0.029302	0.0371599	-0.00785791	0.0404493	0.0433319	-0.00288263	0.0527564	0.0828159	-0.0300595	0.0458445	0.0394794	0.00636513	0.0578573	0.0509688	0.00688847	0.0707357	0.0546006	0.0161352	0.0502457	0.0875109	-0.0372652	0.0825834	0.054347	0.0767176	-0.0223706	0.0858208	0.0698871	0.0159337	0.0720436	0.196283	-0.12424
ENSG00000106031	chr7	27239226	27241225	HOXA13	3209	8	0.07439	0.0941606	0.0243499	0.0860896	-0.0617398	0.0763624	0.073077	0.00328544	0.0866774	0.0494335	0.0372439	0.0407309	0.0460607	-0.0053298				0.227527	0.252328	-0.0248012	0.0504124	0.0778813	-0.0274689		0.10075	0.197951	-0.0972006	0.0290031	0.0261308	0.00287232	0.0336967	0.038494	-0.00479731
ENSG00000246627	chr12	2799867	2801866	CACNA1C-AS1	100652846	14	0.0250977	0.0317601	0.0188045	0.0240404	-0.00523581	0.0357296	0.0413374	-0.00560774	0.0252281	0.035705	-0.010477	0.0195678	0.0471624	-0.0275946				0.052109	0.028057	0.0240519	0.017133	0.0190769	-0.00194388		0.0210854	0.0242949	-0.0032095	0.0182223	0.018777	-0.000554721	0.0179992	0.0473903	-0.0293911
ENSG00000230390	chr13	38058407	38060406	LINC01048	NA	1	0.115082	0.145631	0.0498103	0.050364	-0.000553754	0.0428438	0.0358567	0.00698711	0.0487194	0.115591	-0.0668717	0.0225998	0.0541712	-0.0315714				0.654528	0.879329	-0.2248	0.0945067	0.0460277	0.0484789		0.0523435	0.0456953	0.00664819	0.0347196	0.0534127	-0.0186931	0.0356687	0.0302278	0.00544088
ENSG00000165300	chr13	88323370	88325369	SLITRK5	26050	13	0.27724	0.350791	0.507579	0.508282	-0.000703441	0.482074	0.496876	-0.014802	0.419328	0.111499	0.307829	0.161032	0.417952	-0.256919				0.593532	0.682757	-0.0892243	0.0388954	0.0578034	-0.018908		0.131331	0.428928	-0.297597	0.110963	0.271268	-0.160305	0.0504205	0.181754	-0.131334
ENSG00000153879	chr19	33862736	33864735	CEBPG	1054	11	0.0860056	0.108811	0.0827201	0.0891224	-0.00640231	0.0441201	0.0454518	-0.00133169	0.0950072	0.0773375	0.0176697	0.0583624	0.177584	-0.119222	0.0850782	0.11694	-0.0318618	0.102909	0.248502	-0.145593	0.0795403	0.057243	0.0222973	0.11066	0.167584	0.153836	0.0137483	0.0911201	0.108834	-0.0177141	0.0289587	0.0132557	0.015703
ENSG00000253138	chr8	67102828	67104827	LINC00967	100505659	1	0.313843	0.396828	0.461295	0.612123	-0.150828	0.11	0.113574	-0.00357443	0.0311292	0.630235	-0.599106	0.104717	0.45995	-0.355233				0.83999	0.95873	-0.11874	0.9034	0.228806	0.674594		0.219014	0.477181	-0.258167	0.0573146	0.05989	-0.00257537	0.0977305	0.0309586	0.0667719
ENSG00000007944	chr6	16127856	16129855	MYLIP	29116	13	0.130249	0.16468	0.117089	0.11226	0.00482839	0.13624	0.153207	-0.0169666	0.158904	0.162945	-0.0040413	0.241226	0.483891	-0.242665	0.0453362	0.0488316	-0.00349539	0.168795	0.170335	-0.00154033	0.139791	0.138215	0.00157606	0.0474068	0.133876	0.156119	-0.0222427	0.126572	0.121691	0.00488118	0.117502	0.0993055	0.0181963
ENSG00000114735	chr3	50605083	50607082	HEMK1	51409	15	0.0405336	0.0512432	0.02002	0.0285616	-0.00854166	0.0333499	0.0333775	-2.75866e-05	0.0300209	0.0326586	-0.00263768	0.0247889	0.0366886	-0.0118996	0.0641052	0.0517897	0.0123155	0.0688583	0.201323	-0.132465	0.0275566	0.0264804	0.00107625	0.0781323	0.0321	0.0323682	-0.000268208	0.0473034	0.0413938	0.0059096	0.0196337	0.0277903	-0.0081566
ENSG00000215424	chr21	47647631	47649630	MCM3AP-AS1	114044;101928862	15	0.0355206	0.0448919	0.0196123	0.0373163	-0.017704	0.0741437	0.0584151	0.0157286	0.0425683	0.0734073	-0.030839	0.0285837	0.0395034	-0.0109197				0.0482162	0.0591301	-0.0109139	0.0251019	0.0364335	-0.0113316		0.030263	0.0589153	-0.0286523	0.0254454	0.0157826	0.00966281	0.0257511	0.0251233	0.000627841
ENSG00000184949	chr22	39052135	39054134	FAM227A	646851	17	0.0196463	0.0248279	0.0128529	0.0218061	-0.00895321	0.0210262	0.0190697	0.00195651	0.014691	0.0446292	-0.0299381	0.0181683	0.0245463	-0.00637799				0.0244691	0.0257654	-0.0012963	0.0223701	0.0196933	0.00267681		0.02114	0.0345919	-0.0134519	0.0186961	0.0101955	0.00850061	0.0234026	0.0231535	0.00024909
ENSG00000128951	chr15	48621708	48623707	DUT	1854	12	0.0554467	0.0700607	0.023557	0.0343893	-0.0108323	0.0952864	0.0937249	0.00156155	0.0809171	0.119657	-0.0387398	0.0717366	0.0519607	0.0197759	0.0413625	0.0423802	-0.00101775	0.0763506	0.0774519	-0.00110129	0.0551333	0.104739	-0.0496054	0.0404657	0.0475998	0.0940686	-0.0464688	0.0336322	0.0295218	0.00411041	0.0438727	0.0527136	-0.00884084
ENSG00000137842	chr15	43413977	43415976	TMEM62	80021	3	0.0423102	0.0534482	0.0121	0.0216139	-0.00951387	0.0252117	0.0418536	-0.0166419	0.0244749	0.0206005	0.00387433	0.0237507	0.0206203	0.00313044				0.130574	0.263439	-0.132865	0.0205624	0.0186795	0.00188291		0.0213872	0.0185277	0.00285951	0.103972	0.0522955	0.051677	0.0187583	0.0234037	-0.00464538
ENSG00000181856	chr17	7183486	7185485	SLC2A4	6517	17	0.0792772	0.100143	0.0322278	0.0341925	-0.00196476	0.0201576	0.0252301	-0.0050725	0.108443	0.0763102	0.0321333	0.0680292	0.177707	-0.109678				0.36465	0.429152	-0.0645014	0.0210211	0.0276614	-0.00664029		0.0260736	0.0644557	-0.0383822	0.0225076	0.0252934	-0.00278572	0.0503844	0.0412851	0.00909922
ENSG00000134759	chr18	33707907	33709906	ELP2	55250	20	0.022823	0.0288295	0.0178126	0.0236187	-0.00580603	0.0199785	0.0222487	-0.00227022	0.0191968	0.0503841	-0.0311872	0.0187907	0.0249921	-0.0062014	0.0394046	0.0424216	-0.00301705	0.0218567	0.0300142	-0.00815751	0.0165505	0.0172207	-0.000670197	0.038581	0.0188721	0.0282181	-0.00934598	0.0221671	0.0217245	0.000442616	0.0178423	0.027452	-0.00960971
ENSG00000154217	chr17	65372075	65374074	PITPNC1	26207	16	0.0351036	0.0443351	0.0403136	0.0270622	0.0132514	0.044225	0.0526258	-0.00840088	0.0209124	0.0608224	-0.03991	0.040852	0.0262271	0.0146248				0.0459056	0.0709074	-0.0250018	0.0200065	0.0206945	-0.000687963		0.0270658	0.0426707	-0.0156048	0.0497052	0.0441427	0.00556244	0.0269464	0.0538632	-0.0269168
ENSG00000013810	chr4	1721727	1723726	TACC3	10460	13	0.0199579	0.0252021	0.0167981	0.0235545	-0.00675639	0.0194337	0.0224236	-0.0029899	0.0205638	0.0409271	-0.0203632	0.0182425	0.0244013	-0.0061588				0.0251243	0.0262393	-0.00111504	0.0208764	0.0196726	0.00120372		0.0181997	0.0287435	-0.0105438	0.0216679	0.0211229	0.000544988	0.0187145	0.0197337	-0.00101927
ENSG00000181171	chr8	125052524	125054523	FER1L6-AS1	439941	1	0.226723	0.286275	0.00971203	0.0144439	-0.00473183	0.243518	0.363184	-0.119667	0.0494496	0.0366318	0.0128178	0.220702	0.405548	-0.184846				0.645455	0.923795	-0.27834	0.249098	0.375662	-0.126564		0.308504	0.0295355	0.278969	0.138385	0.0239599	0.114425	0.175679	0.403718	-0.228039
ENSG00000126353	chr17	38721225	38723224	CCR7	1236	3	0.0434845	0.0549014	0.0111274	0.0455058	-0.0343785	0.0516596	0.0466834	0.00497625	0.0211541	0.120263	-0.099109	0.0413653	0.0525603	-0.011195	0.0394122	0.031571	0.00784125	0.00635108	0.0120297	-0.00567859	0.0886137	0.0306631	0.0579506	0.123427	0.0417538	0.0814969	-0.0397431	0.0256964	0.0357697	-0.0100733	0.0277697	0.0924715	-0.0647018
ENSG00000013375	chr6	83903156	83905155	PGM3	5238	14	0.173107	0.21855	0.0860586	0.113511	-0.0274525	0.403171	0.421015	-0.017844	0.111566	0.107718	0.00384828	0.0910145	0.10013	-0.00911564	0.241322	0.298895	-0.0575732	0.301216	0.390729	-0.0895124	0.131664	0.182623	-0.0509599	0.178066	0.131994	0.1549	-0.0229055	0.0911134	0.163772	-0.0726585	0.136997	0.252211	-0.115214
ENSG00000179902	chr1	109655980	109657979	C1orf194	127003	12	0.0752435	0.0949837	0.0207594	0.0405595	-0.0198	0.428149	0.574541	-0.146392	0.0214564	0.0314555	-0.00999913	0.0237388	0.0660077	-0.0422689	0.039028	0.0373871	0.00164093	0.0943307	0.0588124	0.0355183	0.05262	0.0504839	0.0021361	0.0961899	0.0176708	0.0346081	-0.0169374	0.0162755	0.0166195	-0.000344009	0.0174599	0.0393624	-0.0219025
ENSG00000136122	chr13	73300561	73302560	BORA	79866	16	0.0155484	0.0196269	0.0154995	0.0189767	-0.0034772	0.0176571	0.0188065	-0.00114936	0.0146715	0.0287133	-0.0140418	0.0134503	0.0148748	-0.00142455				0.0175436	0.0201413	-0.00259767	0.0135002	0.0155038	-0.00200362		0.01723	0.0205879	-0.00335793	0.0158213	0.0178359	-0.00201464	0.0145624	0.0212018	-0.00663944
ENSG00000213179	chr17	65779369	65781368	RPL17P41	NA	2	0.0847505	0.106963	0.0498628	0.0967625	-0.0468996	0.103684	0.151504	-0.0478199	0.112042	0.1049	0.00714189	0.0626725	0.114821	-0.0521485				0.0922283	0.120379	-0.0281507	0.100582	0.0904256	0.0101565		0.0636922	0.133617	-0.0699247	0.12624	0.0772246	0.0490158	0.0517505	0.073033	-0.0212825
ENSG00000178343	chr4	42398356	42400355	SHISA3	152573	15	0.184612	0.23299	0.017055	0.0858557	-0.0688006	0.737994	0.733011	0.00498274	0.159864	0.062346	0.0975176	0.0376748	0.0344257	0.00324907				0.46492	0.423749	0.0411706	0.0536112	0.106099	-0.0524881		0.109481	0.424985	-0.315504	0.058189	0.0728453	-0.0146563	0.0227179	0.153597	-0.130879
ENSG00000253958	chr8	8557948	8559947	CLDN23	137075	8	0.131587	0.166043	0.0162592	0.0203981	-0.00413891	0.408289	0.619026	-0.210738	0.214076	0.111991	0.102086	0.0283866	0.170749	-0.142363				0.406755	0.432699	-0.0259438	0.0174371	0.0200786	-0.00264149		0.0530679	0.0834555	-0.0303876	0.0205032	0.0163839	0.00411927	0.0195044	0.0196058	-0.000101403
ENSG00000135316	chr6	86353011	86355010	SYNCRIP	10492	5	0.0172595	0.0217649	0.0120982	0.0187969	-0.00669873	0.0143341	0.0214096	-0.00707547	0.0151772	0.0341932	-0.0190159	0.0152748	0.0210656	-0.00579083				0.0217373	0.0241769	-0.00243965	0.0238362	0.0243146	-0.000478409		0.0179125	0.0202735	-0.002361	0.0195648	0.0139062	0.00565854	0.0154	0.0177471	-0.00234708
ENSG00000167216	chr18	44495955	44497954	KATNAL2	83473	7	0.0255133	0.032166	0.0114482	0.0153722	-0.00392402	0.0466726	0.051577	-0.00490434	0.0175905	0.0245679	-0.00697735	0.0184076	0.0263247	-0.00791713				0.0487943	0.0586365	-0.00984223	0.019629	0.0391145	-0.0194855		0.029297	0.0418601	-0.0125631	0.0181078	0.0125509	0.00555693	0.0196725	0.0194899	0.000182672
ENSG00000131669	chr9	95896071	95898070	NINJ1	4814	7	0.0742791	0.0936383	0.0222373	0.0562982	-0.0340609	0.0933295	0.0847611	0.00856836	0.0639479	0.144569	-0.0806207	0.0358882	0.0583085	-0.0224203				0.0763252	0.0928294	-0.0165042	0.118219	0.114249	0.00397001		0.110008	0.115783	-0.00577466	0.0701024	0.0589888	0.0111136	0.0784534	0.116958	-0.0385041
ENSG00000160223	chr21	45660350	45662349	ICOSLG	23308	8	0.05523	0.0696161	0.0190818	0.031035	-0.0119532	0.0230232	0.0260424	-0.00301928	0.0518678	0.0488397	0.00302805	0.0850374	0.116073	-0.0310358	0.0713438	0.149414	-0.07807	0.0560785	0.0606884	-0.00460987	0.054847	0.0657545	-0.0109076	0.0724418	0.104789	0.113505	-0.00871643	0.0255114	0.0191751	0.0063363	0.0435082	0.0656338	-0.0221256
ENSG00000170222	chr17	10599411	10601410	ADPRM	56985	14	0.0191756	0.0241677	0.0148362	0.0229914	-0.00815516	0.0155341	0.0187727	-0.00323862	0.0203807	0.0417555	-0.0213748	0.0207873	0.0219225	-0.00113522				0.024297	0.0249151	-0.000618106	0.0203293	0.0196672	0.000662118		0.0194674	0.0311552	-0.0116878	0.0195938	0.0175141	0.00207964	0.0173546	0.0188157	-0.0014611
ENSG00000223750	chr20	1688347	1690346	SIRPB3P	NA	1	0.413529	0.520978	0.061567	0.195954	-0.134387	0.823182	0.671215	0.151966	0.446819	0.649612	-0.202793	0.253838	0.388558	-0.134719				0.587794	0.933425	-0.345631	0.514143	0.644551	-0.130408		0.481812	0.78455	-0.302738	0.449399	0.341118	0.108282	0.103211	0.0798245	0.0233862
ENSG00000185900	chr8	42947158	42949157	POMK	84197	13	0.0317684	0.0400181	0.0126119	0.0154581	-0.00284613	0.0254568	0.0305578	-0.00510103	0.0165468	0.0223261	-0.00577928	0.0200666	0.0540008	-0.0339342				0.0612883	0.0457675	0.0155208	0.0455502	0.0416991	0.00385113		0.0639885	0.0859736	-0.0219851	0.0140884	0.0117929	0.00229553	0.0263182	0.0525874	-0.0262692
ENSG00000263572	chr6	6168067	6170066	MIR5683	100847034;102466866	1	0.694102	0.873732	0.900683	0.89708	0.00360299	0.897717	0.913373	-0.0156561	0.455705	0.724387	-0.268682	0.289811	0.632018	-0.342207	0.889153	0.894933	-0.00578019	0.690542	0.947101	-0.256559	0.674857	0.952579	-0.277722	0.792366	0.596152	0.874032	-0.27788	0.931017	0.934932	-0.00391424	0.517119	0.966882	-0.449762
ENSG00000137075	chr9	36487046	36489045	RNF38	152006	2	0.00614746	0.00773648	0.00738905	0.00631205	0.001077	0.00447002	0.00715212	-0.0026821	0.00584091	0.0105711	-0.00473015	0.00483772	0.00779533	-0.00295761				0.00671933	0.00849758	-0.00177825	0.00755069	0.00776164	-0.000210949		0.00712592	0.00782137	-0.000695458	0.00713821	0.00726937	-0.000131162	0.00425528	0.00644783	-0.00219255
ENSG00000184436	chr22	21355986	21357985	THAP7	80764	15	0.0142283	0.0179036	0.0131537	0.0170587	-0.00390504	0.014188	0.0159511	-0.00176313	0.0133665	0.0312808	-0.0179143	0.0144203	0.0157083	-0.00128802				0.0171069	0.017234	-0.000127131	0.0146535	0.0151333	-0.000479802		0.0138422	0.0173871	-0.00354484	0.0138099	0.0156297	-0.00181982	0.013514	0.0157494	-0.00223533
ENSG00000214553	chr17	37182030	37184029	LRRC37A11P	342666	4	0.16652	0.209418	0.0442809	0.0598185	-0.0155376	0.103424	0.115077	-0.0116534	0.466111	0.19243	0.273681	0.0698574	0.0761472	-0.00628978				0.346945	0.85535	-0.508405	0.172756	0.187416	-0.0146602		0.107431	0.12011	-0.012679	0.0745378	0.0585918	0.015946	0.113337	0.21982	-0.106484
ENSG00000225264	chr7	29724372	29726371	ZNRF2P2	646762	4	0.0947885	0.119133	0.0252894	0.0264588	-0.00116935	0.361926	0.363067	-0.00114128	0.0301307	0.030122	8.64543e-06	0.0382382	0.0293348	0.00890342				0.291515	0.3365	-0.0449847	0.0214318	0.0290998	-0.00766801		0.033922	0.215354	-0.181432	0.0231006	0.0183307	0.00476992	0.0275434	0.0239302	0.00361322
ENSG00000168874	chr2	85976967	85978966	ATOH8	84913	1	0.138369	0.17387	0.0494353	0.360257	-0.310822	0.139207	0.100978	0.0382284	0.0597823	0.399408	-0.339626	0.130613	0.161564	-0.0309502				0.31405	0.11752	0.19653	0.111462	0.0890984	0.0223634		0.256932	0.258939	-0.00200724	0.0585012	0.0194205	0.0390807	0.12534	0.0576435	0.067696
ENSG00000143156	chr1	169336706	169338705	NME7	29922	15	0.0164487	0.0206664	0.0121486	0.0200192	-0.00787059	0.0177197	0.0205023	-0.00278264	0.0143028	0.0200421	-0.00573932	0.0165541	0.0233553	-0.00680119				0.0209347	0.0383333	-0.0173986	0.0143717	0.014756	-0.000384271		0.0190823	0.0199275	-0.000845184	0.0151271	0.0128116	0.00231547	0.0177975	0.0162499	0.00154753
ENSG00000099365	chr16	31021450	31023449	STX1B	112755	10	0.165242	0.207563	0.0856105	0.129256	-0.0436455	0.178961	0.191142	-0.0121818	0.246293	0.155495	0.090798	0.183823	0.252457	-0.0686342				0.416681	0.578449	-0.161769	0.0889436	0.0983524	-0.00940882		0.131768	0.210358	-0.0785896	0.0698931	0.0687747	0.0011184	0.0852093	0.183782	-0.0985725
ENSG00000169252	chr5	148204656	148206655	ADRB2	154	11	0.130897	0.164379	0.061397	0.123611	-0.0622142	0.117784	0.128527	-0.010743	0.191925	0.103308	0.0886168	0.102588	0.336278	-0.23369				0.579721	0.621668	-0.0419469	0.028601	0.0421239	-0.0135229		0.0436902	0.059108	-0.0154179	0.027729	0.0288775	-0.00114857	0.024634	0.0359137	-0.0112796
ENSG00000240184	chr5	140854080	140856079	PCDHGC3	5098	11	0.216003	0.271228	0.110628	0.124378	-0.0137505	0.142228	0.121703	0.0205248	0.204635	0.126561	0.0780742	0.309991	0.426514	-0.116522	0.186043	0.210747	-0.024704	0.844525	0.921427	-0.0769023	0.160899	0.184547	-0.023648	0.139802	0.0948928	0.289071	-0.194178	0.077715	0.1634	-0.0856852	0.104673	0.143932	-0.0392598
ENSG00000140455	chr15	63795293	63797292	USP3	9960	17	0.0496596	0.0623483	0.0232958	0.0258683	-0.00257247	0.0324695	0.0259271	0.00654238	0.074531	0.0577581	0.0167729	0.0261019	0.0471522	-0.0210503				0.0935719	0.12846	-0.0348884	0.0282394	0.0330133	-0.00477395		0.0603585	0.0799771	-0.0196186	0.0775276	0.0879189	-0.0103912	0.0308406	0.0750592	-0.0442186
ENSG00000077097	chr3	25705899	25707898	TOP2B	7155	7	0.0274766	0.0344932	0.0189542	0.0206504	-0.00169625	0.0532188	0.0514766	0.00174218	0.0244347	0.0479619	-0.0235271	0.0199374	0.0200957	-0.00015828				0.0296925	0.0287929	0.000899564	0.0212991	0.0267407	-0.00544166		0.029922	0.067728	-0.037806	0.0246856	0.0196468	0.0050388	0.0251448	0.0273462	-0.00220133
ENSG00000203778	chr6	112407302	112409301	FAM229B	619208	21	0.0240381	0.0301719	0.0141464	0.0172445	-0.00309817	0.0179002	0.0175211	0.000379113	0.0146568	0.0227713	-0.00811447	0.0357119	0.0403452	-0.00463338				0.0350464	0.0384873	-0.00344086	0.0217795	0.0542522	-0.0324727		0.0338305	0.0341034	-0.000272913	0.015963	0.0257258	-0.00976284	0.0273083	0.0210966	0.00621167
ENSG00000128833	chr15	52587496	52589495	MYO5C	55930	12	0.277141	0.347817	0.253991	0.257545	-0.00355336	0.271042	0.304607	-0.0335647	0.273623	0.270344	0.00327915	0.315204	0.313169	0.002035	0.201344	0.384991	-0.183647	0.295103	0.694664	-0.399562	0.317367	0.326578	-0.00921108	0.181559	0.305256	0.280018	0.0252384	0.327584	0.329523	-0.00193894	0.306474	0.316735	-0.0102602
ENSG00000267680	chr19	44596992	44598991	ZNF224	7767	13	0.0410669	0.0515326	0.0156133	0.017705	-0.00209171	0.0172499	0.0210374	-0.00378749	0.0141845	0.0286138	-0.0144293	0.0166415	0.0178817	-0.00124013				0.0346495	0.107699	-0.0730496	0.0689812	0.0701366	-0.00115535		0.0637559	0.0452462	0.0185097	0.0727117	0.0707218	0.00198997	0.0658144	0.0847521	-0.0189377
ENSG00000100242	chr22	39189649	39191648	SUN2	25777	11	0.0439803	0.0551551	0.0469331	0.0783298	-0.0313967	0.0434404	0.0435255	-8.51728e-05	0.0209775	0.0397723	-0.0187947	0.0545538	0.0543004	0.000253326				0.0418621	0.025014	0.0168481	0.0552042	0.123139	-0.0679343		0.02734	0.0479982	-0.0206582	0.0576088	0.0477868	0.00982204	0.0479032	0.0365301	0.0113731
ENSG00000100246	chr22	39189704	39191703	DNAL4	10126	11	0.0439803	0.0551551	0.0469331	0.0783298	-0.0313967	0.0434404	0.0435255	-8.51728e-05	0.0209775	0.0397723	-0.0187947	0.0545538	0.0543004	0.000253326				0.0418621	0.025014	0.0168481	0.0552042	0.123139	-0.0679343		0.02734	0.0479982	-0.0206582	0.0576088	0.0477868	0.00982204	0.0479032	0.0365301	0.0113731
ENSG00000139405	chr12	113621831	113623830	RITA1	84934	12	0.0158102	0.0198263	0.0135771	0.0170671	-0.00349007	0.0163603	0.0168293	-0.000468992	0.0150081	0.0299027	-0.0148946	0.0156585	0.0209025	-0.00524398				0.0193753	0.0237786	-0.00440328	0.0152255	0.0160036	-0.000778111		0.0161668	0.0213845	-0.00521767	0.0168477	0.0163682	0.000479555	0.0140728	0.0162004	-0.00212761
ENSG00000080546	chr6	109415523	109417522	SESN1	27244	19	0.0113699	0.0142577	0.010241	0.0136386	-0.00339754	0.0106815	0.0118839	-0.00120243	0.0105544	0.0236343	-0.0130799	0.0117377	0.012254	-0.00051624				0.0123363	0.0134774	-0.00114107	0.0111975	0.0118207	-0.000623192		0.0111218	0.0147817	-0.00365993	0.0136073	0.0137155	-0.000108163	0.0108519	0.0131129	-0.00226101
ENSG00000255104	chr17	15601506	15603505	ZNF286A	57335	1	0.00845598	0.0106028	0.00561664	0.0071843	-0.00156765	0.0115846	0.00885628	0.00272833	0.00759275	0.0210736	-0.0134808	0.00763177	0.0117359	-0.0041041				0.011695	0.0134384	-0.00174338	0.00831787	0.00911517	-0.000797305		0.00986378	0.00940424	0.000459534	0.00719233	0.00612384	0.00106849	0.00660904	0.00849342	-0.00188438
ENSG00000165886	chr10	99257125	99259124	UBTD1	80019	16	0.0212816	0.0266809	0.0168806	0.0229316	-0.00605101	0.0264577	0.0306093	-0.00415166	0.0205932	0.0402589	-0.0196657	0.0208753	0.027166	-0.00629069				0.0259917	0.0301547	-0.00416305	0.0214306	0.0209156	0.000515025		0.0176317	0.0240263	-0.00639458	0.0226697	0.0202463	0.00242336	0.0190036	0.023819	-0.00481542
ENSG00000189362	chr2	191398949	191400948	TMEM194B	100131211	10	0.056177	0.0704031	0.0229274	0.0442538	-0.0213264	0.108112	0.110132	-0.00202041	0.0281361	0.103011	-0.0748751	0.041038	0.0462721	-0.00523409				0.09905	0.103121	-0.0040707	0.0664336	0.0583792	0.00805441		0.0475721	0.0717952	-0.0242231	0.0544945	0.0547608	-0.000266254	0.0378292	0.0419027	-0.00407358
ENSG00000182459	chr17	80315623	80317622	TEX19	400629	4	0.439401	0.550319	0.395736	0.491051	-0.0953152	0.613575	0.544959	0.0686164	0.349108	0.627337	-0.278229	0.349346	0.465386	-0.11604				0.486201	0.607906	-0.121705	0.463915	0.599603	-0.135689		0.421266	0.590037	-0.168771	0.420301	0.381168	0.0391338	0.455161	0.64543	-0.190269
ENSG00000159339	chr1	17633190	17635189	PADI4	23569	6	0.264369	0.331101	0.0373746	0.0877072	-0.0503326	0.4923	0.64401	-0.15171	0.406606	0.34939	0.0572158	0.0753582	0.21967	-0.144312				0.435255	0.685041	-0.249786	0.190747	0.162128	0.0286192		0.302393	0.363579	-0.061187	0.234616	0.254362	-0.0197459	0.204673	0.214018	-0.00934502
ENSG00000148737	chr10	114708509	114710508	TCF7L2	6934	13	0.047763	0.0598157	0.0584556	0.0352827	0.0231728	0.0335508	0.0437962	-0.0102454	0.033474	0.0397907	-0.0063167	0.0396648	0.0432229	-0.00355805				0.0805033	0.208468	-0.127965	0.0614655	0.0484626	0.0130028		0.0382716	0.0364503	0.00182126	0.0399493	0.0466473	-0.00669802	0.0445324	0.0362204	0.00831199
ENSG00000172005	chr2	95689922	95691921	MAL	4118	11	0.148272	0.185636	0.0473935	0.0927781	-0.0453846	0.292219	0.285178	0.00704094	0.187787	0.267908	-0.0801209	0.0714217	0.0874904	-0.0160687				0.273575	0.398979	-0.125404	0.170276	0.168889	0.00138684		0.0966466	0.264554	-0.167907	0.0676466	0.0390209	0.0286257	0.127487	0.0659241	0.0615627
ENSG00000196177	chr10	124766995	124768994	ACADSB	36	13	0.0200638	0.0251129	0.0181554	0.0228272	-0.00467178	0.0198326	0.0232651	-0.00343252	0.0199122	0.0418073	-0.0218951	0.0197449	0.0252692	-0.00552429				0.0245455	0.024233	0.00031253	0.0202831	0.0208972	-0.000614055		0.0184678	0.0274506	-0.00898285	0.0212344	0.0182518	0.00298259	0.0183986	0.0220144	-0.00361582
ENSG00000181090	chr9	140511944	140513943	EHMT1	79813	5	0.0600909	0.0751969	0.0195078	0.0239196	-0.00441186	0.0935075	0.0457552	0.0477523	0.0358278	0.0499841	-0.0141563	0.0270606	0.120865	-0.093804	0.0833639	0.156006	-0.0726422	0.0941223	0.198081	-0.103958	0.0428306	0.0231414	0.0196892	0.123961	0.0595689	0.0918764	-0.0323075	0.0170521	0.0178222	-0.000770078	0.0641974	0.0245188	0.0396785
ENSG00000176105	chr18	812048	814047	YES1	7525	7	0.0209625	0.0262319	0.0181366	0.0180326	0.000103983	0.0226879	0.0262627	-0.00357483	0.0187487	0.0505769	-0.0318282	0.0220972	0.0228455	-0.000748319				0.024885	0.028106	-0.00322103	0.0228001	0.0230337	-0.000233567		0.0207677	0.0246813	-0.00391359	0.0222858	0.0234964	-0.00121068	0.0162533	0.019052	-0.00279869
ENSG00000175414	chr5	175790971	175792970	ARL10	285598	13	0.143936	0.180095	0.0201684	0.0253175	-0.0051491	0.77232	0.760572	0.0117487	0.18329	0.0609031	0.122387	0.161864	0.479725	-0.317861				0.0434009	0.117226	-0.0738255	0.0407887	0.027536	0.0132528		0.0329365	0.0297043	0.00323217	0.0200973	0.0187717	0.00132561	0.0205537	0.1011	-0.0805462
ENSG00000189292	chr2	288352	290351	FAM150B	285016	8	0.198367	0.248018	0.0153622	0.0216696	-0.00630747	0.858262	0.853619	0.00464283	0.191952	0.0527231	0.139229	0.0812371	0.170427	-0.08919				0.428077	0.723037	-0.29496	0.0218397	0.0689172	-0.0470775		0.0744855	0.13253	-0.0580441	0.0325161	0.0764795	-0.0439634	0.0815714	0.132756	-0.0511844
ENSG00000007545	chr16	1660826	1662825	CRAMP1L	57585	12	0.0329743	0.0412194	0.0135636	0.0777167	-0.0641531	0.0534476	0.053843	-0.000395466	0.0687194	0.0327794	0.03594	0.0154372	0.0542434	-0.0388063				0.089436	0.0821435	0.00729251	0.0150012	0.0121687	0.0028325		0.0138315	0.0290326	-0.0152011	0.0154644	0.0141189	0.00134549	0.0118674	0.0149283	-0.0030609
ENSG00000153291	chr6	46619178	46621177	SLC25A27	9481	16	0.290232	0.362792	0.198557	0.492256	-0.293699	0.787056	0.779587	0.00746933	0.312902	0.179643	0.133259	0.312272	0.613446	-0.301174				0.510336	0.587512	-0.0771758	0.0878669	0.118342	-0.0304751		0.12885	0.200116	-0.0712667	0.145694	0.129094	0.0166002	0.128558	0.165134	-0.0365766
ENSG00000164327	chr5	39074011	39076010	RICTOR	253260	14	0.0130334	0.0162914	0.0102543	0.0147337	-0.00447941	0.00968404	0.0126358	-0.00295175	0.0131716	0.0265024	-0.0133308	0.0127698	0.0152991	-0.00252927				0.0169135	0.0168513	6.2243e-05	0.0130626	0.0133442	-0.000281598		0.0130055	0.0159421	-0.00293655	0.0136193	0.0148294	-0.00121007	0.0148196	0.0164848	-0.0016652
ENSG00000008197	chr6	50680041	50682040	TFAP2D	83741	6	0.276652	0.34549	0.191799	0.421027	-0.229228	0.526052	0.475144	0.0509078	0.2162	0.086285	0.129915	0.285477	0.426851	-0.141374				0.578138	0.909276	-0.331138	0.242141	0.344879	-0.102738		0.107092	0.0764159	0.030676	0.184929	0.131562	0.0533666	0.158037	0.23797	-0.0799329
ENSG00000248121	chr17	28926314	28928313	SMURF2P1	NA	3	0.0857466	0.107073	0.0202083	0.0310076	-0.0107993	0.116835	0.172671	-0.0558362	0.0369982	0.0613819	-0.0243837	0.0239346	0.0696971	-0.0457625				0.457362	0.515279	-0.0579175	0.0331883	0.0245832	0.00860518		0.0293529	0.0366192	-0.00726622	0.0276908	0.0226099	0.00508099	0.0261498	0.0298073	-0.00365758
ENSG00000047056	chr10	1093978	1095977	WDR37	22884	13	0.0105898	0.0132231	0.0099278	0.0120632	-0.00213537	0.00971386	0.0108189	-0.00110499	0.010617	0.0182055	-0.00758843	0.00912523	0.00972518	-0.000599944				0.0119763	0.01245	-0.000473722	0.0113003	0.0121881	-0.000887838		0.0107169	0.013399	-0.00268213	0.0120127	0.0155808	-0.00356811	0.00991768	0.0145773	-0.00465964
ENSG00000199085	chr7	25989107	25991106	MIR148A	406940	8	0.109644	0.136876	0.0148677	0.0172347	-0.00236701	0.304646	0.319876	-0.01523	0.53416	0.167813	0.366347	0.0157565	0.0150703	0.000686165				0.0301906	0.224177	-0.193987	0.0261704	0.0154171	0.0107533		0.018062	0.0649863	-0.0469243	0.0174312	0.0143897	0.00304152	0.0255097	0.392916	-0.367406
ENSG00000247626	chr2	198568587	198570586	MARS2	92935	13	0.051913	0.0648051	0.020073	0.0457721	-0.0256991	0.0831104	0.0867624	-0.00365196	0.0731758	0.084589	-0.0114132	0.0383023	0.0501381	-0.0118358				0.0814022	0.0813396	6.26509e-05	0.0373147	0.0654295	-0.0281148		0.0398834	0.087223	-0.0473396	0.0533646	0.0268384	0.0265263	0.0405902	0.0551541	-0.0145638
ENSG00000217527	chr6	53201645	53203644	RPS16P5	647190	1	0.375313	0.468289	0.100884	0.261754	-0.16087	0.886578	0.893224	-0.00664609	0.458427	0.772872	-0.314445	0.413521	0.488725	-0.0752041				0.431909	0.615489	-0.18358	0.264162	0.29299	-0.0288277		0.353083	0.503733	-0.15065	0.159533	0.071531	0.0880019	0.30972	0.31428	-0.00455918
ENSG00000064270	chr16	84400633	84402632	ATP2C2	9914	8	0.323008	0.402767	0.124864	0.209093	-0.0842294	0.689072	0.67128	0.0177922	0.393779	0.221343	0.172436	0.236532	0.37153	-0.134999				0.625942	0.863248	-0.237306	0.234343	0.328507	-0.0941637		0.298301	0.398624	-0.100323	0.0958081	0.282944	-0.187136	0.208431	0.278336	-0.0699042
ENSG00000102984	chr16	71928740	71930739	ZNF821	55565	16	0.0153725	0.019166	0.0146496	0.0172126	-0.00256305	0.0144724	0.0170409	-0.0025685	0.014234	0.0319012	-0.0176672	0.0144921	0.0177293	-0.00323717				0.0183517	0.0207069	-0.00235519	0.0158864	0.0146011	0.00128524		0.0157356	0.019639	-0.00390337	0.0160444	0.0163744	-0.000330023	0.0144865	0.0172885	-0.00280199
ENSG00000171522	chr5	40678100	40680099	PTGER4	5734	14	0.0187775	0.0234079	0.014214	0.0172124	-0.00299843	0.0176747	0.0190356	-0.00136087	0.0158375	0.0228735	-0.00703601	0.0169099	0.0191284	-0.00221853				0.035127	0.0642798	-0.0291529	0.0182091	0.0165059	0.00170326		0.0177191	0.0178136	-9.44328e-05	0.0164781	0.0181922	-0.00171407	0.0168281	0.0156293	0.00119879
ENSG00000183718	chr5	180687620	180689619	TRIM52	84851	11	0.0171248	0.021328	0.0146517	0.0170424	-0.00239072	0.0212734	0.0234724	-0.00219897	0.016135	0.034395	-0.01826	0.0163105	0.0207715	-0.00446099				0.022122	0.023317	-0.00119499	0.0152515	0.0159003	-0.000648802		0.0173463	0.024929	-0.00758278	0.0169653	0.0145482	0.00241705	0.0140676	0.0175763	-0.00350873
ENSG00000038382	chr5	14142311	14144310	TRIO	7204	6	0.145513	0.18114	0.0276269	0.0971783	-0.0695514	0.818254	0.796092	0.0221621	0.0471333	0.0426005	0.00453281	0.041977	0.0446953	-0.00271827				0.0995845	0.190517	-0.0909325	0.0942993	0.0945762	-0.000276869		0.0469964	0.139316	-0.0923196	0.0956219	0.13724	-0.0416184	0.038126	0.0880433	-0.0499173
ENSG00000196704	chr17	66242215	66244214	AMZ2	51321	10	0.0151068	0.0188051	0.0133681	0.0162206	-0.00285247	0.0145657	0.0180596	-0.00349386	0.0144082	0.0262091	-0.0118009	0.0147109	0.0193361	-0.00462518				0.01818	0.02171	-0.00352993	0.0154536	0.0149315	0.000522069		0.0152198	0.0197963	-0.0045765	0.0167014	0.017579	-0.000877581	0.0133532	0.0154042	-0.00205105
ENSG00000100796	chr14	91976399	91978398	SMEK1	55671	18	0.0357945	0.0445459	0.0212102	0.0289605	-0.00775022	0.0530435	0.0522577	0.00078579	0.0454026	0.053182	-0.00777941	0.0306482	0.0349495	-0.00430124				0.0382534	0.0415049	-0.00325146	0.0334213	0.0421146	-0.00869333		0.0432825	0.0521201	-0.00883761	0.0324363	0.0667872	-0.0343509	0.0244521	0.0290367	-0.00458463
ENSG00000242242	chr3	110789901	110791900	PVRL3-AS1	100506555	16	0.0361221	0.0449505	0.0197386	0.0190599	0.000678645	0.152825	0.22531	-0.0724852	0.0218224	0.0313669	-0.00954446	0.0235085	0.0228825	0.000625959				0.0251297	0.0242263	0.000903429	0.0203284	0.0194479	0.00088045		0.0227908	0.0219308	0.000860007	0.020193	0.0181849	0.00200812	0.0187623	0.0221444	-0.0033821
ENSG00000088970	chr20	21105124	21107123	PLK1S1	NA	13	0.118694	0.147701	0.0237728	0.0559905	-0.0322177	0.157792	0.202971	-0.0451791	0.240237	0.0680919	0.172145	0.0522736	0.0897322	-0.0374586	0.09353	0.0816068	0.0119232	0.309855	0.379558	-0.0697024	0.0871476	0.137387	-0.0502397	0.103743	0.0502873	0.0901	-0.0398126	0.0828411	0.184498	-0.101657	0.104154	0.187073	-0.0829188
ENSG00000268895	chr19	58857617	58859616	A1BG-AS1	503538	4	0.0160529	0.0199736	0.012028	0.0195928	-0.00756482	0.0163736	0.0171918	-0.000818198	0.0165523	0.0297298	-0.0131775	0.0166989	0.0205599	-0.00386105				0.0201869	0.0202905	-0.000103591	0.0151704	0.015557	-0.000386603		0.017283	0.0218934	-0.00461041	0.0151177	0.015113	4.73462e-06	0.0150651	0.0198344	-0.00476922
ENSG00000162444	chr1	10055764	10057763	RBP7	116362	13	0.290738	0.361728	0.114498	0.0948577	0.0196401	0.828088	0.831139	-0.00305095	0.146081	0.103367	0.0427137	0.106676	0.427534	-0.320858				0.88687	0.922045	-0.0351755	0.185532	0.172815	0.0127168		0.108326	0.456445	-0.348119	0.0766524	0.0753175	0.00133489	0.163918	0.172036	-0.00811797
ENSG00000198551	chr19	11668689	11670688	ZNF627	199692;101928434	10	0.0168185	0.0209211	0.0141614	0.0166338	-0.00247235	0.0176831	0.0198391	-0.00215597	0.0154025	0.0185486	-0.00314607	0.0166313	0.0218738	-0.00524244				0.02241	0.0220834	0.000326567	0.016496	0.0156785	0.00081757		0.0170123	0.0436116	-0.0265994	0.0160289	0.0135914	0.00243748	0.0155411	0.0164301	-0.000889041
ENSG00000116141	chr1	220700068	220702067	MARK1	4139	10	0.211687	0.263284	0.0497402	0.258679	-0.208939	0.490023	0.551368	-0.0613452	0.181189	0.116958	0.0642303	0.0692651	0.189376	-0.120111				0.570636	0.557529	0.0131076	0.0517408	0.127026	-0.0752853		0.331124	0.38025	-0.0491262	0.0751644	0.0751616	2.8335e-06	0.0863011	0.113204	-0.026903
ENSG00000231018	chr9	134657701	134659700	EIF4A1P3	NA	1	0.287036	0.356946	0.699887	0.727623	-0.0277364	0.107561	0.0979789	0.00958193	0.0630179	0.57024	-0.507222	0.119568	0.192689	-0.0731214				0.3948	0.410853	-0.0160533	0.187504	0.432157	-0.244654		0.610217	0.69314	-0.0829226	0.080869	0.0456125	0.0352565	0.319904	0.0422204	0.277684
ENSG00000254389	chr8	144450219	144452218	RHPN1-AS1	78998	11	0.0276736	0.0344132	0.0234835	0.0276393	-0.00415578	0.0268258	0.0312166	-0.00439077	0.0246036	0.0444444	-0.0198407	0.0277361	0.0294124	-0.00167631				0.0373305	0.0462458	-0.00891525	0.0262296	0.0239585	0.00227118		0.0347244	0.0610103	-0.026286	0.0275973	0.0222758	0.00532153	0.0205315	0.0235156	-0.00298415
ENSG00000110237	chr11	73017834	73019833	ARHGEF17	9828	10	0.0181913	0.0226204	0.0125909	0.0167311	-0.00414022	0.0139575	0.0142041	-0.000246559	0.0133202	0.0314233	-0.0181031	0.0281882	0.031409	-0.00322082				0.0265682	0.0376027	-0.0110345	0.0141236	0.014967	-0.0008434		0.0254659	0.0199781	0.00548776	0.015975	0.016882	-0.000906967	0.013532	0.0203863	-0.0068543
ENSG00000231584	chr2	96674799	96676798	FAHD2CP	729234	1	0.037226	0.0462819	0.0321325	0.0472995	-0.015167	0.0358429	0.0473322	-0.0114893	0.0299291	0.0720033	-0.0420742	0.0351087	0.0458404	-0.0107317				0.0465888	0.0519446	-0.00535575	0.0430855	0.0349139	0.0081716		0.0434876	0.0467761	-0.00328853	0.0422798	0.0298131	0.0124667	0.0265787	0.0406138	-0.0140351
ENSG00000100302	chr22	35935415	35937414	RASD2	23551	12	0.0996422	0.123861	0.0196249	0.0282153	-0.00859047	0.299201	0.342207	-0.0430068	0.0622592	0.062464	-0.000204742	0.0559128	0.0628217	-0.00690894				0.259065	0.31328	-0.0542148	0.0447714	0.0606509	-0.0158795		0.106204	0.198012	-0.0918083	0.023023	0.0208623	0.00216064	0.026719	0.0262345	0.000484538
ENSG00000171105	chr19	7293546	7295545	INSR	3643	10	0.0419689	0.0521536	0.0263792	0.0415878	-0.0152087	0.035467	0.0469869	-0.0115199	0.0304023	0.0794454	-0.049043	0.0314729	0.0342765	-0.00280361				0.0520376	0.0400543	0.0119833	0.0599488	0.0866877	-0.0267389		0.0619125	0.0482957	0.0136168	0.0385882	0.025122	0.0134661	0.0415116	0.0669264	-0.0254148
ENSG00000136546	chr2	167350258	167352257	SCN7A	6332	2	0.28916	0.359314	0.0512052	0.147245	-0.0960401	0.713365	0.719842	-0.00647695	0.397633	0.379003	0.0186298	0.0684322	0.151526	-0.083094				0.605142	0.799697	-0.194555	0.0366763	0.0750277	-0.0383514		0.227169	0.581919	-0.354749	0.418134	0.341763	0.076371	0.0846865	0.0378034	0.0468831
ENSG00000140557	chr15	92935558	92937557	ST8SIA2	8128	8	0.205185	0.254923	0.0243242	0.0306719	-0.00634773	0.658835	0.694883	-0.036048	0.172488	0.12803	0.0444581	0.127723	0.299842	-0.17212				0.566646	0.562438	0.00420805	0.0244312	0.0969097	-0.0724785		0.0662605	0.188222	-0.121961	0.0934491	0.0878432	0.00560596	0.112508	0.205464	-0.0929567
ENSG00000101079	chr20	35373982	35375981	NDRG3	57446	12	0.105068	0.130504	0.0277147	0.0533045	-0.0255898	0.144758	0.136581	0.00817687	0.0594573	0.139875	-0.0804176	0.106662	0.125439	-0.0187771				0.205575	0.175503	0.0300721	0.168556	0.222442	-0.0538857		0.0632164	0.164024	-0.100807	0.0850917	0.115577	-0.0304857	0.0845789	0.0417924	0.0427865
ENSG00000269113	chr1	48462068	48464067	TRABD2B	388630	13	0.141601	0.175793	0.10282	0.0923881	0.0104315	0.283261	0.305199	-0.0219374	0.227274	0.107398	0.119876	0.131265	0.365389	-0.234125				0.22066	0.348778	-0.128118	0.096533	0.0986951	-0.00216203		0.0629291	0.0928274	-0.0298983	0.067771	0.0746865	-0.00691546	0.0818987	0.096776	-0.0148774
ENSG00000106733	chr9	77702634	77704633	NMRK1	54981	8	0.0257731	0.0319875	0.0154402	0.0220983	-0.00665812	0.0172818	0.0169252	0.000356592	0.0160706	0.0910873	-0.0750167	0.0177284	0.0211969	-0.0034685				0.0159497	0.0164387	-0.000488979	0.0186691	0.0203642	-0.00169512		0.0163824	0.0388229	-0.0224406	0.0953111	0.0475996	0.0477115	0.0191245	0.0133546	0.00576989
ENSG00000136169	chr13	50016929	50018928	SETDB2	83852	18	0.0167973	0.0208471	0.0125385	0.0151176	-0.00257911	0.0155667	0.0168365	-0.00126983	0.0130657	0.0208551	-0.00778944	0.0140162	0.0154176	-0.00140142				0.0396076	0.0597993	-0.0201917	0.0138282	0.0139014	-7.31758e-05		0.0135609	0.0164044	-0.00284349	0.0147182	0.0128259	0.00189229	0.0142739	0.0164657	-0.0021918
ENSG00000204794	chr9	68809407	68811406	PGM5P1	NA	1	0.304611	0.377903	0.0888866	0.301803	-0.212916	0.582396	0.600901	-0.0185043	0.310919	0.289512	0.021407	0.261459	0.442302	-0.180844	0.203506	0.344839	-0.141333	0.567922	0.768191	-0.200269	0.0996465	0.238805	-0.139159	0.643798	0.228674	0.334834	-0.106159	0.108184	0.324006	-0.215822	0.25533	0.133839	0.121491
ENSG00000171862	chr10	89621370	89623369	PTEN	5728	50	0.0173533	0.0215221	0.0123643	0.0157956	-0.00343122	0.0245295	0.0250336	-0.000504079	0.0138214	0.0236445	-0.00982309	0.0149621	0.0163833	-0.00142119				0.0299634	0.052014	-0.0220506	0.0155453	0.0143228	0.00122251		0.0156476	0.0183135	-0.00266591	0.0147747	0.0128136	0.00196115	0.0145715	0.0153781	-0.00080658
ENSG00000134297	chr12	45609325	45611324	PLEKHA8P1	51054	16	0.0138578	0.0171776	0.0127937	0.0159813	-0.00318765	0.0125399	0.0155983	-0.00305838	0.0126594	0.0322926	-0.0196332	0.0137876	0.0142974	-0.00050985				0.0188833	0.0159216	0.00296168	0.0135584	0.0132493	0.000309044		0.0134134	0.0208443	-0.00743091	0.0137218	0.0115461	0.00217573	0.0133628	0.0148677	-0.00150494
ENSG00000222598	chr5	115109700	115111699	RNU2-49P	NA	1	0.613805	0.760314	0.104968	0.288089	-0.183121	0.91377	0.560955	0.352815	0.912283	0.925829	-0.013546	0.220018	0.975908	-0.75589				0.979596	0.978726	0.000870021	0.748016	0.570327	0.177689		0.549177	0.969853	-0.420675	0.754887	0.943037	-0.18815	0.341527	0.630106	-0.288579
ENSG00000254215	chr14	106576570	106578569	IGHVIII-11-1	NA	1	0.094636	0.117194	0.00947641	0.0122412	-0.0027648	0.124503	0.120947	0.00355614	0.0187209	0.0234055	-0.0046846	0.0361878	0.0232723	0.0129155				0.429141	0.561147	-0.132006	0.143351	0.0582156	0.0851353		0.0385713	0.21831	-0.179738	0.0172176	0.0249384	-0.00772086	0.0345549	0.0122663	0.0222887
ENSG00000111913	chr6	25041739	25043738	FAM65B	9750	14	0.0731394	0.090571	0.0261461	0.0602626	-0.0341165	0.148336	0.131785	0.0165513	0.0712729	0.122985	-0.0517118	0.0497224	0.0731757	-0.0234533				0.064409	0.0614691	0.00293987	0.0958191	0.108689	-0.0128701		0.0739327	0.0825094	-0.00857672	0.0524889	0.101479	-0.0489898	0.0761277	0.0727847	0.00334306
ENSG00000184838	chr5	119798473	119800472	PRR16	51334	11	0.23299	0.288386	0.0574847	0.277542	-0.220058	0.595107	0.718911	-0.123805	0.297704	0.124318	0.173385	0.207264	0.242792	-0.0355279	0.143775	0.224813	-0.0810385	0.336911	0.330039	0.00687191	0.123317	0.135141	-0.0118243	0.208334	0.204811	0.356993	-0.152182	0.247793	0.305141	-0.0573478	0.140388	0.16817	-0.0277822
ENSG00000086598	chr12	124067578	124069577	TMED2	10959	13	0.0754613	0.093401	0.0258947	0.0546173	-0.0287226	0.131558	0.13165	-9.27636e-05	0.10234	0.101985	0.000354437	0.0405116	0.0831348	-0.0426232				0.100987	0.133788	-0.0328005	0.0579639	0.110091	-0.0521269		0.0604189	0.0948602	-0.0344414	0.103616	0.0818517	0.0217646	0.0558623	0.0486309	0.00723143
ENSG00000019549	chr8	49833800	49835799	SNAI2	6591	9	0.0685052	0.0847874	0.0212908	0.028893	-0.00760222	0.201249	0.208007	-0.00675798	0.056391	0.0478661	0.0085249	0.0383272	0.0563175	-0.0179904				0.0324867	0.0325048	-1.80281e-05	0.0325274	0.116624	-0.0840964		0.156345	0.1528	0.00354471	0.0303545	0.037727	-0.00737254	0.0475749	0.0823472	-0.0347723
ENSG00000155085	chr6	110011921	110013920	AK9	221264	17	0.020066	0.0248278	0.0123027	0.0164696	-0.00416697	0.0159434	0.0201859	-0.00424246	0.0173746	0.0197114	-0.00233682	0.0176506	0.0329332	-0.0152826				0.0317473	0.0445938	-0.0128464	0.0241077	0.0192454	0.00486231		0.0240262	0.0177205	0.00630562	0.0175012	0.0161192	0.00138198	0.01994	0.0364715	-0.0165315
ENSG00000146409	chr6	133119202	133121201	SLC18B1	116843	11	0.0193009	0.0238792	0.0118469	0.0139604	-0.00211356	0.0180078	0.028527	-0.0105192	0.0218646	0.0277292	-0.00586459	0.0174817	0.0200256	-0.00254389				0.0299536	0.0537389	-0.0237853	0.0184239	0.0198026	-0.00137865		0.0194738	0.0215606	-0.00208678	0.018977	0.0138886	0.00508838	0.0176787	0.0156801	0.00199858
ENSG00000236909	chr6	29039877	29041876	OR2P1P	NA	1	0.201571	0.249359	0.0322918	0.074996	-0.0427041	0.743236	0.783823	-0.040587	0.075617	0.0986628	-0.0230459	0.106221	0.311757	-0.205536				0.47768	0.587768	-0.110088	0.169868	0.0968801	0.0729878		0.124595	0.137287	-0.0126923	0.0539053	0.120905	-0.0670002	0.0307222	0.03215	-0.0014278
ENSG00000252097	chr18	74512231	74514230	RNU6-346P	NA	2	0.304316	0.376441	0.0213166	0.0748526	-0.053536	0.876005	0.884846	-0.00884129	0.0358312	0.041389	-0.00555776	0.180748	0.56271	-0.381962				0.898632	0.944266	-0.0456337	0.0244294	0.0417631	-0.0173337		0.567627	0.557913	0.00971316	0.119972	0.268629	-0.148656	0.0142853	0.0116013	0.00268405
ENSG00000250339	chr4	74809542	74811541	CXCL1P	NA	4	0.449554	0.555919	0.0941815	0.202355	-0.108173	0.808907	0.767474	0.0414327	0.81518	0.221387	0.593793	0.470213	0.486997	-0.0167846	0.0659115	0.558548	-0.492636	0.879319	0.849592	0.0297271	0.452452	0.679336	-0.226884	0.544333	0.498994	0.51902	-0.0200259	0.281199	0.808687	-0.527488	0.034404	0.465797	-0.431393
ENSG00000141448	chr18	19747904	19749903	GATA6	2627	9	0.235877	0.291683	0.0373808	0.235029	-0.197648	0.735938	0.72525	0.0106878	0.510511	0.200559	0.309952	0.05416	0.380205	-0.326045				0.603921	0.541418	0.0625027	0.039171	0.0305663	0.00860478		0.0751554	0.414522	-0.339366	0.0441891	0.0565323	-0.0123432	0.0224637	0.0410691	-0.0186054
ENSG00000227201	chr22	30442683	30444682	CNN2P1	NA	1	0.113298	0.140097	0.0427455	0.139401	-0.0966555	0.0540539	0.0950331	-0.0409792	0.150982	0.410519	-0.259537	0.0603086	0.0823208	-0.0220122				0.077321	0.0574877	0.0198333	0.402128	0.218816	0.183311		0.0605937	0.179003	-0.118409	0.0227097	0.0572404	-0.0345307	0.148836	0.0210561	0.12778
ENSG00000130751	chr19	47521577	47523576	NPAS1	4861	3	0.191455	0.236714	0.0133865	0.0153376	-0.0019511	0.757955	0.751231	0.00672425	0.280085	0.0611005	0.218984	0.0354598	0.36334	-0.327881				0.413061	0.616397	-0.203337	0.061448	0.021106	0.040342		0.0277348	0.189675	-0.16194	0.120115	0.094216	0.0258987	0.0138542	0.0180186	-0.00416433
ENSG00000164458	chr6	166581689	166583688	T	6862	13	0.205481	0.254051	0.0193796	0.109534	-0.0901547	0.336561	0.545	-0.208439	0.449698	0.20171	0.247988	0.0771318	0.111388	-0.0342559				0.605116	0.529671	0.0754453	0.077933	0.189287	-0.111354		0.14873	0.313263	-0.164533	0.0799984	0.12788	-0.0478816	0.0547777	0.158722	-0.103945
ENSG00000237489	chr10	131908582	131910581	LINC00959	NA	8	0.0178189	0.0220291	0.0154455	0.0200709	-0.00462547	0.0142589	0.0181387	-0.00387977	0.0182102	0.0356112	-0.017401	0.0195301	0.0246256	-0.00509545				0.0229907	0.0221621	0.000828609	0.0173736	0.0157265	0.00164708		0.0198049	0.0262427	-0.00643779	0.0166543	0.0157177	0.000936661	0.0161017	0.0199667	-0.00386496
ENSG00000236460	chr7	31979374	31981373	SNX2P2	NA	1	0.567758	0.701769	0.480667	0.90552	-0.424853	0.85881	0.832315	0.0264948	0.89378	0.928038	-0.0342588	0.493258	0.860326	-0.367068				0.740391	0.936463	-0.196071	0.377816	0.489331	-0.111514		0.54152	0.71321	-0.17169	0.485358	0.272325	0.213033	0.238222	0.37839	-0.140168
ENSG00000132740	chr11	68669810	68671809	IGHMBP2	3508	12	0.0848484	0.104868	0.0166988	0.0674484	-0.0507497	0.234856	0.24065	-0.00579433	0.0845555	0.0840361	0.000519374	0.0683853	0.0952036	-0.0268184	0.0383793	0.0346782	0.00370114	0.128146	0.156478	-0.0283322	0.0227447	0.0210745	0.00167022	0.0452778	0.135031	0.186675	-0.0516445	0.087773	0.0715992	0.0161738	0.0714856	0.0908373	-0.0193518
ENSG00000154764	chr3	13921119	13923118	WNT7A	7476	9	0.213475	0.263714	0.114073	0.132173	-0.0181003	0.213468	0.210677	0.00279133	0.28545	0.211656	0.0737941	0.196256	0.464048	-0.267792				0.556577	0.776779	-0.220202	0.131656	0.103878	0.0277778		0.124082	0.215002	-0.0909199	0.149296	0.146399	0.00289721	0.150415	0.112815	0.0376006
ENSG00000078114	chr10	21462617	21464616	NEBL	10529	15	0.257926	0.318601	0.129696	0.384687	-0.254991	0.780934	0.788298	-0.00736359	0.291642	0.131103	0.160539	0.110084	0.258926	-0.148842				0.313183	0.371532	-0.0583485	0.188658	0.251188	-0.0625303		0.155343	0.226767	-0.0714238	0.162474	0.220493	-0.0580191	0.189316	0.234413	-0.0450969
ENSG00000254008	chr8	143278217	143280216	LINC00051	619434	8	0.312781	0.386357	0.394379	0.50206	-0.107681	0.269162	0.279936	-0.0107737	0.258864	0.503461	-0.244597	0.370167	0.381925	-0.0117575				0.309212	0.525341	-0.216129	0.284236	0.294379	-0.0101429		0.331117	0.506677	-0.17556	0.265015	0.253562	0.0114526	0.332874	0.229869	0.103005
ENSG00000169750	chr17	79988000	79989999	RAC3	5881	5	0.0303557	0.0374956	0.0256626	0.0370496	-0.011387	0.0249364	0.0315458	-0.00660943	0.035049	0.0350506	-1.57917e-06	0.0354588	0.0421584	-0.00669953				0.0398552	0.0375213	0.00233397	0.0320075	0.0266976	0.00530991		0.0263427	0.0296928	-0.00335006	0.0260907	0.0222597	0.00383105	0.0277985	0.0754846	-0.0476861
ENSG00000118804	chr4	77171386	77173385	FAM47E-STBD1	8987	14	0.261963	0.323477	0.0792057	0.047515	0.0316907	0.426764	0.530809	-0.104045	0.17302	0.0985043	0.0745156	0.334581	0.680936	-0.346356				0.404382	0.516277	-0.111895	0.167068	0.204663	-0.0375951		0.461338	0.48567	-0.0243315	0.142773	0.177713	-0.0349403	0.168537	0.169204	-0.000667068
ENSG00000111799	chr6	75915268	75917267	COL12A1	1303	12	0.290916	0.359227	0.143568	0.296207	-0.152639	0.648566	0.639925	0.00864168	0.333552	0.116606	0.216946	0.157687	0.33397	-0.176282				0.792632	0.868065	-0.0754322	0.0749528	0.173071	-0.0981181		0.286754	0.379885	-0.0931308	0.143871	0.27056	-0.126688	0.0366584	0.154759	-0.118101
ENSG00000134686	chr1	33896154	33898153	PHC2	1912	7	0.122071	0.150727	0.108724	0.0452406	0.0634834	0.151858	0.36721	-0.215352	0.0545511	0.0526368	0.00191424	0.268524	0.531176	-0.262652	0.0444027	0.0495659	-0.00516321	0.163472	0.20929	-0.0458179	0.0968073	0.0402178	0.0565895	0.208777	0.173842	0.130243	0.0435989	0.0376589	0.0476045	-0.00994567	0.0341657	0.0340894	7.6391e-05
ENSG00000163701	chr3	9942796	9944795	IL17RE	132014	8	0.152776	0.188619	0.228861	0.167944	0.0609172	0.134455	0.158611	-0.0241561	0.081693	0.278017	-0.196324	0.115351	0.151771	-0.0364199	0.0592852	0.056573	0.00271218	0.148072	0.18057	-0.0324977	0.135519	0.140251	-0.00473265	0.119812	0.167121	0.205167	-0.0380457	0.341248	0.366429	-0.0251809	0.149121	0.180861	-0.0317402
ENSG00000144401	chr2	208490153	208492152	METTL21A	151194	9	0.0169045	0.0208684	0.0141654	0.0176123	-0.00344691	0.0179508	0.0207496	-0.00279881	0.0165199	0.0347177	-0.0181978	0.0171333	0.0206915	-0.00355818				0.0204558	0.0219552	-0.00149935	0.0156853	0.0169174	-0.0012321		0.0174191	0.0198696	-0.00245057	0.0173033	0.016817	0.000486308	0.0155071	0.0184853	-0.0029782
ENSG00000219481	chr1	16939558	16941557	NBPF1	55672;200030;284565	8	0.030631	0.0378076	0.0256981	0.025959	-0.000260884	0.0459803	0.0521769	-0.00619659	0.035956	0.0474936	-0.0115376	0.0262301	0.0401176	-0.0138875				0.0427486	0.0512393	-0.00849062	0.0258954	0.0244089	0.00148648		0.027068	0.0541908	-0.0271227	0.0230317	0.0213604	0.00167128	0.0230712	0.023322	-0.000250783
ENSG00000179862	chr1	41327519	41329518	CITED4	163732	12	0.136282	0.168204	0.0452048	0.0605544	-0.0153496	0.512294	0.654763	-0.142468	0.0971856	0.0917898	0.00539579	0.114461	0.114474	-1.29914e-05	0.0531008	0.0414685	0.0116323	0.192972	0.313343	-0.120371	0.0917829	0.103523	-0.0117396	0.114211	0.0954084	0.12141	-0.0260021	0.0966988	0.0977599	-0.00106104	0.0857864	0.0829566	0.00282976
ENSG00000169302	chr5	146613026	146615025	STK32A	202374	14	0.372687	0.459644	0.177677	0.350447	-0.17277	0.797558	0.738001	0.0595577	0.553284	0.242817	0.310467	0.250638	0.538047	-0.287409				0.769584	0.910981	-0.141397	0.117366	0.29831	-0.180945		0.268392	0.436995	-0.168603	0.185494	0.232848	-0.0473535	0.234189	0.388351	-0.154162
ENSG00000163818	chr3	45957035	45959034	LZTFL1	54585	8	0.228695	0.282026	0.0928989	0.263391	-0.170492	0.320178	0.319027	0.00115089	0.0880307	0.707939	-0.619908	0.134587	0.206259	-0.0716719	0.137163	0.0807204	0.0564423	0.103517	0.0694773	0.0340401	0.368706	0.364174	0.00453209	0.206782	0.411684	0.579203	-0.167519	0.328905	0.124591	0.204314	0.323192	0.105481	0.217711
ENSG00000255277	chr16	14918064	14920063	ABCC6P2	730013;101927428	1	0.287865	0.354924	0.142186	0.225915	-0.0837287	0.572893	0.69566	-0.122767	0.527511	0.195392	0.332119	0.097405	0.247239	-0.149834				0.323755	0.9068	-0.583045	0.0774564	0.0827215	-0.00526513		0.465836	0.435658	0.0301784	0.314953	0.298775	0.0161777	0.0687931	0.106154	-0.0373611
ENSG00000074181	chr19	15311293	15313292	NOTCH3	4854	9	0.211975	0.261334	0.0925342	0.199832	-0.107298	0.214329	0.234894	-0.0205654	0.179681	0.244606	-0.0649259	0.205281	0.241915	-0.0366338				0.350815	0.482215	-0.131399	0.222715	0.230309	-0.00759458		0.252889	0.301188	-0.0482985	0.209475	0.199294	0.0101815	0.180055	0.217752	-0.0376968
ENSG00000082512	chr1	211498457	211500456	TRAF5	7188	13	0.111001	0.136801	0.0293015	0.0755838	-0.0462824	0.190769	0.190572	0.000196864	0.123828	0.249963	-0.126135	0.104976	0.131278	-0.0263023				0.09985	0.0928824	0.00696755	0.119165	0.117449	0.00171613		0.150182	0.205111	-0.0549286	0.101809	0.125883	-0.0240741	0.079128	0.0424875	0.0366404
ENSG00000253661	chr8	77595014	77597013	ZFHX4-AS1	100192378	11	0.363085	0.447389	0.167613	0.439668	-0.272055	0.709097	0.693037	0.0160603	0.529858	0.160249	0.369609	0.174836	0.503082	-0.328246				0.71154	0.895335	-0.183794	0.141244	0.346383	-0.205139		0.407865	0.406725	0.00114051	0.170312	0.169172	0.00114028	0.255398	0.412849	-0.157451
ENSG00000143028	chr1	110007680	110009679	SYPL2	284612	9	0.361853	0.445821	0.124179	0.23805	-0.113871	0.788012	0.782614	0.00539813	0.368152	0.179213	0.188939	0.370281	0.504627	-0.134346				0.792556	0.906531	-0.113975	0.17069	0.504795	-0.334105		0.297845	0.418064	-0.120218	0.151279	0.17496	-0.0236807	0.193678	0.303536	-0.109858
ENSG00000265596	chr1	38553403	38555402	MIR3659	100500801	1	0.192508	0.237157	0.0814409	0.195435	-0.113994	0.249013	0.195844	0.0531698	0.0733086	0.445496	-0.372187	0.257136	0.325787	-0.0686511				0.320756	0.413375	-0.092619	0.274515	0.180069	0.0944458		0.270235	0.271302	-0.00106675	0.0915828	0.0437006	0.0478822	0.114587	0.0634066	0.0511804
ENSG00000155097	chr8	104031791	104033790	ATP6V1C1	528	17	0.051706	0.0636902	0.017863	0.0515489	-0.0336859	0.129417	0.0874993	0.0419172	0.0535794	0.186004	-0.132425	0.0861819	0.0492365	0.0369454				0.0276779	0.0235852	0.00409268	0.0500646	0.0259117	0.0241529		0.0590004	0.123975	-0.0649745	0.0210881	0.0118057	0.00928242	0.0204819	0.0136452	0.00683668
ENSG00000118162	chr19	47987026	47989025	KPTN	11133	10	0.187631	0.231107	0.0383389	0.133319	-0.0949799	0.302379	0.19195	0.110429	0.146462	0.285845	-0.139383	0.169327	0.189138	-0.0198117				0.20514	0.361603	-0.156462	0.229453	0.208495	0.0209573		0.272489	0.316266	-0.0437765	0.116492	0.111237	0.00525487	0.208601	0.282113	-0.0735119
ENSG00000167291	chr17	78009148	78011147	TBC1D16	125058	13	0.0651233	0.0802003	0.0308614	0.0480268	-0.0171654	0.0841382	0.0975216	-0.0133834	0.0426834	0.0567918	-0.0141085	0.0508084	0.154838	-0.104029				0.143004	0.102177	0.040827	0.0415199	0.0382303	0.00328966		0.123954	0.145021	-0.0210675	0.0363642	0.0357733	0.000590898	0.0327761	0.0434226	-0.0106466
ENSG00000189410	chr1	21058831	21060830	SH2D5	400745	13	0.166078	0.204474	0.0817558	0.0902976	-0.00854172	0.384013	0.339104	0.0449089	0.139663	0.0944126	0.0452505	0.140919	0.160437	-0.0195187				0.413841	0.838428	-0.424587	0.0800175	0.0625228	0.0174948		0.128988	0.119324	0.00966352	0.056626	0.0621575	-0.00553146	0.0688801	0.0735852	-0.00470509
ENSG00000260231	chr7	139875561	139877560	JHDM1D-AS1	100134229	10	0.036314	0.0446961	0.0213313	0.0355565	-0.0142252	0.0583713	0.066919	-0.00854777	0.0341143	0.0594341	-0.0253198	0.0294702	0.0416904	-0.0122202				0.0527599	0.0510024	0.00175749	0.0328294	0.03797	-0.00514057		0.0374829	0.0465929	-0.00911004	0.0320803	0.030603	0.00147723	0.0283867	0.0324964	-0.00410969
ENSG00000263527	chr18	13609613	13611612	MIR4526	100616130	13	0.138629	0.170626	0.0288365	0.0789577	-0.0501212	0.18641	0.18053	0.00587967	0.137208	0.230819	-0.0936113	0.175603	0.178998	-0.00339555	0.068638	0.0355491	0.033089	0.279238	0.403906	-0.124669	0.170416	0.194079	-0.0236631	0.0932675	0.153925	0.205055	-0.0511303	0.103613	0.0810475	0.0225654	0.127763	0.117316	0.0104472
ENSG00000175229	chr11	65816152	65818151	GAL3ST3	89792	7	0.251009	0.308761	0.107005	0.143436	-0.0364304	0.337828	0.393607	-0.0557789	0.340666	0.267178	0.0734879	0.30926	0.269532	0.0397287				0.636866	0.879249	-0.242383	0.132321	0.183647	-0.0513262		0.144495	0.157966	-0.0134705	0.164614	0.198102	-0.0334881	0.0860231	0.286132	-0.200109
ENSG00000164904	chr5	125930611	125932610	ALDH7A1	501	10	0.212148	0.260941	0.119832	0.294163	-0.174331	0.631479	0.68701	-0.0555309	0.168911	0.0589157	0.109995	0.130019	0.18368	-0.0536605				0.290258	0.473307	-0.183049	0.125809	0.100467	0.0253421		0.171138	0.117514	0.0536243	0.117472	0.150566	-0.0330939	0.154411	0.282846	-0.128435
ENSG00000241852	chr8	22455614	22457613	C8orf58	541565	8	0.197283	0.242624	0.140693	0.120703	0.0199901	0.5253	0.509405	0.0158952	0.250601	0.146275	0.104326	0.145449	0.125489	0.0199601	0.154791	0.178319	-0.0235281	0.368764	0.401451	-0.032687	0.133015	0.191141	-0.0581265	0.203449	0.0955306	0.202377	-0.106846	0.0788328	0.0834607	-0.00462788	0.0736854	0.467624	-0.393938
ENSG00000228824	chr13	88323015	88325014	MIR4500HG	642345	14	0.237077	0.291555	0.412398	0.419414	-0.00701644	0.387297	0.401403	-0.014106	0.324865	0.0941156	0.23075	0.134241	0.328877	-0.194636	0.146599	0.251845	-0.105246	0.49948	0.620146	-0.120666	0.034948	0.0511008	-0.0161528	0.485417	0.0726962	0.366829	-0.294133	0.083529	0.214487	-0.130958	0.0263795	0.167334	-0.140954
ENSG00000179134	chr19	39831536	39833535	SAMD4B	55095	6	0.0415201	0.0510591	0.0266802	0.0282312	-0.00155103	0.0385927	0.0437258	-0.00513307	0.0435522	0.043792	-0.000239777	0.0333974	0.0328969	0.000500497				0.0833028	0.111134	-0.0278315	0.0355547	0.0372451	-0.00169043		0.0362859	0.0774923	-0.0412064	0.035986	0.0259328	0.0100532	0.040329	0.0590818	-0.0187528
ENSG00000198026	chr20	44600334	44602333	ZNF335	63925	15	0.0249794	0.030713	0.0261596	0.0273924	-0.00123275	0.0213345	0.0291507	-0.00781626	0.0193721	0.0317369	-0.0123648	0.0214429	0.024171	-0.00272811				0.0450864	0.0703105	-0.0252241	0.0227569	0.0209969	0.00176		0.024471	0.0314363	-0.00696529	0.0234369	0.0190296	0.00440725	0.0207541	0.0221928	-0.0014387
ENSG00000154310	chr3	171177698	171179697	TNIK	23043	8	0.0474912	0.0583864	0.0108158	0.0156607	-0.00484497	0.200135	0.276705	-0.0765705	0.0276588	0.0197546	0.00790426	0.0927153	0.138932	-0.0462167				0.0343836	0.0203534	0.0140301	0.0170174	0.0141025	0.00291489		0.0142972	0.0153543	-0.00105705	0.0147882	0.0118108	0.00297745	0.0156099	0.0128041	0.00280582
ENSG00000244612	chr15	74364540	74366539	RN7SL429P	NA	1	0.216746	0.266375	0.0791693	0.224646	-0.145477	0.315848	0.353506	-0.0376573	0.198497	0.362787	-0.16429	0.184436	0.210509	-0.0260729				0.409632	0.508299	-0.0986668	0.208421	0.135665	0.0727566		0.158191	0.268574	-0.110384	0.196216	0.177354	0.0188619	0.200307	0.156038	0.0442691
ENSG00000265215	chr2	240225657	240227656	MIR4269	100423043	2	0.355151	0.436368	0.0799754	0.193848	-0.113873	0.860207	0.932809	-0.0726023	0.816282	0.847207	-0.0309243	0.167956	0.267162	-0.099206	0.094583	0.0643275	0.0302555	0.812222	0.915477	-0.103255	0.211955	0.407996	-0.196042	0.444628	0.0975494	0.670237	-0.572688	0.0564675	0.0401018	0.0163657	0.264835	0.0245145	0.240321
ENSG00000253451	chr22	23005443	23007442	IGLV2-28	NA	2	0.597603	0.73417	0.314214	0.642922	-0.328708	0.793579	0.741973	0.0516064	0.583917	0.706226	-0.122308	0.813708	0.838103	-0.0243952				0.776965	0.929822	-0.152856	0.58321	0.676239	-0.093029		0.419279	0.564922	-0.145643	0.628237	0.771757	-0.14352	0.465317	0.735566	-0.270249
ENSG00000102934	chr16	57318100	57320099	PLLP	51090	12	0.234854	0.288494	0.0609451	0.0822415	-0.0212965	0.757938	0.748449	0.00948879	0.369366	0.198239	0.171128	0.151375	0.153796	-0.00242036	0.062045	0.0464162	0.0156289	0.635484	0.882497	-0.247014	0.114764	0.353509	-0.238745	0.102297	0.12	0.150804	-0.0308043	0.0969464	0.109952	-0.0130056	0.112239	0.159036	-0.0467968
ENSG00000184302	chr14	60974169	60976168	SIX6	4990	15	0.307272	0.377375	0.19409	0.287967	-0.0938772	0.790395	0.791418	-0.00102295	0.323138	0.114526	0.208611	0.290665	0.612784	-0.322119				0.651466	0.789016	-0.13755	0.0430093	0.116239	-0.07323		0.12009	0.161645	-0.0415557	0.212589	0.253878	-0.041289	0.140008	0.268902	-0.128895
ENSG00000087903	chr19	6199084	6201083	RFX2	5990;101928900	4	0.147904	0.181609	0.065252	0.174196	-0.108944	0.11999	0.106072	0.0139172	0.200021	0.0787395	0.121282	0.126249	0.302177	-0.175928				0.372303	0.449178	-0.0768749	0.0735856	0.101743	-0.0281577		0.0894009	0.104226	-0.0148249	0.261944	0.293409	-0.0314659	0.0223875	0.0247375	-0.00234991
ENSG00000198252	chr14	53195398	53197397	STYX	6815	10	0.0190603	0.0233951	0.0128986	0.0169008	-0.00400217	0.0167519	0.0193451	-0.00259318	0.0153333	0.0254505	-0.0101172	0.0186916	0.0199295	-0.00123784				0.0249879	0.0305892	-0.00560129	0.0180788	0.0171963	0.00088252		0.0264753	0.0243806	0.00209468	0.0164512	0.0380706	-0.0216194	0.0218741	0.0186933	0.00318077
ENSG00000073331	chr4	113205165	113207164	ALPK1	80216	4	0.0136226	0.0167128	0.0135965	0.0151371	-0.00154063	0.0128318	0.0153608	-0.00252904	0.0124338	0.0272261	-0.0147924	0.0150424	0.0148605	0.000181921				0.014618	0.0152942	-0.000676175	0.0125878	0.0158215	-0.00323373		0.0133989	0.0189916	-0.00559269	0.0148365	0.0107138	0.00412267	0.0132583	0.0170099	-0.00375159
ENSG00000187792	chr22	24092780	24094779	ZNF70	7621	10	0.0549606	0.0674102	0.0351671	0.0522824	-0.0171153	0.0541699	0.0657463	-0.0115764	0.0638515	0.0710829	-0.00723137	0.0436313	0.047855	-0.00422371				0.0753721	0.0781055	-0.00273341	0.0570039	0.0636135	-0.00660967		0.066755	0.0981138	-0.0313587	0.0459451	0.0412196	0.00472543	0.0527494	0.0886724	-0.035923
ENSG00000206417	chr3	129032735	129034734	H1FX-AS1	NA	11	0.073071	0.0896066	0.0206396	0.0349103	-0.0142707	0.136347	0.143529	-0.00718239	0.0689165	0.102719	-0.0338027	0.0497346	0.0926628	-0.0429282				0.108113	0.115762	-0.00764883	0.0683696	0.084464	-0.0160945		0.0735834	0.0975046	-0.0239212	0.0672002	0.0667833	0.000416843	0.0647351	0.0681243	-0.00338923
ENSG00000164713	chr7	97880191	97882190	BRI3	25798	11	0.0674814	0.0827473	0.0517907	0.0669151	-0.0151244	0.10573	0.0852185	0.0205113	0.0530583	0.10281	-0.049752	0.023089	0.0314633	-0.00837429	0.098986	0.125709	-0.0267228	0.0661348	0.0632282	0.00290655	0.0609505	0.0995241	-0.0385737	0.0895166	0.0685641	0.090759	-0.0221949	0.0971846	0.0982434	-0.00105879	0.027291	0.0636022	-0.0363112
ENSG00000176595	chr8	1920544	1922543	KBTBD11	9920	7	0.0655289	0.0803482	0.0324937	0.0412515	-0.00875776	0.294869	0.447901	-0.153032	0.0315998	0.0337296	-0.00212974	0.03344	0.035861	-0.00242103	0.0910452	0.0782871	0.012758	0.0178312	0.0325047	-0.0146735	0.0352475	0.0305018	0.00474563	0.0792965	0.0355434	0.0468407	-0.0112974	0.0359654	0.026018	0.00994744	0.0334858	0.0305862	0.00289959
ENSG00000101098	chr20	43438480	43440479	RIMS4	140730	8	0.393832	0.482839	0.332505	0.57965	-0.247145	0.828908	0.827903	0.00100497	0.784731	0.309069	0.475661	0.167153	0.650714	-0.483561				0.827936	0.907858	-0.0799223	0.092873	0.140426	-0.047553		0.315737	0.549701	-0.233964	0.0651558	0.135344	-0.0701887	0.129493	0.24489	-0.115397
ENSG00000163807	chr3	44802655	44804654	KIAA1143	57456	16	0.0230193	0.0282189	0.0171411	0.0212758	-0.00413464	0.0577007	0.063271	-0.0055703	0.0166883	0.0395437	-0.0228555	0.0177651	0.0198194	-0.00205434				0.0244997	0.0192429	0.00525675	0.0185329	0.0306833	-0.0121504		0.0205029	0.0264849	-0.00598201	0.0191857	0.0151009	0.0040848	0.0151569	0.0185483	-0.00339132
ENSG00000130700	chr20	61050527	61052526	GATA5	140628	25	0.399023	0.489122	0.277802	0.501699	-0.223897	0.796691	0.789008	0.00768317	0.593679	0.224764	0.368915	0.213452	0.584818	-0.371366				0.812861	0.841842	-0.0289817	0.197209	0.308398	-0.111189		0.394041	0.563119	-0.169078	0.165773	0.238442	-0.0726688	0.139698	0.350008	-0.21031
ENSG00000135392	chr12	56224109	56226108	DNAJC14	85406	9	0.10798	0.132361	0.0759967	0.0935424	-0.0175456	0.143581	0.121763	0.0218187	0.0760991	0.0611232	0.0149759	0.111276	0.105882	0.00539388				0.248974	0.319933	-0.0709595	0.105432	0.0989267	0.00650513		0.0382426	0.0552393	-0.0169967	0.0815909	0.139544	-0.0579532	0.090628	0.195296	-0.104668
ENSG00000167664	chr19	4301929	4303928	TMIGD2	126259	9	0.233239	0.285892	0.18343	0.135812	0.0476177	0.3624	0.367031	-0.00463018	0.28101	0.353844	-0.0728337	0.211135	0.268906	-0.0577705				0.367623	0.616198	-0.248574	0.170518	0.215039	-0.0445211		0.187503	0.287687	-0.100184	0.184131	0.172131	0.012	0.151401	0.156384	-0.00498302
ENSG00000184260	chr1	149857025	149859024	HIST2H2AC	8338	14	0.0109043	0.0133653	0.00941205	0.012693	-0.00328091	0.00959421	0.0145728	-0.00497859	0.0118328	0.0153434	-0.00351052	0.0108982	0.0108729	2.53685e-05				0.0133127	0.0164089	-0.00309614	0.0113857	0.0102951	0.00109057		0.0115939	0.0196911	-0.00809718	0.01011	0.00940939	0.000700638	0.00999943	0.0110017	-0.00100225
ENSG00000110887	chr12	109251208	109253207	DAO	1610	8	0.100964	0.123712	0.0653949	0.0458036	0.0195913	0.127297	0.0935475	0.0337498	0.018128	0.0372856	-0.0191576	0.0386671	0.059665	-0.0209979				0.409588	0.593744	-0.184156	0.0210716	0.0175978	0.00347375		0.0643729	0.0301908	0.034182	0.126443	0.145668	-0.0192252	0.0377108	0.089908	-0.0521972
ENSG00000147614	chr8	86998052	87000051	ATP6V0D2	245972	2	0.391716	0.479908	0.40435	0.440211	-0.0358611	0.641769	0.65839	-0.0166205	0.0228708	0.254656	-0.231785	0.265096	0.284875	-0.0197788				0.549953	0.926537	-0.376585	0.358452	0.671707	-0.313255		0.259359	0.293724	-0.0343644	0.246255	0.217498	0.0287577	0.777342	0.571571	0.205771
ENSG00000257366	chr16	16403358	16405357	MIR3180-2	100422836;100422870;100422956	1	0.0078687	0.00963996	0.0100447	0.010049	-4.27583e-06	0.00695164	0.00966752	-0.00271588	0.00759494	0.0122111	-0.00461611	0.0038897	0.0104314	-0.0065417				0.0110004	0.0128085	-0.00180817	0.00625967	0.00636955	-0.000109878		0.00737837	0.0134796	-0.00610122	0.0125885	2.52854e-05	0.0125632	0.00511043	0.0117178	-0.00660734
ENSG00000138161	chr10	124638647	124640646	CUZD1	50624	16	0.114471	0.140227	0.181262	0.357637	-0.176375	0.0856691	0.0755519	0.0101172	0.0745638	0.153679	-0.0791154	0.157726	0.138098	0.0196281	0.0896284	0.0919969	-0.00236852	0.0825287	0.0886075	-0.00607889	0.0649648	0.0765126	-0.0115478	0.139331	0.0740636	0.13543	-0.061366	0.224683	0.212702	0.0119809	0.0847617	0.0720572	0.0127044
ENSG00000117525	chr1	95006857	95008856	F3	2152	14	0.0629842	0.077147	0.0273239	0.0321487	-0.00482483	0.103302	0.0851385	0.0181639	0.0389947	0.035764	0.00323066	0.0450727	0.0428485	0.00222419	0.066885	0.067039	-0.000153991	0.183553	0.275503	-0.0919503	0.0610974	0.0637405	-0.00264305	0.0634888	0.0290553	0.0318689	-0.00281356	0.0496824	0.0724775	-0.0227951	0.0243714	0.0649413	-0.0405699
ENSG00000138670	chr4	82964898	82966897	RASGEF1B	153020	5	0.403786	0.49457	0.180721	0.301763	-0.121042	0.804042	0.7982	0.00584234	0.666616	0.27609	0.390527	0.533803	0.722306	-0.188503				0.931375	0.922132	0.00924322	0.132839	0.368006	-0.235167		0.154965	0.546052	-0.391086	0.0295088	0.114403	-0.0848946	0.200199	0.402174	-0.201975
ENSG00000246898	chr16	66440927	66442926	LINC00920	100505865	4	0.168273	0.206098	0.140732	0.17233	-0.0315975	0.266655	0.214926	0.0517292	0.116546	0.317389	-0.200844	0.1455	0.220494	-0.0749944				0.22013	0.201995	0.0181353	0.191174	0.234246	-0.0430723		0.160079	0.332997	-0.172918	0.137051	0.0574018	0.079649	0.136594	0.103106	0.0334878
ENSG00000112110	chr6	160209344	160211343	MRPL18	29074	17	0.0435978	0.0533925	0.0494379	0.0471578	0.00228007	0.0845349	0.110533	-0.0259985	0.0476971	0.102084	-0.0543867	0.0314233	0.0419013	-0.0104781	0.0495614	0.0586393	-0.00907788	0.0493272	0.0370702	0.012257	0.0278646	0.0297837	-0.00191916	0.04933	0.0335758	0.0606808	-0.027105	0.0284616	0.0204358	0.00802577	0.0283616	0.0256385	0.00272303
ENSG00000100084	chr22	19434725	19436724	HIRA	7290	13	0.0570403	0.0698469	0.0303735	0.0521478	-0.0217744	0.138444	0.112695	0.0257497	0.0343038	0.101714	-0.0674101	0.0435091	0.0575149	-0.0140057				0.075779	0.0955777	-0.0197987	0.0406532	0.0486543	-0.00800111		0.052327	0.0901719	-0.0378449	0.0525416	0.0318144	0.0207272	0.0454308	0.0383321	0.00709861
ENSG00000126883	chr9	133999448	134001447	NUP214	8021	13	0.0174217	0.0213281	0.014943	0.0227021	-0.00775912	0.0184317	0.0210229	-0.0025912	0.0179034	0.0326382	-0.0147348	0.0188581	0.0225444	-0.00368628				0.0206503	0.0242549	-0.0036046	0.0176858	0.0180772	-0.000391429		0.0163684	0.0234355	-0.00706706	0.0157001	0.0128212	0.00287891	0.0162548	0.0144563	0.0017985
ENSG00000196411	chr7	100424622	100426621	EPHB4	2050	10	0.0844533	0.103389	0.0404715	0.129389	-0.0889174	0.0562168	0.056603	-0.000386202	0.0814114	0.0625938	0.0188175	0.0645639	0.0630547	0.00150916	0.0876458	0.129406	-0.0417603	0.118629	0.114779	0.00385006	0.0480289	0.0529496	-0.00492073	0.140655	0.17683	0.318299	-0.141469	0.0540144	0.0464042	0.00761016	0.0605189	0.0604155	0.000103451
ENSG00000119614	chr14	74704675	74706674	VSX2	338917	10	0.416466	0.509769	0.233026	0.449896	-0.216869	0.75455	0.748105	0.00644522	0.47047	0.338913	0.131557	0.24045	0.48644	-0.24599				0.675374	0.788859	-0.113485	0.347158	0.442545	-0.0953874		0.329186	0.443254	-0.114068	0.313845	0.376392	-0.0625474	0.384132	0.51352	-0.129387
ENSG00000118971	chr12	4381438	4383437	CCND2	894	33	0.0389821	0.0476951	0.0351447	0.0303832	0.00476156	0.0362063	0.0366368	-0.000430436	0.0302248	0.0312124	-0.000987628	0.0792373	0.174597	-0.0953595				0.0401439	0.039741	0.000402855	0.0318823	0.0308936	0.00098873		0.0365717	0.031558	0.00501377	0.0328028	0.0268271	0.00597571	0.0286249	0.0274072	0.00121772
ENSG00000136352	chr14	36989855	36991854	NKX2-1	7080	10	0.299395	0.366224	0.280004	0.372858	-0.0928533	0.761105	0.745155	0.0159502	0.26628	0.118674	0.147606	0.207314	0.449611	-0.242297				0.568845	0.523608	0.0452366	0.0917599	0.223069	-0.131309		0.189651	0.383833	-0.194182	0.100258	0.136236	-0.0359777	0.229335	0.34297	-0.113635
ENSG00000066855	chr8	66555469	66557468	MTFR1	9650	15	0.0454202	0.0555546	0.0666008	0.0635604	0.00304037	0.0360901	0.0537886	-0.0176985	0.0342394	0.039996	-0.00575653	0.0820133	0.103803	-0.0217896	0.0376361	0.0407669	-0.0031308	0.0777937	0.117985	-0.0401917	0.0273016	0.0389196	-0.0116179	0.0546858	0.0262728	0.0439366	-0.0176638	0.0402675	0.0349421	0.00532543	0.0167213	0.0178475	-0.00112622
ENSG00000131374	chr3	18485810	18487809	TBC1D5	9779	6	0.0168957	0.020664	0.00609125	0.00777819	-0.00168694	0.0590769	0.0361013	0.0229755	0.00811596	0.0148134	-0.00669739	0.015024	0.0114891	0.00353486				0.0305209	0.0724322	-0.0419113	0.00803163	0.00913818	-0.00110655		0.00853394	0.00758765	0.000946296	0.00843929	0.00954775	-0.00110846	0.00822731	0.0170881	-0.00886076
ENSG00000240356	chr2	114384168	114386167	RPL23AP7	118433	3	0.0203148	0.0248425	0.00794877	0.00820294	-0.000254174	0.0155408	0.0988323	-0.0832915	0.00665279	0.0190249	-0.0123721	0.00686118	0.0161555	-0.00929431				0.00847398	0.00985232	-0.00137834	0.00816601	0.0103762	-0.00221022		0.113774	0.0459138	0.0678599	0.00924412	0.00627784	0.00296628	0.00617213	0.00894685	-0.00277472
ENSG00000144134	chr2	114383306	114385305	RABL2A	11159	3	0.0203148	0.0248425	0.00794877	0.00820294	-0.000254174	0.0155408	0.0988323	-0.0832915	0.00665279	0.0190249	-0.0123721	0.00686118	0.0161555	-0.00929431				0.00847398	0.00985232	-0.00137834	0.00816601	0.0103762	-0.00221022		0.113774	0.0459138	0.0678599	0.00924412	0.00627784	0.00296628	0.00617213	0.00894685	-0.00277472
ENSG00000251835	chr8	55064943	55066942	RNU6ATAC32P	NA	4	0.28196	0.344773	0.246106	0.243659	0.00244626	0.257022	0.277478	-0.0204562	0.242551	0.242828	-0.000277414	0.252419	0.241281	0.0111384				0.265289	0.513326	-0.248036	0.242818	0.234733	0.00808492		0.304089	0.385192	-0.0811027	0.481039	0.685139	-0.204101	0.246307	0.279323	-0.0330161
ENSG00000136938	chr9	100744143	100746142	ANP32B	10541	8	0.0498926	0.0609846	0.0145933	0.0175857	-0.00299238	0.129448	0.127059	0.00238954	0.0570642	0.0620968	-0.00503266	0.0322529	0.0454372	-0.0131843				0.114632	0.126279	-0.0116473	0.0255715	0.0332914	-0.00771984		0.0265664	0.0996477	-0.0730813	0.0267613	0.017307	0.00945429	0.022144	0.0201578	0.00198624
ENSG00000159905	chr19	44453875	44455874	ZNF221	7638	10	0.184155	0.225092	0.103575	0.252921	-0.149345	0.254154	0.400752	-0.146598	0.0953045	0.0908906	0.00441383	0.180824	0.0985463	0.0822778				0.218315	0.111234	0.107081	0.273118	0.29567	-0.0225522		0.142882	0.106792	0.0360895	0.28645	0.455709	-0.169259	0.102772	0.213314	-0.110542
ENSG00000211831	chr14	22942806	22944805	TRAJ61	NA	2	0.491044	0.59995	0.656485	0.74281	-0.0863251	0.802518	0.829229	-0.026711	0.470083	0.683487	-0.213403	0.258993	0.406977	-0.147984				0.344012	0.450702	-0.10669	0.483022	0.76037	-0.277348		0.674067	0.792144	-0.118077	0.403641	0.127905	0.275736	0.326577	0.60593	-0.279353
ENSG00000213413	chr7	99814364	99816363	PVRIG	79037	1	0.367084	0.448427	0.0800969	0.280501	-0.200404	0.943039	0.79447	0.14857	0.251446	0.908643	-0.657197	0.40224	0.25945	0.14279				0.555049	0.559213	-0.00416387	0.237371	0.209248	0.0281227		0.199162	0.561638	-0.362476	0.385811	0.081297	0.304514	0.249537	0.381385	-0.131848
ENSG00000050130	chr14	59949661	59951660	JKAMP	51528	18	0.0216743	0.0264766	0.0186014	0.018636	-3.45901e-05	0.0313994	0.0312595	0.000139967	0.0182125	0.0366785	-0.018466	0.022728	0.035786	-0.013058				0.0254128	0.0323026	-0.00688979	0.0228714	0.0218075	0.00106381		0.0181383	0.024626	-0.00648767	0.0195823	0.018193	0.00138927	0.0181229	0.0190003	-0.000877367
ENSG00000060138	chr12	10875412	10877411	YBX3	8531	9	0.0146457	0.0178889	0.0102726	0.0127551	-0.0024825	0.0183899	0.0184391	-4.91933e-05	0.0152575	0.0188204	-0.00356286	0.0141092	0.0312827	-0.0171736				0.0201147	0.020329	-0.000214294	0.0149737	0.0132696	0.00170409		0.0129774	0.016907	-0.0039296	0.0130384	0.0146304	-0.00159196	0.0126781	0.0145671	-0.00188899
ENSG00000178764	chr8	123792133	123794132	ZHX2	22882	15	0.0270733	0.0330641	0.0161048	0.0239243	-0.00781951	0.0843028	0.137595	-0.0532918	0.0212975	0.0238787	-0.00258127	0.0211221	0.0199706	0.00115148				0.0220432	0.0245023	-0.00245906	0.0191075	0.0178019	0.00130559		0.02061	0.0205657	4.42309e-05	0.0183108	0.0115951	0.00671567	0.0207611	0.0177439	0.00301717
ENSG00000167595	chr19	36247544	36249543	C19orf55	148137	17	0.176308	0.215297	0.0602172	0.0559978	0.00421936	0.265797	0.267125	-0.00132771	0.302638	0.129396	0.173243	0.0513001	0.0806079	-0.0293077	0.175341	0.274792	-0.0994511	0.339855	0.327987	0.0118688	0.190813	0.25741	-0.0665972	0.0953565	0.0788188	0.18094	-0.102121	0.161228	0.285657	-0.124429	0.218021	0.293059	-0.0750385
ENSG00000163599	chr2	204731009	204733008	CTLA4	1493	6	0.385793	0.471081	0.312967	0.350164	-0.0371968	0.639963	0.645086	-0.00512297	0.355025	0.666809	-0.311784	0.294037	0.331931	-0.0378933				0.380839	0.429745	-0.048906	0.375953	0.372404	0.00354965		0.302875	0.415546	-0.112671	0.370522	0.450636	-0.0801144	0.439952	0.577405	-0.137453
ENSG00000091136	chr7	107643201	107645200	LAMB1	3912	13	0.186545	0.22777	0.0341176	0.0516551	-0.0175375	0.726847	0.76388	-0.0370334	0.0938925	0.0647203	0.0291722	0.240964	0.290472	-0.0495079				0.20355	0.249732	-0.0461829	0.060619	0.0582048	0.00241414		0.2106	0.323907	-0.113307	0.0298767	0.0534821	-0.0236054	0.0784362	0.193879	-0.115443
ENSG00000144339	chr2	193059936	193061935	TMEFF2	23671	5	0.177758	0.217035	0.0622237	0.0552418	0.00698195	0.585108	0.610416	-0.0253078	0.159536	0.0652872	0.0942488	0.0230605	0.0667721	-0.0437116				0.387436	0.563306	-0.17587	0.211043	0.285446	-0.0744038		0.108329	0.234495	-0.126166	0.0317895	0.0278479	0.00394158	0.031296	0.0444991	-0.0132031
ENSG00000180758	chr1	9188730	9190729	GPR157	80045	14	0.132998	0.162346	0.106844	0.15798	-0.0511364	0.125754	0.131723	-0.00596939	0.12456	0.121926	0.00263314	0.172999	0.298657	-0.125657	0.151304	0.145909	0.00539499	0.160087	0.219955	-0.0598672	0.11482	0.123562	-0.00874178	0.16184	0.116847	0.213846	-0.0969995	0.118096	0.104495	0.0136012	0.109833	0.105403	0.00442951
ENSG00000146233	chr6	46620024	46622023	CYP39A1	51302	16	0.308193	0.37608	0.279974	0.536041	-0.256067	0.787115	0.784629	0.00248567	0.354944	0.190133	0.164812	0.326836	0.631856	-0.30502				0.516641	0.597855	-0.0812136	0.136167	0.133529	0.00263796		0.111944	0.208998	-0.0970541	0.121323	0.10552	0.0158034	0.138787	0.196155	-0.0573678
ENSG00000233608	chr2	239755173	239757172	TWIST2	117581	6	0.343526	0.419174	0.0993115	0.489588	-0.390277	0.740396	0.76016	-0.019764	0.541407	0.216892	0.324516	0.302785	0.667326	-0.364542				0.770624	0.872195	-0.101571	0.0745528	0.0950749	-0.0205222		0.407259	0.448481	-0.0412216	0.0598331	0.0965033	-0.0366703	0.0955692	0.126349	-0.0307794
ENSG00000258036	chr12	53129427	53131426	KRT125P	NA	1	0.358998	0.437929	0.298192	0.201279	0.0969125	0.303408	0.33406	-0.0306528	0.072847	0.401425	-0.328578	0.293928	0.363954	-0.0700262				0.673705	0.812896	-0.139191	0.870298	0.635891	0.234406		0.130465	0.361523	-0.231058	0.0665621	0.0479485	0.0186135	0.521574	0.782378	-0.260804
ENSG00000081665	chr19	19932061	19934060	ZNF506	440515	5	0.205477	0.250561	0.284532	0.59122	-0.306688	0.0335786	0.0450225	-0.0114438	0.397956	0.133223	0.264733	0.345906	0.467679	-0.121773				0.445418	0.4739	-0.0284814	0.195423	0.272592	-0.0771689		0.0475873	0.0501479	-0.00256058	0.0397202	0.0417249	-0.00200473	0.0591687	0.17954	-0.120372
ENSG00000133116	chr13	33588707	33590706	KL	9365	13	0.266807	0.325308	0.0328701	0.159846	-0.126976	0.725591	0.741659	-0.0160681	0.360023	0.0748141	0.285209	0.139862	0.462499	-0.322637	0.0585896	0.196109	-0.137519	0.713374	0.833879	-0.120504	0.161447	0.235884	-0.0744378	0.382687	0.277445	0.380061	-0.102616	0.025044	0.0595687	-0.0345247	0.0579477	0.108764	-0.0508163
ENSG00000123091	chr1	51700443	51702442	RNF11	26994	11	0.145045	0.176835	0.0870384	0.105656	-0.0186176	0.0904194	0.0901807	0.000238759	0.129113	0.124412	0.00470082	0.146154	0.193931	-0.0477765				0.262284	0.326384	-0.0641007	0.209971	0.211534	-0.0015628		0.123239	0.150005	-0.0267659	0.135814	0.174886	-0.0390722	0.121377	0.214526	-0.0931484
ENSG00000131503	chr5	139779899	139781898	ANKHD1	54882;404734	16	0.0134299	0.0163654	0.0107272	0.0159285	-0.00520134	0.0133611	0.0121113	0.00124986	0.0118022	0.028805	-0.0170029	0.0126679	0.0164397	-0.0037718				0.0176329	0.0168829	0.000749991	0.0142442	0.0129965	0.00124773		0.0145756	0.0174603	-0.00288475	0.0131557	0.0127913	0.000364416	0.0127019	0.0138728	-0.00117089
ENSG00000273439	chr19	58788818	58790817	ZNF8	7554	10	0.0181533	0.0221196	0.0139036	0.0198912	-0.00598763	0.017254	0.0211925	-0.00393851	0.0162024	0.0370776	-0.0208752	0.0199609	0.0237877	-0.00382681				0.0232915	0.0241381	-0.000846524	0.0191319	0.0197779	-0.000646009		0.0194066	0.0222956	-0.00288906	0.0187158	0.0146755	0.00404026	0.0155128	0.0162399	-0.000727022
ENSG00000263506	chr3	49843179	49845178	MIR5193	100847079	1	0.0686079	0.0835784	0.0449641	0.0549481	-0.00998402	0.0608895	0.0536933	0.00719617	0.0644116	0.0523147	0.0120969	0.0565253	0.0660653	-0.00954005	0.0374352	0.0252586	0.0121766	0.0647427	0.0544549	0.0102878	0.0921012	0.0491929	0.0429083	0.0444773	0.066171	0.0666112	-0.000440189	0.15722	0.324095	-0.166875	0.0657496	0.0891504	-0.0234007
ENSG00000258667	chr14	62217316	62219315	HIF1A-AS2	NA	6	0.207904	0.253262	0.178367	0.179764	-0.00139659	0.174215	0.169598	0.00461763	0.172932	0.181528	-0.00859548	0.179382	0.18094	-0.00155743				0.456635	0.851701	-0.395066	0.183056	0.174843	0.00821247		0.178806	0.179245	-0.000439399	0.174878	0.169486	0.00539132	0.172866	0.192254	-0.0193878
ENSG00000151502	chr11	134093039	134095038	VPS26B	112936	16	0.0233505	0.0284435	0.0225804	0.0262614	-0.00368097	0.0225553	0.029648	-0.00709271	0.0211956	0.0394671	-0.0182714	0.022943	0.028439	-0.00549606				0.0280318	0.0287533	-0.000721482	0.0223654	0.025214	-0.00284855		0.0253286	0.0325599	-0.00723138	0.0253692	0.0205523	0.00481693	0.019785	0.0250963	-0.0053113
ENSG00000213160	chr2	170549498	170551497	KLHL23	151230;100526832	18	0.0601856	0.0733073	0.0457281	0.0307554	0.0149726	0.0548143	0.044476	0.0103383	0.0507636	0.0811518	-0.0303883	0.118219	0.0959637	0.0222556				0.122546	0.139796	-0.0172498	0.0433432	0.0451543	-0.00181103		0.0445184	0.102738	-0.0582192	0.023301	0.018509	0.00479196	0.0384365	0.101222	-0.0627856
ENSG00000260032	chr20	34638383	34640382	LINC00657	647979	7	0.170319	0.207402	0.116204	0.100307	0.0158976	0.268661	0.260907	0.0077536	0.155652	0.209108	-0.0534559	0.19562	0.176254	0.0193662				0.199958	0.263792	-0.0638335	0.128631	0.149317	-0.0206864		0.122436	0.186935	-0.0644984	0.207411	0.261553	-0.0541414	0.138294	0.258444	-0.12015
ENSG00000161547	chr17	74732957	74734956	SRSF2	6427;693221	18	0.0255963	0.031152	0.0224349	0.0264387	-0.00400378	0.0300575	0.0301072	-4.96635e-05	0.0240518	0.0498868	-0.025835	0.0271219	0.0325923	-0.00547039				0.0352957	0.0331721	0.00212367	0.0239214	0.0234962	0.000425223		0.0239101	0.030879	-0.00696893	0.0260298	0.0306335	-0.0046037	0.0175431	0.0231624	-0.00561927
ENSG00000143344	chr1	183603720	183605719	RGL1	23179	18	0.0223838	0.0272419	0.0133284	0.0183407	-0.0050123	0.0260902	0.0295121	-0.00342195	0.0239762	0.0247712	-0.00079499	0.0189881	0.03895	-0.0199619				0.0517396	0.0665565	-0.0148169	0.0169603	0.0178675	-0.000907269		0.0182557	0.0191328	-0.000877038	0.0176578	0.0136368	0.00402103	0.0144577	0.0164095	-0.00195183
ENSG00000179833	chr2	64977640	64979639	SERTAD2	9792	5	0.00933316	0.0113581	0.00832131	0.0126916	-0.00437024	0.00997145	0.0100254	-5.39938e-05	0.00943322	0.0177796	-0.0083464	0.00875151	0.0129364	-0.0041849				0.0116965	0.0110478	0.000648771	0.011211	0.00940174	0.00180927		0.0085398	0.010952	-0.0024122	0.00873748	0.00839401	0.000343478	0.00733613	0.0089941	-0.00165797
ENSG00000072110	chr14	69445658	69447657	ACTN1	87	13	0.127955	0.155696	0.017164	0.0255836	-0.00841966	0.201849	0.173335	0.0285138	0.104926	0.0474666	0.0574595	0.0549434	0.166605	-0.111662				0.220955	0.214657	0.00629865	0.141771	0.18209	-0.0403189		0.140298	0.203805	-0.0635064	0.162463	0.166917	-0.00445356	0.107226	0.220808	-0.113582
ENSG00000241735	chr7	152132480	152134479	FABP5P3	220832	3	0.0559466	0.0680751	0.161887	0.178588	-0.0167013	0.0621904	0.0565563	0.0056341	0.0541075	0.0539802	0.000127284	0.0358709	0.0450645	-0.00919363				0.0632861	0.0512058	0.0120803	0.0350133	0.0410822	-0.00606892		0.0337451	0.13046	-0.0967148	0.0312454	0.0273953	0.0038501	0.0261738	0.028344	-0.00217017
ENSG00000224577	chr2	177500938	177502937	LINC01117	NA	8	0.226428	0.275494	0.07648	0.0845092	-0.0080292	0.684852	0.683751	0.00110111	0.15213	0.0809482	0.0711814	0.167403	0.284798	-0.117395				0.433634	0.565258	-0.131624	0.196733	0.11968	0.0770532		0.189158	0.33841	-0.149253	0.083795	0.197058	-0.113263	0.0536693	0.125036	-0.0713663
ENSG00000182568	chr3	18486581	18488580	SATB1	6304	3	0.0269883	0.0328244	0.00608447	0.0084751	-0.00239063	0.110839	0.0655429	0.0452957	0.00830763	0.0132544	-0.00494675	0.0233345	0.0148678	0.00846669				0.0545131	0.137324	-0.0828107	0.0092225	0.0102791	-0.0010566		0.00949707	0.00742493	0.00207214	0.0109305	0.0106648	0.000265678	0.0101666	0.027587	-0.0174204
ENSG00000144567	chr2	220039447	220041446	FAM134A	79137	1	0.460724	0.560291	0.316606	0.379494	-0.0628881	0.421232	0.587486	-0.166254	0.474809	0.638829	-0.16402	0.452687	0.297302	0.155385				0.804091	0.780121	0.0239708	0.415109	0.507423	-0.0923143		0.448314	0.705307	-0.256993	0.381116	0.725602	-0.344486	0.432557	0.421053	0.0115041
ENSG00000180305	chr20	44256665	44258664	WFDC10A	140832	4	0.126722	0.154008	0.0660867	0.265576	-0.199489	0.0765482	0.058205	0.0183432	0.0756205	0.0660204	0.00960007	0.276631	0.141447	0.135184				0.36781	0.504308	-0.136498	0.0619344	0.0430731	0.0188613		0.0748331	0.184496	-0.109663	0.095824	0.0912048	0.00461927	0.0452073	0.0317428	0.0134645
ENSG00000105131	chr19	15343747	15345746	EPHX3	79852	6	0.439211	0.533777	0.0732379	0.28349	-0.210253	0.424809	0.431779	-0.00696992	0.817862	0.248691	0.569171	0.0819395	0.197988	-0.116048	0.310301	0.702536	-0.392235	0.8876	0.847326	0.0402738	0.206784	0.713469	-0.506685	0.693392	0.461038	0.489124	-0.0280862	0.462838	0.605349	-0.142511	0.411517	0.818015	-0.406497
ENSG00000105701	chr19	18654388	18656387	FKBP8	23770	7	0.105219	0.127868	0.0221627	0.0964479	-0.0742852	0.146716	0.148644	-0.00192795	0.198048	0.163229	0.0348189	0.151308	0.153688	-0.0023796	0.0320147	0.0248152	0.00719951	0.149777	0.147481	0.00229555	0.0918511	0.105647	-0.0137963	0.042225	0.0892309	0.163091	-0.0738603	0.146938	0.149527	-0.00258954	0.0871346	0.126108	-0.0389738
ENSG00000172985	chr2	109744304	109746303	SH3RF3	344558	15	0.187292	0.22754	0.0507833	0.0615908	-0.0108074	0.657191	0.669722	-0.0125304	0.0554852	0.053569	0.00191617	0.232465	0.392368	-0.159903				0.286877	0.311277	-0.0244003	0.0496364	0.0716981	-0.0220617		0.265823	0.423134	-0.157311	0.051026	0.0458118	0.00521426	0.0363446	0.0186903	0.0176543
ENSG00000254341	chr8	67834287	67836286	SNORD87	641648	4	0.307107	0.372965	0.146173	0.194009	-0.0478352	0.888417	0.843897	0.04452	0.344901	0.678991	-0.33409	0.21272	0.355255	-0.142536				0.394919	0.306233	0.0886863	0.229517	0.319173	-0.0896556		0.215829	0.523643	-0.307813	0.0959243	0.0603943	0.0355299	0.235558	0.0750884	0.16047
ENSG00000167858	chr17	6734581	6736580	TEKT1	83659	10	0.318376	0.386599	0.391325	0.336316	0.0550088	0.379072	0.629393	-0.250321	0.239761	0.221548	0.0182129	0.408964	0.527704	-0.118741				0.43321	0.512175	-0.0789654	0.267748	0.27836	-0.0106127		0.245018	0.317291	-0.0722734	0.281912	0.399364	-0.117453	0.218377	0.257236	-0.0388582
ENSG00000133935	chr14	76127033	76129032	C14orf1	11161	15	0.033738	0.0409581	0.023355	0.0260103	-0.00265525	0.0265415	0.0310113	-0.00446974	0.02433	0.028902	-0.00457204	0.0501986	0.0533715	-0.00317292	0.0503039	0.0613611	-0.0110572	0.0330087	0.0367111	-0.00370245	0.0256413	0.0273527	-0.00171139	0.0575806	0.0279162	0.0627677	-0.0348515	0.0249421	0.0542219	-0.0292799	0.0273004	0.0278716	-0.000571181
ENSG00000254457	chr11	55480972	55482971	OR5D2P	NA	1	0.275253	0.334042	0.0213706	0.369569	-0.348198	0.406178	0.390836	0.0153421	0.464604	0.105049	0.359555	0.555358	0.860223	-0.304864				0.441508	0.933386	-0.491878	0.00535073	0.00817046	-0.00281973		0.52964	0.278427	0.251213	0.0417807	0.0498192	-0.00803851	0.0114899	0.0108998	0.00059013
ENSG00000250366	chr14	96341229	96343228	LINC00617	100507043	10	0.274588	0.333228	0.109344	0.124975	-0.0156314	0.765185	0.758347	0.00683735	0.205564	0.171017	0.0345469	0.128804	0.427621	-0.298817				0.764745	0.868835	-0.10409	0.110777	0.113176	-0.00239948		0.157278	0.312834	-0.155556	0.1141	0.113498	0.00060233	0.115497	0.108747	0.00675012
ENSG00000148985	chr11	3817454	3819453	PGAP2	27315	21	0.0284628	0.0345377	0.0127176	0.0159881	-0.00327049	0.113619	0.129295	-0.0156759	0.0242604	0.029474	-0.00521355	0.0220967	0.032693	-0.0105963				0.0250851	0.0418382	-0.016753	0.0149306	0.0133441	0.00158644		0.0144933	0.0203917	-0.00589846	0.0148996	0.012779	0.00212053	0.0140626	0.0150354	-0.000972836
ENSG00000156787	chr8	124052708	124054707	TBC1D31	93594	8	0.0109357	0.0132683	0.00992045	0.0125367	-0.00261621	0.0113525	0.0133844	-0.00203187	0.0093218	0.0190288	-0.00970699	0.0116715	0.0123611	-0.000689557				0.0143414	0.0119995	0.00234193	0.0108384	0.0109229	-8.44531e-05		0.0099798	0.0130129	-0.00303306	0.0097861	0.0125692	-0.00278309	0.0112089	0.013599	-0.00239005
ENSG00000131401	chr19	50847525	50849524	NAPSB	256236	4	0.347125	0.421065	0.29803	0.477995	-0.179964	0.407137	0.357583	0.0495544	0.558845	0.70052	-0.141675	0.16718	0.295094	-0.127914				0.315257	0.603785	-0.288528	0.46727	0.487727	-0.0204573		0.227673	0.341465	-0.113792	0.494503	0.30402	0.190483	0.188228	0.221396	-0.0331685
ENSG00000204173	chr9	114393070	114395069	LRRC37A5P	652972;101929953;101930365	11	0.0156074	0.0189301	0.0125645	0.0178815	-0.005317	0.0141344	0.0166095	-0.00247512	0.0144456	0.0254556	-0.01101	0.0132371	0.0174043	-0.00416728				0.0187435	0.02523	-0.00648648	0.0138039	0.0164434	-0.00263947		0.0147255	0.0194894	-0.00476391	0.0158354	0.0145286	0.00130676	0.0229771	0.0173287	0.0056484
ENSG00000171858	chr20	60960672	60962671	RPS21	6227	13	0.0127049	0.0154084	0.0104705	0.0130296	-0.00255904	0.0134191	0.0151537	-0.00173462	0.0104712	0.0263958	-0.0159245	0.0140877	0.0128202	0.00126745				0.013067	0.0169234	-0.0038564	0.0124842	0.0109242	0.00156		0.0171215	0.0166861	0.000435441	0.0122599	0.0138041	-0.00154412	0.0109631	0.0129384	-0.00197529
ENSG00000188316	chr10	118607523	118609522	ENO4	387712	15	0.292118	0.354276	0.129325	0.0836759	0.0456494	0.637962	0.648321	-0.0103594	0.320428	0.143231	0.177196	0.284985	0.479506	-0.194521				0.694004	0.863124	-0.16912	0.141089	0.141486	-0.000396814		0.187957	0.344895	-0.156938	0.153919	0.258052	-0.104133	0.0793933	0.226196	-0.146803
ENSG00000136295	chr7	2670085	2672084	TTYH3	80727	8	0.117894	0.142958	0.0403916	0.0988065	-0.0584148	0.221613	0.230384	-0.00877126	0.0984616	0.144796	-0.0463341	0.150139	0.217821	-0.067682				0.164594	0.214157	-0.0495631	0.160644	0.118891	0.0417524		0.0863221	0.140722	-0.0543999	0.0659955	0.0475049	0.0184907	0.0728853	0.0735379	-0.000652564
ENSG00000261221	chr19	56115271	56117270	ZNF865	100507290	6	0.0267663	0.0324522	0.0162787	0.0267667	-0.010488	0.0189095	0.0208617	-0.00195219	0.0236602	0.0239948	-0.000334575	0.0257679	0.0483232	-0.0225553				0.032126	0.0358961	-0.00377016	0.0391129	0.0217174	0.0173955		0.036456	0.0726842	-0.0362282	0.0201918	0.0157435	0.00444826	0.0283941	0.0260822	0.0023119
ENSG00000124788	chr6	16761223	16763222	ATXN1	6310	9	0.0158836	0.0192525	0.0148234	0.0151198	-0.000296359	0.0171644	0.0166181	0.000546277	0.0130908	0.0236273	-0.0105366	0.0203978	0.0364144	-0.0160166				0.0187449	0.0193042	-0.000559289	0.0135541	0.015199	-0.00164489		0.0157294	0.0177659	-0.00203651	0.0153363	0.0133811	0.00195526	0.0141113	0.0158425	-0.00173125
ENSG00000135617	chr2	73459867	73461866	PRADC1	84279	17	0.0139865	0.0169515	0.0126486	0.0185708	-0.00592216	0.0135884	0.016116	-0.00252767	0.0118597	0.0229437	-0.011084	0.0133398	0.0168994	-0.00355955				0.0170773	0.01884	-0.00176266	0.0137125	0.0137047	7.88319e-06		0.016221	0.0166319	-0.000410911	0.014278	0.0134363	0.000841701	0.0131534	0.0154207	-0.0022673
ENSG00000156052	chr9	80645875	80647874	GNAQ	2776	5	0.0205127	0.0248596	0.0168804	0.0258816	-0.00900119	0.0194679	0.0205427	-0.00107479	0.0181891	0.0385155	-0.0203264	0.0203195	0.0301809	-0.00986146				0.0293264	0.0234486	0.00587782	0.0218182	0.020164	0.00165413		0.0221046	0.0266097	-0.0045051	0.0207295	0.0178496	0.00287987	0.0157786	0.0205441	-0.00476548
ENSG00000148219	chr9	120176849	120178848	ASTN2	23245	9	0.438335	0.531153	0.203127	0.582316	-0.379189	0.736559	0.719375	0.0171833	0.665528	0.373904	0.291624	0.408214	0.66876	-0.260546				0.782496	0.864092	-0.0815961	0.291057	0.316304	-0.0252472		0.435338	0.591395	-0.156057	0.205885	0.268479	-0.0625939	0.216807	0.395753	-0.178946
ENSG00000111412	chr12	117175376	117177375	C12orf49	79794	16	0.0576812	0.0698916	0.019036	0.0736848	-0.0546488	0.147724	0.161608	-0.0138837	0.0524999	0.0473083	0.00519155	0.0901636	0.0933651	-0.00320153	0.0390892	0.0617875	-0.0226983	0.0777793	0.0571914	0.0205879	0.0185451	0.0753938	-0.0568487	0.0749571	0.0486772	0.0613821	-0.0127049	0.0475671	0.0479411	-0.000373997	0.0184543	0.0192534	-0.000799117
ENSG00000095209	chr9	108455325	108457324	TMEM38B	55151	8	0.0364166	0.0441247	0.0674787	0.0208392	0.0466395	0.0291385	0.0426519	-0.0135134	0.0225079	0.0279774	-0.00546948	0.0575657	0.0936011	-0.0360354				0.039711	0.0672819	-0.0275708	0.0365825	0.016526	0.0200564		0.0355771	0.0526859	-0.0171088	0.0176852	0.0478901	-0.0302049	0.0215029	0.027669	-0.00616613
ENSG00000170788	chr10	82116012	82118011	DYDC1	143241	14	0.22238	0.269412	0.185325	0.203289	-0.0179637	0.557534	0.725345	-0.167811	0.210986	0.212025	-0.00103907	0.197919	0.195704	0.00221496	0.0989378	0.0891755	0.00976228	0.261308	0.289981	-0.0286733	0.238206	0.237467	0.00073992	0.089914	0.193004	0.308169	-0.115164	0.213117	0.202184	0.0109332	0.199924	0.230784	-0.0308601
ENSG00000059769	chr9	114392132	114394131	DNAJC25	548645;552891	10	0.0164852	0.0199701	0.0133776	0.018859	-0.00548136	0.0150118	0.0176306	-0.0026188	0.0153025	0.0267828	-0.0114803	0.0139192	0.0180364	-0.00411718				0.0196117	0.0265877	-0.00697602	0.0145	0.017395	-0.00289499		0.0153322	0.0208781	-0.00554591	0.0167086	0.0153376	0.00137098	0.0246032	0.0182236	0.0063796
ENSG00000244115	chr9	114392166	114394165	DNAJC25-GNG10	552891	10	0.0164852	0.0199701	0.0133776	0.018859	-0.00548136	0.0150118	0.0176306	-0.0026188	0.0153025	0.0267828	-0.0114803	0.0139192	0.0180364	-0.00411718				0.0196117	0.0265877	-0.00697602	0.0145	0.017395	-0.00289499		0.0153322	0.0208781	-0.00554591	0.0167086	0.0153376	0.00137098	0.0246032	0.0182236	0.0063796
ENSG00000109424	chr4	141489460	141491459	UCP1	7350	11	0.350508	0.424505	0.148727	0.113755	0.0349717	0.812496	0.805023	0.00747297	0.41149	0.195276	0.216214	0.133675	0.192528	-0.0588539				0.60456	0.908314	-0.303754	0.178229	0.263556	-0.0853267		0.4875	0.586478	-0.0989782	0.233953	0.478123	-0.24417	0.143944	0.277487	-0.133543
ENSG00000103091	chr16	75033572	75035571	WDR59	79726	5	0.0163344	0.0197796	0.0146409	0.01778	-0.00313913	0.0146359	0.00977898	0.00485696	0.0101445	0.0427114	-0.0325668	0.0157749	0.0286055	-0.0128306				0.0111257	0.0126069	-0.00148125	0.011364	0.0154065	-0.00404252		0.0240589	0.0314527	-0.00739376	0.0284671	0.0085089	0.0199582	0.0167976	0.0111655	0.00563212
ENSG00000137094	chr9	34988138	34990137	DNAJB5	25822	12	0.0655225	0.0793298	0.0374047	0.0677827	-0.030378	0.0432159	0.0527216	-0.00950568	0.0497523	0.114705	-0.064953	0.0445141	0.0579358	-0.0134217				0.12984	0.138818	-0.00897811	0.14491	0.115918	0.0289921		0.0518737	0.0788977	-0.027024	0.0306545	0.0356038	-0.00494937	0.0575372	0.0515854	0.00595173
ENSG00000130294	chr2	241759226	241761225	KIF1A	547	9	0.219444	0.265649	0.0637988	0.133162	-0.0693628	0.686299	0.670976	0.0153235	0.261822	0.103828	0.157994	0.20776	0.410274	-0.202513				0.507306	0.601902	-0.0945958	0.0336182	0.059087	-0.0254689		0.109655	0.25306	-0.143405	0.0731092	0.0632609	0.00984831	0.0316302	0.0952886	-0.0636584
ENSG00000179218	chr19	13047892	13049891	CALR	811	13	0.0180369	0.021831	0.0168131	0.0207135	-0.00390036	0.018253	0.0214731	-0.00322008	0.0157828	0.0351695	-0.0193867	0.0173308	0.0205304	-0.00319958				0.0229895	0.0248316	-0.00184209	0.0163919	0.0171902	-0.000798296		0.0191751	0.0230195	-0.00384434	0.0176925	0.0155636	0.00212895	0.0179031	0.0179879	-8.47251e-05
ENSG00000112658	chr6	43137537	43139536	SRF	6722	12	0.0704769	0.0852914	0.0192906	0.0228173	-0.00352668	0.0448072	0.0869125	-0.0421053	0.0513227	0.0217061	0.0296166	0.0322275	0.0941763	-0.0619488				0.193931	0.235529	-0.0415978	0.057922	0.0677015	-0.0097795		0.0664113	0.0606306	0.00578066	0.106375	0.0965047	0.00987012	0.0620049	0.0816453	-0.0196403
ENSG00000108395	chr17	57183783	57185782	TRIM37	4591	14	0.0181008	0.0219042	0.0167313	0.0181744	-0.00144302	0.0172358	0.018304	-0.00106825	0.0158811	0.0383287	-0.0224475	0.0207541	0.0210098	-0.000255671				0.0199324	0.0205888	-0.000656376	0.0185403	0.0195633	-0.00102295		0.0174668	0.0241303	-0.00666353	0.0204242	0.0174258	0.00299842	0.0159412	0.0196131	-0.00367191
ENSG00000254996	chr5	139779993	139781992	ANKHD1-EIF4EBP3	54882;404734	17	0.0132681	0.0160545	0.0105778	0.0154948	-0.00491703	0.0130126	0.0120072	0.00100547	0.0116441	0.0280361	-0.016392	0.0124009	0.0162424	-0.00384147				0.0176172	0.0164188	0.00119845	0.0140784	0.0127826	0.00129583		0.0142575	0.0173945	-0.00313703	0.0131557	0.0124665	0.000689212	0.0126689	0.0136474	-0.000978571
ENSG00000187984	chr9	95570170	95572169	ANKRD19P	138649	5	0.186418	0.225556	0.0213601	0.0292606	-0.00790045	0.766391	0.77989	-0.0134996	0.150908	0.0898374	0.0610706	0.139937	0.313461	-0.173524				0.367503	0.382199	-0.0146956	0.0634028	0.0710428	-0.00763997		0.129386	0.31917	-0.189783	0.0208233	0.0222959	-0.00147253	0.0180529	0.0228473	-0.00479439
ENSG00000174136	chr5	98102854	98104853	RGMB	285704	7	0.136143	0.164686	0.00999935	0.014599	-0.00459968	0.671906	0.70324	-0.0313334	0.0527809	0.0295571	0.0232238	0.0168189	0.019133	-0.00231406				0.298448	0.453663	-0.155215	0.0143407	0.0210081	-0.0066674		0.133914	0.133358	0.000555977	0.0126106	0.0128008	-0.000190211	0.0144642	0.0948124	-0.0803482
ENSG00000231162	chr6	28413250	28415249	COX11P1	NA	5	0.331775	0.401295	0.20327	0.171158	0.0321118	0.730349	0.725054	0.00529523	0.147077	0.196789	-0.0497117	0.406801	0.682824	-0.276023	0.0850441	0.172752	-0.0877075	0.19951	0.224695	-0.0251853	0.320147	0.545251	-0.225104	0.463243	0.531097	0.551145	-0.0200479	0.273993	0.414132	-0.140139	0.288997	0.329152	-0.0401553
ENSG00000158014	chr1	26372125	26374124	SLC30A2	7780	11	0.238951	0.289014	0.0797939	0.194023	-0.114229	0.655587	0.67055	-0.0149633	0.310193	0.214577	0.0956163	0.113046	0.239646	-0.1266				0.576705	0.729304	-0.152598	0.0893051	0.117823	-0.0285174		0.1162	0.220882	-0.104683	0.142103	0.156574	-0.0144716	0.0676295	0.0577465	0.00988309
ENSG00000141933	chr19	505799	507798	TPGS1	91978	9	0.012997	0.0157188	0.011228	0.0128528	-0.00162479	0.0122342	0.0154306	-0.00319645	0.0116588	0.0224841	-0.0108253	0.0142438	0.0150544	-0.000810597				0.0170475	0.0193687	-0.0023212	0.0109395	0.0149732	-0.00403369		0.0132345	0.0140043	-0.000769786	0.01347	0.0127373	0.000732667	0.0129167	0.0145637	-0.00164701
ENSG00000237020	chr14	106356566	106358565	IGHD1-20	NA	2	0.304933	0.368761	0.0381397	0.0874506	-0.049311	0.0602259	0.0729294	-0.0127035	0.150899	0.208132	-0.057232	0.307062	0.434425	-0.127363				0.694043	0.689929	0.00411347	0.643212	0.639016	0.00419606		0.290294	0.533027	-0.242732	0.112427	0.256312	-0.143885	0.448097	0.397632	0.0504654
ENSG00000180447	chr9	89561605	89563604	GAS1	2619	8	0.0255952	0.0309505	0.0181352	0.0290594	-0.0109242	0.0227907	0.0255224	-0.00273175	0.0218993	0.0529374	-0.0310381	0.0277275	0.0283386	-0.000611082				0.0394914	0.0326691	0.00682227	0.0213231	0.0247455	-0.0034224		0.0261225	0.0391577	-0.0130353	0.0302196	0.0206703	0.00954927	0.0226473	0.0254537	-0.00280641
ENSG00000200913	chr1	45240662	45242661	SNORD46	94161	18	0.0410515	0.0496342	0.0149031	0.0194207	-0.00451755	0.096148	0.116867	-0.0207188	0.0257802	0.0528921	-0.0271119	0.0338294	0.0654743	-0.0316449				0.0668039	0.056269	0.010535	0.0482398	0.0403685	0.00787126		0.0226781	0.063042	-0.0403639	0.0176502	0.0142293	0.0034209	0.0434306	0.0181455	0.0252851
ENSG00000162614	chr1	78352698	78354697	NEXN	91624	10	0.464961	0.561974	0.253242	0.263444	-0.0102017	0.790128	0.792668	-0.0025401	0.295648	0.267348	0.0283	0.359544	0.264578	0.0949663				0.660206	0.880887	-0.220681	0.504512	0.688494	-0.183982		0.492875	0.608222	-0.115346	0.430038	0.612636	-0.182597	0.398453	0.679492	-0.281039
ENSG00000065243	chr1	89148405	89150404	PKN2	5586	12	0.0199058	0.0240508	0.0178929	0.0255976	-0.00770473	0.01884	0.0240152	-0.00517515	0.0216314	0.0375407	-0.0159094	0.0167429	0.0251798	-0.00843693				0.0225569	0.026378	-0.00382113	0.0192248	0.0165837	0.00264111		0.020221	0.0249881	-0.0047671	0.0236844	0.0170208	0.00666362	0.0183584	0.019153	-0.000794536
ENSG00000050767	chr5	178017057	178019056	COL23A1	91522	16	0.370926	0.447995	0.256472	0.232415	0.0240571	0.664177	0.836929	-0.172752	0.261544	0.219502	0.042042	0.310144	0.620405	-0.310261				0.779132	0.732269	0.0468632	0.218738	0.21877	-3.25367e-05		0.374042	0.583518	-0.209476	0.244539	0.207991	0.0365486	0.229543	0.380158	-0.150615
ENSG00000136874	chr9	102667415	102669414	STX17	55014	10	0.0654464	0.0790312	0.0182056	0.0202081	-0.00200248	0.106468	0.0883164	0.0181518	0.0456903	0.0865323	-0.040842	0.0446649	0.0571291	-0.0124643				0.0602162	0.083125	-0.0229088	0.0793329	0.0574768	0.0218561		0.0760203	0.0719675	0.00405274	0.0930486	0.147041	-0.053992	0.0653707	0.0994851	-0.0341145
ENSG00000177294	chr17	6678042	6680041	FBXO39	162517	11	0.527161	0.636424	0.652378	0.678143	-0.0257655	0.73958	0.739	0.000579738	0.873575	0.407121	0.466454	0.559779	0.729279	-0.1695	0.169449	0.4671	-0.297652	0.898591	0.885138	0.013453	0.318254	0.635386	-0.317133	0.702936	0.345962	0.603239	-0.257277	0.30674	0.634756	-0.328017	0.231526	0.585073	-0.353547
ENSG00000174886	chr19	5903518	5905517	NDUFA11	126328	17	0.02188	0.0264145	0.0183948	0.0225872	-0.0041924	0.022473	0.0257004	-0.00322745	0.020026	0.0367964	-0.0167704	0.020801	0.0258247	-0.0050237				0.0281753	0.0384341	-0.0102588	0.0214449	0.0193649	0.00207997		0.0245376	0.0308464	-0.00630878	0.0201814	0.0179921	0.00218931	0.0208863	0.0201848	0.000701549
ENSG00000187650	chr19	5903369	5905368	VMAC	400673	17	0.02188	0.0264145	0.0183948	0.0225872	-0.0041924	0.022473	0.0257004	-0.00322745	0.020026	0.0367964	-0.0167704	0.020801	0.0258247	-0.0050237				0.0281753	0.0384341	-0.0102588	0.0214449	0.0193649	0.00207997		0.0245376	0.0308464	-0.00630878	0.0201814	0.0179921	0.00218931	0.0208863	0.0201848	0.000701549
ENSG00000256628	chr3	101393774	101395773	ZBTB11-AS1	100009676	8	0.0242672	0.029294	0.0182289	0.027714	-0.0094851	0.0256139	0.0317897	-0.00617584	0.0220817	0.0422909	-0.0202092	0.024272	0.0280454	-0.00377336				0.0330286	0.0314108	0.00161781	0.0223574	0.0219519	0.000405486		0.0273128	0.0330886	-0.00577576	0.0251712	0.0201037	0.00506754	0.0203384	0.0272512	-0.00691278
ENSG00000156398	chr10	104472795	104474794	SFXN2	118980	13	0.0172119	0.0207773	0.0168555	0.0193369	-0.00248144	0.0164955	0.0172019	-0.000706364	0.0140083	0.0258615	-0.0118532	0.0173194	0.0274566	-0.0101372				0.0213306	0.0256667	-0.00433611	0.0166076	0.0151063	0.00150131		0.0187933	0.0203865	-0.00159321	0.0174153	0.0159901	0.00142524	0.0160821	0.0199892	-0.00390707
ENSG00000252663	chr8	36122503	36124502	RN7SKP201	NA	2	0.394021	0.475624	0.464545	0.600433	-0.135888	0.467251	0.476015	-0.00876408	0.31873	0.413006	-0.0942766	0.330005	0.36741	-0.0374053				0.593046	0.936752	-0.343706	0.537765	0.488705	0.04906		0.260691	0.404289	-0.143598	0.269771	0.310378	-0.0406069	0.304384	0.283629	0.0207555
ENSG00000165462	chr11	71956209	71958208	PHOX2A	401	6	0.40616	0.490276	0.313297	0.394901	-0.0816036	0.788626	0.792597	-0.00397162	0.297895	0.365468	-0.0675735	0.353928	0.509104	-0.155176				0.731171	0.840834	-0.109663	0.266169	0.310958	-0.0447897		0.420971	0.55005	-0.129079	0.206604	0.191249	0.0153559	0.276779	0.457322	-0.180543
ENSG00000064607	chr19	19144333	19146332	SUGP2	10147	10	0.0154048	0.018595	0.0144347	0.0163966	-0.00196189	0.0131781	0.0154917	-0.00231366	0.015567	0.0199092	-0.00434222	0.0165015	0.0200893	-0.00358774				0.0179511	0.0140074	0.00394366	0.0143376	0.0184037	-0.00406614		0.016642	0.018824	-0.00218195	0.0155473	0.0279427	-0.0123954	0.0144836	0.0162899	-0.00180634
ENSG00000050438	chr12	51783601	51785600	SLC4A8	9498	13	0.0662114	0.0799113	0.0292552	0.0523826	-0.0231274	0.213637	0.198881	0.0147565	0.0383583	0.139589	-0.101231	0.0628904	0.0905578	-0.0276674				0.0507562	0.0291195	0.0216367	0.0389547	0.0358671	0.00308758		0.0457108	0.0815868	-0.035876	0.0751521	0.0720136	0.00313849	0.0411881	0.0192047	0.0219834
ENSG00000149256	chr11	79151493	79153492	TENM4	26011	11	0.374858	0.452324	0.176149	0.524302	-0.348153	0.754998	0.749792	0.00520608	0.638518	0.269333	0.369185	0.282495	0.609346	-0.326851				0.829998	0.811697	0.0183014	0.0414652	0.240277	-0.198812		0.437396	0.543312	-0.105917	0.11656	0.102684	0.0138754	0.0961436	0.220167	-0.124024
ENSG00000226711	chr12	8331305	8333304	FAM66C	440078;101928910	2	0.0729718	0.0880501	0.0549924	0.106687	-0.0516948	0.0752869	0.0754595	-0.000172584	0.207241	0.161303	0.0459381	0.0570267	0.0997181	-0.0426913				0.14318	0.15006	-0.00688031	0.0231011	0.020495	0.00260616		0.0446758	0.140286	-0.0956099	0.0282546	0.0246762	0.00357834	0.022988	0.0137666	0.00922141
ENSG00000105875	chr7	134895817	134897816	WDR91	29062	10	0.0181518	0.0219001	0.0161324	0.0171648	-0.00103246	0.0208998	0.0216128	-0.000713052	0.0168507	0.0357581	-0.0189074	0.0170773	0.0192606	-0.00218323				0.0228477	0.0248229	-0.00197519	0.0193843	0.0193741	1.01942e-05		0.0176979	0.0239402	-0.00624234	0.0172953	0.0178154	-0.000520087	0.0151805	0.0173522	-0.00217175
ENSG00000172403	chr4	119808496	119810495	SYNPO2	171024	13	0.307143	0.370475	0.17066	0.248205	-0.0775446	0.641294	0.772654	-0.13136	0.211379	0.20115	0.0102287	0.244257	0.289955	-0.0456978				0.657449	0.708542	-0.0510934	0.220905	0.189938	0.0309666		0.261852	0.427373	-0.165521	0.220978	0.27488	-0.0539023	0.135516	0.221574	-0.0860579
ENSG00000163884	chr3	126075786	126077785	KLF15	28999	10	0.219704	0.264971	0.0141008	0.0220017	-0.0079009	0.714005	0.690005	0.0240004	0.296512	0.186246	0.110267	0.100357	0.605217	-0.50486	0.0357191	0.0376793	-0.00196017	0.5568	0.508831	0.0479696	0.0217935	0.0600464	-0.0382528	0.558823	0.0871031	0.478041	-0.390938	0.0172096	0.0446845	-0.027475	0.0143198	0.0169584	-0.00263852
ENSG00000062725	chr17	58603081	58605080	APPBP2	10513	10	0.0213853	0.025791	0.0116766	0.0146038	-0.00292724	0.0358421	0.0444767	-0.00863455	0.013282	0.0241884	-0.0109064	0.0166714	0.019554	-0.00288252				0.019501	0.0349284	-0.0154274	0.0166296	0.0349284	-0.0182988		0.0160979	0.0210545	-0.00495661	0.0409676	0.0128927	0.0280749	0.0217996	0.0254918	-0.00369217
ENSG00000117586	chr1	173175953	173177952	TNFSF4	7292	9	0.276257	0.333165	0.135894	0.121747	0.0141472	0.0867923	0.0789544	0.00783791	0.19081	0.100697	0.0901134	0.195707	0.143514	0.0521929				0.599041	0.863734	-0.264693	0.261882	0.279207	-0.0173246		0.352579	0.238358	0.114221	0.415856	0.675332	-0.259477	0.247749	0.496943	-0.249195
ENSG00000213885	chr21	26732635	26734634	RPL13AP7	NA	3	0.395026	0.476367	0.297443	0.536043	-0.2386	0.326493	0.340844	-0.0143516	0.33902	0.631243	-0.292223	0.316676	0.629319	-0.312642				0.680906	0.801961	-0.121055	0.474191	0.308898	0.165293		0.436623	0.578977	-0.142354	0.347136	0.296402	0.0507339	0.336748	0.16362	0.173128
ENSG00000258373	chr12	112429300	112431299	SLC25A3P2	NA	1	0.565398	0.681716	0.102859	0.277646	-0.174786	0.859597	0.923007	-0.06341	0.898913	0.937478	-0.0385656	0.314545	0.750107	-0.435562				0.913498	0.889722	0.0237762	0.865994	0.912901	-0.0469067		0.468815	0.844515	-0.3757	0.181174	0.151767	0.0294065	0.483187	0.448299	0.0348885
ENSG00000132950	chr13	20437277	20439276	ZMYM5	9205	7	0.0133141	0.0160528	0.0112404	0.015183	-0.00394263	0.0135684	0.0137954	-0.00022703	0.012629	0.0251543	-0.0125254	0.0126354	0.0150626	-0.00242717				0.017503	0.0148201	0.00268288	0.0115626	0.0134899	-0.00192733		0.0136084	0.0178496	-0.00424124	0.0138839	0.0120214	0.00186257	0.013196	0.0170988	-0.00390283
ENSG00000161298	chr19	37094219	37096218	ZNF382	84911	11	0.0460624	0.0555301	0.0448531	0.0466223	-0.00176924	0.0552199	0.0409044	0.0143155	0.0413263	0.131704	-0.0903781	0.0612441	0.0720722	-0.0108281				0.0403903	0.0348137	0.00557654	0.0232952	0.0536765	-0.0303813		0.0516552	0.0665004	-0.0148452	0.0529375	0.0274609	0.0254767	0.0436398	0.0260157	0.017624
ENSG00000139192	chr12	6559356	6561355	TAPBPL	55080	12	0.0424475	0.0511712	0.0175817	0.0175504	3.12549e-05	0.0557865	0.0286979	0.0270886	0.063875	0.029972	0.033903	0.0313889	0.0317746	-0.000385744				0.0610841	0.228122	-0.167038	0.0407536	0.0349903	0.00576324		0.0401057	0.0321901	0.0079156	0.0446743	0.0314845	0.0131897	0.0267778	0.0257586	0.00101926
ENSG00000102468	chr13	47470670	47472669	HTR2A	3356	22	0.348311	0.419848	0.228709	0.328377	-0.0996682	0.394776	0.132249	0.262527	0.36239	0.630085	-0.267695	0.24732	0.265018	-0.0176975				0.676088	0.890975	-0.214887	0.600725	0.503259	0.0974668		0.143294	0.31237	-0.169075	0.22751	0.161329	0.0661815	0.253988	0.554973	-0.300985
ENSG00000134897	chr13	103449899	103451898	BIVM	54841	16	0.193549	0.233272	0.12092	0.0769899	0.0439302	0.556246	0.667066	-0.110819	0.121812	0.107033	0.0147785	0.132822	0.160999	-0.0281773	0.0999963	0.219361	-0.119364	0.324467	0.549536	-0.225069	0.128213	0.122966	0.00524637	0.247761	0.123168	0.113388	0.00977962	0.141297	0.15271	-0.0114125	0.132333	0.16267	-0.0303369
ENSG00000144712	chr3	12836471	12838470	CAND2	23066	10	0.257781	0.310659	0.143525	0.152625	-0.00910025	0.583272	0.675351	-0.0920791	0.250173	0.184749	0.0654232	0.259859	0.365026	-0.105167				0.292158	0.533722	-0.241564	0.163649	0.127984	0.0356651		0.271326	0.320117	-0.0487903	0.157736	0.153115	0.00462118	0.198336	0.283242	-0.0849062
ENSG00000203706	chr1	210406893	210408892	SERTAD4-AS1	574036	8	0.165117	0.198962	0.0317222	0.101738	-0.0700158	0.533768	0.485123	0.048645	0.196273	0.235565	-0.0392923	0.107077	0.135367	-0.0282905				0.132891	0.189012	-0.0561214	0.06396	0.153791	-0.0898311		0.160175	0.201544	-0.0413693	0.142329	0.135309	0.00701997	0.117856	0.15321	-0.0353535
ENSG00000144834	chr3	111716011	111718010	TAGLN3	29114	13	0.387338	0.466668	0.236203	0.237377	-0.00117405	0.311846	0.348246	-0.0363995	0.546177	0.316039	0.230138	0.24763	0.2576	-0.00997083				0.768257	0.894803	-0.126547	0.490276	0.803691	-0.313415		0.309538	0.311195	-0.00165658	0.245258	0.232546	0.0127114	0.330858	0.798514	-0.467655
ENSG00000108950	chr17	66597031	66599030	FAM20A	54757	5	0.33951	0.408974	0.198527	0.188485	0.0100418	0.753961	0.827149	-0.0731876	0.329384	0.175504	0.153879	0.234716	0.525156	-0.29044				0.420317	0.437888	-0.0175707	0.345545	0.355443	-0.0098976		0.159418	0.53908	-0.379663	0.357663	0.366176	-0.00851295	0.256063	0.265888	-0.00982432
ENSG00000138297	chr10	51622866	51624865	TIMM23	653252;100287932;100652748	1	0.00514098	0.00619173	0.00707991	0.00722379	-0.000143875	0.00563334	0.00766889	-0.00203554	0.00413307	0.00712027	-0.00298721	0.00630971	0.00808847	-0.00177877				0.00654497	0.00515387	0.0013911	0.00500456	0.00525241	-0.000247853		0.00197077	0.00590969	-0.00393893	0.00545106	0.00279259	0.00265847	0.00414142	0.0065156	-0.00237418
ENSG00000214982	chr10	51621917	51623916	PARGP1	8505	1	0.00514098	0.00619173	0.00707991	0.00722379	-0.000143875	0.00563334	0.00766889	-0.00203554	0.00413307	0.00712027	-0.00298721	0.00630971	0.00808847	-0.00177877				0.00654497	0.00515387	0.0013911	0.00500456	0.00525241	-0.000247853		0.00197077	0.00590969	-0.00393893	0.00545106	0.00279259	0.00265847	0.00414142	0.0065156	-0.00237418
ENSG00000239736	chr19	42104590	42106589	CEACAMP3	NA	1	0.502894	0.605612	0.885773	0.614814	0.270958	0.91132	0.827008	0.0843113	0.109883	0.887639	-0.777756	0.550328	0.607546	-0.0572186				0.398366	0.89555	-0.497184	0.723431	0.581821	0.141611		0.266025	0.526491	-0.260466	0.511898	0.464949	0.0469487	0.169023	0.0446874	0.124336
ENSG00000129946	chr19	460497	462496	SHC2	25759	5	0.353942	0.426206	0.144564	0.445597	-0.301033	0.730213	0.723645	0.00656842	0.43978	0.224026	0.215754	0.329145	0.56225	-0.233104				0.597599	0.582517	0.015082	0.217931	0.384172	-0.166241		0.432307	0.494435	-0.0621286	0.0551999	0.104662	-0.0494619	0.238742	0.314549	-0.0758071
ENSG00000132821	chr20	36529999	36531998	VSTM2L	128434	10	0.331548	0.399189	0.178971	0.361056	-0.182085	0.696582	0.768875	-0.0722926	0.491922	0.222075	0.269847	0.222338	0.425653	-0.203315				0.638628	0.765003	-0.126375	0.182407	0.238578	-0.0561712		0.265622	0.410994	-0.145372	0.129872	0.172761	-0.0428893	0.177591	0.227703	-0.0501116
ENSG00000186684	chr2	127977155	127979154	CYP27C1	339761	7	0.204801	0.246561	0.117158	0.19311	-0.0759516	0.832138	0.839539	-0.00740062	0.100802	0.0547331	0.046069	0.142912	0.321073	-0.178161	0.0980658	0.0888315	0.0092343	0.311998	0.310074	0.00192388	0.0911692	0.102569	-0.0114001	0.347337	0.145759	0.373964	-0.228205	0.0300134	0.0274219	0.00259142	0.0354618	0.154292	-0.11883
ENSG00000145241	chr4	68410825	68412824	CENPC	1060	10	0.076454	0.0920151	0.030864	0.0452414	-0.0143774	0.0599801	0.0447896	0.0151905	0.0366438	0.0735915	-0.0369476	0.0379402	0.0482229	-0.0102827				0.0640485	0.123026	-0.0589774	0.0494485	0.111581	-0.0621329		0.0699249	0.0659107	0.00401413	0.167927	0.117666	0.0502613	0.171309	0.198106	-0.0267977
ENSG00000101752	chr18	19283418	19285417	MIB1	57534	12	0.0303416	0.0365025	0.0254896	0.0347494	-0.0092598	0.0292414	0.0317147	-0.00247329	0.0307254	0.0629204	-0.032195	0.0245852	0.0322603	-0.00767506	0.0447065	0.049246	-0.00453952	0.0324543	0.03307	-0.000615658	0.0221737	0.0239744	-0.00180074	0.0527849	0.0240113	0.0592501	-0.0352388	0.0258841	0.0193095	0.00657464	0.021701	0.0185301	0.00317081
ENSG00000264119	chr3	87274928	87276927	MIR4795	100616161	13	0.0449068	0.054025	0.027503	0.0339675	-0.00646449	0.0913327	0.089955	0.00137771	0.0364388	0.0347914	0.00164737	0.0494875	0.0591263	-0.00963889	0.0504597	0.0502812	0.000178509	0.0490717	0.0490452	2.65017e-05	0.0329831	0.035716	-0.00273289	0.05902	0.0347693	0.0505561	-0.0157868	0.0312628	0.0764323	-0.0451695	0.0316458	0.0603786	-0.0287328
ENSG00000083937	chr3	87274921	87276920	CHMP2B	25978	13	0.0449068	0.054025	0.027503	0.0339675	-0.00646449	0.0913327	0.089955	0.00137771	0.0364388	0.0347914	0.00164737	0.0494875	0.0591263	-0.00963889	0.0504597	0.0502812	0.000178509	0.0490717	0.0490452	2.65017e-05	0.0329831	0.035716	-0.00273289	0.05902	0.0347693	0.0505561	-0.0157868	0.0312628	0.0764323	-0.0451695	0.0316458	0.0603786	-0.0287328
ENSG00000100344	chr22	44318119	44320118	PNPLA3	80339	10	0.185661	0.223352	0.20676	0.273956	-0.0671963	0.214649	0.279782	-0.0651331	0.109684	0.109936	-0.000251668	0.291418	0.447439	-0.156021				0.400912	0.391571	0.00934131	0.112394	0.109429	0.00296559		0.116555	0.226553	-0.109998	0.111211	0.0609625	0.050249	0.107365	0.110543	-0.00317794
ENSG00000228889	chr13	99852465	99854464	UBAC2-AS1	100289373	14	0.0131261	0.0157872	0.0111947	0.0141753	-0.00298053	0.0131977	0.0149857	-0.00178808	0.0111032	0.0229454	-0.0118422	0.0125374	0.0162877	-0.00375034				0.0154266	0.0175518	-0.00212523	0.0145264	0.0136179	0.000908537		0.01357	0.016118	-0.00254806	0.0134488	0.012768	0.000680803	0.0131302	0.0136344	-0.000504219
ENSG00000270673	chr8	64080502	64082501	YTHDF3-AS1	101410533	15	0.029169	0.0350755	0.0244204	0.0312086	-0.00678825	0.0298342	0.0365262	-0.006692	0.0296606	0.0529027	-0.0232421	0.0308176	0.0340361	-0.00321853				0.0350485	0.0369561	-0.00190753	0.0299499	0.0302669	-0.000316908		0.0290418	0.0387645	-0.00972265	0.028694	0.0268595	0.00183449	0.0250544	0.0281591	-0.00310471
ENSG00000183111	chr5	148930010	148932009	ARHGEF37	389337	18	0.0128336	0.0154291	0.01068	0.0141654	-0.00348542	0.0123486	0.0199316	-0.00758297	0.0119867	0.0187263	-0.00673959	0.0127699	0.0152762	-0.00250622				0.0158026	0.0161644	-0.000361779	0.0140021	0.0129887	0.0010134		0.0118057	0.0152732	-0.00346752	0.0138721	0.01218	0.00169216	0.0122348	0.014156	-0.00192119
ENSG00000213742	chr20	25603181	25605180	ZNF337-AS1	NA	18	0.0392221	0.0471527	0.0285317	0.0366603	-0.00812861	0.0422186	0.0381254	0.00409324	0.0506578	0.0925126	-0.0418548	0.0269961	0.0390023	-0.0120062				0.0496628	0.0525385	-0.00287566	0.0468616	0.0321331	0.0147284		0.0264039	0.057137	-0.0307331	0.0342293	0.0356348	-0.0014055	0.0474366	0.04063	0.00680661
ENSG00000184385	chr21	43528145	43530144	C21orf128	NA	6	0.217752	0.261761	0.20448	0.271424	-0.0669433	0.349845	0.295518	0.0543262	0.219207	0.41548	-0.196273	0.141066	0.161787	-0.0207216	0.213627	0.240578	-0.0269515	0.22683	0.313951	-0.0871213	0.202343	0.23929	-0.0369469	0.254529	0.142938	0.237084	-0.0941454	0.207105	0.21151	-0.00440463	0.233306	0.230986	0.0023201
ENSG00000252079	chr12	133411587	133413586	RNU6-327P	NA	8	0.268015	0.322135	0.0539273	0.152985	-0.0990572	0.718043	0.704709	0.0133342	0.647353	0.746844	-0.0994916	0.188782	0.254838	-0.0660557				0.218378	0.329228	-0.11085	0.150677	0.185321	-0.0346445		0.190143	0.369587	-0.179444	0.120912	0.0954713	0.0254411	0.123918	0.0602272	0.0636905
ENSG00000099860	chr19	2474620	2476619	GADD45B	4616	16	0.0209608	0.0251925	0.0167235	0.0387472	-0.0220237	0.017932	0.0197343	-0.00180226	0.0179406	0.0236765	-0.00573593	0.0405175	0.0480716	-0.00755413				0.0215838	0.0217215	-0.000137686	0.0185788	0.0206396	-0.00206075		0.0196532	0.0212865	-0.00163329	0.0178532	0.0159987	0.00185449	0.0178641	0.0168569	0.00100719
ENSG00000134020	chr8	22857014	22859013	PEBP4	157310	4	0.0455448	0.054739	0.0206555	0.0445544	-0.0238989	0.0510541	0.0634364	-0.0123822	0.0541793	0.081254	-0.0270748	0.0314388	0.0441846	-0.0127458	0.0529249	0.0409236	0.0120013	0.0896654	0.0875364	0.00212906	0.0415386	0.0440833	-0.00254469	0.0569192	0.0319445	0.0615001	-0.0295556	0.0355836	0.0309297	0.00465385	0.0350884	0.0489873	-0.0138989
ENSG00000213297	chr19	12267047	12269046	ZNF625-ZNF20	NA	9	0.263324	0.316477	0.0208914	0.0357186	-0.0148272	0.490072	0.499488	-0.00941588	0.117375	0.0964474	0.020928	0.195494	0.403094	-0.2076				0.126732	0.120837	0.00589537	0.181222	0.136401	0.0448206		0.474735	0.377578	0.0971571	0.383108	0.60535	-0.222243	0.380283	0.573378	-0.193096
ENSG00000257591	chr19	12267047	12269046	ZNF625	90589	9	0.263324	0.316477	0.0208914	0.0357186	-0.0148272	0.490072	0.499488	-0.00941588	0.117375	0.0964474	0.020928	0.195494	0.403094	-0.2076				0.126732	0.120837	0.00589537	0.181222	0.136401	0.0448206		0.474735	0.377578	0.0971571	0.383108	0.60535	-0.222243	0.380283	0.573378	-0.193096
ENSG00000141424	chr18	33708849	33710848	SLC39A6	25800	21	0.0432388	0.0519649	0.0345122	0.0265798	0.0079324	0.0572052	0.0609995	-0.00379429	0.0402524	0.0676606	-0.0274082	0.0364169	0.0602262	-0.0238093				0.063785	0.0703995	-0.00661448	0.0174986	0.0179091	-0.000410451		0.0403099	0.0609827	-0.0206728	0.0632668	0.0624774	0.000789434	0.0359025	0.0404497	-0.00454721
ENSG00000080298	chr9	3525505	3527504	RFX3	5991	12	0.0211681	0.0254364	0.0109464	0.0136161	-0.00266968	0.045213	0.0500994	-0.00488647	0.0163553	0.0237868	-0.00743152	0.0136288	0.0163861	-0.0027573				0.0507771	0.0494655	0.00131168	0.0126034	0.0140617	-0.00145832		0.015163	0.0358299	-0.0206669	0.0141877	0.0113235	0.0028642	0.0116386	0.0143582	-0.00271969
ENSG00000166348	chr10	75385212	75387211	USP54	159195	8	0.0168741	0.020275	0.013579	0.0173959	-0.00381694	0.0145377	0.017402	-0.00286431	0.0151226	0.0169555	-0.00183288	0.017127	0.0192009	-0.0020739				0.0278975	0.0519195	-0.024022	0.0151576	0.0139581	0.00119957		0.0164344	0.0160336	0.000400815	0.0156127	0.0123773	0.00323542	0.0163983	0.0172322	-0.000833917
ENSG00000142698	chr1	34630984	34632983	C1orf94	84970	15	0.34697	0.416871	0.223929	0.414979	-0.19105	0.76152	0.767812	-0.00629185	0.448711	0.161903	0.286808	0.359312	0.595084	-0.235773	0.159189	0.314688	-0.155499	0.699768	0.851334	-0.151566	0.179092	0.247625	-0.0685328	0.410163	0.287849	0.272458	0.015391	0.123343	0.234108	-0.110765	0.163792	0.308719	-0.144927
ENSG00000137936	chr1	94312207	94314206	BCAR3	8412	17	0.0217655	0.0261504	0.0155138	0.0176623	-0.00214858	0.0228165	0.0218843	0.000932182	0.0195473	0.027493	-0.00794569	0.0195486	0.0200967	-0.000548029				0.0252233	0.0334765	-0.00825325	0.0238206	0.0229061	0.000914488		0.0229387	0.0226994	0.000239278	0.0207613	0.0250043	-0.004243	0.0257196	0.0441308	-0.0184112
ENSG00000186369	chr14	62582697	62584696	LINC00643	646113	14	0.226808	0.27243	0.159783	0.243161	-0.0833779	0.766221	0.760871	0.00534971	0.0822335	0.10087	-0.0186368	0.147081	0.204056	-0.056975				0.434057	0.479204	-0.0451469	0.0784684	0.192707	-0.114239		0.126289	0.199128	-0.0728385	0.0950926	0.0839936	0.011099	0.152051	0.18788	-0.035829
ENSG00000181291	chr17	32906268	32908267	TMEM132E	124842	16	0.201692	0.242221	0.13523	0.205922	-0.0706922	0.569775	0.557153	0.0126222	0.244321	0.106652	0.137669	0.17767	0.496876	-0.319206				0.386016	0.365952	0.0200642	0.0878605	0.0553971	0.0324635		0.163588	0.284389	-0.120801	0.0248477	0.0176825	0.00716517	0.0259149	0.0899625	-0.0640475
ENSG00000257480	chr12	90145190	90147189	MRPL2P1	NA	1	0.600602	0.721198	0.933254	0.691933	0.241321	0.174046	0.495473	-0.321427	0.185398	0.80439	-0.618992	0.330197	0.39021	-0.0600134				0.930012	0.954739	-0.0247265	0.474059	0.910599	-0.43654		0.900184	0.672586	0.227597	0.924144	0.869702	0.0544418	0.554125	0.701153	-0.147029
ENSG00000118873	chr1	220445297	220447296	RAB3GAP2	6791;25782	12	0.0358217	0.0430007	0.0166347	0.0238402	-0.00720548	0.0146753	0.0198297	-0.00515437	0.0210594	0.0216628	-0.000603433	0.0522508	0.0490333	0.00321752				0.050821	0.0314798	0.0193412	0.0640196	0.0833267	-0.0193071		0.059214	0.0204218	0.0387922	0.0242179	0.06539	-0.0411721	0.0195026	0.0720221	-0.0525196
ENSG00000189180	chr10	38298078	38300077	ZNF33A	7581	12	0.0131658	0.0158022	0.010708	0.016056	-0.00534798	0.0115633	0.0131111	-0.00154786	0.0130375	0.0249911	-0.0119536	0.0126537	0.016542	-0.00388823				0.0159235	0.0193529	-0.00342937	0.013397	0.0145109	-0.00111387		0.0123007	0.0135683	-0.00126753	0.0132956	0.0101851	0.00311048	0.0156131	0.0139025	0.00171058
ENSG00000140968	chr16	85930909	85932908	IRF8	3394	11	0.31423	0.377135	0.0799748	0.383259	-0.303284	0.638622	0.704925	-0.0663032	0.213452	0.133722	0.0797307	0.413091	0.500377	-0.0872859	0.153908	0.377962	-0.224054	0.720344	0.849062	-0.128719	0.124692	0.0893671	0.0353247	0.671676	0.268516	0.379516	-0.110999	0.0372056	0.11329	-0.0760845	0.135047	0.239872	-0.104824
ENSG00000108679	chr17	76975692	76977691	LGALS3BP	3959	9	0.262396	0.314866	0.161215	0.252357	-0.0911415	0.314336	0.285696	0.0286393	0.209103	0.544783	-0.33568	0.236883	0.259152	-0.0222692				0.330199	0.400548	-0.0703487	0.340042	0.303324	0.0367184		0.283604	0.403574	-0.11997	0.209851	0.143961	0.0658902	0.276326	0.240402	0.0359243
ENSG00000143632	chr1	229569346	229571345	ACTA1	58	14	0.324059	0.38882	0.143451	0.297244	-0.153793	0.761502	0.783492	-0.0219906	0.497451	0.256454	0.240997	0.166317	0.443966	-0.277649				0.791456	0.879842	-0.0883852	0.133342	0.20358	-0.0702384		0.219835	0.400564	-0.180729	0.102542	0.132385	-0.0298435	0.10064	0.101851	-0.00121116
ENSG00000050628	chr1	71512992	71514991	PTGER3	5733	12	0.213777	0.256486	0.105469	0.161107	-0.0556381	0.107127	0.109023	-0.00189647	0.313176	0.207464	0.105712	0.115053	0.123243	-0.00819043				0.669594	0.87174	-0.202146	0.186611	0.238848	-0.0522373		0.178881	0.217621	-0.0387395	0.116839	0.132862	-0.0160234	0.13124	0.246468	-0.115228
ENSG00000235079	chr1	71513038	71515037	ZRANB2-AS1	NA	12	0.213777	0.256486	0.105469	0.161107	-0.0556381	0.107127	0.109023	-0.00189647	0.313176	0.207464	0.105712	0.115053	0.123243	-0.00819043				0.669594	0.87174	-0.202146	0.186611	0.238848	-0.0522373		0.178881	0.217621	-0.0387395	0.116839	0.132862	-0.0160234	0.13124	0.246468	-0.115228
ENSG00000165813	chr10	115933480	115935479	C10orf118	55088	18	0.0311712	0.0373986	0.0120563	0.0314848	-0.0194285	0.0174573	0.0172604	0.000196969	0.0184339	0.0194119	-0.000978052	0.062766	0.0836227	-0.0208566	0.0421615	0.0374227	0.00473879	0.0355952	0.059765	-0.0241698	0.014765	0.0179685	-0.00320349	0.0395747	0.0168525	0.0185306	-0.00167816	0.0652707	0.0631922	0.00207849	0.01795	0.0253267	-0.00737673
ENSG00000238742	chr10	115933439	115935438	MIR2110	100302224	18	0.0311712	0.0373986	0.0120563	0.0314848	-0.0194285	0.0174573	0.0172604	0.000196969	0.0184339	0.0194119	-0.000978052	0.062766	0.0836227	-0.0208566	0.0421615	0.0374227	0.00473879	0.0355952	0.059765	-0.0241698	0.014765	0.0179685	-0.00320349	0.0395747	0.0168525	0.0185306	-0.00167816	0.0652707	0.0631922	0.00207849	0.01795	0.0253267	-0.00737673
ENSG00000186300	chr19	2839933	2841932	ZNF555	148254	9	0.167021	0.200327	0.0322804	0.130051	-0.0977702	0.490846	0.506334	-0.0154884	0.0709353	0.0577146	0.0132207	0.492092	0.661323	-0.169232				0.183814	0.174451	0.00936353	0.0796857	0.0854336	-0.00574792		0.0643564	0.0529478	0.0114086	0.0402364	0.0510445	-0.0108081	0.0489405	0.0836422	-0.0347017
ENSG00000104081	chr15	40400594	40402593	BMF	90427	14	0.0692165	0.0830134	0.0545129	0.0885868	-0.0340738	0.0767378	0.082987	-0.00624921	0.0795105	0.0902621	-0.0107516	0.06145	0.0663584	-0.00490836	0.039268	0.0396781	-0.00041002	0.0886866	0.0928471	-0.00416055	0.0742862	0.08523	-0.0109438	0.0398824	0.0835103	0.088708	-0.00519773	0.080555	0.0824862	-0.00193115	0.0829815	0.11299	-0.0300084
ENSG00000143878	chr2	20645335	20647334	RHOB	388	8	0.22796	0.273388	0.0983274	0.208832	-0.110504	0.686647	0.696228	-0.00958112	0.233801	0.109191	0.12461	0.128419	0.35883	-0.230412				0.55091	0.633395	-0.0824848	0.0344969	0.0368165	-0.00231954		0.197139	0.316212	-0.119073	0.0731701	0.0653587	0.00781135	0.0487345	0.0356261	0.0131084
ENSG00000153922	chr5	98261741	98263740	CHD1	1105	6	0.087108	0.104452	0.0230486	0.043825	-0.0207764	0.147075	0.16437	-0.0172943	0.158105	0.139379	0.018726	0.0806315	0.136087	-0.0554552	0.0452145	0.0215441	0.0236704	0.136	0.14916	-0.0131604	0.130725	0.141299	-0.0105737	0.0323571	0.0592188	0.159824	-0.100605	0.0501882	0.0162666	0.0339215	0.0956247	0.0727636	0.0228611
ENSG00000155629	chr10	98479772	98481771	PIK3AP1	118788	12	0.0301615	0.0361569	0.0127595	0.0181715	-0.00541199	0.0147384	0.0185188	-0.00378039	0.0188085	0.0211679	-0.00235943	0.0283148	0.0652668	-0.0369521				0.0397626	0.0192876	0.0204749	0.0551271	0.0329988	0.0221284		0.0509697	0.0751632	-0.0241936	0.0239736	0.0251029	-0.0011293	0.0269992	0.0497349	-0.0227357
ENSG00000007520	chr16	1401413	1403412	TSR3	115939	12	0.0479152	0.057436	0.0188851	0.0195033	-0.000618229	0.145087	0.163818	-0.0187312	0.0249782	0.0277067	-0.00272851	0.0528343	0.116945	-0.0641112				0.0831615	0.0780232	0.00513823	0.0217333	0.0185072	0.0032261		0.0255389	0.0302119	-0.00467299	0.0204917	0.0442662	-0.0237746	0.0385268	0.0179417	0.0205851
ENSG00000138448	chr2	187453292	187455291	ITGAV	3685	9	0.0908025	0.108837	0.0628008	0.0528361	0.00996465	0.115973	0.169489	-0.0535165	0.128855	0.0655461	0.063309	0.0309139	0.0340016	-0.00308771				0.135378	0.138253	-0.00287519	0.0792298	0.140991	-0.061761		0.0763327	0.153685	-0.077352	0.110778	0.152242	-0.0414639	0.0769619	0.0724919	0.00447004
ENSG00000148429	chr10	11653254	11655253	USP6NL	9712;100507213	7	0.0230702	0.027651	0.0107745	0.0137756	-0.00300114	0.0122311	0.0135054	-0.0012742	0.0116077	0.0244027	-0.012795	0.0124559	0.0141671	-0.00171125				0.0640457	0.0829422	-0.0188965	0.0273094	0.0178444	0.00946502		0.019348	0.0160972	0.00325074	0.0312161	0.0383971	-0.00718105	0.0186434	0.0277269	-0.00908353
ENSG00000198879	chr10	7452951	7454950	SFMBT2	57713	11	0.095634	0.114551	0.0414317	0.0491788	-0.00774708	0.262024	0.262464	-0.000440286	0.0689339	0.0674578	0.00147608	0.0908162	0.189857	-0.0990411				0.223182	0.257493	-0.0343117	0.0336141	0.0332746	0.000339526		0.064232	0.10646	-0.0422276	0.0428176	0.0288986	0.013919	0.0336546	0.0358723	-0.00221767
ENSG00000169583	chr9	139890756	139892755	CLIC3	9022	11	0.106013	0.126967	0.0478412	0.0608926	-0.0130514	0.107037	0.131238	-0.0242016	0.104395	0.147141	-0.0427452	0.118479	0.158991	-0.0405116	0.0595061	0.0509454	0.00856069	0.124723	0.158218	-0.033495	0.114077	0.10736	0.00671672	0.0600758	0.179833	0.137808	0.0420249	0.165877	0.165034	0.000843099	0.084302	0.152045	-0.0677434
ENSG00000077514	chr11	74203396	74205395	POLD3	10714	16	0.0277406	0.0332225	0.0147743	0.103863	-0.0890886	0.0189384	0.0452328	-0.0262944	0.0173635	0.0201362	-0.00277269	0.0278474	0.0202986	0.00754879	0.0441951	0.0398752	0.0043199	0.0233473	0.0337701	-0.0104227	0.0173688	0.0151097	0.00225911	0.0851759	0.0197034	0.0223163	-0.00261286	0.0164211	0.0148139	0.00160715	0.020011	0.0168095	0.00320151
ENSG00000174917	chr19	5680408	5682407	C19orf70	125988	18	0.0599467	0.071791	0.0474645	0.0578337	-0.0103692	0.102149	0.103506	-0.00135705	0.0649866	0.0651968	-0.000210153	0.0621594	0.0647953	-0.00263592	0.0346534	0.0354135	-0.00076004	0.0982861	0.136049	-0.0377632	0.0563732	0.0391539	0.0172193	0.0395908	0.060124	0.0918656	-0.0317415	0.0552926	0.063695	-0.00840238	0.0383347	0.0604016	-0.0220669
ENSG00000153944	chr17	55331712	55333711	MSI2	124540	7	0.180912	0.216643	0.140353	0.182428	-0.0420745	0.18419	0.155753	0.0284369	0.166482	0.172852	-0.00636985	0.205039	0.204373	0.000665658	0.102327	0.140657	-0.0383292	0.285763	0.516837	-0.231074	0.190078	0.181192	0.00888586	0.171584	0.171984	0.175409	-0.0034254	0.178242	0.240789	-0.062547	0.193989	0.19614	-0.00215102
ENSG00000088888	chr20	3825987	3827986	MAVS	57506	13	0.0257722	0.0308621	0.0136214	0.0171242	-0.00350283	0.0162992	0.0138202	0.00247903	0.0144435	0.0235316	-0.00908805	0.015013	0.0159506	-0.000937538				0.0991491	0.106216	-0.00706729	0.0226762	0.0165827	0.00609346		0.0156346	0.0241968	-0.00856213	0.0161964	0.0183978	-0.00220147	0.0189168	0.0419384	-0.0230215
ENSG00000171357	chr1	46667506	46669505	LURAP1	541468	10	0.25058	0.300064	0.164115	0.136777	0.0273384	0.568225	0.553869	0.0143566	0.204345	0.138598	0.0657468	0.199862	0.180503	0.0193592				0.310393	0.806877	-0.496484	0.214142	0.200501	0.0136413		0.169995	0.188807	-0.0188118	0.210104	0.187283	0.0228209	0.214036	0.307359	-0.0933228
ENSG00000100504	chr14	51410955	51412954	PYGL	5836	17	0.146043	0.174863	0.0689548	0.0430808	0.025874	0.13217	0.203981	-0.071811	0.10358	0.0697225	0.0338573	0.149484	0.198813	-0.0493296				0.213726	0.361361	-0.147635	0.174146	0.163923	0.0102224		0.200849	0.179328	0.021521	0.143016	0.145497	-0.00248094	0.128458	0.208061	-0.0796031
ENSG00000078900	chr1	3567584	3569583	TP73	7161	22	0.305129	0.365333	0.338085	0.485497	-0.147412	0.0265573	0.029783	-0.00322573	0.529281	0.231781	0.2975	0.304931	0.446648	-0.141717				0.609922	0.577907	0.0320152	0.187635	0.411238	-0.223604		0.354134	0.395194	-0.0410601	0.231506	0.306961	-0.0754548	0.164115	0.402988	-0.238873
ENSG00000176732	chr2	24345848	24347847	PFN4	375189	13	0.0381936	0.0457261	0.0142965	0.0243561	-0.0100596	0.0800406	0.0840613	-0.00402074	0.0289326	0.0565486	-0.027616	0.0254716	0.0290613	-0.00358968				0.0381786	0.0360818	0.00209685	0.0421408	0.0497012	-0.00756039		0.0342279	0.0411922	-0.00696424	0.0385578	0.0155027	0.0230551	0.0418957	0.0750296	-0.033134
ENSG00000163625	chr4	85887045	85889044	WDFY3	23001	9	0.203542	0.243682	0.0632092	0.350974	-0.287765	0.562947	0.65834	-0.0953934	0.436738	0.139799	0.296939	0.0713229	0.122642	-0.0513191				0.251296	0.278869	-0.0275723	0.0981124	0.160868	-0.0627559		0.228313	0.3378	-0.109487	0.0511336	0.0465381	0.00459551	0.0688056	0.0973096	-0.028504
ENSG00000099889	chr22	20003832	20005831	ARVCF	421	12	0.162274	0.194259	0.0935163	0.134368	-0.0408517	0.186386	0.190942	-0.0045558	0.186368	0.146386	0.0399817	0.209685	0.424511	-0.214826				0.19367	0.266759	-0.0730882	0.164964	0.148651	0.0163132		0.124679	0.149215	-0.0245363	0.165687	0.147642	0.018045	0.135508	0.139858	-0.00435041
ENSG00000252369	chr14	83513423	83515422	RNU7-51P	NA	2	0.38731	0.463586	0.545172	0.702063	-0.15689	0.0938733	0.087696	0.00617734	0.451255	0.761878	-0.310623	0.614165	0.525972	0.0881928				0.567668	0.89019	-0.322522	0.439852	0.35065	0.0892021		0.152216	0.416253	-0.264037	0.26924	0.253315	0.0159247	0.352347	0.184255	0.168092
ENSG00000059758	chr12	96793839	96795838	CDK17	5128	14	0.0793963	0.095026	0.0859731	0.101763	-0.0157895	0.0831425	0.0727631	0.0103795	0.118352	0.226215	-0.107864	0.0671623	0.0888371	-0.0216747	0.0664553	0.0598073	0.00664807	0.116106	0.0875093	0.0285962	0.0706924	0.0641262	0.00656627	0.07747	0.0762369	0.156582	-0.080345	0.056121	0.0516651	0.00445585	0.0556489	0.0409917	0.0146572
ENSG00000153317	chr8	131455407	131457406	ASAP1	50807	11	0.245987	0.294391	0.13043	0.296123	-0.165693	0.602503	0.587091	0.0154121	0.3175	0.219714	0.0977857	0.215966	0.382277	-0.166311				0.385323	0.499174	-0.113851	0.195239	0.145634	0.0496049		0.165368	0.324728	-0.15936	0.123833	0.116748	0.00708499	0.077725	0.0780271	-0.00030208
ENSG00000143867	chr2	19557915	19559914	OSR1	130497	11	0.249811	0.298936	0.101804	0.169852	-0.0680481	0.668303	0.725944	-0.0576407	0.225406	0.183046	0.0423595	0.221393	0.272136	-0.0507424	0.098915	0.143306	-0.0443909	0.490451	0.538568	-0.0481174	0.197736	0.218554	-0.0208175	0.384275	0.168922	0.407548	-0.238626	0.12347	0.143908	-0.0204378	0.0672497	0.186493	-0.119244
ENSG00000200033	chr1	222010280	222012279	RNU6-403P	NA	4	0.213721	0.25564	0.0454626	0.09001	-0.0445474	0.301701	0.447111	-0.14541	0.319887	0.31461	0.00527744	0.176698	0.259738	-0.0830399				0.210001	0.228427	-0.0184261	0.184412	0.224382	-0.0399701		0.250675	0.242105	0.00856938	0.246922	0.292599	-0.0456773	0.187732	0.20178	-0.0140478
ENSG00000173272	chr2	132249817	132251816	MZT2A	80097;653784;100616378	6	0.0147565	0.0176499	0.0125677	0.0154497	-0.00288199	0.0152545	0.0196027	-0.00434818	0.0124373	0.0289871	-0.0165498	0.0148594	0.0160538	-0.00119442				0.0183057	0.0179294	0.000376291	0.0162743	0.0160579	0.000216437		0.0152132	0.0177072	-0.002494	0.0154291	0.0121686	0.0032605	0.0124671	0.0148923	-0.00242519
ENSG00000206069	chr22	25342163	25344162	TMEM211	255349	3	0.387159	0.463008	0.430757	0.599752	-0.168996	0.456635	0.617395	-0.16076	0.348056	0.531702	-0.183646	0.365995	0.359419	0.00657612				0.443672	0.571268	-0.127596	0.351053	0.356602	-0.00554821		0.377695	0.468726	-0.0910308	0.359469	0.333296	0.0261735	0.351096	0.328914	0.0221826
ENSG00000163918	chr3	186524348	186526347	RFC4	5984	13	0.0420034	0.0502249	0.0209458	0.0425758	-0.02163	0.0535851	0.0773808	-0.0237957	0.0245697	0.0919219	-0.0673522	0.0524407	0.0657412	-0.0133005				0.0697513	0.0321915	0.0375598	0.0473275	0.0280374	0.0192901		0.0484357	0.0708941	-0.0224584	0.0234466	0.0213115	0.0021351	0.0375282	0.0219702	0.015558
ENSG00000165215	chr7	73184101	73186100	CLDN3	1365	13	0.263748	0.315367	0.0457585	0.0882354	-0.0424768	0.68739	0.692856	-0.00546678	0.357574	0.188039	0.169535	0.227952	0.412436	-0.184484				0.632559	0.776238	-0.143678	0.0943853	0.154473	-0.0600881		0.117604	0.309711	-0.192107	0.153686	0.0994529	0.0542332	0.0568267	0.116859	-0.0600326
ENSG00000197016	chr19	57077380	57079379	ZNF470	388566	11	0.337652	0.403654	0.206611	0.536767	-0.330156	0.418531	0.551871	-0.13334	0.554609	0.32142	0.233189	0.448408	0.634753	-0.186345				0.242656	0.204513	0.0381424	0.217552	0.343589	-0.126037		0.528369	0.534299	-0.00593066	0.21326	0.218935	-0.00567456	0.208873	0.286741	-0.0778685
ENSG00000180902	chr2	242672494	242674493	D2HGDH	728294	11	0.0656619	0.0784876	0.0299939	0.0481319	-0.018138	0.0987647	0.0972541	0.0015106	0.105562	0.115409	-0.00984727	0.0581192	0.105766	-0.0476464	0.0506279	0.0526361	-0.00200819	0.0876009	0.115202	-0.0276014	0.0637589	0.0719586	-0.00819976	0.0588935	0.0664434	0.0961688	-0.0297254	0.0326193	0.0284285	0.00419078	0.0698976	0.0539213	0.0159762
ENSG00000077420	chr10	26725632	26727631	APBB1IP	54518	13	0.0124449	0.0148724	0.00899587	0.0125997	-0.00360385	0.0113385	0.0113856	-4.70812e-05	0.0101572	0.0171379	-0.00698075	0.0109667	0.0131772	-0.00221046				0.0154795	0.0182419	-0.00276236	0.0145602	0.0138686	0.000691631		0.0134728	0.0135615	-8.87158e-05	0.014107	0.0208233	-0.00671627	0.012926	0.0130556	-0.000129606
ENSG00000115464	chr2	61697405	61699404	USP34	9736	9	0.0348824	0.0416837	0.021817	0.0240312	-0.00221412	0.0429619	0.0648186	-0.0218567	0.035057	0.0538246	-0.0187677	0.0259938	0.0324726	-0.00647883				0.0584081	0.0448578	0.0135504	0.0372136	0.0368355	0.0003781		0.0261001	0.040283	-0.0141829	0.033474	0.0419316	-0.00845756	0.0329162	0.0360983	-0.00318207
ENSG00000128311	chr22	37415182	37417181	TST	7263	10	0.139781	0.167026	0.102118	0.0741885	0.0279296	0.138957	0.126707	0.0122494	0.121455	0.133405	-0.0119498	0.127773	0.164918	-0.0371451				0.158971	0.185206	-0.0262355	0.135129	0.194326	-0.0591966		0.174307	0.260029	-0.085722	0.129185	0.086585	0.0425999	0.170137	0.277869	-0.107733
ENSG00000163527	chr3	31572630	31574629	STT3B	201595	10	0.0114771	0.0137132	0.0100137	0.011638	-0.00162428	0.0134471	0.012273	0.00117411	0.0119892	0.0225153	-0.0105261	0.0120411	0.0153772	-0.00333609				0.0119424	0.0125491	-0.000606748	0.00995213	0.012138	-0.00218584		0.00976766	0.0144537	-0.00468602	0.0127719	0.0115808	0.0011911	0.0113685	0.010894	0.000474493
ENSG00000136114	chr13	52980130	52982129	THSD1	55901	7	0.258506	0.308857	0.0169842	0.0249174	-0.00793318	0.767801	0.775685	-0.00788311	0.130202	0.0750306	0.055171	0.113444	0.0934868	0.0199576				0.602919	0.596449	0.00646991	0.19674	0.433105	-0.236365		0.17962	0.464798	-0.285178	0.161861	0.18461	-0.0227497	0.156986	0.131628	0.0253578
ENSG00000085415	chr18	12945632	12947631	SEH1L	81929	2	0.0249923	0.0298593	0.0197442	0.0287633	-0.0090191	0.0187581	0.0262718	-0.00751371	0.0211479	0.0468734	-0.0257255	0.0264459	0.0271275	-0.000681623				0.0350908	0.0379807	-0.00288984	0.0234486	0.0277713	-0.00432271		0.0280896	0.0290882	-0.000998526	0.0250638	0.0210386	0.00402522	0.0271414	0.0238191	0.00332228
ENSG00000236671	chr10	54073389	54075388	PRKG1-AS1	NA	14	0.192235	0.229645	0.17253	0.269115	-0.0965849	0.741741	0.755669	-0.0139282	0.0674345	0.0520711	0.0153634	0.232409	0.304421	-0.0720115				0.105793	0.092922	0.012871	0.0595437	0.0414065	0.0181373		0.229167	0.376859	-0.147692	0.081799	0.0946523	-0.0128533	0.039695	0.079689	-0.0399939
ENSG00000265206	chr17	56409370	56411369	MIR142	406934	4	0.0210022	0.0250838	0.0146959	0.0140824	0.000613535	0.0165712	0.0210059	-0.00443472	0.0147953	0.0227924	-0.00799703	0.0146638	0.0205353	-0.00587152	0.0377594	0.0360653	0.00169408	0.0229539	0.017945	0.00500888	0.0137206	0.0163949	-0.00267428	0.043571	0.0186366	0.0171342	0.00150235	0.0169689	0.0684753	-0.0515064	0.0166879	0.0164077	0.000280157
ENSG00000198382	chr11	75524712	75526711	UVRAG	7405	15	0.0189164	0.0225919	0.0158973	0.0232772	-0.00737982	0.0187149	0.021112	-0.00239707	0.0176088	0.0319721	-0.0143633	0.0192911	0.0238452	-0.0045541				0.0223242	0.0252335	-0.00290925	0.0181873	0.0194836	-0.00129627		0.0229767	0.0225704	0.000406377	0.0178793	0.0177667	0.000112633	0.0173674	0.0180664	-0.000699062
ENSG00000166482	chr17	19290054	19292053	MFAP4	4239	10	0.278065	0.332064	0.210087	0.173098	0.0369894	0.226038	0.235675	-0.0096372	0.289189	0.245789	0.0433999	0.273928	0.2824	-0.00847285				0.407048	0.75343	-0.346382	0.258726	0.26728	-0.00855448		0.269132	0.310824	-0.041692	0.295053	0.26876	0.026293	0.273385	0.451316	-0.17793
ENSG00000159761	chr16	67699219	67701218	C16orf86	388284	13	0.0306107	0.0365506	0.0161691	0.0195482	-0.00337914	0.0436409	0.030188	0.0134529	0.0236188	0.0261208	-0.00250198	0.0251977	0.0681496	-0.0429518	0.0607332	0.0766857	-0.0159525	0.0378605	0.0373871	0.000473456	0.0196213	0.0258976	-0.00627636	0.0464116	0.022651	0.0218766	0.000774392	0.0196	0.0167053	0.00289471	0.0212135	0.0429475	-0.0217339
ENSG00000135148	chr12	112561805	112563804	TRAFD1	10906	11	0.0164995	0.019701	0.0137425	0.0204855	-0.00674297	0.0135128	0.0175536	-0.00404078	0.0161129	0.029923	-0.0138101	0.0187253	0.0199284	-0.00120304				0.018141	0.0219951	-0.00385416	0.0174752	0.0158038	0.00167138		0.0149156	0.0191302	-0.00421458	0.0205355	0.0161816	0.00435386	0.0153344	0.0163082	-0.000973861
ENSG00000270427	chr10	5816534	5818533	NRBF2P5	NA	1	0.24758	0.295591	0.194362	0.111816	0.0825465	0.753806	0.798785	-0.044979	0.105476	0.340587	-0.235112	0.193668	0.0756425	0.118026				0.419546	0.727003	-0.307456	0.0468766	0.030324	0.0165527		0.155136	0.262824	-0.107687	0.188473	0.274447	-0.0859742	0.170872	0.03889	0.131982
ENSG00000169429	chr4	74604723	74606722	IL8	3576	6	0.377317	0.450484	0.264493	0.356179	-0.0916861	0.57453	0.596541	-0.022011	0.548416	0.200683	0.347733	0.675793	0.611812	0.0639808	0.25609	0.401546	-0.145455	0.528416	0.850226	-0.32181	0.239319	0.245947	-0.00662832	0.181499	0.339541	0.18643	0.153111	0.303739	0.674792	-0.371053	0.238648	0.380684	-0.142036
ENSG00000169220	chr5	176783338	176785337	RGS14	10636	12	0.128809	0.153787	0.0438958	0.0738059	-0.0299101	0.212271	0.179927	0.0323438	0.125062	0.20237	-0.0773076	0.0901133	0.127911	-0.0377978				0.149062	0.152482	-0.00341938	0.169429	0.178968	-0.00953889		0.136348	0.180763	-0.0444152	0.141851	0.179457	-0.0376057	0.0912506	0.1084	-0.0171493
ENSG00000166448	chr7	98467895	98469894	TMEM130	222865	5	0.211716	0.252713	0.193586	0.210234	-0.016649	0.187434	0.187571	-0.000137224	0.183467	0.194137	-0.0106706	0.200876	0.226937	-0.0260605				0.479942	0.896602	-0.41666	0.0987203	0.111272	-0.0125519		0.181952	0.203004	-0.021052	0.197427	0.184176	0.0132512	0.182042	0.0604871	0.121555
ENSG00000185883	chr16	2562371	2564370	ATP6V0C	527	19	0.0777553	0.09279	0.0434817	0.0805138	-0.0370322	0.078901	0.0799396	-0.00103858	0.0904046	0.112348	-0.0219438	0.0724712	0.0808927	-0.00842154				0.0932316	0.104805	-0.011573	0.077048	0.0960804	-0.0190325		0.0864075	0.105736	-0.0193287	0.0838792	0.0651175	0.0187617	0.0739728	0.109677	-0.0357041
ENSG00000182580	chr3	184278072	184280071	EPHB3	2049	13	0.274924	0.328046	0.168167	0.11023	0.0579371	0.601088	0.654577	-0.0534889	0.328056	0.181373	0.146683	0.25518	0.364476	-0.109297	0.131085	0.105351	0.0257338	0.615252	0.886926	-0.271673	0.120491	0.225863	-0.105372	0.266222	0.274713	0.403819	-0.129106	0.147293	0.149345	-0.00205257	0.116624	0.1985	-0.0818759
ENSG00000129194	chr17	7492989	7494988	SOX15	6665	12	0.60272	0.719172	0.384759	0.426648	-0.0418886	0.928876	0.93071	-0.00183406	0.659752	0.84098	-0.181228	0.444096	0.507775	-0.0636786				0.83572	0.939512	-0.103792	0.369148	0.420853	-0.051705		0.433979	0.712863	-0.278884	0.928508	0.830075	0.0984336	0.439637	0.863131	-0.423494
ENSG00000115234	chr2	27591889	27593888	SNX17	9784	17	0.0187573	0.0223763	0.0142619	0.0221651	-0.00790321	0.0204997	0.0218846	-0.0013849	0.0192293	0.0333328	-0.0141035	0.0202357	0.0217611	-0.00152536				0.0227701	0.0224214	0.000348674	0.0173805	0.0193333	-0.00195285		0.0172693	0.0239167	-0.0066474	0.0217494	0.0195985	0.00215085	0.01542	0.0169732	-0.00155323
ENSG00000185684	chr12	132567328	132569327	EP400NL	347918	10	0.0255387	0.0304615	0.0278681	0.0278685	-3.33104e-07	0.0243604	0.0284593	-0.00409899	0.0231044	0.0425095	-0.0194051	0.0236428	0.0300545	-0.0064117				0.0299146	0.0291519	0.000762735	0.0249281	0.0271341	-0.00220605		0.0258919	0.0292691	-0.00337717	0.0251952	0.0253337	-0.000138504	0.0249424	0.0343729	-0.00943044
ENSG00000077254	chr1	78225038	78227037	USP33	23032	8	0.175744	0.209608	0.143653	0.154965	-0.0113127	0.284739	0.289537	-0.00479771	0.158932	0.223337	-0.0644053	0.195725	0.217421	-0.0216959				0.197959	0.255822	-0.0578635	0.14951	0.154172	-0.0046615		0.153983	0.255959	-0.101976	0.144976	0.1417	0.00327617	0.152224	0.193561	-0.0413377
ENSG00000164828	chr7	854028	856027	SUN1	23353	8	0.226833	0.270527	0.131058	0.250691	-0.119633	0.67988	0.62033	0.0595496	0.168031	0.117841	0.0501895	0.19306	0.250046	-0.0569863				0.335585	0.318272	0.0173131	0.196302	0.251046	-0.0547446		0.145387	0.307192	-0.161805	0.0595147	0.0728937	-0.013379	0.132684	0.246428	-0.113744
ENSG00000186854	chr2	85133633	85135632	TRABD2A	129293	4	0.0109033	0.0130033	0.0061659	0.0100767	-0.00391081	0.00832415	0.00935684	-0.00103269	0.00885691	0.0164893	-0.00763244	0.01116	0.00691082	0.00424914				0.0167098	0.015535	0.00117479	0.0153292	0.0138641	0.00146502		0.0113647	0.010606	0.000758766	0.011194	0.0238627	-0.0126688	0.00902494	0.0103283	-0.00130334
ENSG00000122557	chr7	35734682	35736681	HERPUD2	64224	14	0.0330259	0.039385	0.0204082	0.0421407	-0.0217325	0.0390461	0.0334205	0.00562559	0.0226918	0.0773806	-0.0546887	0.0242608	0.0336735	-0.00941268	0.0521582	0.049444	0.00271413	0.02709	0.0308456	-0.00375559	0.0250441	0.0320436	-0.00699954	0.0564285	0.0309801	0.0483682	-0.0173881	0.0277475	0.021082	0.00666547	0.0374292	0.0254514	0.0119779
ENSG00000155561	chr7	135241167	135243166	NUP205	23165	13	0.105974	0.12637	0.0547885	0.0742635	-0.019475	0.0909958	0.124493	-0.0334968	0.134883	0.126707	0.0081751	0.12721	0.157791	-0.0305807				0.174555	0.213255	-0.0387002	0.102366	0.134532	-0.0321653		0.131946	0.138815	-0.00686897	0.0567439	0.0460029	0.010741	0.0802761	0.121469	-0.0411929
ENSG00000179922	chr19	56135468	56137467	ZNF784	147808	12	0.0633608	0.0755426	0.100336	0.145542	-0.0452065	0.0817452	0.108487	-0.0267417	0.066219	0.094096	-0.027877	0.0507215	0.0658423	-0.0151208				0.118603	0.129195	-0.0105919	0.0380984	0.0336674	0.00443096		0.038814	0.0577781	-0.0189641	0.0313078	0.0205681	0.0107397	0.044403	0.0247081	0.0196949
ENSG00000261594	chr11	74950450	74952449	TPBGL	100507050	9	0.440133	0.524746	0.302969	0.381249	-0.0782794	0.795411	0.780542	0.0148691	0.366551	0.334843	0.0317085	0.4894	0.67552	-0.18612				0.713535	0.847234	-0.133698	0.306734	0.355546	-0.0488117		0.366276	0.548329	-0.182052	0.395967	0.402377	-0.00641023	0.224348	0.397079	-0.17273
ENSG00000222594	chr4	145954784	145956783	RN7SKP235	NA	1	0.297997	0.355245	0.0259087	0.0160391	0.00986962	0.262573	0.782152	-0.519579	0.345978	0.228749	0.117229	0.0582259	0.0162232	0.0420027				0.950069	0.948625	0.00144337	0.629677	0.623324	0.00635297		0.180241	0.360971	-0.18073	0.0805191	0.0232065	0.0573125	0.148779	0.197914	-0.0491345
ENSG00000167785	chr19	8942505	8944504	ZNF558	148156	5	0.0189583	0.0225896	0.0165754	0.0183165	-0.00174104	0.0206229	0.0288641	-0.00824122	0.018115	0.0277929	-0.00967793	0.0213203	0.021197	0.00012332				0.0221944	0.0242429	-0.00204848	0.017649	0.0204841	-0.00283512		0.01909	0.0251634	-0.00607342	0.0161251	0.0165297	-0.000404622	0.018933	0.0207163	-0.00178328
ENSG00000134326	chr2	7006267	7008266	CMPK2	129607	8	0.229578	0.273543	0.252918	0.260539	-0.00762135	0.318101	0.33099	-0.0128889	0.219732	0.377811	-0.158079	0.277444	0.284221	-0.00677684	0.0400528	0.0306907	0.00936203	0.245042	0.270374	-0.0253318	0.266453	0.28747	-0.021017	0.0368255	0.31492	0.366011	-0.0510904	0.283678	0.271308	0.0123702	0.270189	0.256011	0.0141778
ENSG00000092607	chr1	119531680	119533679	TBX15	6913	15	0.386191	0.460066	0.291191	0.47486	-0.183669	0.725101	0.714998	0.0101023	0.507261	0.18733	0.319931	0.224116	0.447522	-0.223406				0.659879	0.833364	-0.173485	0.235217	0.351585	-0.116369		0.418273	0.445182	-0.0269082	0.244123	0.313833	-0.06971	0.170559	0.371924	-0.201365
ENSG00000069329	chr16	46722931	46724930	VPS35	55737	18	0.0166757	0.0198644	0.0142415	0.0171525	-0.00291096	0.0200325	0.0178987	0.00213384	0.0205917	0.0317515	-0.0111598	0.0133123	0.0184089	-0.00509658				0.0240538	0.0337083	-0.00965451	0.0154269	0.0128325	0.00259431		0.0155376	0.0189485	-0.00341094	0.0136182	0.0141752	-0.000556915	0.0132664	0.0139034	-0.000637001
ENSG00000169976	chr6	144416255	144418254	SF3B5	83443	10	0.14752	0.175717	0.110018	0.117254	-0.0072359	0.228733	0.223211	0.00552157	0.108748	0.125667	-0.0169185	0.116852	0.112366	0.0044869				0.161768	0.337285	-0.175518	0.122893	0.119222	0.00367039		0.125827	0.152592	-0.0267646	0.176046	0.185879	-0.00983265	0.176798	0.207975	-0.0311762
ENSG00000128602	chr7	128827213	128829212	SMO	6608	11	0.126186	0.150291	0.0666998	0.0712335	-0.00453366	0.235563	0.280984	-0.0454202	0.119384	0.163952	-0.0445676	0.0966467	0.127433	-0.0307863				0.142487	0.18959	-0.0471027	0.123221	0.119657	0.00356418		0.125534	0.154071	-0.0285364	0.115475	0.108939	0.00653563	0.110663	0.13676	-0.0260977
ENSG00000176381	chr6	166721437	166723436	PRR18	285800	8	0.350929	0.417875	0.128142	0.22288	-0.0947385	0.500476	0.571662	-0.0711865	0.511169	0.363888	0.147281	0.308571	0.283969	0.0246012	0.281339	0.319847	-0.0385079	0.528091	0.60166	-0.0735694	0.325983	0.354891	-0.0289083	0.330674	0.362758	0.533809	-0.171051	0.262855	0.261878	0.000977473	0.320161	0.664264	-0.344102
ENSG00000258920	chr14	89882198	89884197	FOXN3-AS1	400236	8	0.0147728	0.0175889	0.012156	0.015856	-0.00370002	0.015953	0.0168994	-0.000946414	0.0143644	0.0320844	-0.01772	0.0126761	0.0160546	-0.00337852				0.0150424	0.0166349	-0.00159249	0.0152609	0.0139473	0.00131355		0.0176773	0.0192094	-0.00153212	0.0156514	0.0124203	0.0032311	0.0141736	0.015194	-0.00102033
ENSG00000120656	chr1	28969098	28971097	TAF12	6883	15	0.0622021	0.0740551	0.0216602	0.0326839	-0.0110236	0.0803057	0.0775474	0.00275829	0.0730211	0.0727779	0.000243263	0.0627416	0.0644537	-0.00171207				0.0855779	0.161759	-0.0761809	0.0571525	0.0606927	-0.00354014		0.0508088	0.0702824	-0.0194736	0.0698492	0.0674538	0.00239547	0.0587015	0.058845	-0.000143477
ENSG00000144647	chr3	43147069	43149068	POMGNT2	84892	13	0.13288	0.158184	0.027401	0.0343791	-0.00697817	0.254635	0.609826	-0.35519	0.144124	0.0831638	0.0609602	0.0338909	0.0967328	-0.0628419				0.21353	0.114538	0.0989925	0.147321	0.132288	0.0150338		0.0419063	0.103304	-0.0613975	0.201846	0.160597	0.0412496	0.13126	0.0888254	0.0424351
ENSG00000183833	chr3	119420369	119422368	MAATS1	89876	7	0.512902	0.610541	0.112392	0.144973	-0.0325814	0.797248	0.807068	-0.0098195	0.594039	0.198653	0.395386	0.566638	0.777857	-0.211219				0.964887	0.927179	0.037708	0.368891	0.515849	-0.146958		0.503226	0.529648	-0.026422	0.429879	0.699903	-0.270024	0.278918	0.893741	-0.614824
ENSG00000168143	chr6	54710069	54712068	FAM83B	222584	9	0.455637	0.542297	0.370577	0.494719	-0.124142	0.794565	0.806405	-0.0118397	0.315188	0.271985	0.043203	0.553656	0.675436	-0.12178				0.364107	0.531799	-0.167692	0.413761	0.565847	-0.152086		0.562155	0.602765	-0.04061	0.359529	0.451959	-0.0924306	0.367199	0.479761	-0.112562
ENSG00000136950	chr9	127622909	127624908	ARPC5L	81873	10	0.0450121	0.0535727	0.0280971	0.0376974	-0.00960031	0.0837504	0.0834671	0.000283283	0.037903	0.0560593	-0.0181563	0.0346655	0.0522096	-0.0175441				0.0515944	0.0707102	-0.0191158	0.0492245	0.0616219	-0.0123974		0.0580765	0.0733232	-0.0152468	0.0305225	0.0252786	0.00524387	0.0312748	0.0217872	0.00948756
ENSG00000099797	chr19	14626397	14628396	TECR	9524	1	0.447288	0.532218	0.356237	0.542092	-0.185855	0.924801	0.908364	0.0164363	0.421656	0.748599	-0.326943	0.361403	0.487967	-0.126564				0.409635	0.420676	-0.0110404	0.339811	0.398	-0.0581887		0.377947	0.599339	-0.221391	0.463577	0.320013	0.143564	0.370529	0.364918	0.00561113
ENSG00000142611	chr1	2984232	2986231	PRDM16	63976	16	0.195315	0.232328	0.1008	0.365551	-0.264751	0.378117	0.358903	0.0192137	0.23836	0.119967	0.118393	0.124468	0.402603	-0.278135	0.06901	0.113821	-0.0448113	0.59073	0.540713	0.0500168	0.12397	0.171584	-0.0476142	0.299915	0.0559085	0.0487644	0.00714411	0.0828289	0.0844654	-0.00163645	0.0843583	0.116908	-0.03255
ENSG00000100401	chr22	41681756	41683755	RANGAP1	5905	17	0.0212426	0.0252606	0.0177824	0.0222161	-0.00443366	0.0224894	0.0226976	-0.000208133	0.0197411	0.0398814	-0.0201403	0.0207731	0.0236073	-0.0028342				0.0246459	0.0267378	-0.00209188	0.0203818	0.0190602	0.0013216		0.0216648	0.0293171	-0.00765236	0.0243256	0.0222461	0.0020795	0.0193792	0.0215815	-0.00220234
ENSG00000015479	chr5	138607941	138609940	MATR3	9782;724102	10	0.0787681	0.093652	0.0471804	0.0498596	-0.00267921	0.05491	0.0208186	0.0340915	0.0255159	0.0326015	-0.00708565	0.04768	0.0631883	-0.0155083				0.0894824	0.267837	-0.178355	0.0421047	0.0412264	0.000878264		0.116211	0.0403201	0.0758912	0.205827	0.246388	-0.0405615	0.080001	0.0806279	-0.000626905
ENSG00000105705	chr19	19431154	19433153	SUGP1	57794	15	0.0252366	0.0300052	0.0181326	0.0244777	-0.00634511	0.0308227	0.0371065	-0.00628373	0.0258871	0.042507	-0.0166199	0.0228209	0.0261521	-0.00333123				0.0453339	0.0353142	0.0100197	0.0217699	0.0257091	-0.00393919		0.02257	0.0388926	-0.0163226	0.0202596	0.0186709	0.00158869	0.0195325	0.0212169	-0.00168441
ENSG00000224877	chr17	79211539	79213538	C17orf89	284184	12	0.02703	0.0321373	0.0181955	0.0242026	-0.00600712	0.0268699	0.0360747	-0.00920485	0.0385628	0.0521774	-0.0136146	0.0241188	0.0278971	-0.00377828	0.0388662	0.0408022	-0.00193607	0.029864	0.04184	-0.011976	0.0204659	0.0233263	-0.00286039	0.0358661	0.0230225	0.0359133	-0.0128908	0.0204422	0.0186914	0.00175076	0.0210557	0.0204478	0.000607945
ENSG00000133275	chr19	1939688	1941687	CSNK1G2	1455	7	0.0549887	0.065376	0.031045	0.038446	-0.00740101	0.0755138	0.0469512	0.0285625	0.041399	0.0423272	-0.000928156	0.0398086	0.0360944	0.00371422				0.0788384	0.138771	-0.0599324	0.0754087	0.118586	-0.043177		0.0608219	0.0423241	0.0184977	0.0549314	0.0803624	-0.0254309	0.0371313	0.0445222	-0.00739098
ENSG00000153147	chr4	144433116	144435115	SMARCA5	8467	13	0.0247145	0.0293828	0.0124637	0.0162384	-0.00377471	0.0176274	0.0204641	-0.00283667	0.0404948	0.0254934	0.0150014	0.0375865	0.0705596	-0.0329731				0.0403357	0.0267044	0.0136313	0.0197906	0.0339522	-0.0141616		0.0162423	0.0215956	-0.00535329	0.0204847	0.0176331	0.00285166	0.0174049	0.031805	-0.0144001
ENSG00000211456	chr3	45729048	45731047	SACM1L	22908	22	0.0343903	0.0408832	0.0261605	0.0342699	-0.00810936	0.0413153	0.0443645	-0.00304921	0.0307508	0.0407205	-0.00996973	0.032132	0.0391468	-0.0070148				0.0428444	0.0451407	-0.00229627	0.0330518	0.0352525	-0.00220074		0.0393981	0.0656458	-0.0262477	0.0345862	0.0308338	0.00375247	0.0292738	0.0325742	-0.00330037
ENSG00000164941	chr8	95824039	95826038	INTS8	55656	1	0.0165122	0.0196271	0.0117675	0.0140417	-0.00227413	0.017168	0.027326	-0.010158	0.0132584	0.0214822	-0.00822379	0.0156592	0.0222523	-0.00659318				0.0183795	0.0233542	-0.00497471	0.019914	0.0206236	-0.00070966		0.0222871	0.0253246	-0.00303749	0.0172712	0.0104559	0.00681535	0.0129049	0.0117839	0.00112101
ENSG00000172007	chr4	140372886	140374885	RAB33B	83452	13	0.0138228	0.0164297	0.0104613	0.011845	-0.0013837	0.0144344	0.0173088	-0.00287438	0.0134373	0.0269824	-0.0135451	0.0149277	0.0141856	0.000742072				0.0162256	0.015894	0.000331544	0.0124733	0.0138282	-0.00135498		0.0131443	0.0178537	-0.00470941	0.0156537	0.0140067	0.001647	0.0136479	0.0159632	-0.00231534
ENSG00000228451	chr8	26239970	26241969	SDAD1P1	NA	14	0.0208301	0.0247577	0.0153412	0.0216346	-0.00629338	0.0185695	0.0211644	-0.0025949	0.0193492	0.0397661	-0.020417	0.0203118	0.0254361	-0.00512432				0.0246965	0.0247958	-9.93245e-05	0.0268845	0.0191433	0.00774119		0.0215986	0.0277023	-0.00610375	0.0224277	0.0194633	0.00296433	0.0182922	0.0237134	-0.00542114
ENSG00000183496	chr15	82337983	82339982	MEX3B	84206	13	0.0306192	0.0363924	0.0208256	0.0292013	-0.00837568	0.0271026	0.0280812	-0.000978572	0.023474	0.062693	-0.039219	0.0253678	0.0348909	-0.00952309	0.0512381	0.0532358	-0.00199765	0.0271585	0.0322406	-0.00508212	0.0238581	0.0285154	-0.00465729	0.0565623	0.0246431	0.0354043	-0.0107612	0.0291022	0.0305939	-0.00149168	0.0274784	0.0290675	-0.00158909
ENSG00000171450	chr2	219822877	219824876	CDK5R2	8941	13	0.204732	0.243293	0.18277	0.331646	-0.148877	0.480175	0.501593	-0.0214173	0.381931	0.181955	0.199976	0.15649	0.587572	-0.431082	0.0575997	0.087946	-0.0303463	0.251067	0.20473	0.0463366	0.108983	0.0990369	0.00994653	0.32734	0.149467	0.36084	-0.211372	0.0634792	0.0236676	0.0398116	0.0927472	0.0539446	0.0388026
ENSG00000188290	chr1	935053	937052	HES4	57801	11	0.0520127	0.0618071	0.0740004	0.090564	-0.0165636	0.0347824	0.0371039	-0.00232151	0.028799	0.0420245	-0.0132255	0.0336268	0.0325191	0.00110775	0.0864511	0.0954991	-0.009048	0.0661553	0.105257	-0.0391022	0.0335164	0.0337624	-0.000245934	0.127517	0.0288119	0.125504	-0.0966921	0.0316023	0.0261805	0.00542181	0.0268764	0.029656	-0.00277955
ENSG00000254308	chr22	22532118	22534117	IGLVIV-59	NA	1	0.506723	0.602033	0.331637	0.429026	-0.097389	0.856676	0.791187	0.065489	0.588341	0.728057	-0.139715	0.404334	0.680346	-0.276012				0.699349	0.687903	0.0114459	0.41612	0.480213	-0.0640926		0.772732	0.831337	-0.0586048	0.251335	0.373615	-0.12228	0.239981	0.416615	-0.176634
ENSG00000170144	chr2	178075791	178077790	HNRNPA3	220988	6	0.0470001	0.0558387	0.0130667	0.0132293	-0.000162617	0.158114	0.155523	0.00259157	0.0105545	0.0584822	-0.0479278	0.0258106	0.0163183	0.00949234				0.059793	0.089761	-0.029968	0.0240609	0.0182099	0.00585094		0.0396357	0.115951	-0.0763154	0.0451326	0.0133304	0.0318022	0.0468331	0.0217436	0.0250895
ENSG00000263721	chr2	178075954	178077953	MIR4444-1;MIR4444-2	100616394;100846999	6	0.0470001	0.0558387	0.0130667	0.0132293	-0.000162617	0.158114	0.155523	0.00259157	0.0105545	0.0584822	-0.0479278	0.0258106	0.0163183	0.00949234				0.059793	0.089761	-0.029968	0.0240609	0.0182099	0.00585094		0.0396357	0.115951	-0.0763154	0.0451326	0.0133304	0.0318022	0.0468331	0.0217436	0.0250895
ENSG00000214050	chr8	28347336	28349335	FBXO16	157574	13	0.18957	0.225215	0.106427	0.214349	-0.107922	0.542218	0.633538	-0.0913202	0.319471	0.116947	0.202524	0.147	0.246511	-0.0995109	0.153395	0.229321	-0.0759264	0.379926	0.414195	-0.0342691	0.0924672	0.0688593	0.023608	0.129451	0.0614485	0.147186	-0.0857378	0.0769458	0.12138	-0.0444337	0.076526	0.0598658	0.0166603
ENSG00000112941	chr5	6713218	6715217	PAPD7	11044	12	0.0188764	0.0224248	0.0159737	0.0175448	-0.0015711	0.025232	0.0229376	0.00229441	0.0155177	0.0256584	-0.0101407	0.0176583	0.0216067	-0.00394841				0.0218046	0.0249714	-0.00316673	0.0213131	0.0288945	-0.00758142		0.0174807	0.0269924	-0.00951179	0.0196918	0.0170694	0.00262239	0.0152162	0.0161477	-0.000931481
ENSG00000183597	chr22	20003037	20005036	TANGO2	128989	14	0.124277	0.14762	0.110952	0.0631504	0.0478015	0.213445	0.223132	-0.00968615	0.12728	0.115934	0.0113466	0.140865	0.350217	-0.209352				0.158954	0.195525	-0.0365713	0.124283	0.092123	0.0321601		0.0917446	0.128991	-0.0372466	0.0622493	0.057832	0.00441726	0.0887205	0.101678	-0.0129574
ENSG00000175322	chr18	14131990	14133989	ZNF519	162655	2	0.0120287	0.014286	0.00975807	0.0130352	-0.00327713	0.0119179	0.0124308	-0.000512904	0.0120381	0.0238067	-0.0117686	0.0122951	0.0153543	-0.00305916				0.015681	0.0175711	-0.00189009	0.0117267	0.0121946	-0.000467876		0.0131822	0.0098593	0.00332291	0.0115571	0.0116111	-5.40217e-05	0.0101021	0.0127112	-0.00260913
ENSG00000146587	chr7	5083952	5085951	RBAK	57786	6	0.0390975	0.046427	0.0109812	0.0214522	-0.010471	0.0147173	0.0115958	0.00312152	0.0213196	0.0572993	-0.0359797	0.0197761	0.016154	0.00362209				0.104633	0.0658065	0.0388266	0.0577642	0.0872237	-0.0294595		0.0250645	0.0691246	-0.0440601	0.018118	0.0135727	0.0045453	0.0795041	0.0756144	0.00388974
ENSG00000186448	chr3	44624880	44626879	ZNF197	10168	10	0.153668	0.182443	0.111921	0.114935	-0.00301406	0.126318	0.113723	0.0125948	0.111017	0.114624	-0.00360695	0.113847	0.11284	0.00100706				0.122934	0.124207	-0.00127312	0.217431	0.200801	0.0166302		0.189936	0.15658	0.0333564	0.126905	0.108239	0.0186661	0.262705	0.596042	-0.333338
ENSG00000158715	chr1	205649088	205651087	SLC45A3	85414	13	0.0946269	0.112345	0.0516011	0.126721	-0.0751199	0.126989	0.112255	0.0147339	0.116986	0.083521	0.0334652	0.234122	0.346558	-0.112436				0.132013	0.11322	0.0187924	0.0684669	0.0657594	0.00270746		0.0478127	0.0670671	-0.0192544	0.0299839	0.0369076	-0.00692376	0.043668	0.0590935	-0.0154254
ENSG00000116128	chr1	147011682	147013681	BCL9	607	10	0.0289571	0.034372	0.0231756	0.0289277	-0.00575212	0.0269418	0.0423408	-0.015399	0.0218842	0.0503454	-0.0284612	0.0217783	0.0241792	-0.00240086				0.0264681	0.0278218	-0.0013537	0.0361047	0.0265576	0.00954705		0.0369989	0.0395849	-0.00258606	0.0274447	0.03087	-0.00342522	0.0398176	0.0387202	0.00109737
ENSG00000141664	chr18	60188740	60190739	ZCCHC2	54877	13	0.0237633	0.0282068	0.0194556	0.0263678	-0.00691224	0.0264581	0.0329297	-0.00647159	0.0229435	0.0428446	-0.0199012	0.0219952	0.0277775	-0.00578239				0.0328802	0.0297358	0.00314434	0.0232362	0.0251386	-0.00190242		0.0224659	0.028147	-0.00568118	0.0247646	0.0178592	0.00690536	0.0196709	0.0230604	-0.00338951
ENSG00000164749	chr8	76318649	76320648	HNF4G	3174	10	0.287929	0.341765	0.0300219	0.316336	-0.286314	0.737173	0.754809	-0.0176365	0.712952	0.270293	0.442659	0.168104	0.450363	-0.28226				0.651252	0.578315	0.072937	0.0449987	0.130138	-0.085139		0.164295	0.433816	-0.269521	0.0263513	0.0520015	-0.0256502	0.0562186	0.0898118	-0.0335932
ENSG00000270170	chr3	196667994	196669993	NCBP2-AS2	152217	18	0.0178997	0.0212461	0.0148674	0.0205039	-0.00563646	0.0187303	0.0199286	-0.00119833	0.0170166	0.0311512	-0.0141346	0.0163294	0.0195541	-0.00322472				0.0220422	0.020355	0.00168716	0.016958	0.0163679	0.000590167		0.0213504	0.0222716	-0.000921214	0.0188491	0.0171606	0.00168857	0.0149537	0.0239219	-0.00896816
ENSG00000165837	chr13	46189375	46191374	FAM194B	220081	9	0.234191	0.277972	0.160175	0.125433	0.0347429	0.276815	0.46025	-0.183436	0.138595	0.113725	0.0248698	0.152754	0.219472	-0.0667185				0.567505	0.826876	-0.259371	0.226591	0.197017	0.0295736		0.198717	0.168767	0.0299499	0.208114	0.186977	0.0211366	0.178449	0.203231	-0.0247815
ENSG00000186141	chr1	145610526	145612525	POLR3C	10623	18	0.0156999	0.0186343	0.014058	0.0179934	-0.00393533	0.016917	0.0184922	-0.00157522	0.014554	0.0281425	-0.0135885	0.0168454	0.0175815	-0.000736053				0.019527	0.0205563	-0.00102925	0.013673	0.0152002	-0.00152723		0.0149054	0.0164502	-0.00154476	0.0161476	0.0170902	-0.00094259	0.0146714	0.0162022	-0.00153083
ENSG00000160145	chr3	123797370	123799369	KALRN	8997	2	0.228531	0.271229	0.247685	0.320857	-0.0731717	0.0467779	0.0443298	0.00244808	0.0257528	0.423137	-0.397384	0.389879	0.461017	-0.0711382				0.380417	0.563568	-0.183152	0.453533	0.314899	0.138635		0.0683125	0.261947	-0.193634	0.288724	0.0230115	0.265712	0.155696	0.0282913	0.127405
ENSG00000160460	chr19	40970648	40972647	SPTBN4	57731	16	0.184394	0.218845	0.12271	0.277334	-0.154624	0.12085	0.130918	-0.0100677	0.178957	0.127056	0.0519009	0.409923	0.566834	-0.156911				0.463006	0.314699	0.148307	0.0820544	0.0848596	-0.00280517		0.11266	0.298893	-0.186233	0.102415	0.0741451	0.0282695	0.0669739	0.094871	-0.0278972
ENSG00000057657	chr6	106532695	106534694	PRDM1	639	12	0.102276	0.121338	0.0599791	0.0700733	-0.0100942	0.148842	0.112646	0.0361965	0.130628	0.0938977	0.0367302	0.111476	0.122438	-0.0109619	0.0560287	0.0568233	-0.000794569	0.175031	0.174327	0.000703646	0.114341	0.156396	-0.0420546	0.0586481	0.0877277	0.11109	-0.0233627	0.0562271	0.14948	-0.0932531	0.126106	0.166212	-0.0401063
ENSG00000119523	chr9	101983739	101985738	ALG2	85365	12	0.0535534	0.0635315	0.0166955	0.0263101	-0.00961455	0.128833	0.121994	0.00683903	0.0184425	0.0754787	-0.0570362	0.0819361	0.0942806	-0.0123445				0.0502434	0.0749992	-0.0247558	0.0144641	0.0350523	-0.0205882		0.050565	0.0705815	-0.0200166	0.0719571	0.054061	0.017896	0.0488441	0.0190257	0.0298184
ENSG00000211749	chr7	142351968	142353967	TRBV23-1	NA	1	0.152893	0.181358	0.0160342	0.0164942	-0.000460046	0.320288	0.232672	0.0876162	0.0372754	0.083661	-0.0463856	0.220849	0.042514	0.178335				0.504041	0.940873	-0.436832	0.0713665	0.020138	0.0512284		0.059204	0.0712505	-0.0120465	0.0913359	0.127904	-0.0365683	0.0556465	0.0967143	-0.0410678
ENSG00000135976	chr2	97777733	97779732	ANKRD36	375248	2	0.0110912	0.0131544	0.00780159	0.0127476	-0.00494596	0.00879062	0.0111008	-0.00231015	0.0120124	0.0159745	-0.00396217	0.0103189	0.0127902	-0.00247133				0.016835	0.00994868	0.00688632	0.0118583	0.0106573	0.00120102		0.0112578	0.0111391	0.000118668	0.0106345	0.0145676	-0.00393311	0.0103117	0.019464	-0.00915231
ENSG00000238197	chr21	34098926	34100925	PAXBP1-AS1	100506215	15	0.0248876	0.0295169	0.014431	0.0190662	-0.00463524	0.0673279	0.0832847	-0.0159568	0.0165818	0.0255059	-0.00892411	0.0183026	0.020553	-0.00225039				0.0351325	0.0453622	-0.0102297	0.0183017	0.0186888	-0.000387119		0.0177287	0.0199487	-0.00221994	0.0194962	0.0144703	0.00502592	0.0166856	0.0187719	-0.00208626
ENSG00000246695	chr12	26112199	26114198	RASSF8-AS1	100506451	8	0.221642	0.262847	0.143515	0.151475	-0.00796044	0.34923	0.340093	0.00913737	0.15821	0.16123	-0.00302015	0.173546	0.156533	0.0170133				0.39679	0.598774	-0.201985	0.168928	0.185233	-0.0163053		0.190895	0.154124	0.0367715	0.222578	0.393041	-0.170463	0.19109	0.225116	-0.0340265
ENSG00000202337	chr14	32671976	32673975	RNU6-8	26827;101954275;101954278	5	0.0160526	0.0190346	0.0162626	0.0171874	-0.000924845	0.0167608	0.0174135	-0.000652624	0.0152299	0.0267784	-0.0115485	0.0150139	0.0175792	-0.00256526				0.0198778	0.0238348	-0.00395697	0.0145444	0.0147193	-0.000174873		0.0198993	0.0263631	-0.00646382	0.0130226	0.010612	0.00241065	0.0138616	0.0168234	-0.0029618
ENSG00000232677	chr19	36822121	36824120	LINC00665	100506930	6	0.210791	0.249911	0.147299	0.180938	-0.0336384	0.293546	0.303212	-0.00966526	0.0460066	0.0374224	0.00858419	0.215934	0.313288	-0.0973535				0.829517	0.749927	0.0795893	0.178104	0.318509	-0.140405		0.0372843	0.0483342	-0.0110498	0.0267703	0.0178359	0.00893442	0.122656	0.279737	-0.157082
ENSG00000101444	chr20	32899109	32901108	AHCY	191	11	0.195268	0.231462	0.063598	0.123292	-0.0596939	0.588708	0.539656	0.0490518	0.307542	0.128867	0.178675	0.111991	0.169336	-0.0573445				0.364112	0.52725	-0.163138	0.0493508	0.0418282	0.00752261		0.111851	0.313594	-0.201743	0.0703851	0.0573723	0.0130128	0.0898745	0.18196	-0.0920851
ENSG00000264575	chr18	5238098	5240097	LINC00526	147525	8	0.027313	0.0323729	0.0167735	0.0233637	-0.00659024	0.0268806	0.0511619	-0.0242813	0.029224	0.0430601	-0.0138361	0.0214733	0.0282529	-0.00677961				0.067079	0.0288577	0.0382213	0.0218873	0.0261039	-0.0042166		0.0209777	0.0554436	-0.0344658	0.0223049	0.0180256	0.00427926	0.0192164	0.0170864	0.00213007
ENSG00000172771	chr3	129146995	129148994	EFCAB12	90288	11	0.47044	0.557451	0.242445	0.327302	-0.0848575	0.606961	0.613337	-0.00637557	0.673891	0.42079	0.253101	0.28824	0.327887	-0.0396463				0.855565	0.825397	0.0301677	0.385973	0.584297	-0.198324		0.44571	0.687399	-0.241689	0.311998	0.319968	-0.00797036	0.423175	0.910678	-0.487503
ENSG00000206432	chr18	5895455	5897454	TMEM200C	645369	5	0.337232	0.399594	0.0855673	0.197839	-0.112272	0.785496	0.785192	0.000303805	0.667054	0.217781	0.449273	0.120731	0.627889	-0.507159				0.873703	0.886862	-0.0131594	0.116896	0.150664	-0.033768		0.243744	0.471188	-0.227443	0.0380862	0.134473	-0.0963864	0.103807	0.124456	-0.020649
ENSG00000240990	chr7	27222637	27224636	HOXA11-AS	221883	10	0.139528	0.165319	0.191474	0.376109	-0.184635	0.302821	0.287951	0.0148694	0.249788	0.0559452	0.193842	0.0577642	0.16913	-0.111366				0.119785	0.156017	-0.0362321	0.028429	0.0415477	-0.0131187		0.220425	0.247342	-0.026917	0.0565783	0.102685	-0.0461063	0.0286875	0.0511435	-0.022456
ENSG00000250107	chr17	48638970	48640969	CACNA1G-AS1	253962	6	0.100571	0.11916	0.0669685	0.0867573	-0.0197888	0.262107	0.247075	0.0150327	0.0854127	0.0856781	-0.00026535	0.0998558	0.193581	-0.0937255				0.0957615	0.0981133	-0.00235178	0.0962616	0.100268	-0.00400595		0.110655	0.140813	-0.0301575	0.0356943	0.080189	-0.0444947	0.0524215	0.0399663	0.0124552
ENSG00000074935	chr6	112408233	112410232	TUBE1	51175	21	0.03828	0.045353	0.031159	0.0191381	0.0120209	0.0173067	0.0177354	-0.00042866	0.0172565	0.0314758	-0.0142193	0.051806	0.0468812	0.00492478				0.0643376	0.0551585	0.00917917	0.0292745	0.0934069	-0.0641325		0.0552231	0.0501027	0.00512035	0.0373878	0.0485226	-0.0111348	0.0407692	0.0457558	-0.00498663
ENSG00000189283	chr3	61236634	61238633	FHIT	2272	15	0.284187	0.336637	0.213445	0.512303	-0.298858	0.161572	0.175024	-0.0134526	0.264663	0.23705	0.0276127	0.276928	0.2699	0.00702771	0.114336	0.10045	0.0138863	0.268676	0.250651	0.0180253	0.280569	0.516506	-0.235938	0.468978	0.501856	0.481178	0.0206778	0.224529	0.32123	-0.0967007	0.350508	0.502073	-0.151565
ENSG00000198750	chr7	74867010	74869009	GATSL2	389523;729438	1	0.0171148	0.0202722	0.0155136	0.0213021	-0.0057885	0.0317492	0.030984	0.000765172	0.019593	0.0248549	-0.00526194	0.0133436	0.0186608	-0.00531727				0.0206776	0.0208755	-0.000197927	0.0132436	0.0123125	0.000931123		0.0165792	0.0207893	-0.00421012	0.0118957	0.0165241	-0.00462841	0.0114376	0.0161463	-0.00470872
ENSG00000175536	chr11	74204279	74206278	LIPT2	387787	12	0.070932	0.083997	0.0881993	0.205292	-0.117092	0.0880682	0.122381	-0.0343129	0.0340742	0.0545224	-0.0204482	0.109181	0.0944019	0.0147794	0.0460149	0.0422655	0.00374948	0.0527566	0.0654781	-0.0127215	0.0610663	0.0497852	0.0112811	0.0969395	0.0544177	0.064979	-0.0105613	0.0921267	0.0916262	0.000500439	0.057407	0.0492387	0.00816826
ENSG00000182173	chr17	73510641	73512640	TSEN54	283989	16	0.0296178	0.0350698	0.0219226	0.0300321	-0.00810951	0.0353394	0.0329636	0.00237586	0.0287796	0.042603	-0.0138234	0.0290444	0.0334995	-0.00445513				0.0444421	0.0582304	-0.0137884	0.0281893	0.0385671	-0.0103777		0.0250809	0.0310852	-0.00600428	0.0306623	0.022245	0.00841726	0.0230999	0.0264023	-0.00330242
ENSG00000200372	chr3	116683575	116685574	RNU5E-8P	NA	1	0.650671	0.770386	0.604423	0.882517	-0.278094	0.690845	0.611347	0.0794987	0.682351	0.874346	-0.191995	0.684547	0.863771	-0.179224				0.903585	0.918538	-0.0149527	0.943677	0.925103	0.0185736		0.619488	0.71226	-0.0927721	0.107147	0.755079	-0.647932	0.619977	0.390514	0.229463
ENSG00000138678	chr4	84455567	84457566	AGPAT9	84803	23	0.123545	0.146213	0.100378	0.10696	-0.00658198	0.552897	0.71521	-0.162313	0.0603214	0.0708048	-0.0104833	0.0778681	0.0632649	0.0146032				0.0746392	0.093183	-0.0185439	0.0599188	0.0635856	-0.00366673		0.0638286	0.0658702	-0.0020416	0.0623566	0.0606132	0.00174341	0.0596987	0.0764265	-0.0167278
ENSG00000163633	chr4	87856855	87858854	C4orf36	132989;100506746	7	0.0963809	0.114065	0.0190002	0.0542785	-0.0352783	0.0290601	0.0718164	-0.0427563	0.105353	0.128192	-0.0228389	0.124168	0.134236	-0.0100677				0.128021	0.140647	-0.0126259	0.107446	0.136248	-0.0288012		0.129813	0.148502	-0.0186887	0.093036	0.0970654	-0.00402939	0.13153	0.115599	0.0159316
ENSG00000090520	chr3	186283692	186285691	DNAJB11	51726	14	0.0126442	0.0149613	0.0104917	0.0129642	-0.00247256	0.0130074	0.0149655	-0.00195813	0.0111122	0.0177217	-0.00660941	0.0116834	0.0134966	-0.00181318				0.0143365	0.0263427	-0.0120062	0.012588	0.0119391	0.000648891		0.0131982	0.0142384	-0.00104022	0.013406	0.0102641	0.00314191	0.0139744	0.0127195	0.00125488
ENSG00000107371	chr9	37800935	37802934	EXOSC3	51010	2	0.0149633	0.0177047	0.00779425	0.010255	-0.00246077	0.0106348	0.0153885	-0.00475365	0.0113377	0.047078	-0.0357403	0.0129541	0.0110032	0.00195093	0.0317375	0.0363457	-0.00460818	0.012377	0.01315	-0.000772996	0.0105422	0.0109239	-0.000381719	0.0357301	0.0127652	0.00974229	0.00302294	0.00975658	0.0107183	-0.000961762	0.00896626	0.012442	-0.00347577
ENSG00000115020	chr2	209129491	209131490	PIKFYVE	200576	14	0.0404325	0.0478348	0.0207093	0.0331728	-0.0124636	0.0270097	0.0278183	-0.000808581	0.0192724	0.0559617	-0.0366893	0.0276462	0.0317623	-0.00411612	0.0481391	0.0441502	0.00398888	0.0220386	0.0231371	-0.00109849	0.0330135	0.0256005	0.00741304	0.0480246	0.0528787	0.0598913	-0.00701269	0.0983055	0.0911082	0.00719725	0.0477199	0.0857456	-0.0380257
ENSG00000178199	chr6	149805698	149807697	ZC3H12D	340152	11	0.228384	0.270127	0.119059	0.121924	-0.00286482	0.11957	0.167857	-0.0482871	0.206185	0.291944	-0.0857589	0.209954	0.227306	-0.0173515				0.31439	0.298763	0.0156264	0.335034	0.358086	-0.0230513		0.224338	0.235534	-0.0111958	0.268461	0.309852	-0.0413912	0.258466	0.419875	-0.161409
ENSG00000138166	chr10	112256096	112258095	DUSP5	1847	12	0.179116	0.211841	0.171108	0.0699087	0.101199	0.340511	0.288897	0.0516142	0.155448	0.185428	-0.0299793	0.345308	0.58381	-0.238502	0.0830267	0.0654557	0.017571	0.204255	0.35922	-0.154965	0.0492407	0.0666944	-0.0174537	0.356529	0.0957994	0.265718	-0.169919	0.0750134	0.0714234	0.00359001	0.0940389	0.161854	-0.0678148
ENSG00000185634	chr15	49255142	49257141	SHC4	399694	16	0.149164	0.17641	0.0231515	0.0293449	-0.00619341	0.347537	0.502098	-0.154561	0.160869	0.0747382	0.0861308	0.0261278	0.0488582	-0.0227304				0.674548	0.678508	-0.00395995	0.0249315	0.0294767	-0.0045452		0.0282036	0.0458987	-0.0176952	0.0264299	0.0217395	0.00469043	0.0306781	0.157027	-0.126349
ENSG00000221650	chr13	108183097	108185096	MIR1267	100302286	4	0.618358	0.731255	0.493496	0.745752	-0.252256	0.673055	0.65932	0.013735	0.627825	0.809082	-0.181257	0.599917	0.662071	-0.0621535				0.664009	0.884712	-0.220703	0.630103	0.639597	-0.00949399		0.667769	0.786652	-0.118883	0.671903	0.675323	-0.00341951	0.537142	0.718789	-0.181647
ENSG00000100181	chr22	17081277	17083276	TPTEP1	387590	3	0.151291	0.178854	0.638014	0.591824	0.0461898	0.128671	0.125927	0.00274349	0.0900458	0.0348386	0.0552072	0.0242649	0.032588	-0.0083231				0.155632	0.232641	-0.0770083	0.017382	0.0231037	-0.00572165		0.0198999	0.392022	-0.372122	0.181196	0.0982575	0.0829381	0.106517	0.078485	0.0280325
ENSG00000176994	chr17	18217124	18219123	SMCR8	140775	17	0.0142913	0.0168895	0.0129486	0.0166818	-0.00373318	0.0174998	0.0165483	0.000951532	0.0130441	0.0211381	-0.008094	0.0146768	0.0218561	-0.00717929				0.01542	0.0174386	-0.00201865	0.0148298	0.0129386	0.00189123		0.0143144	0.0185378	-0.00422344	0.0128253	0.0134881	-0.000662808	0.0130625	0.0133777	-0.000315136
ENSG00000105738	chr19	38396368	38398367	SIPA1L3	23094	14	0.0533197	0.063001	0.0449219	0.0465594	-0.00163751	0.0720714	0.0807579	-0.00868647	0.0818447	0.0643927	0.0174519	0.029353	0.053891	-0.024538				0.0800278	0.0875442	-0.00751638	0.0502849	0.0561175	-0.00583263		0.0330574	0.0575429	-0.0244855	0.052692	0.0501364	0.00255558	0.035624	0.0700671	-0.0344431
ENSG00000264549	chr5	180669880	180671879	SNORD95	619570	22	0.0219517	0.0259355	0.0173512	0.0202912	-0.00293997	0.0269602	0.0271657	-0.000205584	0.0175857	0.0210162	-0.00343047	0.0184051	0.032598	-0.0141928				0.0367528	0.0558125	-0.0190597	0.0214694	0.0206392	0.000830168		0.0220282	0.0217034	0.000324826	0.0174787	0.0160107	0.00146805	0.019534	0.0181826	0.00135138
ENSG00000246022	chr3	125897408	125899407	ALDH1L1-AS2	100862662	9	0.376331	0.444546	0.300721	0.489795	-0.189074	0.719039	0.691422	0.0276169	0.50516	0.238864	0.266296	0.252739	0.493103	-0.240364				0.574096	0.747954	-0.173859	0.275933	0.374316	-0.0983821		0.266542	0.397179	-0.130637	0.260284	0.334154	-0.0738699	0.232462	0.234128	-0.00166584
ENSG00000237004	chr7	32766681	32768680	ZNRF2P1	NA	2	0.22643	0.267435	0.153102	0.104469	0.0486327	0.700693	0.692424	0.00826975	0.0805678	0.0741665	0.00640132	0.0363068	0.103273	-0.066966				0.520622	0.540956	-0.0203342	0.164707	0.1459	0.0188064		0.204283	0.477741	-0.273458	0.0704937	0.115983	-0.0454897	0.107097	0.152001	-0.0449042
ENSG00000069188	chr17	71639729	71641728	SDK2	54549	13	0.16415	0.193874	0.0238614	0.0695021	-0.0456407	0.50312	0.573855	-0.0707349	0.177266	0.0754937	0.101773	0.199672	0.373692	-0.17402				0.181172	0.0369901	0.144182	0.0629847	0.0956506	-0.032666		0.240948	0.392158	-0.15121	0.0413657	0.0372327	0.004133	0.046957	0.0902901	-0.0433331
ENSG00000182307	chr8	146276264	146278263	C8orf33	65265	6	0.10575	0.124897	0.105234	0.135135	-0.0299012	0.160318	0.162526	-0.00220785	0.168063	0.144314	0.0237482	0.0230085	0.116098	-0.0930895	0.0437866	0.0443423	-0.000555616	0.167124	0.168756	-0.00163179	0.163124	0.162701	0.000423541	0.0484476	0.0484843	0.111515	-0.0630311	0.126169	0.162008	-0.0358389	0.10949	0.0415732	0.0679173
ENSG00000102900	chr16	56762517	56764516	NUP93	9688	12	0.0322449	0.0380824	0.0413813	0.0423178	-0.000936497	0.0414789	0.03273	0.00874894	0.0186636	0.0435019	-0.0248382	0.0376668	0.0232812	0.0143855				0.0336859	0.0645039	-0.030818	0.0379473	0.0285821	0.00936523		0.0330268	0.0469101	-0.0138833	0.0215572	0.014248	0.00730926	0.0247959	0.0466663	-0.0218704
ENSG00000215966	chr9	28863205	28865204	MIR876	100126310	1	0.452282	0.534107	0.487947	0.356948	0.130999	0.660525	0.526857	0.133668	0.0736641	0.689859	-0.616195	0.18518	0.225417	-0.0402369				0.703991	0.783566	-0.0795755	0.785503	0.816823	-0.0313197		0.165105	0.526554	-0.36145	0.466513	0.482215	-0.0157018	0.542107	0.398727	0.14338
ENSG00000102804	chr13	45150784	45152783	TSC22D1	8848	7	0.0331986	0.039201	0.0273181	0.0316944	-0.00437636	0.025751	0.0332045	-0.00745345	0.0285044	0.0635348	-0.0350304	0.0300609	0.0431252	-0.0130643				0.0599327	0.0391506	0.020782	0.0313133	0.037672	-0.00635871		0.0332537	0.0352558	-0.00200207	0.0306773	0.036244	-0.00556671	0.0319758	0.0329275	-0.000951667
ENSG00000101746	chr18	31804417	31806416	NOL4	8715	3	0.270326	0.319154	0.0407785	0.140192	-0.0994131	0.715581	0.702256	0.0133251	0.554205	0.122732	0.431473	0.0890323	0.314145	-0.225112				0.757679	0.902968	-0.145289	0.0357564	0.078825	-0.0430686		0.19562	0.458007	-0.262388	0.0173025	0.028363	-0.0110604	0.0269767	0.124901	-0.0979241
ENSG00000133639	chr12	92539174	92541173	BTG1	694	14	0.0297075	0.0350724	0.0136218	0.0193584	-0.00573656	0.0474933	0.0348687	0.0126246	0.0184313	0.044534	-0.0261027	0.016716	0.0198602	-0.00314413	0.0394204	0.0482023	-0.0087819	0.0603238	0.0824408	-0.022117	0.0220857	0.0208781	0.00120757	0.0499029	0.0203748	0.0347804	-0.0144057	0.0186179	0.0176069	0.00101097	0.0197949	0.0281943	-0.00839937
ENSG00000232349	chr2	133246162	133248161	YBX1P7	NA	1	0.597183	0.704906	0.451371	0.740995	-0.289624	0.817765	0.835037	-0.0172713	0.566203	0.397711	0.168493	0.508282	0.562633	-0.0543513				0.548296	0.911327	-0.363031	0.605086	0.485323	0.119763		0.863657	0.6531	0.210557	0.510201	0.915835	-0.405635	0.503782	0.842197	-0.338415
ENSG00000196456	chr7	150064379	150066378	ZNF775	285971	14	0.0352022	0.0415389	0.0225621	0.0159358	0.00662628	0.029514	0.029672	-0.000158024	0.0164494	0.0396311	-0.0231817	0.0291391	0.0537506	-0.0246115				0.0461241	0.0803228	-0.0341987	0.0415386	0.0450637	-0.00352506		0.0302309	0.0288339	0.00139706	0.0538258	0.0409169	0.0129089	0.0474359	0.0397232	0.00771267
ENSG00000180921	chr8	144815472	144817471	FAM83H	286077	10	0.262098	0.309272	0.139837	0.224125	-0.0842878	0.720436	0.73021	-0.00977345	0.323579	0.178864	0.144715	0.143122	0.36752	-0.224398				0.718825	0.823632	-0.104807	0.0177478	0.0591323	-0.0413845		0.215107	0.298929	-0.0838218	0.0266751	0.0639749	-0.0372998	0.0535541	0.0370628	0.0164912
ENSG00000167670	chr19	4401159	4403158	CHAF1A	10036	12	0.0113036	0.0133378	0.00878279	0.0122634	-0.00348065	0.0112048	0.0134575	-0.00225272	0.0117776	0.0173915	-0.00561388	0.00972719	0.0138955	-0.00416829				0.0137008	0.0123074	0.0013934	0.0119961	0.0119638	3.22433e-05		0.0110643	0.0169235	-0.00585924	0.0116203	0.00994135	0.00167891	0.0118589	0.0118957	-3.68156e-05
ENSG00000188229	chr9	140134165	140136164	TUBB4B	10383	7	0.0162463	0.0191632	0.013478	0.0174701	-0.00399216	0.0121696	0.0167462	-0.00457661	0.0162255	0.0309653	-0.0147398	0.0188753	0.0193889	-0.000513654				0.0189029	0.0198367	-0.000933789	0.0175574	0.014229	0.00332846		0.0170371	0.0194585	-0.0024214	0.015739	0.0173939	-0.00165481	0.016232	0.01698	-0.000747992
ENSG00000151012	chr4	139163004	139165003	SLC7A11	23657	7	0.195791	0.230942	0.167325	0.248431	-0.0811059	0.355915	0.416848	-0.0609332	0.10569	0.400904	-0.295214	0.180056	0.117093	0.0629628				0.177573	0.19891	-0.0213368	0.170479	0.191754	-0.0212742		0.238695	0.286032	-0.0473374	0.174634	0.133858	0.0407764	0.191756	0.0846467	0.107109
ENSG00000204947	chr7	148822939	148824938	ZNF425	155054	10	0.0122791	0.0144799	0.0107869	0.0147272	-0.00394024	0.0116423	0.015605	-0.00396271	0.0138869	0.0206095	-0.00672254	0.0118736	0.0159298	-0.00405623				0.0139935	0.0139433	5.01402e-05	0.011318	0.0107118	0.000606215		0.0124855	0.0136973	-0.00121178	0.0135268	0.0113631	0.00216365	0.0109985	0.0137318	-0.00273331
ENSG00000166839	chr15	65202601	65204600	ANKDD1A	348094	13	0.247166	0.29146	0.0898659	0.113746	-0.0238805	0.218195	0.217266	0.000929154	0.256718	0.20155	0.0551684	0.260903	0.242261	0.0186422				0.506422	0.891321	-0.384899	0.21708	0.270398	-0.0533183		0.226618	0.234149	-0.00753034	0.214546	0.196746	0.0177995	0.234145	0.255704	-0.0215591
ENSG00000165480	chr13	21750242	21752241	SKA3	221150	16	0.0378245	0.0446012	0.0320699	0.0397793	-0.00770939	0.0560092	0.0510969	0.00491233	0.0465138	0.0632776	-0.0167639	0.0417195	0.0323756	0.00934387				0.0517726	0.0570737	-0.00530107	0.0289012	0.0307377	-0.00183649		0.0294548	0.0483347	-0.0188799	0.0266591	0.045949	-0.0192899	0.0273204	0.0327866	-0.00546619
ENSG00000099250	chr10	33624691	33626690	NRP1	8829	8	0.33048	0.389665	0.196356	0.200444	-0.00408822	0.793782	0.794231	-0.00044863	0.35673	0.219662	0.137068	0.218563	0.268203	-0.0496406				0.466699	0.817769	-0.351069	0.26548	0.271204	-0.00572397		0.285192	0.39411	-0.108918	0.170629	0.263462	-0.0928336	0.220891	0.277901	-0.0570106
ENSG00000126106	chr1	45139728	45141727	TMEM53	79639	14	0.0678675	0.0800061	0.0711626	0.0728561	-0.00169352	0.0498886	0.0556923	-0.00580372	0.0602721	0.0583319	0.00194022	0.0495701	0.0856502	-0.03608				0.0814215	0.114466	-0.0330446	0.0902098	0.0695393	0.0206705		0.0797625	0.108588	-0.0288257	0.0789934	0.0825045	-0.00351117	0.0495271	0.0724262	-0.0228991
ENSG00000070961	chr12	90102578	90104577	ATP2B1	490	5	0.019435	0.0229068	0.0153394	0.0220018	-0.0066624	0.0272182	0.0273636	-0.000145378	0.0184132	0.0328357	-0.0144224	0.020056	0.0223025	-0.00224649				0.0251244	0.028568	-0.00344355	0.0185809	0.0177742	0.000806692		0.0174009	0.0228502	-0.0054493	0.0178853	0.0149943	0.00289098	0.0148966	0.0174707	-0.0025741
ENSG00000166821	chr15	90233515	90235514	PEX11A	8800	20	0.256058	0.30172	0.310159	0.431688	-0.121529	0.126953	0.136876	-0.00992324	0.532099	0.225301	0.306798	0.496315	0.633234	-0.136919				0.154497	0.150909	0.00358819	0.102215	0.11636	-0.014145		0.295938	0.486928	-0.19099	0.13187	0.156813	-0.0249427	0.154479	0.377372	-0.222893
ENSG00000252927	chr16	9692454	9694453	RNA5SP404	NA	2	0.534103	0.629301	0.504517	0.72928	-0.224763	0.480337	0.498749	-0.0184121	0.399691	0.812011	-0.412321	0.532524	0.563438	-0.0309138				0.84286	0.968489	-0.125629	0.508345	0.491138	0.0172067		0.523805	0.637196	-0.113392	0.503694	0.486548	0.0171459	0.51115	0.476863	0.0342876
ENSG00000147889	chr9	21994801	21996800	CDKN2A	1029	3	0.0989379	0.116565	0.0325593	0.0320913	0.000468049	0.0957391	0.0944757	0.00126345	0.078284	0.0240641	0.0542199	0.0315034	0.0285305	0.00297295				0.256581	0.178393	0.0781878	0.0970949	0.0641631	0.0329318		0.0309761	0.0309512	2.4881e-05	0.231433	0.527329	-0.295896	0.0362714	0.0690869	-0.0328155
ENSG00000077458	chr11	95523074	95525073	FAM76B	143684	13	0.00861175	0.0101457	0.00747692	0.00780384	-0.000326912	0.00812773	0.00972513	-0.0015974	0.00806685	0.00986321	-0.00179635	0.00957188	0.022748	-0.0131761				0.00974741	0.00937984	0.000367569	0.00859034	0.00831948	0.00027086		0.00905131	0.00736461	0.0016867	0.00844695	0.00750937	0.000937587	0.00842633	0.0085978	-0.000171468
ENSG00000144290	chr2	162279343	162281342	SLC4A10	57282	8	0.440918	0.519392	0.175141	0.434179	-0.259038	0.693787	0.703077	-0.00928977	0.71092	0.194705	0.516215	0.327268	0.631903	-0.304635				0.926736	0.849326	0.0774103	0.225602	0.533796	-0.308195		0.468675	0.481754	-0.013079	0.163556	0.341391	-0.177835	0.276578	0.5044	-0.227822
ENSG00000198739	chr10	68684264	68686263	LRRTM3	347731	8	0.244031	0.287459	0.213488	0.249692	-0.0362037	0.181345	0.190451	-0.00910543	0.346954	0.214968	0.131986	0.162749	0.27881	-0.116062	0.0725273	0.12402	-0.051493	0.407402	0.610249	-0.202847	0.252798	0.30839	-0.0555926	0.254728	0.233853	0.287736	-0.0538825	0.252131	0.250509	0.00162233	0.306367	0.359765	-0.0533979
ENSG00000131096	chr17	42081338	42083337	PYY	5697	17	0.253874	0.299029	0.140554	0.11947	0.0210844	0.705337	0.714109	-0.00877209	0.222451	0.154498	0.0679523	0.107567	0.308679	-0.201112				0.545417	0.735042	-0.189625	0.171546	0.198978	-0.0274318		0.112568	0.195202	-0.0826343	0.150601	0.153544	-0.00294233	0.128821	0.111738	0.0170831
ENSG00000154914	chr17	9546515	9548514	USP43	124739	7	0.119765	0.141065	0.0963458	0.100437	-0.00409107	0.135933	0.130508	0.00542505	0.0988985	0.0971068	0.00179171	0.157323	0.347985	-0.190662				0.111889	0.103877	0.00801229	0.138495	0.144433	-0.00593801		0.091833	0.0985809	-0.00674787	0.148672	0.146174	0.00249811	0.0984936	0.100486	-0.00199272
ENSG00000199130	chr16	14401642	14403641	MIR365A	100126355	10	0.145459	0.171329	0.114157	0.145692	-0.031535	0.142827	0.151287	-0.0084606	0.189739	0.296282	-0.106543	0.1385	0.140387	-0.00188677				0.190358	0.194001	-0.00364303	0.137405	0.150719	-0.0133143		0.136651	0.194526	-0.0578755	0.128314	0.147773	-0.0194594	0.131181	0.121291	0.00989026
ENSG00000166603	chr18	58039502	58041501	MC4R	4160	7	0.378495	0.445807	0.411924	0.363965	0.0479594	0.384926	0.405834	-0.0209082	0.405773	0.473057	-0.0672841	0.417321	0.417738	-0.00041734	0.249062	0.248047	0.00101514	0.450283	0.80355	-0.353267	0.416051	0.428131	-0.0120795	0.171567	0.418384	0.424961	-0.00657664	0.421712	0.399174	0.0225387	0.416443	0.493615	-0.0771725
ENSG00000168496	chr11	61558609	61560608	FEN1	2237	20	0.0198303	0.023356	0.0164619	0.0212134	-0.00475143	0.0208092	0.0228792	-0.00206999	0.0167947	0.0296117	-0.0128169	0.0196268	0.0203857	-0.000758937				0.0269775	0.040743	-0.0137655	0.0199467	0.0194252	0.000521533		0.021592	0.022015	-0.000423004	0.018686	0.0152706	0.0034154	0.0175779	0.01866	-0.00108209
ENSG00000117877	chr19	45907967	45909966	CD3EAP	10849	20	0.0929897	0.109518	0.0574369	0.116298	-0.0588611	0.152871	0.179067	-0.0261958	0.173212	0.0813721	0.0918398	0.0588396	0.0807177	-0.0218781				0.213067	0.25562	-0.0425537	0.0334672	0.0605136	-0.0270464		0.0498893	0.0949636	-0.0450743	0.0468653	0.0408591	0.00600623	0.0512594	0.0762479	-0.0249886
ENSG00000230453	chr9	33522892	33524891	ANKRD18B	441459	4	0.293599	0.345768	0.189292	0.203276	-0.0139843	0.633739	0.645944	-0.0122056	0.242645	0.226829	0.0158161	0.230911	0.237021	-0.0061092				0.498673	0.538346	-0.0396723	0.150221	0.215938	-0.0657175		0.331545	0.468145	-0.1366	0.211725	0.198226	0.0134983	0.153637	0.378184	-0.224548
ENSG00000199077	chr11	43601444	43603443	MIR129-2	406918	13	0.413809	0.487283	0.325487	0.450518	-0.125031	0.803014	0.798033	0.0049818	0.672027	0.177757	0.494271	0.255449	0.589915	-0.334466	0.17927	0.370301	-0.191032	0.813661	0.854045	-0.0403835	0.152765	0.312789	-0.160025	0.564569	0.407254	0.527821	-0.120568	0.140447	0.307908	-0.167462	0.23796	0.483747	-0.245787
ENSG00000263565	chr17	73780189	73782188	MIR4738	100616282	18	0.0280098	0.0329758	0.0170194	0.0278684	-0.0108491	0.054209	0.0476396	0.00656943	0.0197351	0.0739607	-0.0542257	0.0199594	0.0254242	-0.0054648	0.0349913	0.0343558	0.000635482	0.0207846	0.0240161	-0.00323149	0.0162189	0.0203153	-0.00409641	0.0633098	0.0228277	0.0451878	-0.0223601	0.0192051	0.0142872	0.00491786	0.0198472	0.0167029	0.0031443
ENSG00000082898	chr2	61765262	61767261	XPO1	7514	11	0.0153083	0.0180224	0.0128575	0.0149719	-0.00211441	0.0160619	0.0195725	-0.00351059	0.0141818	0.0288778	-0.014696	0.015397	0.0179312	-0.00253426				0.0181764	0.0199835	-0.00180705	0.01352	0.013662	-0.000141986		0.0174196	0.0202181	-0.00279851	0.0163785	0.0135397	0.0028388	0.013782	0.0134447	0.000337293
ENSG00000160299	chr21	47742536	47744535	PCNT	5116	14	0.0222734	0.0262213	0.0193323	0.0238188	-0.00448655	0.0209079	0.0236729	-0.00276492	0.0209989	0.0419962	-0.0209973	0.0216301	0.0250746	-0.00344452				0.0253656	0.0251109	0.000254712	0.0192054	0.0205553	-0.00134989		0.0247392	0.0297399	-0.00500073	0.0249219	0.0217471	0.00317477	0.023359	0.0242762	-0.000917143
ENSG00000145604	chr5	36150591	36152590	SKP2	6502	18	0.0175958	0.0207126	0.0164347	0.0176656	-0.00123093	0.0193588	0.0184407	0.00091809	0.0164279	0.0306257	-0.0141978	0.0177832	0.0221954	-0.00441227				0.0208177	0.0212804	-0.000462715	0.0160994	0.0164808	-0.000381473		0.0173632	0.025018	-0.00765483	0.0175796	0.0155116	0.00206801	0.0164975	0.0191947	-0.00269721
ENSG00000249069	chr5	53615274	53617273	LINC01033	NA	2	0.765164	0.900688	0.862406	0.954827	-0.0924207	0.974505	0.968976	0.00552924	0.97557	0.962251	0.0133189	0.597442	0.981872	-0.38443				0.95616	0.980901	-0.024741	0.649736	0.942952	-0.293216		0.575165	0.925925	-0.35076	0.843911	0.712323	0.131588	0.45158	0.676168	-0.224588
ENSG00000166598	chr12	104322385	104324384	HSP90B1	7184;100500842	13	0.0123467	0.014533	0.0101552	0.0151191	-0.00496386	0.0114634	0.0131717	-0.00170831	0.0114234	0.0214311	-0.0100077	0.0122863	0.0132944	-0.00100813				0.0139094	0.0153067	-0.00139726	0.0121583	0.0129664	-0.00080815		0.013056	0.0144109	-0.00135495	0.0140267	0.0109276	0.00309902	0.0126418	0.0141692	-0.00152748
ENSG00000125741	chr19	46104971	46106970	OPA3	80207	11	0.330686	0.38924	0.188961	0.234633	-0.0456724	0.670014	0.703214	-0.0332	0.35395	0.254913	0.0990373	0.263859	0.367299	-0.10344				0.508508	0.83843	-0.329923	0.283599	0.352816	-0.0692175		0.253639	0.303235	-0.0495958	0.21375	0.207704	0.00604674	0.239894	0.240913	-0.00101887
ENSG00000132692	chr1	156609682	156611681	BCAN	63827	5	0.307318	0.36165	0.170143	0.0733375	0.0968056	0.511057	0.53073	-0.0196736	0.54094	0.251792	0.289148	0.275979	0.286309	-0.0103301				0.516325	0.911104	-0.394779	0.13952	0.215757	-0.0762365		0.218567	0.27253	-0.0539631	0.270464	0.362782	-0.0923173	0.122865	0.350505	-0.227639
ENSG00000231889	chr6	111803214	111805213	TRAF3IP2-AS1	643749	15	0.0243907	0.0287024	0.0198394	0.0249573	-0.00511781	0.0267159	0.0304418	-0.00372584	0.0245947	0.0411867	-0.0165921	0.0248343	0.0277749	-0.00294069				0.0282664	0.0302681	-0.00200174	0.0262351	0.0246513	0.00158372		0.0234569	0.0332849	-0.00982802	0.0233897	0.0213163	0.00207337	0.0221837	0.0244403	-0.0022566
ENSG00000245694	chr16	54962602	54964601	CRNDE	643911	9	0.0260238	0.0306196	0.0214743	0.0304451	-0.00897078	0.0407506	0.0434418	-0.0026912	0.0254657	0.036603	-0.0111373	0.0209292	0.0353539	-0.0144247				0.0412148	0.0381438	0.003071	0.0210113	0.0215514	-0.000540025		0.0232165	0.0290306	-0.0058141	0.0206845	0.018009	0.00267549	0.019467	0.022998	-0.00353102
ENSG00000163331	chr2	159650329	159652328	DAPL1	92196	9	0.470447	0.553511	0.406347	0.47665	-0.0703032	0.460297	0.505964	-0.045667	0.465014	0.641438	-0.176424	0.464426	0.481472	-0.0170464				0.539394	0.879667	-0.340273	0.467711	0.516762	-0.0490513		0.49548	0.541735	-0.0462547	0.459668	0.441487	0.0181809	0.475687	0.496421	-0.0207345
ENSG00000163362	chr1	200858676	200860675	C1orf106	55765	9	0.338745	0.398496	0.118957	0.127949	-0.00899185	0.594919	0.744813	-0.149893	0.31577	0.215064	0.100706	0.445123	0.589035	-0.143913	0.186139	0.160957	0.0251821	0.684804	0.587141	0.0976631	0.247667	0.267107	-0.0194397	0.313367	0.32416	0.26279	0.0613705	0.22752	0.321551	-0.0940308	0.267767	0.708558	-0.440791
ENSG00000134824	chr11	61558952	61560951	FADS2	9415	21	0.019243	0.0226372	0.0160308	0.0206873	-0.00465647	0.0202638	0.0221112	-0.00184739	0.016456	0.0287126	-0.0122566	0.0190362	0.0197962	-0.000760009				0.0259864	0.0392388	-0.0132524	0.0193493	0.0188424	0.000506954		0.0208427	0.0215542	-0.000711454	0.0181281	0.0147223	0.00340578	0.0170941	0.01807	-0.000975874
ENSG00000145050	chr3	51420978	51422977	MANF	7873	13	0.0171685	0.0201965	0.0163133	0.0187469	-0.0024336	0.016098	0.0198163	-0.00371824	0.0141195	0.0294427	-0.0153232	0.0155599	0.0190483	-0.00348844				0.0213408	0.0208681	0.000472696	0.0177597	0.0173191	0.000440602		0.0201323	0.0190003	0.00113198	0.0176712	0.0188471	-0.00117588	0.0155213	0.0186798	-0.00315854
ENSG00000114933	chr2	206950528	206952527	INO80D	54891	9	0.0387696	0.0456072	0.0203965	0.03836	-0.0179635	0.0341879	0.0345066	-0.00031867	0.0576906	0.0561154	0.00157518	0.0363548	0.0629004	-0.0265456				0.0421827	0.0362106	0.00597209	0.0350592	0.0577678	-0.0227086		0.0585812	0.0616121	-0.00303099	0.0377457	0.0241158	0.0136298	0.0267275	0.0388759	-0.0121484
ENSG00000144362	chr2	170549475	170551474	PHOSPHO2	493911	18	0.063371	0.0745384	0.0457281	0.0307554	0.0149726	0.0548143	0.044476	0.0103383	0.0507636	0.0811518	-0.0303883	0.118219	0.0959637	0.0222556	0.0723461	0.085618	-0.013272	0.122546	0.139796	-0.0172498	0.0433432	0.0451543	-0.00181103	0.0830644	0.0445184	0.102738	-0.0582192	0.023301	0.018509	0.00479196	0.0384365	0.101222	-0.0627856
ENSG00000166562	chr18	56805209	56807208	SEC11C	90701	7	0.12835	0.150965	0.0896897	0.113301	-0.0236115	0.163759	0.170415	-0.00665621	0.084368	0.148315	-0.0639472	0.0927302	0.106833	-0.0141025				0.17839	0.179592	-0.001202	0.165631	0.16538	0.000251196		0.10757	0.16552	-0.0579497	0.156029	0.161222	-0.00519278	0.116983	0.14811	-0.0311266
ENSG00000214013	chr15	42563931	42565930	GANC	2595	14	0.0222432	0.0261601	0.023557	0.0176072	0.0059498	0.0227337	0.0405933	-0.0178596	0.0163954	0.0352604	-0.0188651	0.0172649	0.0214938	-0.0042289				0.0245282	0.0238685	0.000659735	0.0170015	0.01785	-0.000848459		0.0293451	0.0328776	-0.00353251	0.0320393	0.0302681	0.00177114	0.0173234	0.0156223	0.00170117
ENSG00000171208	chr16	47177409	47179408	NETO2	81831	11	0.205024	0.241116	0.103358	0.103235	0.000122128	0.6409	0.643674	-0.00277429	0.19557	0.147029	0.0485413	0.160496	0.344641	-0.184146				0.122074	0.115071	0.00700287	0.106481	0.106536	-5.43972e-05		0.327276	0.50231	-0.175034	0.0831205	0.101561	-0.0184403	0.105943	0.105983	-3.98808e-05
ENSG00000130147	chr2	235859117	235861116	SH3BP4	23677	10	0.349165	0.410607	0.188541	0.181758	0.00678317	0.649666	0.744086	-0.0944195	0.626872	0.269067	0.357806	0.125767	0.618559	-0.492792				0.85026	0.893738	-0.0434778	0.117924	0.124707	-0.00678259		0.274626	0.502153	-0.227527	0.154903	0.147274	0.00762938	0.153924	0.214119	-0.0601952
ENSG00000168807	chr16	69219532	69221531	SNTB2	6645	9	0.012887	0.0151544	0.00875073	0.0128059	-0.00405519	0.0115257	0.0132206	-0.0016949	0.0111865	0.018265	-0.00707854	0.0115853	0.0123047	-0.000719403				0.0217549	0.0137057	0.00804922	0.0122128	0.0113984	0.000814336		0.0130925	0.0128944	0.000198091	0.0122142	0.0146779	-0.00246368	0.0136608	0.0271166	-0.0134558
ENSG00000207225	chr2	148164410	148166409	RNU6-692P	NA	1	0.558908	0.657179	0.511763	0.863965	-0.352202	0.641597	0.136871	0.504726	0.057728	0.783331	-0.725603	0.917444	0.877467	0.0399762				0.470309	0.868459	-0.39815	0.698861	0.116733	0.582128		0.366184	0.876056	-0.509872	0.838068	0.587181	0.250887	0.528218	0.804548	-0.27633
ENSG00000147443	chr8	21770872	21772871	DOK2	9046	9	0.13861	0.162972	0.0258243	0.0664695	-0.0406451	0.252257	0.101809	0.150447	0.175036	0.192036	-0.0169998	0.18629	0.259677	-0.0733871	0.0761047	0.111414	-0.0353089	0.199825	0.249217	-0.0493915	0.0756265	0.147845	-0.0722183	0.107408	0.126026	0.183557	-0.057531	0.190716	0.169982	0.0207337	0.109592	0.147711	-0.0381193
ENSG00000249446	chr14	22943796	22945795	TRAJ60	NA	3	0.577391	0.678661	0.593918	0.780126	-0.186208	0.853616	0.837907	0.0157095	0.581602	0.7323	-0.150699	0.574274	0.720503	-0.146229				0.487235	0.6219	-0.134665	0.403847	0.741641	-0.337794		0.70277	0.868399	-0.165629	0.534846	0.202553	0.332292	0.464409	0.602617	-0.138208
ENSG00000211832	chr14	22944043	22946042	TRAJ59	NA	3	0.577391	0.678661	0.593918	0.780126	-0.186208	0.853616	0.837907	0.0157095	0.581602	0.7323	-0.150699	0.574274	0.720503	-0.146229				0.487235	0.6219	-0.134665	0.403847	0.741641	-0.337794		0.70277	0.868399	-0.165629	0.534846	0.202553	0.332292	0.464409	0.602617	-0.138208
ENSG00000001167	chr6	41039184	41041183	NFYA	4800	20	0.0129507	0.0152218	0.0127203	0.0135336	-0.000813295	0.0123336	0.0128764	-0.000542792	0.0110701	0.0210867	-0.0100167	0.0139355	0.0165075	-0.00257194				0.0139185	0.0167172	-0.00279872	0.0127628	0.0122358	0.000526961		0.0135834	0.0158044	-0.00222104	0.0137334	0.0141983	-0.000464845	0.0124992	0.0140363	-0.00153712
ENSG00000058335	chr15	79382616	79384615	RASGRF1	5923	22	0.295587	0.34742	0.0673629	0.251494	-0.184131	0.745669	0.745827	-0.00015834	0.551232	0.168734	0.382497	0.142011	0.459319	-0.317308				0.751761	0.859496	-0.107735	0.108078	0.134584	-0.0265062		0.152147	0.242909	-0.0907624	0.0666116	0.164822	-0.0982099	0.0754086	0.0995937	-0.0241851
ENSG00000120875	chr8	29207686	29209685	DUSP4	1846	13	0.0594256	0.069837	0.0503462	0.0256133	0.0247329	0.196596	0.226311	-0.0297157	0.0570576	0.0434841	0.0135735	0.0496874	0.128824	-0.0791368	0.03667	0.045587	-0.00891695	0.0552585	0.0223315	0.032927	0.0274809	0.0191031	0.00837771	0.10973	0.039604	0.156557	-0.116953	0.0156586	0.0146943	0.000964339	0.0155926	0.015864	-0.000271379
ENSG00000006555	chr1	55266441	55268440	TTC22	55001	12	0.227573	0.267441	0.052633	0.0863992	-0.0337663	0.575005	0.622762	-0.0477569	0.410175	0.143636	0.266539	0.0385298	0.0883615	-0.0498318				0.669089	0.87047	-0.201381	0.136452	0.328548	-0.192096		0.0815763	0.178546	-0.0969701	0.0570713	0.0416399	0.0154313	0.0276245	0.0466075	-0.018983
ENSG00000174403	chr20	61148234	61150233	C20orf166-AS1	253868	12	0.163875	0.192571	0.0758473	0.118884	-0.0430369	0.381488	0.309381	0.072107	0.175591	0.105924	0.0696672	0.1424	0.229178	-0.0867776				0.26556	0.394631	-0.129071	0.0521248	0.0706993	-0.0185745		0.183846	0.222718	-0.0388726	0.100218	0.141319	-0.0411011	0.0977968	0.140401	-0.0426044
ENSG00000115507	chr2	63275692	63277691	OTX1	5013	31	0.173784	0.204186	0.0623942	0.205815	-0.143421	0.483192	0.461365	0.0218274	0.183065	0.075401	0.107664	0.112278	0.123404	-0.0111264	0.0955888	0.148232	-0.0526435	0.326818	0.434888	-0.10807	0.13524	0.203246	-0.0680057	0.268593	0.102829	0.166203	-0.0633743	0.063489	0.120712	-0.0572234	0.0781357	0.102596	-0.0244607
ENSG00000105640	chr19	17969185	17971184	RPL18A	6142;26780	14	0.016527	0.0194159	0.0114823	0.0347039	-0.0232216	0.0134567	0.0190105	-0.00555383	0.0144456	0.0190177	-0.0045721	0.0143533	0.0154886	-0.0011353				0.0397014	0.0280702	0.0116312	0.0143449	0.0146741	-0.000329204		0.0135342	0.0180997	-0.00456557	0.0148221	0.0117682	0.00305391	0.0126027	0.01391	-0.00130726
ENSG00000136699	chr2	130939824	130941823	SMPD4	55627	3	0.0537445	0.063138	0.0275392	0.0577813	-0.0302421	0.188049	0.143054	0.0449949	0.0237928	0.109587	-0.085794	0.0252327	0.0378856	-0.012653				0.0415119	0.039199	0.00231292	0.0639885	0.0450966	0.0188919		0.0379735	0.0869842	-0.0490108	0.0300795	0.0139318	0.0161477	0.0455339	0.0347231	0.0108108
ENSG00000159753	chr16	67677322	67679321	RLTPR	146206	10	0.0431989	0.050748	0.0196351	0.0424427	-0.0228076	0.0638993	0.0797455	-0.0158462	0.0597911	0.0509563	0.00883486	0.030832	0.0303102	0.000521848				0.0806388	0.0805774	6.13249e-05	0.0270058	0.0286391	-0.00163326		0.0267903	0.0601439	-0.0333536	0.0524379	0.048537	0.00390088	0.0277595	0.0353798	-0.00762029
ENSG00000196505	chr1	118471754	118473753	GDAP2	54834	17	0.0168981	0.0198506	0.0139937	0.0179847	-0.003991	0.0149764	0.0176855	-0.00270915	0.0154027	0.026963	-0.0115604	0.0152921	0.0183973	-0.00310514				0.0229059	0.0249336	-0.0020277	0.0163816	0.0147635	0.00161802		0.0176295	0.0241775	-0.00654796	0.0173783	0.0148591	0.00251914	0.0181229	0.0188911	-0.000768169
ENSG00000175548	chr12	38708880	38710879	ALG10B	84920;144245	7	0.0161145	0.0189284	0.0144148	0.0159438	-0.00152895	0.0147242	0.018069	-0.00334479	0.0166074	0.0329884	-0.0163811	0.0165599	0.0235028	-0.00694286				0.0186337	0.0186471	-1.34034e-05	0.017955	0.0166061	0.00134893		0.0157475	0.0165529	-0.000805408	0.0157896	0.0134036	0.00238601	0.014598	0.0146421	-4.41133e-05
ENSG00000174851	chr11	66056142	66058141	YIF1A	10897	13	0.0258472	0.0303574	0.0353919	0.0371892	-0.00179732	0.0247313	0.024909	-0.000177754	0.0196759	0.0389906	-0.0193148	0.0264754	0.0362794	-0.00980399				0.0291653	0.028882	0.000283335	0.0210662	0.0214511	-0.000384875		0.0274523	0.0287213	-0.00126902	0.0256942	0.0256829	1.12925e-05	0.0229724	0.0311111	-0.00813872
ENSG00000239779	chr2	74683956	74685955	WBP1	23559	15	0.018458	0.0216739	0.0114678	0.0156423	-0.00417452	0.0282773	0.0311631	-0.00288581	0.0214934	0.0250357	-0.00354232	0.015455	0.0154832	-2.81447e-05				0.0253995	0.0232437	0.00215573	0.0163413	0.0153056	0.00103574		0.0153924	0.0194277	-0.00403531	0.014891	0.0285363	-0.0136452	0.0174046	0.0212271	-0.00382259
ENSG00000135451	chr12	49715519	49717518	TROAP	10024	16	0.0184016	0.0216072	0.0143626	0.0191057	-0.00474308	0.0173885	0.0180777	-0.000689257	0.0159647	0.0255904	-0.00962573	0.0193022	0.018085	0.0012172				0.033944	0.0500391	-0.0160951	0.0154755	0.015172	0.00030356		0.0178318	0.0188554	-0.00102358	0.0153958	0.0131254	0.00227041	0.0159494	0.0164142	-0.000464802
ENSG00000145632	chr5	57755588	57757587	PLK2	10769	16	0.0857974	0.100743	0.0446698	0.0469379	-0.00226805	0.0771159	0.0774156	-0.000299711	0.0803296	0.0918785	-0.0115489	0.0781911	0.0768078	0.00138327	0.125525	0.236458	-0.110933	0.0782899	0.0790452	-0.000755359	0.0808454	0.0781873	0.00265816	0.13394	0.0794241	0.135528	-0.0561044	0.0896444	0.104676	-0.0150312	0.0757966	0.0804949	-0.00469827
ENSG00000196150	chr8	146127054	146129053	ZNF250	58500	6	0.0253571	0.0297638	0.0136146	0.0211043	-0.00748967	0.016369	0.0165331	-0.000164021	0.0809007	0.0298104	0.0510902	0.0204256	0.0230837	-0.00265811				0.0314827	0.038732	-0.00724931	0.0165223	0.0793008	-0.0627785		0.0202162	0.0306947	-0.0104784	0.0140717	0.013113	0.000958769	0.0146113	0.015502	-0.000890713
ENSG00000139344	chr12	96335571	96337570	AMDHD1	144193	15	0.0152386	0.0178812	0.0106243	0.0137543	-0.00313002	0.0149078	0.0173842	-0.0024764	0.0152693	0.0220478	-0.00677857	0.0138533	0.0163484	-0.00249507				0.0176617	0.0186206	-0.000958867	0.0172805	0.0154138	0.00186662		0.0163203	0.0220535	-0.00573318	0.0150467	0.0114499	0.00359682	0.0161839	0.023858	-0.00767411
ENSG00000141485	chr17	6616387	6618386	SLC13A5	284111	14	0.36162	0.424312	0.209531	0.471836	-0.262305	0.717453	0.71578	0.00167284	0.435386	0.221029	0.214357	0.24986	0.463402	-0.213541				0.706166	0.861925	-0.155759	0.149545	0.187952	-0.0384071		0.394819	0.447035	-0.0522157	0.186567	0.20165	-0.0150827	0.205256	0.248199	-0.0429429
ENSG00000006740	chr17	12691356	12693355	ARHGAP44	9912	9	0.25218	0.295879	0.359537	0.483881	-0.124344	0.0835098	0.0741282	0.00938155	0.241541	0.156941	0.0846	0.602077	0.674278	-0.0722003				0.365019	0.192887	0.172132	0.212852	0.362683	-0.149831		0.157602	0.44119	-0.283589	0.209288	0.232486	-0.0231986	0.0381897	0.0444403	-0.00625057
ENSG00000170476	chr5	138725271	138727270	MZB1	51237	9	0.17197	0.201713	0.0511784	0.121511	-0.0703328	0.221196	0.250869	-0.0296732	0.145682	0.321619	-0.175936	0.191883	0.212362	-0.0204797	0.151674	0.137332	0.0143418	0.218974	0.20823	0.0107439	0.192892	0.165766	0.0271258	0.225513	0.161197	0.267984	-0.106786	0.169728	0.162646	0.00708182	0.161749	0.168812	-0.00706348
ENSG00000149506	chr11	60633535	60635534	ZP1	22917	7	0.568766	0.667138	0.268143	0.462909	-0.194766	0.854373	0.859871	-0.00549805	0.475713	0.815005	-0.339293	0.547068	0.63086	-0.0837918				0.725192	0.799681	-0.0744893	0.577165	0.61894	-0.0417748		0.599911	0.765857	-0.165945	0.540179	0.510374	0.0298047	0.531155	0.540742	-0.00958714
ENSG00000170776	chr15	85922302	85924301	AKAP13	11214	11	0.0162939	0.0191118	0.0138396	0.0185575	-0.00471785	0.0151452	0.0171455	-0.00200034	0.0176679	0.0252362	-0.00756828	0.0192225	0.0212119	-0.0019894				0.0186735	0.0204327	-0.00175921	0.0153199	0.0191745	-0.0038546		0.0169417	0.0210797	-0.00413794	0.0170963	0.0128952	0.00420113	0.0127385	0.0162732	-0.00353471
ENSG00000178096	chr1	149857940	149859939	BOLA1	51027	18	0.00840567	0.00985767	0.00773037	0.00845032	-0.000719946	0.00814584	0.00997398	-0.00182814	0.00893759	0.0105461	-0.00160848	0.00851141	0.0091916	-0.000680182				0.0105181	0.011988	-0.00146993	0.0085356	0.00845748	7.81256e-05		0.00784633	0.0154486	-0.00760226	0.0080136	0.00714063	0.000872968	0.00741221	0.00752243	-0.000110219
ENSG00000196408	chr16	2033694	2035693	NOXO1	124056	13	0.0250386	0.0293639	0.0223757	0.0247844	-0.0024087	0.0315053	0.0296654	0.00183995	0.0233322	0.0462766	-0.0229444	0.0223863	0.0288142	-0.00642788				0.0316156	0.0300416	0.00157403	0.0225756	0.0251632	-0.00258758		0.0250828	0.0342864	-0.00920361	0.0245374	0.0252918	-0.000754418	0.0219369	0.0199512	0.00198571
ENSG00000126785	chr14	63669332	63671331	RHOJ	57381	10	0.367259	0.430638	0.362514	0.396498	-0.0339843	0.44478	0.49977	-0.0549898	0.311114	0.298829	0.0122857	0.362469	0.376147	-0.0136784				0.585847	0.93029	-0.344444	0.315086	0.343094	-0.028008		0.313816	0.388511	-0.0746955	0.318464	0.312867	0.0055969	0.291246	0.329733	-0.0384875
ENSG00000038295	chr4	166792910	166794909	TLL1	7092	12	0.357515	0.419173	0.11832	0.276136	-0.157817	0.804244	0.801528	0.00271562	0.55767	0.162625	0.395046	0.172974	0.481651	-0.308677				0.879028	0.909042	-0.0300145	0.108276	0.306601	-0.198325		0.248077	0.416798	-0.168721	0.195982	0.233488	-0.0375066	0.133069	0.18469	-0.0516205
ENSG00000247809	chr15	96870091	96872090	NR2F2-AS1	644192	12	0.173781	0.203742	0.150701	0.225054	-0.0743526	0.441802	0.456375	-0.0145733	0.19875	0.0760933	0.122657	0.110405	0.202618	-0.0922127				0.338318	0.468306	-0.129988	0.108203	0.138808	-0.0306054		0.142628	0.15901	-0.016382	0.0158995	0.0176031	-0.00170354	0.0573197	0.0898099	-0.0324902
ENSG00000106290	chr7	99716965	99718964	TAF6	6878	23	0.0632082	0.0740934	0.0279333	0.0548875	-0.0269542	0.0991952	0.0818162	0.0173789	0.0683029	0.136065	-0.067762	0.0564413	0.0895443	-0.033103				0.0505736	0.042195	0.00837859	0.0553176	0.062608	-0.00729042		0.0733395	0.0988417	-0.0255022	0.0787382	0.0525052	0.026233	0.0590319	0.0483774	0.0106544
ENSG00000226979	chr6	31538331	31540330	LTA	4049	13	0.359468	0.421342	0.165848	0.40876	-0.242912	0.883412	0.880291	0.00312151	0.37015	0.816603	-0.446452	0.200588	0.367314	-0.166726				0.344424	0.155252	0.189172	0.204111	0.260396	-0.0562848		0.657787	0.623603	0.0341836	0.191555	0.190324	0.00123075	0.21734	0.0895309	0.127809
ENSG00000144644	chr3	30935758	30937757	GADL1	339896	11	0.15925	0.18662	0.17465	0.158899	0.015751	0.185869	0.226797	-0.0409282	0.139735	0.177973	-0.0382382	0.124031	0.174001	-0.0499702				0.213175	0.299538	-0.0863627	0.195166	0.146868	0.0482988		0.15156	0.154573	-0.00301309	0.130122	0.158085	-0.0279629	0.118943	0.18285	-0.0639068
ENSG00000140876	chr16	77754911	77756910	NUDT7	283927	14	0.0726037	0.0850794	0.076172	0.0680708	0.00810128	0.0702378	0.0732442	-0.00300644	0.0766437	0.0928178	-0.0161741	0.0749563	0.113073	-0.0381168				0.0992342	0.141881	-0.042647	0.073813	0.0705997	0.00321337		0.0559142	0.0791195	-0.0232053	0.0666331	0.0610323	0.00560082	0.059829	0.0658757	-0.00604676
ENSG00000100417	chr22	41985395	41987394	PMM1	5372	12	0.0516059	0.0604709	0.0971693	0.105765	-0.00859584	0.134711	0.125415	0.00929576	0.0191211	0.0284284	-0.0093073	0.019308	0.020928	-0.00161993	0.0559213	0.0666517	-0.0107304	0.0716167	0.140137	-0.0685203	0.0190906	0.0163805	0.00271015	0.0960071	0.0202663	0.0625671	-0.0423009	0.0176991	0.0203294	-0.00263024	0.0167545	0.018107	-0.00135255
ENSG00000171724	chr16	77820927	77822926	VAT1L	57687	10	0.404537	0.473989	0.235249	0.484486	-0.249237	0.805579	0.771331	0.0342489	0.610712	0.360858	0.249854	0.378246	0.538618	-0.160372				0.722978	0.895364	-0.172386	0.261384	0.349439	-0.0880551		0.271186	0.443787	-0.172601	0.160574	0.21184	-0.0512663	0.194926	0.210182	-0.0152558
ENSG00000135631	chr2	73383350	73385349	RAB11FIP5	26056	3	0.372109	0.435971	0.298004	0.215281	0.0827227	0.708739	0.690858	0.0178811	0.339735	0.280905	0.0588303	0.354861	0.527775	-0.172914				0.631985	0.937946	-0.305961	0.160712	0.284113	-0.123401		0.341553	0.428961	-0.0874086	0.334276	0.331104	0.00317153	0.179116	0.226791	-0.047675
ENSG00000175164	chr9	136150118	136152117	ABO	28	7	0.526915	0.617217	0.573631	0.602775	-0.0291434	0.745421	0.742272	0.00314918	0.286802	0.296658	-0.00985606	0.523063	0.730219	-0.207156				0.918353	0.856226	0.0621269	0.421594	0.60338	-0.181786		0.52665	0.603931	-0.0772815	0.307179	0.53647	-0.229292	0.439546	0.583021	-0.143475
ENSG00000165025	chr9	93562569	93564568	SYK	6850	14	0.248576	0.291133	0.0729869	0.212668	-0.139681	0.225071	0.207745	0.017326	0.196157	0.135727	0.0604293	0.404206	0.554428	-0.150222				0.250338	0.411348	-0.161011	0.269524	0.248423	0.0211015		0.242709	0.24991	-0.00720154	0.314885	0.30546	0.0094246	0.261309	0.294486	-0.0331775
ENSG00000136738	chr10	17684624	17686623	STAM	8027	13	0.0177817	0.0208252	0.0082977	0.0142047	-0.00590705	0.0264513	0.0452575	-0.0188062	0.0187283	0.0203229	-0.00159453	0.016521	0.0176576	-0.00113656				0.0235616	0.0196052	0.0039564	0.0154038	0.0182028	-0.00279907		0.0165824	0.0201309	-0.00354843	0.0176873	0.0144545	0.00323275	0.0168017	0.017591	-0.000789245
ENSG00000139767	chr12	119417800	119419799	SRRM4	84530	17	0.33356	0.390585	0.180162	0.400561	-0.220399	0.723052	0.742057	-0.0190048	0.510544	0.167067	0.343477	0.280134	0.575785	-0.295651				0.715307	0.755845	-0.0405379	0.175429	0.28586	-0.110431		0.233641	0.352026	-0.118384	0.10174	0.0919175	0.009822	0.0820351	0.144144	-0.0621086
ENSG00000206538	chr3	87039770	87041769	VGLL3	389136	11	0.195939	0.22937	0.128026	0.10619	0.0218351	0.31045	0.355976	-0.0455265	0.210951	0.129485	0.0814659	0.106144	0.105365	0.000779627				0.57651	0.878146	-0.301636	0.108722	0.131843	-0.023121		0.113061	0.112253	0.000807896	0.102873	0.119098	-0.0162248	0.106712	0.125972	-0.0192593
ENSG00000121207	chr4	155546597	155548596	LRAT	9227;101927965	8	0.41211	0.482421	0.273103	0.273985	-0.000882036	0.756004	0.757325	-0.00132095	0.472323	0.356581	0.115741	0.292454	0.476896	-0.184442				0.476254	0.904028	-0.427774	0.323788	0.309636	0.014152		0.422235	0.583729	-0.161494	0.309991	0.292124	0.0178675	0.382835	0.387483	-0.00464776
ENSG00000168564	chr4	184364244	184366243	CDKN2AIP	55602	12	0.0251264	0.029413	0.0214535	0.0271302	-0.00567671	0.0238129	0.0286168	-0.00480387	0.0218765	0.0393805	-0.0175041	0.0229288	0.0284801	-0.0055513				0.0305362	0.0289267	0.00160942	0.0261077	0.0227656	0.00334208		0.0260525	0.0391386	-0.013086	0.0295572	0.0247616	0.00479557	0.0238119	0.0255172	-0.00170528
ENSG00000171502	chr1	86622127	86624126	COL24A1	255631	7	0.217118	0.254151	0.064567	0.0656132	-0.00104616	0.450636	0.514165	-0.0635286	0.101588	0.0879977	0.0135902	0.139647	0.140511	-0.000864413				0.219743	0.558644	-0.338902	0.147848	0.1145	0.0333476		0.165767	0.106977	0.0587899	0.412754	0.462515	-0.0497611	0.251517	0.236437	0.0150799
ENSG00000131747	chr17	38573703	38575702	TOP2A	7153	19	0.0614531	0.0719333	0.057353	0.0660675	-0.00871444	0.0619345	0.0749028	-0.0129683	0.0589369	0.0617069	-0.00277002	0.0608891	0.0607857	0.000103431				0.0714729	0.146322	-0.0748494	0.0604765	0.060043	0.000433554		0.0600363	0.0600063	2.99864e-05	0.0611218	0.0558983	0.00522343	0.0608572	0.0616669	-0.000809704
ENSG00000119778	chr2	24149485	24151484	ATAD2B	54454	9	0.0127883	0.0149675	0.0107644	0.0132887	-0.00252428	0.0114689	0.0154271	-0.00395819	0.0112208	0.0240967	-0.0128758	0.00992106	0.0134806	-0.00355956				0.0140503	0.0148236	-0.000773321	0.0140072	0.0128693	0.00113791		0.0130474	0.0149062	-0.00185875	0.0200099	0.0122833	0.00772654	0.0106045	0.0135321	-0.00292763
ENSG00000172986	chr3	72935724	72937723	GXYLT2	727936	3	0.035187	0.0411828	0.0207717	0.0166169	0.00415476	0.0197659	0.0199817	-0.000215783	0.0180659	0.038177	-0.020111	0.0236587	0.0517648	-0.028106	0.131642	0.16923	-0.0375878	0.0250167	0.0311284	-0.00611169	0.0273377	0.0228086	0.00452913	0.0554074	0.0197513	0.0222275	-0.00247626	0.0250831	0.0165315	0.00855163	0.0205567	0.0233621	-0.00280544
ENSG00000136535	chr2	162271105	162273104	TBR1	10716	15	0.21722	0.254233	0.075508	0.0731188	0.00238921	0.785875	0.801918	-0.016043	0.11831	0.0454874	0.0728227	0.0331018	0.0553737	-0.0222719				0.384051	0.68298	-0.298929	0.215916	0.226471	-0.0105549		0.17508	0.160139	0.0149407	0.0799413	0.0735417	0.00639957	0.0871989	0.169068	-0.0818696
ENSG00000229589	chr3	38495812	38497811	ACVR2B-AS1	100128640	10	0.0609787	0.071348	0.0224564	0.0399362	-0.0174798	0.0994769	0.094855	0.00462183	0.0708902	0.100981	-0.0300908	0.0711754	0.0695648	0.00161057				0.0727384	0.0956465	-0.0229081	0.0533489	0.067195	-0.0138461		0.0584912	0.0905673	-0.0320761	0.0489413	0.0258016	0.0231397	0.0512898	0.0575847	-0.00629484
ENSG00000101638	chr18	44338721	44340720	ST8SIA5	29906	2	0.581772	0.680692	0.666994	0.566227	0.100768	0.573374	0.57793	-0.00455667	0.495455	0.866736	-0.371281	0.496251	0.80934	-0.313089				0.754666	0.962818	-0.208152	0.496383	0.510074	-0.0136906		0.540608	0.693153	-0.152545	0.627887	0.490938	0.13695	0.584334	0.649014	-0.0646804
ENSG00000248464	chr5	44387334	44389333	FGF10-AS1	101927075	11	0.368903	0.431535	0.157801	0.416967	-0.259166	0.729952	0.733938	-0.0039857	0.50393	0.203716	0.300214	0.222419	0.328539	-0.106121				0.738927	0.907816	-0.168889	0.184602	0.27711	-0.0925084		0.288172	0.345869	-0.0576967	0.203337	0.302928	-0.0995907	0.290982	0.36693	-0.075948
ENSG00000230830	chr3	35692954	35694953	ARPP21-AS1	NA	2	0.43771	0.51198	0.124778	0.246667	-0.121889	0.859148	0.819923	0.0392247	0.396758	0.779233	-0.382476	0.535071	0.555738	-0.0206671				0.272995	0.178563	0.0944317	0.740038	0.564817	0.175221		0.352438	0.924417	-0.571979	0.307632	0.386293	-0.0786618	0.350536	0.152165	0.198371
ENSG00000162714	chr1	247494649	247496648	ZNF496	84838	11	0.199313	0.233098	0.0442947	0.0649528	-0.0206581	0.366368	0.350356	0.016012	0.0585721	0.16276	-0.104188	0.102323	0.117149	-0.0148258				0.31514	0.324881	-0.00974141	0.288857	0.354766	-0.0659093		0.0838089	0.133689	-0.04988	0.215221	0.235093	-0.0198715	0.319229	0.354238	-0.0350086
ENSG00000130202	chr19	45347932	45349931	PVRL2	5819	13	0.0866277	0.1013	0.0497189	0.100729	-0.0510105	0.078893	0.0737151	0.00517791	0.0735867	0.0640468	0.00953988	0.0791067	0.0997665	-0.0206598				0.162161	0.129157	0.0330034	0.0693713	0.118747	-0.0493753		0.112992	0.160746	-0.0477545	0.0802827	0.0643536	0.0159292	0.0735373	0.100435	-0.0268972
ENSG00000164683	chr8	80679599	80681598	HEY1	23462	11	0.102394	0.119725	0.108387	0.108109	0.000277527	0.212264	0.253737	-0.0414724	0.0547154	0.102967	-0.0482519	0.106442	0.105997	0.000445029	0.0468706	0.0516768	-0.00480614	0.113963	0.10838	0.00558266	0.109082	0.108808	0.000274442	0.0600728	0.0968433	0.141023	-0.0441794	0.108401	0.106569	0.00183217	0.109298	0.109988	-0.000689549
ENSG00000133392	chr16	15950391	15952390	MYH11	4629	8	0.192845	0.225485	0.0660803	0.0318768	0.0342035	0.521384	0.54788	-0.0264962	0.26242	0.102855	0.159564	0.137003	0.183438	-0.0464357	0.114112	0.0942097	0.019902	0.287243	0.459002	-0.171759	0.168491	0.287622	-0.119131	0.245522	0.0509612	0.19181	-0.140849	0.137732	0.113233	0.0244986	0.130345	0.242918	-0.112574
ENSG00000201487	chr1	76253662	76255661	SNORD45B	26804	4	0.385745	0.450966	0.450935	0.340695	0.11024	0.776192	0.798763	-0.0225718	0.246468	0.658751	-0.412283	0.414331	0.515797	-0.101466				0.300884	0.512236	-0.211351	0.280508	0.379756	-0.0992474		0.405119	0.62388	-0.218761	0.203969	0.107445	0.0965237	0.393299	0.121371	0.271929
ENSG00000198417	chr16	56690106	56692105	MT1F	4494	11	0.172104	0.201197	0.127783	0.105046	0.0227377	0.416111	0.461333	-0.0452221	0.108105	0.106765	0.00133978	0.194252	0.256035	-0.0617826	0.0870696	0.0883224	-0.00125273	0.359448	0.528218	-0.168769	0.114554	0.113177	0.00137638	0.133656	0.108578	0.108793	-0.000214746	0.139878	0.133728	0.00614962	0.103705	0.110553	-0.00684806
ENSG00000129465	chr14	24808752	24810751	RIPK3	11035	11	0.212814	0.248776	0.21652	0.18564	0.0308805	0.243144	0.267064	-0.0239197	0.228079	0.271134	-0.0430554	0.260161	0.303824	-0.0436635				0.383833	0.627515	-0.243682	0.214472	0.147923	0.0665492		0.153442	0.263462	-0.11002	0.0636386	0.093225	-0.0295864	0.152032	0.0791993	0.0728329
ENSG00000165474	chr13	20766538	20768537	GJB2	2706	18	0.049702	0.0580987	0.0176811	0.0245725	-0.00689138	0.109001	0.178748	-0.0697467	0.0622275	0.0353852	0.0268423	0.0363088	0.054584	-0.0182753	0.053853	0.0540109	-0.000157945	0.0920781	0.134046	-0.0419674	0.0273655	0.0251075	0.00225809	0.0665596	0.031786	0.0333246	-0.00153865	0.0251287	0.0196118	0.00551694	0.024732	0.021597	0.00313499
ENSG00000163393	chr1	116517619	116519618	SLC22A15	55356	13	0.320169	0.374257	0.192924	0.202466	-0.00954237	0.766514	0.781385	-0.0148706	0.360876	0.307849	0.0530269	0.274514	0.254318	0.0201959				0.377278	0.610315	-0.233037	0.202384	0.226557	-0.0241723		0.282329	0.525772	-0.243443	0.207904	0.232621	-0.0247173	0.216798	0.227027	-0.0102293
ENSG00000181472	chr6	151712184	151714183	ZBTB2	57621	7	0.018488	0.021611	0.0151953	0.019667	-0.00447169	0.0213104	0.0239048	-0.0025944	0.0234377	0.0351037	-0.0116661	0.0165984	0.0214961	-0.00489766				0.0209237	0.0210116	-8.78431e-05	0.0193994	0.023125	-0.00372559		0.0186341	0.021361	-0.00272693	0.0153933	0.0141081	0.00128518	0.0154997	0.0147217	0.000777959
[truncated: 24,604 more rows]
