# Supplementary material for: Pediatric T-ALL type-1 and type-2 relapses develop along distinct pathways of clonal evolution
Source: Leukemia. 2022 May 18;36(7):1759–68. doi: 10.1038/s41375-022-01587-0 (PMC9252914; doi:10.1038/s41375-022-01587-0)
Supplement: Supplementary file 6 — Suppl. Tab. 6 [file 41375_2022_1587_MOESM6_ESM.xlsx]

## Sheet: Suppl.Tab.6a
Suppl.Tab.6a DESeq2 results of comparison between initial diagnosis samples of type 1 and initial diagnosis samples of type 2 T-ALL.
gene	symbol	description	strand	assembly	baseMean	log2FoldChange	lfcSE	stat	pvalue	padj	relapse_type
ENSG00000000971	CFH	complement factor H [Source:HGNC Symbol;Acc:4883]	1	GRCh37	311.465	5.62336	1.08915	5.16308	2.43e-07	0.000364699	type2
ENSG00000001460	STPG1	sperm-tail PG-rich repeat containing 1 [Source:HGNC Symbol;Acc:28070]	-1	GRCh37	81.6745	-1.63655	0.434714	-3.76466	0.000166773	0.0313977	type2
ENSG00000005187	ACSM3	acyl-CoA synthetase medium-chain family member 3 [Source:HGNC Symbol;Acc:10522]	1	GRCh37	112.256	-1.20903	0.314523	-3.84402	0.000121034	0.0248374	type2
ENSG00000019991	HGF	hepatocyte growth factor (hepapoietin A; scatter factor) [Source:HGNC Symbol;Acc:4893]	-1	GRCh37	64.1891	3.99352	0.748712	5.33385	9.62e-08	0.00021924	type2
ENSG00000047634	SCML1	sex comb on midleg-like 1 (Drosophila) [Source:HGNC Symbol;Acc:10580]	1	GRCh37	368.304	2.05419	0.503513	4.07971	4.51e-05	0.0137147	type2
ENSG00000064199	SPA17	sperm autoantigenic protein 17 [Source:HGNC Symbol;Acc:11210]	1	GRCh37	59.4183	-1.56161	0.347628	-4.4922	7.05e-06	0.00401828	type2
ENSG00000068489	PRR11	proline rich 11 [Source:HGNC Symbol;Acc:25619]	1	GRCh37	2205.52	-0.446292	0.123223	-3.62181	0.000292549	0.0434472	type2
ENSG00000078589	P2RY10	purinergic receptor P2Y, G-protein coupled, 10 [Source:HGNC Symbol;Acc:19906]	1	GRCh37	493.775	1.3763	0.32748	4.20271	2.64e-05	0.0095834	type2
ENSG00000081277	PKP1	plakophilin 1 (ectodermal dysplasia/skin fragility syndrome) [Source:HGNC Symbol;Acc:9023]	1	GRCh37	35.6413	-2.02752	0.504433	-4.01941	5.83e-05	0.0166289	type2
ENSG00000081985	IL12RB2	interleukin 12 receptor, beta 2 [Source:HGNC Symbol;Acc:5972]	1	GRCh37	103.817	-2.39465	0.489124	-4.89579	9.79e-07	0.00105747	type2
ENSG00000084463	WBP11	WW domain binding protein 11 [Source:HGNC Symbol;Acc:16461]	-1	GRCh37	2123.62	-0.315816	0.0772848	-4.08639	4.38e-05	0.0136226	type2
ENSG00000088325	TPX2	TPX2, microtubule-associated [Source:HGNC Symbol;Acc:1249]	1	GRCh37	7803.8	-0.39619	0.100613	-3.93776	8.22e-05	0.0196899	type2
ENSG00000088367	EPB41L1	erythrocyte membrane protein band 4,1-like 1 [Source:HGNC Symbol;Acc:3378]	1	GRCh37	25.026	-2.48194	0.652091	-3.80613	0.000141157	0.0275875	type2
ENSG00000088833	NSFL1C	NSFL1 (p97) cofactor (p47) [Source:HGNC Symbol;Acc:15912]	-1	GRCh37	1243.2	-0.269437	0.0745714	-3.61315	0.000302505	0.043451	type2
ENSG00000100151	PICK1	protein interacting with PRKCA 1 [Source:HGNC Symbol;Acc:9394]	1	GRCh37	181.343	-0.645965	0.171382	-3.76916	0.0001638	0.0311235	type2
ENSG00000101335	MYL9	myosin, light chain 9, regulatory [Source:HGNC Symbol;Acc:15754]	1	GRCh37	27.0382	12.311	3.01226	4.08698	4.37e-05	0.0136226	type2
ENSG00000101825	MXRA5	matrix-remodelling associated 5 [Source:HGNC Symbol;Acc:7539]	-1	GRCh37	11.8759	11.2223	3.01915	3.71705	0.000201566	0.0344695	type2
ENSG00000104290	FZD3	frizzled family receptor 3 [Source:HGNC Symbol;Acc:4041]	1	GRCh37	90.2315	1.88865	0.505204	3.73839	0.000185205	0.0342396	type2
ENSG00000104415	WISP1	WNT1 inducible signaling pathway protein 1 [Source:HGNC Symbol;Acc:12769]	1	GRCh37	8.7186	10.8143	3.01926	3.58177	0.000341269	0.0473187	type2
ENSG00000105205	CLC	Charcot-Leyden crystal galectin [Source:HGNC Symbol;Acc:2014]	-1	GRCh37	16.1295	13.002	3.01827	4.30776	1.65e-05	0.00690653	type2
ENSG00000106078	COBL	cordon-bleu WH2 repeat protein [Source:HGNC Symbol;Acc:22199]	-1	GRCh37	199.586	-2.02482	0.542381	-3.7332	0.000189064	0.0343344	type2
ENSG00000109113	RAB34	RAB34, member RAS oncogene family [Source:HGNC Symbol;Acc:16519]	-1	GRCh37	305.203	-5.15941	0.577908	-8.92773	4.35e-19	8.92e-15	type2
ENSG00000111665	CDCA3	cell division cycle associated 3 [Source:HGNC Symbol;Acc:14624]	-1	GRCh37	1490.61	-0.449171	0.10338	-4.34484	1.39e-05	0.00650027	type2
ENSG00000111879	FAM184A	family with sequence similarity 184, member A [Source:HGNC Symbol;Acc:20991]	-1	GRCh37	63.2173	-2.43783	0.678936	-3.59066	0.000329836	0.0460447	type2
ENSG00000111962	UST	uronyl-2-sulfotransferase [Source:HGNC Symbol;Acc:17223]	1	GRCh37	459.742	1.57967	0.313644	5.0365	4.74e-07	0.000572332	type2
ENSG00000112320	SOBP	sine oculis binding protein homolog (Drosophila) [Source:HGNC Symbol;Acc:29256]	1	GRCh37	62.4909	1.76085	0.448445	3.92657	8.62e-05	0.0198671	type2
ENSG00000112414	GPR126	G protein-coupled receptor 126 [Source:HGNC Symbol;Acc:13841]	1	GRCh37	165.219	1.46519	0.410498	3.5693	0.00035793	0.0492959	type2
ENSG00000114315	HES1	hes family bHLH transcription factor 1 [Source:HGNC Symbol;Acc:5192]	1	GRCh37	720.607	1.22309	0.265091	4.61385	3.95e-06	0.00300426	type2
ENSG00000114790	ARHGEF26	Rho guanine nucleotide exchange factor (GEF) 26 [Source:HGNC Symbol;Acc:24490]	1	GRCh37	143.65	2.35957	0.653997	3.60793	0.000308655	0.0439855	type2
ENSG00000118523	CTGF	connective tissue growth factor [Source:HGNC Symbol;Acc:2500]	-1	GRCh37	24.8803	11.8709	3.01288	3.94006	8.15e-05	0.0196899	type2
ENSG00000120658	ENOX1	ecto-NOX disulfide-thiol exchanger 1 [Source:HGNC Symbol;Acc:25474]	-1	GRCh37	50.605	1.23691	0.270423	4.57397	4.79e-06	0.00327354	type2
ENSG00000120833	SOCS2	suppressor of cytokine signaling 2 [Source:HGNC Symbol;Acc:19382]	1	GRCh37	510.496	4.20268	0.845728	4.96931	6.72e-07	0.000766019	type2
ENSG00000121297	TSHZ3	teashirt zinc finger homeobox 3 [Source:HGNC Symbol;Acc:30700]	-1	GRCh37	26.3247	2.85135	0.702819	4.05702	4.97e-05	0.0147822	type2
ENSG00000123485	HJURP	Holliday junction recognition protein [Source:HGNC Symbol;Acc:25444]	-1	GRCh37	3018.49	-0.430303	0.110253	-3.90287	9.51e-05	0.0214362	type2
ENSG00000124785	NRN1	neuritin 1 [Source:HGNC Symbol;Acc:17972]	-1	GRCh37	324.603	2.20151	0.426115	5.16647	2.39e-07	0.000364699	type2
ENSG00000125124	BBS2	Bardet-Biedl syndrome 2 [Source:HGNC Symbol;Acc:967]	-1	GRCh37	887.382	0.553929	0.145731	3.80104	0.00014409	0.027895	type2
ENSG00000125378	BMP4	bone morphogenetic protein 4 [Source:HGNC Symbol;Acc:1071]	-1	GRCh37	29.6101	2.80609	0.553045	5.07389	3.9e-07	0.000499907	type2
ENSG00000128040	SPINK2	serine peptidase inhibitor, Kazal type 2 (acrosin-trypsin inhibitor) [Source:HGNC Symbol;Acc:11245]	-1	GRCh37	126.153	-1.71495	0.317613	-5.39949	6.68e-08	0.00017143	type2
ENSG00000128268	MGAT3	mannosyl (beta-1,4-)-glycoprotein beta-1,4-N-acetylglucosaminyltransferase [Source:HGNC Symbol;Acc:7046]	1	GRCh37	123.882	-1.50291	0.329168	-4.56578	4.98e-06	0.00329422	type2
ENSG00000128590	DNAJB9	DnaJ (Hsp40) homolog, subfamily B, member 9 [Source:HGNC Symbol;Acc:6968]	1	GRCh37	496.12	0.586594	0.159025	3.6887	0.000225402	0.0358564	type2
ENSG00000129173	E2F8	E2F transcription factor 8 [Source:HGNC Symbol;Acc:24727]	-1	GRCh37	1422.17	-0.495314	0.127606	-3.8816	0.000103773	0.0228532	type2
ENSG00000129595	EPB41L4A	erythrocyte membrane protein band 4,1 like 4A [Source:HGNC Symbol;Acc:13278]	-1	GRCh37	66.8346	2.6137	0.513364	5.09131	3.56e-07	0.000486479	type2
ENSG00000130226	DPP6	dipeptidyl-peptidase 6 [Source:HGNC Symbol;Acc:3010]	1	GRCh37	21.0289	-2.41424	0.602841	-4.00477	6.21e-05	0.0173367	type2
ENSG00000130766	SESN2	sestrin 2 [Source:HGNC Symbol;Acc:20746]	1	GRCh37	116.859	0.866966	0.204085	4.24807	2.16e-05	0.00819392	type2
ENSG00000131080	EDA2R	ectodysplasin A2 receptor [Source:HGNC Symbol;Acc:17756]	-1	GRCh37	120.916	-1.64963	0.419801	-3.92957	8.51e-05	0.0198445	type2
ENSG00000132170	PPARG	peroxisome proliferator-activated receptor gamma [Source:HGNC Symbol;Acc:9236]	1	GRCh37	49.2203	1.99554	0.531364	3.7555	0.000172999	0.0322737	type2
ENSG00000133110	POSTN	periostin, osteoblast specific factor [Source:HGNC Symbol;Acc:16953]	-1	GRCh37	5.35605	18.0225	3.02889	5.9502	2.68e-09	1.1e-05	type2
ENSG00000136052	SLC41A2	solute carrier family 41 (magnesium transporter), member 2 [Source:HGNC Symbol;Acc:31045]	-1	GRCh37	41.7534	0.646974	0.174679	3.70379	0.000212399	0.0346067	type2
ENSG00000136546	SCN7A	sodium channel, voltage-gated, type VII, alpha subunit [Source:HGNC Symbol;Acc:10594]	-1	GRCh37	1968.54	-2.43272	0.615603	-3.95177	7.76e-05	0.0196899	type2
ENSG00000138411	HECW2	HECT, C2 and WW domain containing E3 ubiquitin protein ligase 2 [Source:HGNC Symbol;Acc:29853]	-1	GRCh37	31.2987	1.23945	0.324781	3.81627	0.000135482	0.0269925	type2
ENSG00000138741	TRPC3	transient receptor potential cation channel, subfamily C, member 3 [Source:HGNC Symbol;Acc:12335]	-1	GRCh37	100.52	2.04989	0.532893	3.84672	0.000119707	0.0248374	type2
ENSG00000138792	ENPEP	glutamyl aminopeptidase (aminopeptidase A) [Source:HGNC Symbol;Acc:3355]	1	GRCh37	510.763	2.97399	0.753103	3.94897	7.85e-05	0.0196899	type2
ENSG00000140263	SORD	sorbitol dehydrogenase [Source:HGNC Symbol;Acc:11184]	1	GRCh37	625.815	-0.704893	0.180935	-3.89584	9.79e-05	0.0218276	type2
ENSG00000142945	KIF2C	kinesin family member 2C [Source:HGNC Symbol;Acc:6393]	1	GRCh37	3927.33	-0.464531	0.130401	-3.56233	0.00036758	0.0496939	type2
ENSG00000145945	FAM50B	family with sequence similarity 50, member B [Source:HGNC Symbol;Acc:18789]	1	GRCh37	48.9361	-2.27374	0.512506	-4.43651	9.14e-06	0.0046905	type2
ENSG00000146242	TPBG	trophoblast glycoprotein [Source:HGNC Symbol;Acc:12004]	1	GRCh37	27.7423	6.47328	1.34223	4.82277	1.42e-06	0.0013206	type2
ENSG00000146530	VWDE	von Willebrand factor D and EGF domains [Source:HGNC Symbol;Acc:21897]	-1	GRCh37	111.134	-2.61037	0.665652	-3.92152	8.8e-05	0.0200629	type2
ENSG00000147852	VLDLR	very low density lipoprotein receptor [Source:HGNC Symbol;Acc:12698]	1	GRCh37	237.318	1.71712	0.332865	5.1586	2.49e-07	0.000364699	type2
ENSG00000147889	CDKN2A	cyclin-dependent kinase inhibitor 2A [Source:HGNC Symbol;Acc:1787]	-1	GRCh37	75.4366	3.0694	0.73717	4.16376	3.13e-05	0.0107066	type2
ENSG00000149503	INCENP	inner centromere protein antigens 135/155kDa [Source:HGNC Symbol;Acc:6058]	1	GRCh37	3895.27	-0.6971	0.181749	-3.83551	0.000125304	0.025459	type2
ENSG00000151025	GPR158	G protein-coupled receptor 158 [Source:HGNC Symbol;Acc:23689]	1	GRCh37	102.107	2.92026	0.563861	5.17903	2.23e-07	0.000364699	type2
ENSG00000151116	UEVLD	UEV and lactate/malate dehyrogenase domains [Source:HGNC Symbol;Acc:30866]	-1	GRCh37	292.178	0.774569	0.200199	3.869	0.000109284	0.0233605	type2
ENSG00000151726	ACSL1	acyl-CoA synthetase long-chain family member 1 [Source:HGNC Symbol;Acc:3569]	-1	GRCh37	235.948	-1.03642	0.267155	-3.87947	0.000104683	0.0228532	type2
ENSG00000154914	USP43	ubiquitin specific peptidase 43 [Source:HGNC Symbol;Acc:20072]	1	GRCh37	51.7648	-0.982282	0.268089	-3.66401	0.000248301	0.0386014	type2
ENSG00000155090	KLF10	Kruppel-like factor 10 [Source:HGNC Symbol;Acc:11810]	-1	GRCh37	1030.61	0.687959	0.12107	5.68233	1.33e-08	4.54e-05	type2
ENSG00000155093	PTPRN2	protein tyrosine phosphatase, receptor type, N polypeptide 2 [Source:HGNC Symbol;Acc:9677]	-1	GRCh37	246.171	1.3141	0.362977	3.62035	0.000294202	0.0434472	type2
ENSG00000157800	SLC37A3	solute carrier family 37, member 3 [Source:HGNC Symbol;Acc:20651]	-1	GRCh37	847.309	0.435421	0.110031	3.95724	7.58e-05	0.0196899	type2
ENSG00000158467	AHCYL2	adenosylhomocysteinase-like 2 [Source:HGNC Symbol;Acc:22204]	1	GRCh37	750.817	0.299218	0.0731651	4.08963	4.32e-05	0.0136226	type2
ENSG00000158966	CACHD1	cache domain containing 1 [Source:HGNC Symbol;Acc:29314]	1	GRCh37	46.3144	2.60546	0.698419	3.73051	0.00019109	0.0343395	type2
ENSG00000159259	CHAF1B	chromatin assembly factor 1, subunit B (p60) [Source:HGNC Symbol;Acc:1911]	1	GRCh37	1017.87	-0.346403	0.093008	-3.72444	0.000195749	0.0343395	type2
ENSG00000162004	CCDC78	coiled-coil domain containing 78 [Source:HGNC Symbol;Acc:14153]	-1	GRCh37	65.6911	-1.74917	0.471208	-3.7121	0.00020555	0.0345745	type2
ENSG00000162105	SHANK2	SH3 and multiple ankyrin repeat domains 2 [Source:HGNC Symbol;Acc:14295]	-1	GRCh37	64.6338	-2.48426	0.566676	-4.38392	1.17e-05	0.00569516	type2
ENSG00000162631	NTNG1	netrin G1 [Source:HGNC Symbol;Acc:23319]	1	GRCh37	24.2998	2.64343	0.693168	3.81355	0.000136985	0.0270295	type2
ENSG00000163508	EOMES	eomesodermin [Source:HGNC Symbol;Acc:3372]	-1	GRCh37	170.867	1.40711	0.357381	3.93728	8.24e-05	0.0196899	type2
ENSG00000164253	WDR41	WD repeat domain 41 [Source:HGNC Symbol;Acc:25601]	-1	GRCh37	1286.9	1.79064	0.455209	3.93365	8.37e-05	0.0197343	type2
ENSG00000165716	FAM69B	family with sequence similarity 69, member B [Source:HGNC Symbol;Acc:28290]	1	GRCh37	72.836	-2.05629	0.572088	-3.59437	0.000325183	0.0457061	type2
ENSG00000167670	CHAF1A	chromatin assembly factor 1, subunit A (p150) [Source:HGNC Symbol;Acc:1910]	1	GRCh37	3184.08	-0.449518	0.12199	-3.68487	0.000228822	0.0361204	type2
ENSG00000167880	EVPL	envoplakin [Source:HGNC Symbol;Acc:3503]	-1	GRCh37	1053.04	-1.68681	0.456404	-3.69587	0.000219135	0.0351318	type2
ENSG00000168077	SCARA3	scavenger receptor class A, member 3 [Source:HGNC Symbol;Acc:19000]	1	GRCh37	8.72493	10.9062	3.01419	3.61829	0.000296557	0.0434472	type2
ENSG00000168772	CXXC4	CXXC finger protein 4 [Source:HGNC Symbol;Acc:24593]	-1	GRCh37	100.354	2.80607	0.775635	3.61778	0.000297144	0.0434472	type2
ENSG00000168917	SLC35G2	solute carrier family 35, member G2 [Source:HGNC Symbol;Acc:28480]	1	GRCh37	143.626	0.82068	0.190314	4.31223	1.62e-05	0.00690653	type2
ENSG00000169896	ITGAM	integrin, alpha M (complement component 3 receptor 3 subunit) [Source:HGNC Symbol;Acc:6149]	1	GRCh37	184.32	-2.24685	0.592381	-3.79291	0.000148894	0.0285557	type2
ENSG00000171224	C10orf35	chromosome 10 open reading frame 35 [Source:HGNC Symbol;Acc:23519]	1	GRCh37	12.121	-2.07948	0.482266	-4.31189	1.62e-05	0.00690653	type2
ENSG00000171451	DSEL	dermatan sulfate epimerase-like [Source:HGNC Symbol;Acc:18144]	-1	GRCh37	213.881	2.72853	0.693053	3.93697	8.25e-05	0.0196899	type2
ENSG00000173530	TNFRSF10D	tumor necrosis factor receptor superfamily, member 10d, decoy with truncated death domain [Source:HGNC Symbol;Acc:11907]	-1	GRCh37	21.1304	2.79414	0.639745	4.36759	1.26e-05	0.00599537	type2
ENSG00000177465	ACOT4	acyl-CoA thioesterase 4 [Source:HGNC Symbol;Acc:19748]	1	GRCh37	20.3588	-1.59281	0.37954	-4.19667	2.71e-05	0.0095834	type2
ENSG00000177508	IRX3	iroquois homeobox 3 [Source:HGNC Symbol;Acc:14360]	-1	GRCh37	369.288	2.16514	0.479814	4.51245	6.41e-06	0.00375737	type2
ENSG00000178999	AURKB	aurora kinase B [Source:HGNC Symbol;Acc:11390]	-1	GRCh37	2392.64	-0.459176	0.119857	-3.83104	0.000127602	0.0256717	type2
ENSG00000179104	TMTC2	transmembrane and tetratricopeptide repeat containing 2 [Source:HGNC Symbol;Acc:25440]	1	GRCh37	154.749	1.10159	0.242611	4.54054	5.61e-06	0.00348915	type2
ENSG00000179833	SERTAD2	SERTA domain containing 2 [Source:HGNC Symbol;Acc:30784]	-1	GRCh37	1140.4	-0.47943	0.131422	-3.64801	0.000264276	0.0404716	type2
ENSG00000180921	FAM83H	family with sequence similarity 83, member H [Source:HGNC Symbol;Acc:24797]	-1	GRCh37	11.4595	-1.73385	0.486769	-3.56197	0.000368085	0.0496939	type2
ENSG00000182700	IGIP	IgA-inducing protein [Source:HGNC Symbol;Acc:33847]	1	GRCh37	199.886	0.810427	0.189368	4.27964	1.87e-05	0.00759123	type2
ENSG00000183117	CSMD1	CUB and Sushi multiple domains 1 [Source:HGNC Symbol;Acc:14026]	-1	GRCh37	1216.23	-2.04431	0.549831	-3.71807	0.000200749	0.0344695	type2
ENSG00000183242	WT1-AS	WT1 antisense RNA [Source:HGNC Symbol;Acc:18135]	1	GRCh37	533.464	1.66283	0.418336	3.97487	7.04e-05	0.0190718	type2
ENSG00000183337	BCOR	BCL6 corepressor [Source:HGNC Symbol;Acc:20893]	-1	GRCh37	3579.21	-0.351185	0.0940617	-3.73356	0.000188789	0.0343344	type2
ENSG00000184005	ST6GALNAC3	ST6 (alpha-N-acetyl-neuraminyl-2,3-beta-galactosyl-1,3)-N-acetylgalactosaminide alpha-2,6-sialyltransferase 3 [Source:HGNC Symbol;Acc:19343]	1	GRCh37	154.605	0.866616	0.208073	4.16496	3.11e-05	0.0107066	type2
ENSG00000184058	TBX1	T-box 1 [Source:HGNC Symbol;Acc:11592]	1	GRCh37	64.6849	-2.53154	0.62872	-4.02651	5.66e-05	0.0163623	type2
ENSG00000184860	SDR42E1	short chain dehydrogenase/reductase family 42E, member 1 [Source:HGNC Symbol;Acc:29834]	-1	GRCh37	248.571	-2.10446	0.547411	-3.84438	0.000120857	0.0248374	type2
ENSG00000185101	ANO9	anoctamin 9 [Source:HGNC Symbol;Acc:20679]	-1	GRCh37	300.963	-1.26854	0.297922	-4.25798	2.06e-05	0.007987	type2
ENSG00000185483	ROR1	receptor tyrosine kinase-like orphan receptor 1 [Source:HGNC Symbol;Acc:10256]	1	GRCh37	86.1241	-2.11366	0.458908	-4.60583	4.11e-06	0.00301083	type2
ENSG00000185924	RTN4RL1	reticulon 4 receptor-like 1 [Source:HGNC Symbol;Acc:21329]	-1	GRCh37	13.9473	1.62613	0.381286	4.26486	2e-05	0.00789373	type2
ENSG00000186340	THBS2	thrombospondin 2 [Source:HGNC Symbol;Acc:11786]	-1	GRCh37	13.9032	11.1099	3.01906	3.67991	0.000233316	0.0365486	type2
ENSG00000187783	TMEM72	transmembrane protein 72 [Source:HGNC Symbol;Acc:31658]	1	GRCh37	29.8321	-2.15426	0.580902	-3.70848	0.000208508	0.0346067	type2
ENSG00000189195	BTBD8	BTB (POZ) domain containing 8 [Source:HGNC Symbol;Acc:21019]	1	GRCh37	85.3218	0.569475	0.143295	3.97414	7.06e-05	0.0190718	type2
ENSG00000189283	FHIT	fragile histidine triad [Source:HGNC Symbol;Acc:3701]	-1	GRCh37	618.143	1.59063	0.42735	3.72208	0.000197588	0.034362	type2
ENSG00000196141	SPATS2L	spermatogenesis associated, serine-rich 2-like [Source:HGNC Symbol;Acc:24574]	1	GRCh37	258.115	1.78797	0.399361	4.47708	7.57e-06	0.00412187	type2
ENSG00000196511	TPK1	thiamin pyrophosphokinase 1 [Source:HGNC Symbol;Acc:17358]	-1	GRCh37	95.3808	0.82862	0.197059	4.20493	2.61e-05	0.0095834	type2
ENSG00000198176	TFDP1	transcription factor Dp-1 [Source:HGNC Symbol;Acc:11749]	1	GRCh37	3853.5	-0.371855	0.0843817	-4.40682	1.05e-05	0.0052504	type2
ENSG00000198829	SUCNR1	succinate receptor 1 [Source:HGNC Symbol;Acc:4542]	1	GRCh37	120.802	-2.24162	0.458828	-4.88554	1.03e-06	0.00105833	type2
ENSG00000200879	SNORD14E	small nucleolar RNA, C/D box 14E [Source:HGNC Symbol;Acc:30354]	-1	GRCh37	129.698	0.987673	0.255219	3.8699	0.000108878	0.0233605	type2
ENSG00000202077	RNU1-60P	RNA, U1 small nuclear 60, pseudogene [Source:HGNC Symbol;Acc:48402]	-1	GRCh37	185.037	-0.721114	0.194695	-3.70381	0.000212383	0.0346067	type2
ENSG00000202496	RNVU1-20	RNA, variant U1 small nuclear 20 [Source:HGNC Symbol;Acc:48325]	1	GRCh37	93.9191	-0.998885	0.206855	-4.8289	1.37e-06	0.0013206	type2
ENSG00000204219	TCEA3	transcription elongation factor A (SII), 3 [Source:HGNC Symbol;Acc:11615]	-1	GRCh37	172.695	-1.47738	0.351762	-4.19996	2.67e-05	0.0095834	type2
ENSG00000204438	GPANK1	G patch domain and ankyrin repeats 1 [Source:HGNC Symbol;Acc:13920]	-1	GRCh37	798.197	-0.386477	0.0954272	-4.04997	5.12e-05	0.0150168	type2
ENSG00000211692	TRGJP1	T cell receptor gamma joining P1 [Source:HGNC Symbol;Acc:12280]	-1	GRCh37	19.358	19.6429	3.023	6.49781	8.15e-11	8.36e-07	type2
ENSG00000211791	TRAV13-2	T cell receptor alpha variable 13-2 [Source:HGNC Symbol;Acc:12109]	1	GRCh37	537.837	-3.24935	0.539583	-6.02196	1.72e-09	8.84e-06	type2
ENSG00000211899	IGHM	immunoglobulin heavy constant mu [Source:HGNC Symbol;Acc:5541]	-1	GRCh37	97.3512	-2.32448	0.651992	-3.56519	0.000363593	0.0496939	type2
ENSG00000211938	IGHV3-7	immunoglobulin heavy variable 3-7 [Source:HGNC Symbol;Acc:5620]	-1	GRCh37	10.2751	2.16242	0.597918	3.61658	0.000298526	0.0434472	type2
ENSG00000213203	GIMAP1	GTPase, IMAP family member 1 [Source:HGNC Symbol;Acc:23237]	1	GRCh37	1714.14	0.84781	0.205542	4.12475	3.71e-05	0.0122843	type2
ENSG00000214188	ST7-OT4	ST7 overlapping transcript 4 [Source:HGNC Symbol;Acc:18835]	1	GRCh37	36.8353	2.14417	0.501219	4.2779	1.89e-05	0.00759123	type2
ENSG00000214293	RSBN1L-AS1	RSBN1L antisense RNA 1 [Source:HGNC Symbol;Acc:44173]	-1	GRCh37	98.4925	0.576155	0.123997	4.64653	3.38e-06	0.00266424	type2
ENSG00000221180	AB019440,1	None	1	GRCh37	225.423	1.63464	0.41443	3.94431	8e-05	0.0196899	type2
ENSG00000223658	AC011242,6	None	-1	GRCh37	15.1291	-2.84236	0.659485	-4.30996	1.63e-05	0.00690653	type2
ENSG00000224474	AL355490,1	LOC644215 protein; Uncharacterized protein [Source:UniProtKB/TrEMBL;Acc:Q96GH5]	-1	GRCh37	26.1826	0.611284	0.170055	3.59462	0.000324868	0.0457061	type2
ENSG00000226380	MIR29A	microRNA 29a [Source:HGNC Symbol;Acc:31616]	-1	GRCh37	183.398	1.48701	0.329009	4.51965	6.19e-06	0.00373851	type2
ENSG00000228594	C1orf233	chromosome 1 open reading frame 233 [Source:HGNC Symbol;Acc:42951]	-1	GRCh37	11.4042	-1.74828	0.440384	-3.9699	7.19e-05	0.0191624	type2
ENSG00000229164	TRAC	T cell receptor alpha constant [Source:HGNC Symbol;Acc:12029]	1	GRCh37	2690.04	-1.46979	0.315956	-4.65189	3.29e-06	0.00266424	type2
ENSG00000229404	LINC00858	long intergenic non-protein coding RNA 858 [Source:HGNC Symbol;Acc:27276]	1	GRCh37	11.061	2.59835	0.717926	3.61924	0.000295464	0.0434472	type2
ENSG00000229735	FTLP16	ferritin, light polypeptide pseudogene 16 [Source:HGNC Symbol;Acc:37966]	-1	GRCh37	61.4074	2.08538	0.503959	4.13799	3.5e-05	0.0117866	type2
ENSG00000229941	AC012499,1	None	1	GRCh37	68.3533	-1.47954	0.397258	-3.72439	0.000195786	0.0343395	type2
ENSG00000230266	XXYLT1-AS2	XXYLT1 antisense RNA 2 [Source:HGNC Symbol;Acc:41154]	1	GRCh37	12.3421	-1.98205	0.48108	-4.11999	3.79e-05	0.0123413	type2
ENSG00000230524	COL6A4P1	collagen, type VI, alpha 4 pseudogene 1 [Source:HGNC Symbol;Acc:33484]	-1	GRCh37	74.3654	1.88981	0.424496	4.45189	8.51e-06	0.00447882	type2
ENSG00000231721	LINC-PINT	long intergenic non-protein coding RNA, p53 induced transcript [Source:HGNC Symbol;Acc:26885]	-1	GRCh37	498.829	1.37841	0.303221	4.54589	5.47e-06	0.00348915	type2
ENSG00000235056	AC010983,1	None	-1	GRCh37	129.878	2.24893	0.622471	3.6129	0.000302787	0.043451	type2
ENSG00000236404	RP11-125B21,2	None	-1	GRCh37	23.1801	2.10775	0.487245	4.32584	1.52e-05	0.00690653	type2
ENSG00000237235	TRDD2	T cell receptor delta diversity 2 [Source:HGNC Symbol;Acc:12255]	1	GRCh37	10.5984	19.2061	3.02953	6.33965	2.3e-10	1.58e-06	type2
ENSG00000237649	KIFC1	kinesin family member C1 [Source:HGNC Symbol;Acc:6389]	1	GRCh37	4043.95	-0.447838	0.120982	-3.70168	0.000214173	0.0346067	type2
ENSG00000238142	RP11-108M9,4	None	-1	GRCh37	33.0794	-2.14937	0.542305	-3.96339	7.39e-05	0.0194402	type2
ENSG00000244301	AOX3P	aldehyde oxidase 3, pseudogene [Source:HGNC Symbol;Acc:19049]	1	GRCh37	45.1273	-1.34844	0.363127	-3.71341	0.000204485	0.0345745	type2
ENSG00000245146	LINC01024	long intergenic non-protein coding RNA 1024 [Source:HGNC Symbol;Acc:49009]	-1	GRCh37	14.4452	0.888105	0.24484	3.62728	0.000286419	0.0434472	type2
ENSG00000246985	SOCS2-AS1	SOCS2 antisense RNA 1 [Source:HGNC Symbol;Acc:27054]	-1	GRCh37	64.5301	4.27739	0.777788	5.49942	3.81e-08	0.000111704	type2
ENSG00000247193	RP11-431M7,3	None	1	GRCh37	41.7831	1.22166	0.266212	4.58904	4.45e-06	0.00315094	type2
ENSG00000247774	PCED1B-AS1	PCED1B antisense RNA 1 [Source:HGNC Symbol;Acc:44166]	-1	GRCh37	299.294	1.4863	0.279828	5.31145	1.09e-07	0.000223177	type2
ENSG00000250802	ZBED3-AS1	ZBED3 antisense RNA 1 [Source:HGNC Symbol;Acc:44188]	1	GRCh37	124.676	0.85868	0.22238	3.86132	0.000112778	0.0238589	type2
ENSG00000251692	PTX4	pentraxin 4, long [Source:HGNC Symbol;Acc:14171]	-1	GRCh37	13.3318	-2.61343	0.705977	-3.70186	0.000214023	0.0346067	type2
ENSG00000267508	ZNF285	zinc finger protein 285 [Source:HGNC Symbol;Acc:13079]	-1	GRCh37	53.0969	-2.42755	0.54244	-4.47524	7.63e-06	0.00412187	type2
ENSG00000267731	RP11-147L13,8	None	1	GRCh37	118.534	1.30088	0.273059	4.7641	1.9e-06	0.00169255	type2
ENSG00000269415	NPCDR1	nasopharyngeal carcinoma, down-regulated 1 [Source:HGNC Symbol;Acc:13392]	-1	GRCh37	44.1065	1.81539	0.497197	3.65125	0.000260964	0.0402649	type2
ENSG00000271201	AB019440,50	None	1	GRCh37	457.739	1.61686	0.403903	4.0031	6.25e-05	0.0173367	type2
ENSG00000271204	RP11-138A9,1	None	-1	GRCh37	101.397	1.85135	0.393086	4.70979	2.48e-06	0.00212025	type2
ENSG00000272017	RP1-199J3,7	None	1	GRCh37	5.64165	1.66162	0.445988	3.7257	0.000194777	0.0343395	type2
ENSG00000273415	RP11-702B10,2	None	1	GRCh37	13.8533	2.90033	0.711232	4.07789	4.54e-05	0.0137147	type2

## Sheet: Suppl.Tab.6b
Suppl.Tab.6b DESeq2 results of comparison between initial diagnosis samples of type 1 and initial diagnosis samples of type 2 T-ALL of of the ATAC-peaks.
peak	feature	chr	start	end	baseMean	log2FoldChange	lfcSE	stat	pvalue	padj	relapse_type
Peak00000042	RP11-465B22.5	chr1	1078132	1078620	27.8801	-0.810158	0.220392	-3.67598	0.000236938	0.0374628	type2
Peak00000165	TTC34	chr1	2466214	2467116	48.6109	-0.638145	0.178894	-3.56718	0.000360846	0.0462771	type2
Peak00000230	NA	chr1	3663220	3664291	55.0936	-0.881773	0.214892	-4.10333	4.07239e-05	0.0167296	type2
Peak00000351	THAP3,DNAJC11	chr1	6208496	6209350	69.2828	-0.927488	0.233975	-3.96404	7.36915e-05	0.0226356	type2
Peak00000409	RERE,RP5-1115A15.1	chr1	6980209	6980884	24.0569	-1.14444	0.23872	-4.79408	1.63424e-06	0.00246188	type2
Peak00000410	RERE,RP5-1115A15.1	chr1	6987927	6988612	13.2835	-0.821428	0.219894	-3.73555	0.000187303	0.0336487	type2
Peak00000412	RERE,RP5-1115A15.1	chr1	7022074	7024018	58.2184	-0.841463	0.214046	-3.93123	8.4512e-05	0.0241105	type2
Peak00000454	MIR34A	chr1	8085694	8086792	40.2861	-0.780858	0.178336	-4.37857	1.19461e-05	0.00868527	type2
Peak00000580	UBIAD1	chr1	9909676	9911361	107.177	-0.879758	0.176477	-4.98512	6.19246e-07	0.00139066	type2
Peak00000767	PLEKHM2,RP11-288I21.1,SLC25A34,RP11-169K16.4,TMEM82	chr1	14026251	14027527	69.6199	-0.660094	0.185413	-3.56013	0.000370677	0.0471316	type2
Peak00000796	RP11-276H7.3	chr1	14987198	14987836	7.98321	-1.36538	0.345599	-3.95078	7.78972e-05	0.0233763	type2
Peak00000826	ESPNP	chr1	15438731	15439219	14.4306	-0.852928	0.214788	-3.97103	7.15641e-05	0.0222527	type2
Peak00000855	PADI4,AC004824.2	chr1	15929563	15930524	66.7715	-1.13177	0.301242	-3.75703	0.000171939	0.032539	type2
Peak00000878	IGSF21	chr1	16374998	16375501	19.0171	-1.07349	0.196891	-5.45217	4.97584e-08	0.000318776	type2
Peak00000893	PAX7	chr1	16543464	16544443	143.613	-0.71647	0.161627	-4.43285	9.29947e-06	0.00776682	type2
Peak00000944	MINOS1-NBL1,NBL1,HTR6	chr1	17445760	17446255	19.1716	-0.840863	0.199627	-4.21217	2.52934e-05	0.0122889	type2
Peak00001142	IFNLR1,RP11-10N16.2	chr1	21934177	21934756	16.6116	-0.802874	0.217054	-3.69896	0.000216482	0.0362207	type2
Peak00001159	RCAN3,RN7SL857P,RP4-594I10.3	chr1	22192419	22193210	15.2111	-1.02235	0.261732	-3.90609	9.38004e-05	0.0247358	type2
Peak00001378	RP1-159A19.4,AHDC1	chr1	26080990	26081820	24.2498	-0.837689	0.232015	-3.6105	0.000305608	0.0425309	type2
Peak00001650	FNDC5,HPCA	chr1	30179630	30180240	41.1783	-1.04621	0.262895	-3.97958	6.90358e-05	0.0216665	type2
Peak00002111	ARTN,RP11-7O11.3,IPO13	chr1	40461534	40462128	16.8984	-0.715767	0.192514	-3.71799	0.000200813	0.0350497	type2
Peak00002559	RP1-158P9.1	chr1	50680036	50681051	26.0585	-0.958501	0.198616	-4.8259	1.39372e-06	0.00238906	type2
Peak00002581	C8A	chr1	51248878	51249574	20.2979	1.06727	0.211413	5.04825	4.4588e-07	0.0010673	type2
Peak00002911	WDR78,MIER1	chr1	59115238	59115611	8.25919	1.07065	0.262635	4.07657	4.57058e-05	0.0179029	type2
Peak00002981	WLS,RPS7P4	chr1	60598674	60599130	11.6687	0.876071	0.239025	3.66518	0.000247164	0.0381925	type2
Peak00003152	ST6GALNAC3	chr1	66477825	66478747	25.3406	0.73663	0.20853	3.53249	0.000411662	0.0494253	type2
Peak00003267	NA	chr1	68517167	68517731	15.9467	-0.835846	0.218971	-3.81716	0.000134997	0.0297222	type2
Peak00003514	NA	chr1	77844511	77845329	25.7585	0.762079	0.211789	3.5983	0.000320309	0.0434068	type2
Peak00003517	GEMIN8P4,ZNF326	chr1	77896667	77897570	24.8939	0.855696	0.218216	3.92133	8.80606e-05	0.0243168	type2
Peak00004146	MYBPHL,SORT1	chr1	96716924	96717492	16.8325	0.755435	0.201923	3.7412	0.000183145	0.0336061	type2
Peak00004286	RAP1A,LINC01160	chr1	101250992	101251844	107.22	0.542099	0.146106	3.71031	0.000207007	0.0356219	type2
Peak00004423	VANGL1,CASQ2	chr1	106372700	106373691	41.2875	0.717079	0.201698	3.55522	0.000377664	0.0474111	type2
Peak00004527	NA	chr1	109245844	109246947	34.2503	0.730719	0.170069	4.2966	1.73434e-05	0.00987968	type2
Peak00004985	ADAM15,EFNA4,EFNA3	chr1	119327542	119328528	22.3211	0.863587	0.215354	4.01007	6.06996e-05	0.0207844	type2
Peak00005462	RGS4	chr1	154832856	154833518	53.1525	-1.06211	0.223546	-4.75119	2.02228e-06	0.00283843	type2
Peak00005491	RXRG	chr1	155043135	155044110	121.861	-0.504439	0.131286	-3.8423	0.000121884	0.0279306	type2
Peak00005599	RCSD1	chr1	156389622	156390373	55.7946	-0.708722	0.156481	-4.52912	5.92307e-06	0.00594723	type2
Peak00005600	RCSD1	chr1	156391121	156391915	52.5531	-0.59815	0.158034	-3.78494	0.000153748	0.0309511	type2
Peak00005606	MPZL1	chr1	156458538	156459697	133.372	-0.54301	0.147702	-3.6764	0.000236549	0.0374628	type2
Peak00005645	NA	chr1	156814901	156815827	27.4298	-0.717679	0.176648	-4.06275	4.84972e-05	0.0185882	type2
Peak00005802	RP11-296O14.3	chr1	159798999	159799418	13.6305	-1.04657	0.234899	-4.45539	8.3742e-06	0.00737702	type2
Peak00006238	NA	chr1	169814100	169814833	11.8272	0.962241	0.237559	4.05053	5.11017e-05	0.0189166	type2
Peak00006259	RP11-541F9.1,RP11-541F9.2	chr1	170531508	170532769	34.6676	0.631758	0.166655	3.79081	0.000150158	0.0307803	type2
Peak00006819	CNTN2	chr1	187060997	187061736	28.4276	0.658126	0.177999	3.69737	0.000217849	0.036389	type2
Peak00006830	NA	chr1	188542693	188543541	21.9495	0.844084	0.235224	3.58842	0.000332689	0.0442971	type2
Peak00006848	NA	chr1	190926228	190927128	22.9166	0.664564	0.162215	4.0968	4.18904e-05	0.0169334	type2
Peak00006926	IL19	chr1	193377978	193378527	11.8691	0.914865	0.253419	3.61009	0.000306092	0.0425309	type2
Peak00006978	C1orf132	chr1	196115443	196116065	15.5666	0.886965	0.202126	4.38818	1.14302e-05	0.00849351	type2
Peak00006990	CD34	chr1	196620212	196621359	31.5652	0.941435	0.231049	4.07461	4.60909e-05	0.017984	type2
Peak00006999	PLXNA2	chr1	196778131	196779919	53.175	0.676218	0.149818	4.51358	6.37416e-06	0.00613486	type2
Peak00007004	PLXNA2	chr1	197010616	197011514	29.353	0.849713	0.176558	4.81266	1.48935e-06	0.00238906	type2
Peak00007915	SIPA1L2	chr1	213746165	213746977	13.8919	1.10953	0.281651	3.93938	8.16919e-05	0.0237508	type2
Peak00007925	NA	chr1	214192092	214192714	34.6811	0.72222	0.183459	3.93667	8.26186e-05	0.0238551	type2
Peak00007972	SLC35F3	chr1	214814042	214815089	18.3384	0.830493	0.227157	3.65604	0.000256143	0.0389838	type2
Peak00008040	RP11-443B7.2,RP11-443B7.1	chr1	219884102	219884644	8.50978	1.24482	0.32647	3.81297	0.000137306	0.029889	type2
Peak00008203	NA	chr1	223687631	223689837	78.5321	0.425629	0.111255	3.8257	0.0001304	0.0290264	type2
Peak00008313	C1orf100	chr1	226035441	226036713	96.0819	-0.457977	0.11611	-3.94435	8.00181e-05	0.0237306	type2
Peak00008766	LINC00298,LINC00299	chr1	234679729	234680722	25.6837	0.675196	0.183816	3.67321	0.000239522	0.0377622	type2
Peak00008940	KCNF1	chr1	237877189	237877711	10.1805	1.04607	0.287675	3.63629	0.000276598	0.040208	type2
Peak00008995	AC096559.1	chr1	241015142	241015788	9.59702	1.23097	0.326786	3.7669	0.000165287	0.0317601	type2
Peak00009027	AC096559.1	chr1	242107640	242108531	41.8546	0.935774	0.242432	3.85994	0.000113417	0.0269562	type2
Peak00009454	TRIM54,UCN,MPV17	chr2	2617043	2617820	106.83	-1.36248	0.364433	-3.73862	0.000185032	0.0336061	type2
Peak00009524	Y_RNA,FAM179A	chr2	4720563	4721084	49.0212	0.86011	0.234186	3.67276	0.000239942	0.0377696	type2
Peak00009548	NA	chr2	5865922	5866668	15.6852	1.01611	0.215278	4.72	2.35848e-06	0.00323686	type2
Peak00009640	SPAST	chr2	8464315	8465128	70.6925	-0.655972	0.169886	-3.86125	0.000112808	0.0269562	type2
Peak00009938	AC083949.1	chr2	13105501	13106229	20.6694	0.978415	0.276354	3.54044	0.00039946	0.0486338	type2
Peak00009943	EML4,COX7A2L	chr2	13333967	13334488	29.925	0.695344	0.184248	3.77395	0.000160683	0.0316535	type2
Peak00009945	EML4,COX7A2L	chr2	13351957	13352883	39.8281	0.967283	0.228488	4.2334	2.30184e-05	0.0117253	type2
Peak00010457	VRK2	chr2	29032893	29034208	106.378	-0.690101	0.17057	-4.04584	5.21348e-05	0.0191587	type2
Peak00010489	RP11-444A22.1,AC007131.2	chr2	30144138	30144884	58.5873	-0.80903	0.197157	-4.10347	4.06991e-05	0.0167296	type2
Peak00010663	VPS54	chr2	36229995	36230644	22.9467	0.807373	0.214883	3.75728	0.000171771	0.032539	type2
Peak00010857	FBXO48,APLF	chr2	40164587	40166039	26.8172	0.714086	0.188108	3.79614	0.000146966	0.0306563	type2
Peak00010874	ARHGAP25	chr2	40585862	40586319	7.10813	1.35703	0.354063	3.83273	0.000126729	0.0285233	type2
Peak00010893	GKN1	chr2	41387170	41388118	30.257	1.00962	0.276854	3.64675	0.00026558	0.0394984	type2
Peak00011552	MRPS5	chr2	60200719	60201878	49.8468	0.510685	0.139805	3.65284	0.00025936	0.0391785	type2
Peak00011869	MAP4K4	chr2	66275907	66276607	10.5117	1.077	0.249217	4.32155	1.54934e-05	0.00948928	type2
Peak00011972	RP11-13J10.1	chr2	69123089	69123735	15.4423	0.891839	0.230545	3.8684	0.000109552	0.0268066	type2
Peak00012020	NA	chr2	70025611	70026765	27.4081	-0.767625	0.195453	-3.92741	8.58655e-05	0.0242413	type2
Peak00012110	AC019100.3	chr2	71503333	71504302	42.4932	-0.704234	0.178582	-3.94348	8.0309e-05	0.0237306	type2
Peak00012286	NT5DC4	chr2	75468240	75469295	37.1229	0.728516	0.17146	4.24891	2.14814e-05	0.0112503	type2
Peak00012332	RP11-395L14.4,RP11-395L14.5	chr2	77493087	77494099	23.5079	0.80323	0.218771	3.67156	0.000241072	0.0377739	type2
Peak00012389	AC009312.1	chr2	81493139	81493650	16.108	0.793632	0.210019	3.77885	0.000157553	0.0313553	type2
Peak00012901	MGAT5,MIR3679	chr2	99486127	99486878	25.8382	-0.903235	0.246113	-3.67	0.000242552	0.0377739	type2
Peak00013201	ORC4	chr2	105913525	105914532	47.6596	1.17955	0.329639	3.57832	0.000345811	0.0452681	type2
Peak00013379	NA	chr2	109810490	109811307	42.5864	-0.782623	0.208366	-3.756	0.000172651	0.0326126	type2
Peak00013574	NA	chr2	114413496	114414507	23.1519	1.62436	0.209132	7.76718	8.02533e-15	8.11023e-10	type2
Peak00013595	PSMD14	chr2	114970592	114971185	15.1306	0.842293	0.228958	3.67881	0.000234326	0.0373457	type2
Peak00013709	SCN3A,RN7SL455P	chr2	120764471	120765252	18.385	1.13789	0.236932	4.8026	1.56619e-06	0.00246188	type2
Peak00014152	PDE11A	chr2	132183911	132184759	51.4633	0.901804	0.185739	4.85521	1.20257e-06	0.00217016	type2
Peak00014269	AC104820.2,MIR4437	chr2	135927458	135928344	33.98	0.635362	0.153216	4.14685	3.37079e-05	0.01462	type2
Peak00014358	NUP35	chr2	138575931	138576910	32.422	0.830152	0.18896	4.39326	1.11662e-05	0.00849011	type2
Peak00014501	NA	chr2	146481186	146481927	26.3122	1.02924	0.196974	5.22527	1.73902e-07	0.000766234	type2
Peak00014568	NA	chr2	149813439	149813931	9.67789	1.23692	0.281727	4.39049	1.13097e-05	0.00849011	type2
Peak00014579	NA	chr2	150023159	150023397	6.32555	1.08091	0.292068	3.70087	0.000214862	0.0361892	type2
Peak00014581	AC098872.3	chr2	150078385	150078853	6.24342	1.09478	0.302566	3.61832	0.000296517	0.0419097	type2
Peak00014620	AC068135.1	chr2	151637592	151638229	20.605	0.983714	0.228549	4.30417	1.67611e-05	0.00978635	type2
Peak00014700	HECW2,AC020571.3	chr2	154465856	154466704	28.7252	0.749804	0.206135	3.63745	0.000275354	0.040208	type2
Peak00014790	PLCL1	chr2	157963384	157964927	85.5002	0.551919	0.15509	3.5587	0.0003727	0.0471908	type2
Peak00015135	CRYGEP	chr2	166296592	166297258	39.6363	0.838629	0.196802	4.26128	2.03258e-05	0.0109423	type2
Peak00015173	UNC80	chr2	167906211	167906772	8.01706	1.39295	0.348146	4.00104	6.3064e-05	0.0208272	type2
Peak00015521	RP11-33O4.1,NHEJ1,SLC23A3	chr2	176447526	176448075	17.901	0.989102	0.247388	3.99818	6.38303e-05	0.0209605	type2
Peak00015537	GLB1L,STK16,TUBA4A,TUBA4B	chr2	177039186	177040216	50.9869	0.506737	0.125682	4.03191	5.53255e-05	0.0196403	type2
Peak00015689	SERPINE2	chr2	180393192	180393804	14.6587	0.955481	0.259596	3.68064	0.000232646	0.0373457	type2
Peak00015838	TRIP12,FBXO36	chr2	184913796	184914322	11.0205	1.02838	0.288016	3.57058	0.000356197	0.0461494	type2
Peak00015922	AC017104.6,B3GNT7	chr2	189470255	189470930	29.941	1.0353	0.275971	3.7515	0.000175779	0.0328815	type2
Peak00015923	AC017104.6,B3GNT7	chr2	189532575	189533194	16.1866	1.0269	0.227338	4.51705	6.27058e-06	0.00612141	type2
Peak00015924	B3GNT7	chr2	189560592	189561455	23.0295	0.871627	0.209332	4.16385	3.12924e-05	0.0138699	type2
Peak00015933	LINC00471,NMUR1	chr2	189954790	189955408	17.4311	0.677404	0.18834	3.59671	0.000322273	0.0435707	type2
Peak00015956	MGC4771,PTMA	chr2	190391994	190392461	15.0246	1.18055	0.231085	5.10873	3.24327e-07	0.00105145	type2
Peak00016343	AC079612.2	chr2	199633843	199634564	17.3136	0.706351	0.191729	3.68412	0.000229493	0.0371669	type2
Peak00016375	AC124861.1	chr2	201040180	201040885	28.5704	0.801588	0.199928	4.00938	6.08776e-05	0.0207844	type2
Peak00016534	AC026188.1	chr2	204802579	204803151	24.7956	0.728232	0.201477	3.61448	0.000300955	0.0422416	type2
Peak00017112	LINC00690	chr2	219744619	219745540	85.2756	-0.50411	0.113431	-4.44419	8.82234e-06	0.00742973	type2
Peak00017262	KAT2B	chr2	223917610	223918585	39.984	1.07605	0.243922	4.41143	1.0269e-05	0.00836906	type2
Peak00017535	GADL1	chr2	231808068	231808780	21.8873	-0.715704	0.187563	-3.81581	0.000135735	0.0298199	type2
Peak00017715	CLASP2,AC112220.2	chr2	234358959	234359798	36.4037	-0.95773	0.175405	-5.46012	4.75806e-08	0.000318776	type2
Peak00017810	C3orf35	chr2	236618862	236619683	15.131	1.16078	0.263917	4.39827	1.09116e-05	0.00849011	type2
Peak00017931	NA	chr2	239139529	239140527	38.2162	-0.566482	0.154842	-3.65845	0.000253749	0.0388247	type2
Peak00018109	ZKSCAN7,RP11-944L7.4,RP11-944L7.5,ZNF660,MPRIPP1,ZNF197	chr2	241974594	241976741	124.163	-0.666301	0.138316	-4.81724	1.45554e-06	0.00238906	type2
Peak00018164	LIMD1,LIMD1-AS1,SACM1L	chr2	242829947	242830580	20.4561	-0.784767	0.203642	-3.85365	0.000116369	0.0271589	type2
Peak00018165	LIMD1,LIMD1-AS1,SACM1L	chr2	242830824	242831188	12.1659	-0.856125	0.236149	-3.62536	0.000288564	0.0411888	type2
Peak00018381	RNF123	chr3	6778557	6779807	49.3658	0.759271	0.184511	4.11505	3.87102e-05	0.0162323	type2
Peak00018476	DOCK3	chr3	9894977	9895520	10.0651	1.22028	0.269105	4.53458	5.77175e-06	0.00594723	type2
Peak00018512	POC1A	chr3	10411977	10412645	38.6574	-0.820951	0.162238	-5.06015	4.18917e-07	0.0010673	type2
Peak00018530	DNAH1	chr3	10636516	10637085	41.0498	-0.651346	0.156947	-4.15012	3.32305e-05	0.0145377	type2
Peak00018569	SFMBT1	chr3	11643069	11643885	18.0001	-0.822002	0.229948	-3.57473	0.000350592	0.0457163	type2
Peak00018619	CACNA1D,RP11-884K10.6	chr3	12851275	12852320	191.235	-0.985403	0.27494	-3.58407	0.000338283	0.0447313	type2
Peak00018684	ARHGEF3	chr3	13373570	13374438	24.9607	-0.820629	0.22846	-3.592	0.000328152	0.0441031	type2
Peak00019086	FOXP1	chr3	21525556	21526404	35.8785	0.677126	0.162371	4.17023	3.04298e-05	0.013814	type2
Peak00019088	FOXP1	chr3	21654444	21655012	17.0052	1.12829	0.305264	3.69611	0.000218924	0.0364481	type2
Peak00019196	SHQ1	chr3	25248191	25248624	7.98108	1.23649	0.29668	4.16775	3.07621e-05	0.013814	type2
Peak00019197	SHQ1	chr3	25255485	25255981	14.0824	1.05454	0.276895	3.80847	0.000139832	0.0300024	type2
Peak00019198	SHQ1	chr3	25276520	25277415	32.3647	0.814902	0.224087	3.63654	0.000276326	0.040208	type2
Peak00019200	PSMD12P,RP11-728B21.3	chr3	25332767	25333347	21.7725	0.927391	0.257082	3.60738	0.000309304	0.0427017	type2
Peak00019485	GABRR3	chr3	32408373	32409584	40.2738	-0.639092	0.175901	-3.63326	0.000279868	0.0404041	type2
Peak00019965	RP11-572M11.4	chr3	44036210	44037491	50.3727	-0.672359	0.154062	-4.3642	1.27587e-05	0.00888273	type2
Peak00020236	PARP15	chr3	48701215	48701876	41.6134	-0.871807	0.210973	-4.13231	3.59131e-05	0.0152492	type2
Peak00020334	SLC12A8,MIR5092	chr3	50313466	50314023	35.4971	-0.710909	0.186941	-3.80285	0.000143039	0.0302411	type2
Peak00020405	NA	chr3	51740582	51741416	63.278	-0.860499	0.242323	-3.55104	0.000383713	0.0476267	type2
Peak00020760	U8	chr3	60032675	60034827	68.5842	0.578518	0.156399	3.69899	0.000216457	0.0362207	type2
Peak00020790	SLC35G2,RP11-731C17.2,RP11-85F14.5	chr3	61400729	61401444	28.1344	0.876844	0.247598	3.5414	0.000398004	0.0486338	type2
Peak00020797	NCK1	chr3	61623015	61623659	18.4794	1.08394	0.287888	3.76515	0.000166449	0.0317601	type2
Peak00020820	DZIP1L,A4GNT	chr3	62341286	62342148	13.7057	1.13088	0.26222	4.3127	1.61272e-05	0.00957599	type2
Peak00020874	NMNAT3,RN7SL724P	chr3	65369491	65370117	18.1657	0.887593	0.237498	3.73726	0.000186034	0.0336061	type2
Peak00021184	TM4SF4,WWTR1	chr3	73170764	73171466	18.76	0.726874	0.200181	3.63108	0.000282239	0.0406303	type2
Peak00021239	MED12L	chr3	77228831	77229515	12.8535	1.05739	0.264482	3.99799	6.38825e-05	0.0209605	type2
Peak00021264	MED12L,P2RY12	chr3	79432564	79433164	10.3977	1.18356	0.310565	3.81098	0.000138416	0.029889	type2
Peak00021278	RP11-454C18.2,AADAC	chr3	80834601	80835223	10.6031	1.07133	0.276873	3.86941	0.000109101	0.0268066	type2
Peak00021312	MBNL1	chr3	82129336	82130036	30.017	0.887529	0.224689	3.95004	7.81383e-05	0.0233763	type2
Peak00021317	MBNL1,RP11-362A9.3	chr3	82510229	82510850	10.7364	1.08995	0.283944	3.83862	0.000123726	0.0282885	type2
Peak00021318	MBNL1,RP11-362A9.3	chr3	82511981	82512626	18.6004	0.934946	0.224212	4.16992	3.04709e-05	0.013814	type2
Peak00021330	NA	chr3	83052127	83052544	12.5805	1.0587	0.27657	3.82798	0.000129199	0.0289503	type2
Peak00021332	NA	chr3	83370605	83371686	63.081	0.875052	0.242016	3.61569	0.000299554	0.04213	type2
Peak00021364	ARHGEF26-AS1	chr3	86952336	86953049	28.8734	0.721213	0.182623	3.94919	7.84159e-05	0.0233763	type2
Peak00021469	TIPARP	chr3	96727903	96728724	27.5752	0.929472	0.18762	4.95403	7.26935e-07	0.00155161	type2
Peak00021691	NA	chr3	104010251	104011492	66.1608	0.744379	0.208636	3.56783	0.000359946	0.0462771	type2
Peak00021739	RP11-298O21.5	chr3	106057162	106057807	17.1714	0.795152	0.215258	3.69395	0.000220798	0.0365794	type2
Peak00022081	KCNMB3,LRRFIP1P1	chr3	114217409	114218175	43.8734	1.06787	0.229809	4.64678	3.37149e-06	0.0040134	type2
Peak00022126	PEX5L	chr3	115644931	115645493	15.1861	0.830096	0.209834	3.95597	7.6226e-05	0.0231329	type2
Peak00022133	RP11-420J11.2	chr3	116193460	116194105	11.9522	0.764698	0.21599	3.54043	0.000399469	0.0486338	type2
Peak00022274	EIF2B5,CLCN2,POLR2H,THPO	chr3	121074774	121075536	14.2235	1.00081	0.248238	4.03164	5.53888e-05	0.0196403	type2
Peak00022514	LPP	chr3	126810032	126810645	13.8016	-0.924881	0.216904	-4.26402	2.00783e-05	0.010909	type2
Peak00022579	IL1RAP	chr3	127794196	127795319	63.2119	-0.6527	0.172378	-3.78646	0.000152812	0.0309322	type2
Peak00022681	NA	chr3	129147026	129148046	89.3437	-1.27873	0.333181	-3.83796	0.000124062	0.0282987	type2
Peak00023260	RP11-539L10.2,AC093323.1,S100P	chr3	145354071	145354378	11.2311	0.955769	0.266306	3.58898	0.000331968	0.0442971	type2
Peak00023295	NA	chr3	146872652	146873351	21.7726	0.842875	0.22665	3.71883	0.000200145	0.0350497	type2
Peak00023377	NA	chr3	149297867	149298489	19.3495	0.919591	0.214571	4.28572	1.82151e-05	0.0101142	type2
Peak00023584	RP11-442P12.1	chr3	153905936	153907116	43.6696	0.63507	0.174059	3.64859	0.000263685	0.0394778	type2
Peak00023766	SEL1L3,SMIM20,RP13-494C23.1	chr3	158800268	158800909	9.04446	0.950895	0.25244	3.76682	0.000165343	0.0317601	type2
Peak00023771	NA	chr3	158875871	158876951	24.9216	1.69063	0.255419	6.61904	3.61547e-11	9.22411e-07	type2
Peak00023772	NA	chr3	158883718	158884240	10.9866	1.2133	0.302919	4.00536	6.19235e-05	0.0207902	type2
Peak00023773	NA	chr3	158887563	158888035	9.64493	1.23294	0.257858	4.78147	1.74016e-06	0.00254865	type2
Peak00023776	NA	chr3	158926884	158927860	29.4162	1.00577	0.215974	4.65692	3.20976e-06	0.00395576	type2
Peak00023853	PCDH7	chr3	160822392	160823436	77.0696	-0.86965	0.174751	-4.97652	6.4738e-07	0.00142224	type2
Peak00023938	RP11-103J17.1	chr3	163850661	163851107	7.51246	1.02578	0.288509	3.55546	0.000377319	0.0474111	type2
Peak00024129	APBB2	chr3	171698157	171699085	24.7504	0.736312	0.202843	3.62996	0.000283465	0.0406333	type2
Peak00024185	KCTD8,AC131951.1	chr3	173071865	173072494	19.3008	0.831799	0.23104	3.60024	0.000317923	0.0432418	type2
Peak00025025	RASGEF1B,RP11-689K5.3	chr3	194088950	194089647	19.0797	-0.812313	0.220856	-3.67802	0.000235055	0.0373493	type2
Peak00025221	C4orf36,AFF1	chr3	196722250	196723292	58.8758	-0.800167	0.194971	-4.10403	4.0601e-05	0.0167296	type2
Peak00025238	AFF1	chr3	197184961	197185779	72.1372	-0.779144	0.185273	-4.20538	2.60639e-05	0.0125022	type2
Peak00025356	CCSER1	chr4	1581889	1582553	64.8791	-0.55786	0.148965	-3.74491	0.000180457	0.0333359	type2
Peak00025934	NA	chr4	14533804	14534483	22.8736	0.884544	0.22625	3.90959	9.2454e-05	0.0247358	type2
Peak00026032	TRAM1L1	chr4	17011976	17012744	21.4799	1.03269	0.292415	3.5316	0.000413061	0.0495174	type2
Peak00026059	NDST3	chr4	17787663	17788624	41.9812	0.62377	0.155681	4.00671	6.15717e-05	0.0207902	type2
Peak00026113	RP11-679C8.2	chr4	22202624	22203238	18.7531	1.30514	0.257635	5.06583	4.06628e-07	0.0010673	type2
Peak00026283	NA	chr4	29972223	29972784	15.8588	0.754549	0.198808	3.79536	0.00014743	0.0306563	type2
Peak00026300	INTU	chr4	32299755	32300541	15.7326	0.826569	0.220423	3.74993	0.000176885	0.0329786	type2
Peak00026309	C4orf29	chr4	33091408	33091928	13.1565	0.848889	0.237806	3.56968	0.000357424	0.0462491	type2
Peak00026310	LARP1B,RP11-214O14.1	chr4	33105609	33106598	32.4813	0.796565	0.214977	3.70535	0.000211099	0.0360047	type2
Peak00026317	PGRMC2,RP11-420A23.1	chr4	33717504	33718135	23.7128	0.905077	0.255675	3.53995	0.000400203	0.0486338	type2
Peak00026329	NA	chr4	34954899	34955388	19.2266	0.861345	0.193408	4.45352	8.44735e-06	0.00737702	type2
Peak00026385	RP11-314N14.1	chr4	36575740	36576893	47.6001	0.696119	0.164873	4.22216	2.4197e-05	0.0119104	type2
Peak00026459	RP11-138I17.1	chr4	38491577	38492233	17.732	0.722498	0.188999	3.82277	0.000131962	0.0293094	type2
Peak00026678	SMARCA5,SMARCA5-AS1	chr4	44839883	44840650	12.9109	1.01389	0.267794	3.78608	0.000153042	0.0309322	type2
Peak00026730	ANAPC10,ABCE1	chr4	47799968	47800505	8.66268	1.18131	0.31586	3.73997	0.000184042	0.0336061	type2
Peak00026859	DCLK2	chr4	54554175	54554872	21.8322	0.916385	0.240378	3.81227	0.000137698	0.029889	type2
Peak00026932	RP11-18H21.2	chr4	56419473	56420151	27.4005	1.01905	0.221406	4.60265	4.1715e-06	0.00463256	type2
Peak00026961	TIGD4,ARFIP1	chr4	57371259	57372720	80.7602	-0.574282	0.143475	-4.00267	6.2631e-05	0.0208203	type2
Peak00027039	NA	chr4	63480099	63480896	18.0589	0.830667	0.21562	3.85246	0.000116936	0.0271589	type2
Peak00027055	DCHS2	chr4	64358161	64358599	14.5098	1.19266	0.275677	4.32628	1.5165e-05	0.00942543	type2
Peak00027058	DCHS2	chr4	64429101	64429889	24.4465	0.695502	0.187896	3.70152	0.000214311	0.0361567	type2
Peak00027059	DCHS2,RP11-290O12.1	chr4	64529528	64530291	32.7229	1.29085	0.364665	3.53982	0.000400397	0.0486338	type2
Peak00027064	PLRG1,RNU6-1285P,RP11-158C21.3	chr4	64812948	64813915	28.425	0.984538	0.244093	4.03346	5.49611e-05	0.0196403	type2
Peak00027068	FGG,LRAT	chr4	65070706	65071502	24.081	0.824658	0.206444	3.99459	6.48051e-05	0.0210581	type2
Peak00027212	NA	chr4	71593637	71594257	26.8827	0.892348	0.252753	3.53052	0.000414747	0.0495832	type2
Peak00027332	DDX60L,PALLD	chr4	74809714	74810501	25.2241	-0.853236	0.178607	-4.77716	1.77789e-06	0.00256672	type2
Peak00027373	NA	chr4	75857898	75858940	76.8379	-0.924542	0.192894	-4.793	1.64302e-06	0.00246188	type2
Peak00027531	RP11-313E19.1	chr4	80449277	80450028	31.4796	0.731909	0.200583	3.64891	0.000263352	0.0394778	type2
Peak00027742	IRF2	chr4	85647873	85649060	38.1653	0.846982	0.167346	5.06128	4.16458e-07	0.0010673	type2
Peak00027849	FAT1	chr4	88130558	88131355	21.415	-1.10393	0.235985	-4.67798	2.89721e-06	0.00375367	type2
Peak00027921	MLLT10P2,AF146191.8,TUBB7P	chr4	89861645	89862049	9.37847	0.967421	0.269596	3.58841	0.000332695	0.0442971	type2
Peak00028574	NA	chr4	111448196	111448810	18.8731	1.03713	0.246702	4.20397	2.62272e-05	0.0125022	type2
Peak00028855	SLC1A3	chr4	122518485	122519029	17.2591	0.774128	0.209837	3.68919	0.000224972	0.0368671	type2
Peak00028890	WDR70	chr4	123461161	123461645	16.0643	0.83801	0.235681	3.55569	0.000376983	0.0474111	type2
Peak00028892	WDR70	chr4	123505568	123506121	18.3923	0.974	0.24003	4.05782	4.95319e-05	0.0186776	type2
Peak00029003	NA	chr4	128553593	128554687	46.265	-0.966414	0.250595	-3.85648	0.000115033	0.0270348	type2
Peak00029090	NA	chr4	132371675	132372471	13.6731	0.908224	0.255702	3.55189	0.000382472	0.0476008	type2
Peak00029137	CTD-2314G24.2,ISL1	chr4	134890247	134891116	32.2997	0.902499	0.220205	4.09844	4.15943e-05	0.0169334	type2
Peak00029158	CTD-2288O8.1	chr4	136459172	136460379	38.7306	0.759409	0.170539	4.453	8.46775e-06	0.00737702	type2
Peak00029167	CTD-2288O8.1	chr4	137571700	137573055	46.3232	0.755932	0.198353	3.81105	0.000138376	0.029889	type2
Peak00029219	ARL15	chr4	139786052	139787342	68.7133	0.772103	0.150776	5.12087	3.04132e-07	0.00105145	type2
Peak00029906	SNORA18,DMGDH,AC016559.1,CTC-422A18.2,JMY	chr4	158141280	158142062	64.7041	-0.922547	0.234703	-3.93071	8.46963e-05	0.0241105	type2
Peak00030411	LNPEP	chr4	180293423	180294439	24.1707	0.788987	0.218567	3.60982	0.000306413	0.0425309	type2
Peak00030928	NA	chr5	2776399	2777265	17.2619	0.967769	0.269084	3.59653	0.000322497	0.0435707	type2
Peak00031239	RAPGEF6,CTC-432M15.3	chr5	12615191	12616767	38.0207	0.825355	0.230144	3.58626	0.000335459	0.0445615	type2
Peak00031253	ACSL6,AC034228.7	chr5	14011153	14012220	62.8056	-1.10722	0.207703	-5.33077	9.77969e-08	0.000520166	type2
Peak00031450	PCBD2,CATSPER3	chr5	22852902	22853841	26.6512	0.680942	0.191928	3.54791	0.000388307	0.0478586	type2
Peak00031470	H2AFY	chr5	24272797	24273285	13.9519	1.21564	0.257606	4.71899	2.3702e-06	0.00323686	type2
Peak00031516	SPOCK1	chr5	28543078	28543594	15.5551	0.883139	0.239421	3.68864	0.000225453	0.0368671	type2
Peak00031523	SPOCK1	chr5	29204826	29205462	18.2331	0.981093	0.220715	4.44507	8.78646e-06	0.00742973	type2
Peak00031526	KLHL3	chr5	29697435	29698386	31.7629	0.741694	0.146867	5.0501	4.41577e-07	0.0010673	type2
Peak00031834	ARHGAP26	chr5	38404253	38405179	27.7974	0.625129	0.159654	3.91553	9.02064e-05	0.0246525	type2
Peak00032030	SLC26A2	chr5	44515571	44516165	10.2441	1.02735	0.251175	4.09017	4.31065e-05	0.0171108	type2
Peak00032094	ANXA6	chr5	51565245	51566088	31.638	0.669712	0.171176	3.91241	9.13806e-05	0.0247358	type2
Peak00033133	EXOC2	chr5	82958338	82959019	19.2447	0.885963	0.224954	3.93841	8.20225e-05	0.0237508	type2
Peak00033215	MYLK4	chr5	87692847	87694352	34.9893	0.646933	0.178928	3.61561	0.000299637	0.04213	type2
Peak00033308	RP11-420L9.4,FAM50B	chr5	91321029	91321725	15.3322	0.794694	0.204551	3.88508	0.000102298	0.0259354	type2
Peak00033651	HIVEP1	chr5	102523990	102524989	20.0981	0.960487	0.247302	3.88386	0.000102812	0.0259749	type2
Peak00033694	GFOD1	chr5	105238674	105239245	11.4469	1.14274	0.286566	3.98769	6.67202e-05	0.0213374	type2
Peak00033699	GFOD1	chr5	105758517	105759702	38.8274	0.611047	0.172032	3.55194	0.000382397	0.0476008	type2
Peak00033744	NA	chr5	107284587	107285082	8.43342	1.09672	0.28005	3.91618	8.99648e-05	0.0246525	type2
Peak00033753	LINC01108	chr5	107351526	107352761	22.734	0.661731	0.173498	3.81406	0.000136701	0.029889	type2
Peak00033909	NA	chr5	111665100	111666031	47.762	0.730539	0.186293	3.92146	8.80144e-05	0.0243168	type2
Peak00033912	CAP2	chr5	111753539	111756435	191.422	0.612772	0.168545	3.63566	0.000277266	0.040208	type2
Peak00033913	CAP2	chr5	111767395	111767692	8.42942	1.00972	0.26506	3.80939	0.000139308	0.0299536	type2
Peak00034029	RP3-322L4.2	chr5	115312492	115313483	34.1061	0.750451	0.206375	3.63636	0.000276522	0.040208	type2
Peak00034050	CASC15	chr5	115827515	115828969	57.1176	0.661967	0.152173	4.35008	1.36086e-05	0.00921321	type2
Peak00034140	C6orf62	chr5	120221849	120223037	64.4706	0.614765	0.160639	3.827	0.000129717	0.0289675	type2
Peak00034328	HIST1H4PS1,HIST1H2BL,HIST1H2AI,HIST1H3H,HIST1H2AJ,HIST1H2BM,HIST1H4J	chr5	127607522	127608199	28.8506	1.03333	0.262591	3.93513	8.31517e-05	0.0239406	type2
Peak00034331	HIST1H2AJ,HIST1H2BM,HIST1H4J,HIST1H4K	chr5	127733489	127733981	19.3241	0.79789	0.197982	4.03012	5.57494e-05	0.019699	type2
Peak00034889	PPIL1	chr5	140473888	140474663	21.0598	-0.942208	0.256029	-3.68008	0.000233159	0.0373457	type2
Peak00035307	TMEM151B,RP11-444E17.6,TCTE1,AARS2	chr5	150503320	150504296	38.5642	-0.774937	0.198775	-3.89856	9.67676e-05	0.0251392	type2
Peak00035586	GCLC,RP1-27K12.4	chr5	158498456	158498850	7.39915	1.04303	0.282654	3.69012	0.000224147	0.0368458	type2
Peak00035752	NA	chr5	164456344	164457036	51.23	-0.920135	0.238902	-3.85151	0.000117391	0.0271589	type2
Peak00035779	BAI3	chr5	165797744	165798744	41.885	0.96415	0.231445	4.16578	3.10294e-05	0.013814	type2
Peak00036145	RNGTT,AL079342.1	chr5	176045971	176046686	47.5992	-0.838055	0.227567	-3.68267	0.000230801	0.0372592	type2
Peak00036146	NA	chr5	176056938	176057834	53.0615	-0.582465	0.137522	-4.23542	2.28126e-05	0.0117025	type2
Peak00036299	GPR63	chr5	178581759	178582542	27.9445	-0.677437	0.167375	-4.04742	5.17864e-05	0.0191001	type2
Peak00036433	NA	chr6	215561	216080	10.6621	-0.943067	0.264963	-3.55924	0.000371935	0.0471606	type2
Peak00036613	PPIL6,AL109947.1,SMPD2,MICAL1	chr6	3227014	3227705	27.9979	-0.600424	0.164532	-3.64929	0.000262965	0.0394778	type2
Peak00036915	NA	chr6	9085260	9085971	17.18	0.862214	0.227797	3.78502	0.000153699	0.0309511	type2
Peak00037356	MYB,MYB-AS1	chr6	18122379	18123445	61.5424	-1.07957	0.1981	-5.44965	5.04701e-08	0.000318776	type2
Peak00037362	MYB	chr6	18241619	18242100	15.0164	0.795792	0.219855	3.61963	0.00029503	0.0417579	type2
Peak00037484	RP11-95M15.2	chr6	21914203	21914735	19.5714	0.94771	0.242037	3.91556	9.01953e-05	0.0246525	type2
Peak00037493	RP11-356I2.1	chr6	21966186	21966674	22.9651	0.701524	0.171449	4.09174	4.28149e-05	0.0171108	type2
Peak00037511	TNFAIP3	chr6	22088302	22089194	47.1639	0.504945	0.138495	3.64593	0.000266422	0.039536	type2
Peak00037512	TNFAIP3	chr6	22091498	22092208	29.5215	0.809653	0.189284	4.27746	1.89041e-05	0.0103827	type2
Peak00037514	NA	chr6	22108403	22108937	17.6111	0.680965	0.188345	3.61552	0.000299744	0.04213	type2
Peak00038371	NA	chr6	36702745	36703230	12.3403	-0.889552	0.236084	-3.76794	0.000164599	0.0317601	type2
Peak00038545	SFT2D1,HNRNPA1P49	chr6	39835370	39835798	14.1097	-0.910105	0.248984	-3.65528	0.000256898	0.03904	type2
Peak00038579	RPS6KA2	chr6	40567289	40567848	10.5047	-1.29392	0.328366	-3.94047	8.13226e-05	0.0237508	type2
Peak00039310	NA	chr6	63226300	63226706	9.73129	1.05565	0.279768	3.7733	0.000161102	0.0316745	type2
Peak00039358	SNX13	chr6	67206459	67206955	14.1826	0.845483	0.228236	3.70442	0.000211878	0.0360047	type2
Peak00039453	DNAH11	chr6	72595853	72597359	81.2732	-0.61632	0.153192	-4.02317	5.74193e-05	0.0201482	type2
Peak00039591	OSBPL3	chr6	80246527	80247611	133.611	-1.30209	0.312494	-4.16676	3.08957e-05	0.013814	type2
Peak00039667	SKAP2	chr6	83221269	83221642	11.2478	1.21372	0.329937	3.67863	0.000234488	0.0373457	type2
Peak00039998	NA	chr6	97447609	97448303	14.878	1.09465	0.253881	4.31166	1.62035e-05	0.00957599	type2
Peak00040217	GLI3	chr6	106808115	106809386	64.9631	-0.850092	0.186988	-4.54624	5.46136e-06	0.00568984	type2
Peak00040481	NA	chr6	112465699	112465986	7.39434	1.03233	0.285941	3.61029	0.000305851	0.0425309	type2
Peak00040696	GBAS,PSPH	chr6	120752894	120753581	24.3269	0.816731	0.216976	3.76416	0.000167111	0.0317601	type2
Peak00040718	ZNF680	chr6	122159727	122160491	22.5399	0.991532	0.248083	3.99677	6.42126e-05	0.0209823	type2
Peak00040774	TPST1	chr6	124365589	124365886	7.95428	1.22031	0.326565	3.73681	0.000186373	0.0336061	type2
Peak00040775	TPST1	chr6	124375096	124375656	17.7799	0.771818	0.210769	3.66192	0.000250333	0.038447	type2
Peak00040912	POM121,RP11-313P13.5	chr6	128830882	128831431	12.9186	0.863426	0.233032	3.70518	0.00021124	0.0360047	type2
Peak00041053	AC005077.5	chr6	133089010	133089798	64.7449	-0.579148	0.158084	-3.66356	0.000248737	0.0383769	type2
Peak00041068	YWHAG	chr6	133733637	133734139	15.8257	0.768275	0.216138	3.55456	0.000378613	0.0474125	type2
Peak00041072	SRCRB4D,ZP3	chr6	134022551	134023079	12.9453	0.896919	0.245539	3.65285	0.000259341	0.0391785	type2
Peak00041187	NA	chr6	135607827	135608759	16.8399	1.29016	0.277642	4.64686	3.3703e-06	0.0040134	type2
Peak00041191	NA	chr6	135661094	135661680	12.0616	1.38624	0.322951	4.29242	1.7674e-05	0.00987968	type2
Peak00041226	SEMA3A	chr6	136494635	136495354	31.8775	0.760229	0.194612	3.90637	9.36916e-05	0.0247358	type2
Peak00041430	CDK6,AC002454.1	chr6	140018061	140018761	14.1835	0.86897	0.246189	3.52968	0.000416063	0.0495832	type2
Peak00041439	AC002454.1	chr6	140641351	140641912	9.39373	1.06011	0.256404	4.13452	3.55694e-05	0.0152313	type2
Peak00041488	SGCE,PEG10	chr6	142737201	142737778	21.1119	0.783717	0.205555	3.81269	0.000137463	0.029889	type2
Peak00041501	PON2,GS1-293C5.1	chr6	143001392	143001968	13.6818	0.990724	0.230822	4.29215	1.7695e-05	0.00987968	type2
Peak00041609	TRRAP,AC004893.10	chr6	144923677	144924365	21.1986	0.710517	0.193007	3.68131	0.000232043	0.0373457	type2
Peak00041623	ARPC1A,ARPC1B	chr6	145397249	145397554	8.89181	0.937852	0.249946	3.75221	0.000175279	0.0328678	type2
Peak00041633	PTCD1,ATP5J2-PTCD1,CPSF4,ATP5J2,ZNF789	chr6	145883828	145884332	11.0055	0.8919	0.249704	3.57183	0.0003545	0.0460476	type2
Peak00041654	AZGP1P1,RP4-604G5.3	chr6	146532754	146533345	24.6406	0.782276	0.207384	3.77211	0.000161875	0.0317031	type2
Peak00041803	CUX1,CTA-339C12.1	chr6	150310495	150311643	75.4832	-0.625434	0.144951	-4.31479	1.59756e-05	0.00957599	type2
Peak00042247	Y_RNA,AC068610.5	chr6	159589886	159591391	67.9882	-0.610515	0.158705	-3.84686	0.000119643	0.0276048	type2
Peak00042445	HYAL4	chr6	166532333	166532844	8.1839	1.05494	0.273538	3.85667	0.000114943	0.0270348	type2
Peak00042628	Y_RNA,UBE2H,RP11-306G20.1	chr6	170687388	170688258	33.4915	0.642621	0.148558	4.32573	1.52026e-05	0.00942543	type2
Peak00042670	AC016831.7,MIR29A	chr7	649715	650217	21.7816	-0.694947	0.19395	-3.58313	0.000339497	0.0447313	type2
Peak00042789	EXOC4	chr7	2197264	2198060	22.3479	-0.932802	0.220735	-4.22589	2.37994e-05	0.0117898	type2
Peak00042835	AGBL3,C7orf49,AC083862.1,TMEM140	chr7	2648441	2649050	22.3747	-0.751733	0.201097	-3.73815	0.000185377	0.0336061	type2
Peak00042928	ATP6V0A4	chr7	4764173	4765438	45.9219	-0.860741	0.198304	-4.34052	1.42144e-05	0.00921321	type2
Peak00042934	TMEM213,KIAA1549	chr7	4831578	4832642	69.3323	-0.775098	0.196096	-3.95264	7.72948e-05	0.0233172	type2
Peak00042939	KIAA1549	chr7	4922592	4923794	77.4529	-1.0962	0.225221	-4.86721	1.13182e-06	0.00207963	type2
Peak00043147	TRBV11-1,TRBV10-1,TRBV9	chr7	9232568	9233033	16.6686	0.865745	0.222409	3.89258	9.91835e-05	0.0255045	type2
Peak00043214	CLCN1,FAM131B,RP11-563K23.1	chr7	12442991	12444222	97.8907	-0.701934	0.179306	-3.91474	9.05034e-05	0.0246525	type2
Peak00043250	TPK1,EEF1A1P10	chr7	13914221	13914954	14.3263	1.39022	0.285335	4.87224	1.10341e-06	0.00207963	type2
Peak00043251	TPK1	chr7	13948199	13948878	19.6136	1.00701	0.269367	3.73844	0.000185166	0.0336061	type2
Peak00043252	TPK1	chr7	13950180	13951116	26.09	1.10974	0.256158	4.33224	1.47599e-05	0.00942543	type2
Peak00043254	TPK1	chr7	14052712	14053334	18.5483	1.16887	0.302511	3.8639	0.000111592	0.0268842	type2
Peak00043285	CNTNAP2	chr7	16358527	16359098	20.934	1.11585	0.276271	4.03896	5.36885e-05	0.0194621	type2
Peak00043610	BLACE	chr7	24114043	24115168	44.7542	0.627423	0.167261	3.75115	0.000176027	0.0328815	type2
Peak00043733	PTPRN2	chr7	27134990	27136676	68.5711	-0.613077	0.170041	-3.60546	0.000311604	0.0428422	type2
Peak00044188	MSRA,RP11-212F11.1	chr7	38284242	38284581	10.5672	1.46815	0.375689	3.90788	9.31083e-05	0.0247358	type2
Peak00044415	RP11-156K13.1,FGL1	chr7	44184999	44186300	91.3744	-0.879998	0.225271	-3.9064	9.36814e-05	0.0247358	type2
Peak00044428	NA	chr7	44364825	44365838	24.9478	-0.861011	0.215776	-3.99031	6.59869e-05	0.0211699	type2
Peak00044544	GFRA2	chr7	47708963	47709489	10.3038	-0.997978	0.249251	-4.00391	6.2304e-05	0.0208203	type2
Peak00044584	PHYHIP,MIR320A,POLR3D	chr7	48649753	48650430	17.5959	0.798023	0.21024	3.79577	0.000147187	0.0306563	type2
Peak00044691	NA	chr7	50784770	50785373	26.903	-0.92017	0.226386	-4.06461	4.81123e-05	0.0185578	type2
Peak00044754	DOCK5	chr7	52350682	52351893	60.77	0.942298	0.204669	4.60401	4.14426e-06	0.00463256	type2
Peak00044755	KCTD9,CDCA2	chr7	52369471	52370617	63.8189	1.0579	0.286692	3.69003	0.000224229	0.0368458	type2
Peak00044758	NA	chr7	52566061	52566537	16.1855	1.20313	0.326622	3.68354	0.00023002	0.0371925	type2
Peak00044870	ZNF395,FBXO16	chr7	64342669	64343359	13.44	0.954942	0.242449	3.93874	8.1911e-05	0.0237508	type2
Peak00044995	PPP2CB	chr7	69448272	69448713	6.73681	1.12388	0.317919	3.53513	0.000407573	0.0491855	type2
Peak00045005	PURG,WRN	chr7	69781635	69782138	9.34593	1.47807	0.401144	3.68465	0.000229018	0.0371494	type2
Peak00045199	PLEKHA2	chr7	75549738	75550204	14.0462	1.38595	0.294966	4.69867	2.61864e-06	0.00348203	type2
Peak00045311	SLC20A2,RP11-503E24.2,SMIM19,RP11-503E24.3	chr7	79505953	79506698	16.7111	1.04631	0.201292	5.19796	2.01483e-07	0.000848394	type2
Peak00045333	CHRNA6	chr7	79913412	79913804	9.19497	1.05394	0.278678	3.78194	0.000155611	0.0311924	type2
Peak00045334	THAP1,RNF170	chr7	79918018	79918481	15.1281	0.83079	0.20874	3.98002	6.8908e-05	0.0216665	type2
Peak00045408	RP11-567J20.3	chr7	83720758	83722151	59.6786	0.665828	0.176264	3.77745	0.00015844	0.0313954	type2
Peak00045412	RP11-770E5.1,RP11-567J20.2	chr7	83823764	83824775	52.0002	0.67934	0.192652	3.52625	0.000421485	0.0499934	type2
Peak00045416	RP11-770E5.1,RP11-770E5.2	chr7	84181678	84182541	28.895	0.908685	0.217989	4.16849	3.06618e-05	0.013814	type2
Peak00045526	ST18	chr7	88670559	88671011	14.7455	0.920885	0.244543	3.76574	0.000166054	0.0317601	type2
Peak00045574	NA	chr7	90917472	90918113	21.5393	0.59998	0.169485	3.54001	0.000400111	0.0486338	type2
Peak00045625	RP1	chr7	92314393	92314945	45.4278	0.607107	0.151547	4.00607	6.17367e-05	0.0207902	type2
Peak00045744	TOX	chr7	95265460	95265841	11.5912	0.998547	0.248788	4.01366	5.97856e-05	0.0206912	type2
Peak00045745	TOX	chr7	95313435	95314247	22.2185	0.719609	0.178185	4.03856	5.37814e-05	0.0194621	type2
Peak00045806	RP11-163N6.2,PDCL3P1	chr7	97795092	97795873	35.7119	0.457025	0.126554	3.61131	0.000304651	0.042524	type2
Peak00046209	STAU2,RP11-463D19.1,RP11-463D19.2	chr7	105530720	105531445	20.0381	0.815971	0.219939	3.70999	0.000207264	0.0356219	type2
Peak00046307	RP11-594N15.2,PKIA	chr7	107690348	107691054	34.5113	0.869734	0.222133	3.91537	9.02641e-05	0.0246525	type2
Peak00046348	MRPS28,TPD52,RP11-92K15.3	chr7	108830123	108830661	14.7492	0.915343	0.252119	3.63059	0.000282771	0.0406333	type2
Peak00046353	TPD52	chr7	109116358	109116969	19.1541	0.897514	0.209075	4.29278	1.76449e-05	0.00987968	type2
Peak00046354	TPD52	chr7	109119475	109119828	13.7603	0.898786	0.224331	4.00652	6.16194e-05	0.0207902	type2
Peak00046356	TPD52	chr7	109385807	109386517	19.1949	1.2683	0.217423	5.83334	5.43301e-09	5.49049e-05	type2
Peak00046357	TPD52	chr7	109391172	109392037	36.3323	1.24365	0.255331	4.87075	1.11177e-06	0.00207963	type2
Peak00046358	TPD52	chr7	109392134	109392564	12.5806	1.3528	0.255501	5.29471	1.19202e-07	0.000573636	type2
Peak00046359	TPD52,RP11-92K15.1	chr7	109422834	109423269	12.2864	1.51073	0.292639	5.16243	2.43762e-07	0.000947466	type2
Peak00046360	TPD52	chr7	109810892	109811280	8.4989	1.02845	0.275043	3.73925	0.000184572	0.0336061	type2
Peak00046366	TPD52,MIR5708	chr7	110162313	110163296	14.4918	0.937822	0.248376	3.77582	0.000159482	0.03154	type2
Peak00046367	TPD52,MIR5708	chr7	110171149	110171681	10.7183	1.08677	0.274386	3.96075	7.47149e-05	0.0228804	type2
Peak00046369	NA	chr7	110247153	110247795	22.3235	0.809302	0.176888	4.57522	4.75722e-06	0.00500787	type2
Peak00046370	RP11-941H19.3	chr7	110479827	110480402	12.2675	0.841173	0.218084	3.85711	0.000114736	0.0270348	type2
Peak00046373	SNORA20,RP11-941H19.3	chr7	110585347	110585780	9.26939	1.28774	0.294086	4.37881	1.19332e-05	0.00868527	type2
Peak00046374	RP11-941H19.3	chr7	110617136	110617863	31.1959	0.915684	0.246793	3.71033	0.000206992	0.0356219	type2
Peak00046380	NA	chr7	110659205	110659794	24.3013	0.929348	0.20657	4.49895	6.82894e-06	0.00638999	type2
Peak00046389	ZBTB10	chr7	110738587	110739215	35.6725	0.712561	0.163191	4.36643	1.26296e-05	0.00888273	type2
Peak00046416	PAG1	chr7	111894872	111896000	36.762	0.551719	0.150334	3.66996	0.000242586	0.0377739	type2
Peak00046480	NA	chr7	113687860	113689018	62.815	0.700097	0.198168	3.53284	0.000411124	0.0494253	type2
Peak00046495	RP11-653B10.1	chr7	114350482	114351027	13.5753	0.902501	0.224765	4.0153	5.93696e-05	0.0206562	type2
Peak00046513	RP11-120I21.2	chr7	114674689	114675216	13.3113	1.06142	0.265815	3.99309	6.52175e-05	0.0210919	type2
Peak00046524	RALYL	chr7	114856692	114857875	32.0847	0.610447	0.157602	3.87335	0.000107351	0.0264602	type2
Peak00046527	RALYL,RP11-98H4.1	chr7	114927045	114927715	11.5536	1.13337	0.261121	4.3404	1.42221e-05	0.00921321	type2
Peak00046591	CNBD1,AF121898.3,AF121898.2	chr7	116649229	116650147	28.1471	0.673503	0.189836	3.54782	0.000388432	0.0478586	type2
Peak00046595	NA	chr7	116688380	116689194	29.8249	0.751925	0.193484	3.88624	0.00010181	0.0259354	type2
Peak00046604	NA	chr7	116987847	116988597	16.9769	0.86272	0.204689	4.21478	2.50022e-05	0.0122061	type2
Peak00046620	NA	chr7	117349617	117350453	23.0371	0.881427	0.200745	4.39078	1.12947e-05	0.00849011	type2
Peak00046655	OTUD6B	chr7	118914547	118915199	23.1519	0.763435	0.204275	3.73729	0.000186017	0.0336061	type2
Peak00046656	LRRC69	chr7	118990136	118991184	35.3424	0.772529	0.217388	3.55369	0.000379864	0.0475103	type2
Peak00046701	LINC00535	chr7	121000391	121001199	40.5869	0.877175	0.227719	3.85201	0.000117153	0.0271589	type2
Peak00046717	AC105081.1	chr7	121653107	121653532	13.0658	0.841986	0.232155	3.62683	0.000286921	0.0410122	type2
Peak00046739	KIAA1429,AC023632.1,RP11-267M23.4	chr7	123358710	123359375	25.8505	0.753515	0.197311	3.81892	0.00013404	0.0296406	type2
Peak00046784	PLEKHF2	chr7	125893729	125894037	13.7314	0.959983	0.234838	4.08786	4.35373e-05	0.0171867	type2
Peak00046835	PTDSS1	chr7	127459807	127460805	19.7781	0.836477	0.22435	3.72845	0.000192665	0.0339796	type2
Peak00046937	RGS22,MIR1273A	chr7	129175656	129176623	35.6309	0.637848	0.173823	3.66952	0.000243008	0.0377814	type2
Peak00047013	KB-1460A1.3	chr7	130644611	130645008	16.8556	1.22454	0.255409	4.79441	1.63151e-06	0.00246188	type2
Peak00047029	NA	chr7	130785248	130785771	12.4072	1.13187	0.305697	3.70258	0.000213418	0.0361266	type2
Peak00047061	NCALD	chr7	131582530	131583752	47.42	0.581889	0.144934	4.01486	5.94802e-05	0.0206562	type2
Peak00047181	DPYS	chr7	134549650	134550776	47.963	0.773702	0.175532	4.40777	1.04442e-05	0.00844378	type2
Peak00047184	DPYS,AP003471.1,AP003471.2,AP003471.3	chr7	134617403	134618390	24.2815	0.96427	0.271563	3.55082	0.000384035	0.0476267	type2
Peak00047212	RP11-127H5.1,RP11-200A13.2	chr7	135456896	135457694	25.6199	0.81657	0.175738	4.64653	3.37568e-06	0.0040134	type2
Peak00047214	RP11-127H5.1	chr7	135516122	135517135	59.1388	0.657538	0.174537	3.76733	0.000165004	0.0317601	type2
Peak00047231	ZFPM2	chr7	135863708	135864825	45.5602	0.603346	0.169805	3.55317	0.00038062	0.047546	type2
Peak00047252	OXR1	chr7	136866147	136866647	9.49502	1.15579	0.290943	3.97256	7.11047e-05	0.0221781	type2
Peak00047633	RP11-369K17.1	chr7	144311513	144312469	50.016	0.743695	0.190536	3.90316	9.49438e-05	0.0247661	type2
Peak00047645	HAS2,HAS2-AS1	chr7	144690622	144691158	11.0594	0.885817	0.246626	3.59174	0.000328477	0.0441031	type2
Peak00047655	RP11-398G24.2,MRPS36P3	chr7	145350205	145350615	9.37832	0.887214	0.246325	3.6018	0.000316025	0.0430997	type2
Peak00047656	RP11-398G24.2,MRPS36P3	chr7	145411543	145411895	8.59577	1.15968	0.301106	3.85141	0.000117442	0.0271589	type2
Peak00047676	AC016405.1,RP11-44N11.2,RP11-44N11.3,ZHX2	chr7	146828871	146829416	17.4873	0.829232	0.234894	3.53024	0.000415175	0.0495832	type2
Peak00047677	AC016405.1,RP11-44N11.2,RP11-44N11.3,ZHX2	chr7	146893755	146894536	17.4758	0.977859	0.238397	4.10181	4.09938e-05	0.0167723	type2
Peak00047728	NA	chr7	148710642	148711651	29.7778	0.713226	0.190299	3.74792	0.000178305	0.0330021	type2
Peak00047824	LINC00861	chr7	150412171	150413183	47.5228	0.697084	0.162905	4.27908	1.87667e-05	0.0103635	type2
Peak00047826	LINC00861	chr7	150418908	150420041	55.1886	1.39086	0.393648	3.53325	0.000410485	0.0494253	type2
Peak00047955	CCDC26	chr7	152235120	152236002	20.7192	0.932165	0.263108	3.54289	0.000395764	0.0484203	type2
Peak00048390	PTK2	chr8	2163631	2164785	136.014	0.498937	0.121889	4.09338	4.25127e-05	0.0171108	type2
Peak00048416	DENND3	chr8	2791866	2792515	14.8223	1.11301	0.288782	3.85415	0.000116134	0.0271589	type2
Peak00048460	NA	chr8	3923973	3924577	12.4039	1.11413	0.282517	3.94358	8.02743e-05	0.0237306	type2
Peak00048479	TSNARE1	chr8	4479871	4480209	9.73754	0.960758	0.250642	3.83319	0.000126493	0.0285233	type2
Peak00048507	LY6K,CTD-2292P10.4	chr8	6192263	6192655	6.52679	1.08012	0.292474	3.69304	0.000221591	0.0366507	type2
Peak00048522	NA	chr8	6481358	6481884	11.9838	0.861975	0.241288	3.57239	0.000353743	0.0460085	type2
Peak00048769	SMARCA2	chr8	11677622	11678263	18.184	0.899408	0.241056	3.73111	0.000190638	0.0338491	type2
Peak00048808	GLIS3	chr8	12950953	12951443	9.91208	1.25796	0.325267	3.86746	0.000109976	0.0268452	type2
Peak00048811	GLIS3,GLIS3-AS1	chr8	13007801	13008387	21.1009	0.862285	0.222498	3.87547	0.000106417	0.0262942	type2
Peak00048863	CD274	chr8	15872518	15873594	25.9451	0.966009	0.269546	3.58384	0.000338575	0.0447313	type2
Peak00049118	BNC2	chr8	22085090	22085815	28.8257	0.867319	0.228205	3.80062	0.000144336	0.0304516	type2
Peak00049326	NA	chr8	26297719	26298762	39.5456	0.485566	0.136857	3.54798	0.000388197	0.0478586	type2
Peak00049469	AQP3,RP11-311H10.7,NOL6	chr8	28909016	28909448	11.4946	1.1226	0.271618	4.13302	3.58027e-05	0.0152492	type2
Peak00049715	RP11-613M10.9,SHB	chr8	37755178	37755657	21.3502	0.894614	0.231813	3.8592	0.000113759	0.0269562	type2
Peak00049910	RP11-128I7.1	chr8	42426404	42427151	12.0472	1.46081	0.297515	4.91005	9.10554e-07	0.00186795	type2
Peak00050071	GNAQ	chr8	51066169	51067295	38.5923	0.55974	0.143131	3.91069	9.20331e-05	0.0247358	type2
Peak00050130	TLE4	chr8	53042815	53043373	57.1293	0.609546	0.162608	3.74856	0.000177851	0.0329786	type2
Peak00050131	TLE4	chr8	53043817	53045112	84.1667	0.857455	0.192895	4.44518	8.78172e-06	0.00742973	type2
Peak00050132	TLE4	chr8	53045599	53046140	47.7291	0.657744	0.176171	3.73356	0.000188792	0.0337025	type2
Peak00050258	NA	chr8	55786672	55787363	18.3995	0.938868	0.215974	4.34713	1.37932e-05	0.00921321	type2
Peak00050264	AGTPBP1	chr8	56309827	56310365	13.1603	0.784731	0.215615	3.63949	0.000273174	0.0400674	type2
Peak00050574	FAM120A,AL353629.1,PHF2	chr8	65999037	65999554	15.5778	0.77431	0.216966	3.56881	0.000358611	0.0462547	type2
Peak00050715	FOXE1	chr8	68971919	68972702	38.9661	0.702868	0.1798	3.90916	9.26157e-05	0.0247358	type2
Peak00050716	NA	chr8	69024542	69025128	11.6799	0.869691	0.24195	3.59451	0.000324997	0.0437914	type2
Peak00050817	NR4A3	chr8	72618690	72619091	10.8133	0.87187	0.229179	3.80432	0.000142196	0.0301891	type2
Peak00050844	NA	chr8	73633200	73633746	12.9339	1.09319	0.287947	3.79649	0.00014676	0.0306563	type2
Peak00050848	NA	chr8	73785136	73785946	19.7036	0.863727	0.216992	3.98045	6.87838e-05	0.0216665	type2
Peak00050874	GRIN3A	chr8	74224445	74225076	16.5521	1.14509	0.29492	3.88273	0.000103292	0.025986	type2
Peak00050940	NA	chr8	75417855	75418659	32.3754	1.14614	0.266423	4.30195	1.69305e-05	0.00978635	type2
Peak00050952	SLC44A1	chr8	76122870	76123250	14.4477	0.887745	0.213977	4.14879	3.34244e-05	0.0145595	type2
Peak00051072	PTPN3	chr8	81236459	81237235	13.4	0.895434	0.235243	3.80642	0.000140994	0.0300918	type2
Peak00051181	SUSD1,RP11-165N19.2	chr8	82775147	82775716	12.0556	0.832171	0.22803	3.6494	0.000262854	0.0394778	type2
Peak00051206	SNX30	chr8	83860934	83861519	17.9981	0.946781	0.220195	4.29974	1.70999e-05	0.00981863	type2
Peak00051239	RGS3	chr8	85766837	85767737	28.6023	0.67038	0.168435	3.98006	6.88969e-05	0.0216665	type2
Peak00051271	COL27A1	chr8	86572060	86572854	23.8496	0.728961	0.196706	3.70584	0.000210691	0.0360047	type2
Peak00051303	RP11-402G3.4	chr8	87978108	87979463	58.1076	0.633694	0.179159	3.53705	0.000404624	0.0489625	type2
Peak00051316	TNFSF8	chr8	89090983	89091843	27.3923	0.703237	0.198448	3.54369	0.000394569	0.0484199	type2
Peak00051329	NA	chr8	90083856	90084505	29.1971	0.537791	0.151793	3.54292	0.000395721	0.0484203	type2
Peak00051443	GGTA1P	chr8	94956133	94957115	13.6502	0.862855	0.215918	3.99621	6.4364e-05	0.0209823	type2
Peak00051619	MAPKAP1	chr8	99132577	99132955	10.9038	0.975744	0.273523	3.56732	0.00036065	0.0462771	type2
Peak00052072	AK8	chr8	108474052	108474898	29.3799	0.757734	0.18239	4.15448	3.26035e-05	0.0143254	type2
Peak00052085	TSC1,GFI1B,MIR548AW,RP11-295G24.4	chr8	108683728	108684550	25.4146	0.677627	0.183165	3.69955	0.000215979	0.0362207	type2
Peak00052191	RXRA	chr8	113773870	113774643	31.1184	0.621437	0.175014	3.55078	0.000384094	0.0476267	type2
Peak00052196	RXRA	chr8	114058721	114059316	22.8651	0.7637	0.213625	3.57495	0.000350289	0.0457163	type2
Peak00052214	NA	chr8	114478684	114479108	12.4166	0.838219	0.227048	3.69182	0.000222655	0.0367065	type2
Peak00052224	FCN2	chr8	114800451	114801338	25.9265	0.75003	0.208087	3.60441	0.000312866	0.0428422	type2
Peak00052233	PPP1R26,C9orf116,MRPS2,RP11-426A6.5	chr8	115165569	115166314	25.7797	0.786666	0.19399	4.05519	5.00946e-05	0.0187498	type2
Peak00052259	QSOX2	chr8	116253434	116254196	30.0313	0.821788	0.19382	4.23995	2.23568e-05	0.0115863	type2
Peak00052265	GPSM1	chr8	116409654	116410382	11.6096	1.10261	0.280663	3.92858	8.54475e-05	0.0242413	type2
Peak00052279	NOTCH1,RP11-413M3.4,MIR4674,RP11-611D20.2	chr8	116784243	116784818	12.2157	0.95325	0.234897	4.05817	4.94589e-05	0.0186776	type2
Peak00052385	ARRDC1,C9orf37,EHMT1	chr8	119521200	119522094	50.809	0.78803	0.210873	3.73699	0.000186234	0.0336061	type2
Peak00052492	NA	chr8	122736368	122737265	63.2045	0.605734	0.166276	3.64294	0.000269545	0.0396501	type2
Peak00052565	NA	chr8	124524210	124524938	23.7134	0.875485	0.243307	3.59827	0.000320347	0.0434068	type2
Peak00052655	FBXO18	chr8	126295163	126295408	13.3903	0.977836	0.229842	4.25439	2.0962e-05	0.0112083	type2
Peak00052896	USP6NL	chr8	131540574	131540876	6.41483	1.41002	0.382311	3.68815	0.000225892	0.0368791	type2
Peak00053113	PTER,C1QL3	chr8	136139166	136139953	11.9362	1.24296	0.286506	4.33832	1.43575e-05	0.00924168	type2
Peak00053120	RSU1	chr8	136357842	136358546	13.8466	0.924738	0.251563	3.67597	0.000236948	0.0374628	type2
Peak00053145	CUBN	chr8	137683822	137684286	14.6231	0.922923	0.242482	3.80616	0.000141142	0.0300918	type2
Peak00053147	CUBN	chr8	138000902	138001524	17.0608	0.883332	0.221321	3.99119	6.57429e-05	0.0211587	type2
Peak00053148	TRDMT1	chr8	138001641	138002400	23.0459	0.758244	0.210366	3.60441	0.000312862	0.0428422	type2
Peak00053151	VIM-AS1	chr8	138161274	138161696	8.86258	0.935384	0.26252	3.5631	0.000366502	0.0468355	type2
Peak00053210	MALRD1	chr8	140849146	140850231	50.3574	-0.643182	0.153172	-4.19909	2.67988e-05	0.0126796	type2
Peak00053425	NA	chr8	143858386	143858881	14.2425	-0.895165	0.241513	-3.7065	0.000210147	0.0360047	type2
Peak00053429	APBB1IP	chr8	143890536	143891402	47.9343	-0.624944	0.147023	-4.25065	2.13149e-05	0.0112503	type2
Peak00053589	NA	chr8	145693606	145694172	66.8697	-0.758641	0.196835	-3.85419	0.000116113	0.0271589	type2
Peak00053605	RP11-253D19.1,RN7SL63P	chr8	145900200	145901856	87.9199	-0.686053	0.193367	-3.54794	0.000388257	0.0478586	type2
Peak00053606	RP11-253D19.2	chr8	145909555	145910105	17.7579	-1.00115	0.236225	-4.23815	2.25373e-05	0.0116203	type2
Peak00053732	NRP1,RP11-90B22.1	chr9	3180971	3182148	62.0478	-0.564923	0.148269	-3.81011	0.000138905	0.0299307	type2
Peak00053755	PARD3	chr9	3904089	3905058	21.2944	0.754539	0.207601	3.63456	0.000278458	0.0402581	type2
Peak00054027	RP11-292F22.7,ANTXRL	chr9	14992769	14994569	84.4714	0.59694	0.153904	3.87865	0.000105038	0.0260808	type2
Peak00054028	ANTXRL	chr9	15002610	15003133	10.1412	1.24208	0.250857	4.95136	7.36975e-07	0.00155161	type2
Peak00054061	FRMPD2	chr9	15697587	15698115	8.01646	1.05227	0.28116	3.74261	0.000182117	0.0335235	type2
Peak00054066	FRMPD2	chr9	15963619	15964156	10.3267	0.939714	0.262175	3.5843	0.000337979	0.0447313	type2
Peak00054148	CHAT,C10orf53	chr9	19137956	19138793	23.5472	0.869008	0.193522	4.49048	7.10637e-06	0.00658858	type2
Peak00054174	SGMS1,AC069547.1	chr9	19992596	19993115	12.3634	0.935904	0.256851	3.64376	0.000268685	0.0395813	type2
Peak00054204	PRKG1	chr9	20732049	20732897	17.8821	0.834656	0.210356	3.96783	7.25314e-05	0.0223508	type2
Peak00054206	PRKG1	chr9	20759827	20760933	41.0422	0.549536	0.15529	3.53876	0.000402011	0.0487128	type2
Peak00054282	PCDH15,RP11-168O22.1,RP11-598C10.1	chr9	22065263	22065859	8.45316	1.71862	0.40625	4.23046	2.3321e-05	0.0117253	type2
Peak00054317	RP11-179B15.6	chr9	25677367	25678854	54.7041	0.699679	0.18752	3.73123	0.00019055	0.0338491	type2
Peak00054379	NA	chr9	28882530	28883633	29.5322	0.678895	0.184524	3.67917	0.000233994	0.0373457	type2
Peak00054413	NA	chr9	31983875	31984442	18.3677	0.803348	0.221461	3.62748	0.000286197	0.0409667	type2
Peak00054430	ARID5B	chr9	32553138	32553421	33.8595	0.834002	0.17826	4.67857	2.88883e-06	0.00375367	type2
Peak00054544	PBLD	chr9	34665002	34666397	182.962	-0.444327	0.117919	-3.76808	0.000164506	0.0317601	type2
Peak00054868	AP3M1,ADK	chr9	73697341	73698011	12.0748	1.23154	0.283535	4.34351	1.40227e-05	0.00921321	type2
Peak00054926	C10orf11	chr9	75652516	75652923	7.72476	1.10239	0.29777	3.70216	0.000213775	0.0361266	type2
Peak00054944	KCNMA1	chr9	75984946	75985291	9.77548	0.988632	0.251974	3.92355	8.72551e-05	0.0243168	type2
Peak00054951	KCNMA1	chr9	76651525	76652182	17.7547	0.949083	0.224287	4.23156	2.3208e-05	0.0117253	type2
Peak00054989	NA	chr9	77698056	77698491	28.5256	0.965464	0.216575	4.45787	8.27798e-06	0.00737702	type2
Peak00055093	MBL1P,SFTPD	chr9	80340717	80341307	11.9873	1.05473	0.229684	4.5921	4.38811e-06	0.00476832	type2
Peak00055339	NA	chr9	88918265	88918619	9.52167	0.890378	0.250476	3.55475	0.000378344	0.0474125	type2
Peak00055407	SLC16A12,RP11-168O10.6	chr9	91147157	91147617	17.1597	-0.760701	0.198399	-3.8342	0.000125974	0.0285233	type2
Peak00055480	RPS27P1	chr9	92513197	92513866	32.7479	-0.820816	0.23208	-3.53678	0.000405041	0.0489625	type2
Peak00055504	AL161652.1	chr9	93563420	93564635	56.9539	-0.796772	0.196326	-4.05841	4.9408e-05	0.0186776	type2
Peak00055559	NA	chr9	94597843	94598391	12.9607	-1.1292	0.261446	-4.31904	1.56708e-05	0.0095401	type2
Peak00055561	NA	chr9	94604897	94605443	11.6201	-0.918878	0.256576	-3.58131	0.00034188	0.0448697	type2
Peak00055969	CNNM2	chr9	104211343	104212116	34.2426	-0.852667	0.225148	-3.78714	0.000152391	0.0309322	type2
Peak00056466	GRK5	chr9	118599887	118600314	11.7721	1.22367	0.302572	4.04422	5.24983e-05	0.0192224	type2
Peak00056637	RP13-238F13.5,NKX1-2,RP13-238F13.3	chr9	124975776	124976650	34.134	-0.681731	0.181117	-3.76403	0.000167195	0.0317601	type2
Peak00056668	RP11-12J10.3,FAM53B	chr9	125796299	125797057	15.6024	-1.04848	0.268557	-3.90413	9.4564e-05	0.0247661	type2
Peak00056856	NA	chr9	129986402	129988171	183.909	-0.605687	0.153097	-3.95622	7.61437e-05	0.0231329	type2
Peak00056914	STK32C	chr9	130673385	130673891	19.8969	-0.981631	0.213527	-4.59722	4.2817e-06	0.00470327	type2
Peak00056953	INPP5A	chr9	131012226	131013248	154.289	-0.958467	0.22281	-4.30173	1.69468e-05	0.00978635	type2
Peak00057032	B4GALNT4,PKP3	chr9	132020363	132021473	79.2707	-0.624605	0.152978	-4.08297	4.44641e-05	0.0174843	type2
Peak00057191	KCNQ1	chr9	134531620	134533054	75.6088	-0.567672	0.158054	-3.59163	0.000328619	0.0441031	type2
Peak00057351	DNHD1	chr9	136498752	136499833	38.4677	-0.774508	0.177323	-4.36778	1.25515e-05	0.00888273	type2
Peak00057520	AMPD3	chr9	139597549	139598241	31.1181	-0.733207	0.188736	-3.88484	0.000102399	0.0259354	type2
Peak00057555	ZBED5-AS1,CTD-2003C8.2	chr9	139913491	139913854	13.5286	0.873501	0.236383	3.69528	0.000219649	0.0365086	type2
Peak00057704	SPON1	chr10	1547079	1548055	12.4662	1.35478	0.276328	4.9028	9.44802e-07	0.00187215	type2
Peak00057753	INSC	chr10	2967854	2968342	29.8032	0.563986	0.151866	3.71372	0.000204238	0.0354637	type2
Peak00057760	RP11-396O20.1	chr10	3099929	3100734	41.3349	0.645858	0.173158	3.72988	0.000191568	0.0338491	type2
Peak00057821	ABCC8	chr10	4001694	4002193	8.12741	1.12227	0.290302	3.86588	0.00011069	0.0268842	type2
Peak00057825	ABCC8	chr10	4014810	4015284	7.52771	1.0503	0.293171	3.58255	0.000340254	0.0447726	type2
Peak00058057	BDNF-AS,BDNF,RP11-587D21.4	chr10	8085438	8085911	29.4522	-0.647051	0.167356	-3.86631	0.000110495	0.0268842	type2
Peak00058404	NA	chr10	16053390	16054012	13.3234	1.01914	0.220859	4.61445	3.94131e-06	0.00447529	type2
Peak00058447	HSD17B12,MIR670HG,MIR129-2	chr10	17071463	17072155	45.7098	0.637922	0.161813	3.94234	8.06919e-05	0.0237508	type2
Peak00058850	FAM111B,AP001258.4,AP001258.5,FAM111A	chr10	28623828	28624434	40.8547	0.872052	0.230208	3.78811	0.000151796	0.0309322	type2
Peak00059102	HRASLS5	chr10	34410581	34411340	26.559	0.608208	0.166272	3.6579	0.000254286	0.0388247	type2
Peak00059545	NA	chr10	50887340	50888018	26.7229	-1.50126	0.353551	-4.24624	2.17387e-05	0.0113241	type2
Peak00059683	PDE2A,MIR139,RNU7-105P	chr10	57005910	57006444	11.7275	1.05845	0.293756	3.60317	0.000314363	0.0429309	type2
Peak00059687	PDE2A,RP11-31L22.3	chr10	57268825	57269266	8.98104	1.12056	0.295368	3.79379	0.000148366	0.0307246	type2
Peak00059688	PDE2A	chr10	57278895	57279445	27.9992	1.02597	0.255877	4.00961	6.08187e-05	0.0207844	type2
Peak00059711	FCHSD2	chr10	59280250	59281114	22.8547	0.633493	0.175508	3.60949	0.000306804	0.0425309	type2
Peak00059861	RP11-672A2.7	chr10	63993726	63994350	29.966	1.15748	0.201476	5.74504	9.19002e-09	8.44295e-05	type2
Peak00060387	NA	chr10	77536430	77537549	52.4182	0.96545	0.219435	4.39971	1.08393e-05	0.00849011	type2
Peak00060471	NA	chr10	80166540	80167685	41.3164	-0.595839	0.160934	-3.70237	0.000213591	0.0361266	type2
Peak00060677	POU2AF1	chr10	85955698	85956300	41.5562	-0.639777	0.176572	-3.62333	0.000290837	0.0414422	type2
Peak00060882	DSCAML1	chr10	90760717	90761821	34.0871	0.746707	0.205435	3.63477	0.000278234	0.0402581	type2
Peak00060887	DSCAML1,FXYD2,RP11-728F11.3	chr10	90846545	90847397	30.051	0.713127	0.159114	4.48185	7.39976e-06	0.00679822	type2
Peak00061050	PVRL1	chr10	94821795	94822908	34.108	-1.11592	0.227407	-4.90713	9.24196e-07	0.00186795	type2
Peak00061272	SIAE,SPA17	chr10	100080632	100081550	53.2922	-0.614975	0.172358	-3.568	0.000359715	0.0462771	type2
Peak00061522	BARX2	chr10	105036292	105037681	94.8145	-0.587371	0.164957	-3.56075	0.000369791	0.0471316	type2
Peak00062157	NECAP1	chr10	123357041	123358372	49.0916	-0.625835	0.170628	-3.66783	0.000244619	0.0378572	type2
Peak00062551	AEBP2	chr10	133998956	133999598	23.1947	-0.788489	0.209017	-3.77236	0.000161711	0.0317031	type2
Peak00062560	AEBP2	chr10	134110947	134112038	92.3021	-0.536776	0.137812	-3.895	9.81998e-05	0.0254458	type2
Peak00062583	PDE3A	chr10	134328234	134328986	18.5634	-0.774666	0.20045	-3.86463	0.000111259	0.0268842	type2
Peak00062589	PDE3A	chr10	134373647	134374318	9.43212	-0.923	0.25549	-3.61266	0.000303069	0.0423646	type2
Peak00062873	TMTC1	chr11	2833706	2835224	96.631	-0.763599	0.176625	-4.32329	1.53718e-05	0.00947221	type2
Peak00062878	RP11-776A13.3	chr11	2906691	2907890	146.439	-0.507372	0.139759	-3.63032	0.000283069	0.0406333	type2
Peak00063479	RP11-1100L3.7,OR7E47P,RP1-288H2.4,RP1-288H2.2	chr11	16247828	16248338	16.0232	1.15422	0.208849	5.52655	3.26595e-08	0.000253885	type2
Peak00063828	ARHGEF25,AC025165.8,SLC26A10,B4GALNT1	chr11	30870523	30871053	11.0744	1.08085	0.284097	3.80452	0.000142081	0.0301891	type2
Peak00064180	CPSF6	chr11	41330407	41331518	29.2071	1.28992	0.271007	4.75973	1.93851e-06	0.00275918	type2
Peak00064229	NA	chr11	44087374	44088281	114.982	-1.37716	0.269181	-5.11611	3.11904e-07	0.00105145	type2
Peak00064410	NAV3	chr11	47056474	47057390	21.1579	0.941088	0.225833	4.16719	3.08374e-05	0.013814	type2
Peak00064535	RP11-408B11.2	chr11	56502469	56503104	11.0801	1.33087	0.294263	4.52272	6.10508e-06	0.0060487	type2
Peak00064751	EEA1,RP11-603K19.1	chr11	60788757	60790154	111.681	-0.463428	0.123921	-3.73971	0.00018423	0.0336061	type2
Peak00065007	ACTR6,DEPDC4	chr11	64270032	64270557	34.679	-0.845322	0.231756	-3.64747	0.000264831	0.0394984	type2
Peak00065304	SELPLG,RP11-689B22.2	chr11	67205985	67206438	45.302	0.636165	0.174845	3.63846	0.000274274	0.0401704	type2
Peak00065327	SVOP	chr11	67434928	67436003	41.8571	-0.758773	0.205798	-3.68699	0.000226925	0.0369472	type2
Peak00065453	TMEM116,SLC25A3P2,RP1-128M12.3	chr11	70020898	70021637	15.0769	-0.865987	0.227707	-3.80307	0.000142911	0.0302411	type2
Peak00065470	RPH3A	chr11	70349905	70350560	20.8425	-0.863558	0.240579	-3.5895	0.000331319	0.0442971	type2
Peak00065698	RAB35,GCN1L1	chr11	75139237	75139648	16.0569	-1.35223	0.258812	-5.22475	1.74389e-07	0.000766234	type2
Peak00065967	DNAH10,CCDC92,RP11-380L11.4,DNAH10OS	chr11	84530172	84530993	18.9295	1.10569	0.216637	5.1039	3.32716e-07	0.00105145	type2
Peak00065973	DNAH10,CCDC92,DNAH10OS,RP11-380L11.3	chr11	84787414	84788528	76.1759	0.672387	0.177079	3.7971	0.000146398	0.0306563	type2
Peak00065978	ZNF664,FAM101A,RP11-214K3.5	chr11	85028008	85028659	13.5181	1.05098	0.282498	3.72032	0.000198968	0.0349086	type2
Peak00066114	HSPE1P20,RP11-575F12.1	chr11	91427314	91428153	25.1017	1.29043	0.351801	3.66807	0.00024439	0.0378572	type2
Peak00066115	RP11-575F12.1	chr11	91489308	91490437	34.3432	0.995797	0.230039	4.32882	1.49913e-05	0.00942543	type2
Peak00066118	RP11-575F12.1	chr11	91597326	91597822	8.85324	1.2518	0.322106	3.8863	0.000101784	0.0259354	type2
Peak00066120	RP11-575F12.1	chr11	91609411	91609968	15.4491	1.31093	0.337898	3.87966	0.000104601	0.0260587	type2
Peak00066317	RP11-503G7.1	chr11	97445982	97446591	13.7804	0.892223	0.241487	3.6947	0.000220147	0.0365314	type2
Peak00066323	MUC8,FBRSL1	chr11	97603026	97603910	22.1622	0.714827	0.181392	3.94078	8.12157e-05	0.0237508	type2
Peak00066615	PABPC3	chr11	109695565	109696069	9.47219	1.03402	0.274317	3.76944	0.000163614	0.0317601	type2
Peak00066744	GSX1	chr11	113425750	113426388	8.97574	1.21232	0.320545	3.78205	0.000155539	0.0311924	type2
Peak00066759	FLT3	chr11	113929827	113931869	139.434	-0.754085	0.17331	-4.35108	1.35469e-05	0.00921321	type2
Peak00066766	PAN3	chr11	113970047	113970672	26.1679	-1.00602	0.278817	-3.60818	0.000308353	0.0426286	type2
Peak00067084	LINC00366	chr11	119584105	119584812	34.3866	-0.568923	0.155534	-3.65786	0.000254329	0.0388247	type2
Peak00067333	SIAH3	chr11	124736122	124736537	18.6932	-0.684838	0.189924	-3.60585	0.000311136	0.0428375	type2
Peak00067453	LINC01077,LINC00462	chr11	127494103	127495559	27.8319	0.694897	0.193992	3.58208	0.00034087	0.0447954	type2
Peak00067454	LINC01077,LINC00462	chr11	127510653	127511426	12.0501	0.816256	0.220585	3.70041	0.000215253	0.0361947	type2
Peak00067464	NA	chr11	127784753	127785327	12.4067	1.04864	0.267393	3.92173	8.7915e-05	0.0243168	type2
Peak00067469	NA	chr11	127920425	127920771	6.8845	1.29425	0.34669	3.73316	0.000189093	0.0337025	type2
Peak00067701	LINC01065	chr11	132952534	132953481	78.2624	-0.600662	0.149847	-4.00851	6.11024e-05	0.0207902	type2
Peak00067809	NA	chr12	262193	262859	61.1393	-0.446149	0.116587	-3.82674	0.000129849	0.0289675	type2
Peak00067842	NA	chr12	798547	799131	74.0257	-0.477939	0.133927	-3.56864	0.000358841	0.0462547	type2
Peak00067991	LINC00393	chr12	3345838	3346470	23.9506	-0.726608	0.198953	-3.65217	0.000260039	0.0392224	type2
Peak00068111	FBXL3	chr12	6086732	6087082	6.81642	1.67612	0.323072	5.18807	2.1248e-07	0.000858914	type2
Peak00068119	MYCBP2	chr12	6247959	6248471	12.9228	-1.02618	0.255923	-4.00973	6.07869e-05	0.0207844	type2
Peak00068129	SCEL	chr12	6371639	6372239	14.9415	-0.87347	0.239533	-3.64656	0.000265777	0.0394984	type2
Peak00068284	NA	chr12	8379611	8380692	22.7546	-0.697471	0.189075	-3.68886	0.000225261	0.0368671	type2
Peak00068691	PCCA,PCCA-AS1	chr12	19201921	19202292	14.1591	0.806088	0.224938	3.5836	0.000338894	0.0447313	type2
Peak00068728	FGF14	chr12	20047715	20048078	7.29726	1.47998	0.380898	3.88549	0.000102122	0.0259354	type2
Peak00068756	KDELC1,BIVM,BIVM-ERCC5	chr12	21226007	21227210	58.4186	0.793135	0.195235	4.06246	4.85592e-05	0.0185882	type2
Peak00068826	LINC00343	chr12	24432997	24433368	10.1428	1.0017	0.250217	4.00332	6.24587e-05	0.0208203	type2
Peak00069012	NA	chr12	28180226	28181315	26.535	0.78069	0.216062	3.61327	0.000302356	0.0423646	type2
Peak00069016	NA	chr12	28261153	28262038	27.4017	0.778236	0.212975	3.65412	0.000258061	0.0391578	type2
Peak00069063	PROZ,RP11-98F14.11	chr12	29716255	29717116	21.9493	0.807345	0.223986	3.60445	0.000312818	0.0428422	type2
Peak00069149	TEP1,RNA5SP382	chr12	32543458	32544274	24.6395	-1.19705	0.202183	-5.92064	3.20696e-09	4.05111e-05	type2
Peak00069441	NOP9,CIDEB,LTB4R2,LTB4R,ADCY4	chr12	47804112	47804710	18.3194	0.753313	0.186559	4.03794	5.39234e-05	0.0194621	type2
Peak00069690	SNORA31,RALGAPA1,QRSL1P3	chr12	52115069	52115839	23.4127	-1.02603	0.217585	-4.71553	2.41086e-06	0.00324849	type2
Peak00069791	FBXO33	chr12	53291000	53291607	21.6322	-0.778723	0.215779	-3.6089	0.000307503	0.0425693	type2
Peak00069792	FBXO33	chr12	53297078	53298081	72.7549	-0.539188	0.146283	-3.68592	0.000227875	0.0370235	type2
Peak00069986	SNORA70,TMX1	chr12	56400939	56402135	75.5509	-0.567903	0.125377	-4.52957	5.91028e-06	0.00594723	type2
Peak00070949	PGF	chr12	88054968	88056230	55.3184	0.851951	0.20031	4.25316	2.10777e-05	0.0112109	type2
Peak00071355	FOXN3	chr12	98296815	98297456	11.9096	0.949697	0.259978	3.653	0.000259199	0.0391785	type2
Peak00071662	TCL1A,RP11-164H13.1	chr12	107147170	107148178	73.7278	-0.742276	0.195772	-3.79153	0.000149723	0.0307536	type2
Peak00071693	RP11-433J8.2,VRK1	chr12	107835460	107836149	31.6331	1.09296	0.236554	4.62033	3.83133e-06	0.00439985	type2
Peak00071953	NA	chr12	113573144	113574359	152.686	-0.732413	0.178325	-4.10719	4.0051e-05	0.0166563	type2
Peak00072578	FMN1,HNRNPA1P71	chr12	125533797	125534687	96.8341	-1.56018	0.361769	-4.31262	1.61329e-05	0.00957599	type2
Peak00072620	KATNBL1	chr12	127392480	127392948	8.738	1.40184	0.383	3.66017	0.000252053	0.0386524	type2
Peak00072631	GOLGA8A,GOLGA8B	chr12	127592233	127592773	16.9978	0.931626	0.253459	3.67564	0.000237252	0.0374628	type2
Peak00072845	RTF1,RNU6-1169P	chr12	133015845	133016591	39.3398	-0.602228	0.148655	-4.05118	5.09589e-05	0.0189166	type2
Peak00072861	MGA	chr12	133082942	133083820	39.7005	-0.692673	0.186295	-3.71814	0.000200694	0.0350497	type2
Peak00073079	RP11-605F22.2,CTXN2,SLC12A1,RP11-605F22.1	chr13	24269710	24270679	75.8167	-0.678604	0.174853	-3.88099	0.000104033	0.0260232	type2
Peak00073247	ARPP19	chr13	27358952	27360462	70.9453	-0.653135	0.159699	-4.08979	4.31758e-05	0.0171108	type2
Peak00073366	TCF12,AC010999.1	chr13	29813711	29814752	18.1937	1.00397	0.280972	3.57319	0.000352654	0.045926	type2
Peak00073780	SMAD6	chr13	41696868	41697657	20.7435	0.804327	0.226435	3.55214	0.000382117	0.0476008	type2
Peak00073788	NA	chr13	41898799	41899498	19.7165	1.18122	0.231441	5.10378	3.3294e-07	0.00105145	type2
Peak00074061	STOML1	chr13	48037463	48038320	21.3778	-0.725765	0.18802	-3.86003	0.000113371	0.0269562	type2
Peak00074506	ALPK3,SLC28A1	chr13	61699628	61700315	28.1974	0.560921	0.147732	3.79688	0.000146529	0.0306563	type2
Peak00074561	NA	chr13	66298152	66298852	22.198	1.19217	0.223158	5.34228	9.17856e-08	0.000515315	type2
Peak00074581	RP11-648K4.2	chr13	67095197	67095908	15.0535	0.900904	0.238413	3.77875	0.000157617	0.0313553	type2
Peak00074631	ABHD2,HMGB1P8	chr13	69544879	69545485	12.6493	1.18878	0.303894	3.91182	9.16045e-05	0.0247358	type2
Peak00074654	RP11-429B14.1,TICRR,RP11-429B14.3	chr13	70573820	70574416	14.0372	0.763488	0.208819	3.65622	0.000255964	0.0389838	type2
Peak00074660	PEX11A,RPL36AP43,WDR93	chr13	70884726	70885286	24.3937	0.697873	0.187342	3.72513	0.000195212	0.034309	type2
Peak00074781	SV2B	chr13	75727478	75727912	6.70658	1.19979	0.310697	3.86162	0.000112639	0.0269562	type2
Peak00074996	IGF1R	chr13	81447625	81448214	35.9258	0.875864	0.231622	3.78144	0.000155923	0.0311924	type2
Peak00075024	IGF1R,RP11-654A16.3	chr13	83261741	83263150	45.9995	0.707488	0.195362	3.62142	0.000292996	0.0415282	type2
Peak00075049	LRRC28,RP11-616M17.1	chr13	84611968	84612788	32.4021	0.646013	0.175526	3.68044	0.000232834	0.0373457	type2
Peak00075063	MEF2A	chr13	85279512	85280667	36.6711	0.490971	0.137796	3.56304	0.00036659	0.0468355	type2
Peak00075096	ADAMTS17,SPATA41	chr13	86407798	86408463	33.7627	0.946966	0.255143	3.71152	0.000206022	0.0356219	type2
Peak00075108	RP11-66B24.7,RP11-66B24.1,RP11-66B24.8,ALDH1A3	chr13	87219344	87219641	10.8715	0.918773	0.24885	3.69208	0.000222427	0.0367065	type2
Peak00075157	PCSK6	chr13	90572651	90573045	9.60994	1.01535	0.258751	3.92407	8.70669e-05	0.0243168	type2
Peak00075159	PCSK6	chr13	90685036	90685782	24.4387	0.756467	0.198687	3.80732	0.000140479	0.0300773	type2
Peak00075168	TARSL2	chr13	91669549	91670265	34.6576	0.593929	0.158225	3.75371	0.000174237	0.0328507	type2
Peak00075198	AXIN1	chr13	93732701	93733371	17.6707	0.822013	0.214454	3.83305	0.000126566	0.0285233	type2
Peak00075209	RAB11FIP3	chr13	94706230	94707032	47.4123	0.874721	0.225328	3.88199	0.000103606	0.025986	type2
Peak00075462	SRL	chr13	100148083	100149408	159.083	0.72604	0.200415	3.62268	0.000291569	0.0414422	type2
Peak00075618	DEXI,RP11-876N24.5,RP11-876N24.4,CLEC16A	chr13	105486307	105486751	17.6763	0.869459	0.225039	3.86359	0.000111731	0.0268842	type2
Peak00075619	DEXI,RP11-876N24.5,RP11-876N24.4,CLEC16A	chr13	105489810	105490656	54.1832	0.502683	0.136345	3.68686	0.00022704	0.0369472	type2
Peak00075620	CLEC16A	chr13	105493471	105493934	16.0818	0.875746	0.244201	3.58618	0.000335563	0.0445615	type2
Peak00075968	RN7SL245P	chr13	114875778	114876492	91.5852	-0.392719	0.109966	-3.57129	0.000355228	0.046083	type2
Peak00075975	NA	chr13	114907963	114909751	153.007	-0.44165	0.114399	-3.86061	0.000113106	0.0269562	type2
Peak00076122	XPO6	chr14	22456142	22456583	11.2763	-1.02628	0.262772	-3.9056	9.39912e-05	0.0247358	type2
Peak00076124	XPO6	chr14	22465465	22466055	29.946	-0.747763	0.199467	-3.74881	0.000177674	0.0329786	type2
Peak00076360	AHSP	chr14	26312943	26313534	12.6733	1.10114	0.302465	3.64056	0.000272049	0.0399603	type2
Peak00076385	ARHGAP23P1,IGHV3OR16-7,RP11-812E19.5	chr14	28844423	28844904	13.0307	0.96737	0.238226	4.06073	4.89193e-05	0.0186554	type2
Peak00076592	NA	chr14	36235062	36236304	21.3221	0.835599	0.190347	4.38987	1.13417e-05	0.00849011	type2
Peak00076717	GNAO1,RP11-441F2.5,AMFR	chr14	40242714	40243625	14.9573	0.856678	0.228315	3.75218	0.000175303	0.0328678	type2
Peak00076740	MT1E,AC026461.1,MT1M,MT1JP,MT1A	chr14	42579334	42579896	18.7817	0.750125	0.208161	3.60357	0.000313871	0.0429217	type2
Peak00076743	MT1CP,RP11-249C24.11,MT1B,MT1F,MT1G	chr14	42997108	42997641	13.3025	0.912716	0.232758	3.92131	8.80676e-05	0.0243168	type2
Peak00076744	RP11-249C24.11,MT1B,MT1F,MT1G,MT1H	chr14	43097859	43098520	14.4684	0.987908	0.242515	4.07359	4.62934e-05	0.0179935	type2
Peak00076759	NUP93,MIR138-2	chr14	45330792	45331637	17.3532	0.758517	0.20664	3.67072	0.000241866	0.0377739	type2
Peak00076939	CDH11	chr14	52194069	52194735	19.4471	0.734459	0.194986	3.76673	0.0001654	0.0317601	type2
Peak00077032	FHOD1,SLC9A5	chr14	54080124	54081054	38.4925	0.813225	0.213208	3.81423	0.000136608	0.029889	type2
Peak00077033	SLC9A5,CTC-277H1.7	chr14	54095372	54095868	7.03684	1.10683	0.296977	3.72699	0.000193781	0.0341169	type2
Peak00077037	KCTD19	chr14	54419610	54421248	95.925	0.435539	0.110904	3.92716	8.59541e-05	0.0242413	type2
Peak00077039	LRRC36	chr14	54423144	54424004	68.2609	0.597079	0.142966	4.17638	2.96188e-05	0.0136677	type2
Peak00077305	ZFHX3	chr14	61641336	61641927	19.2344	0.98361	0.232749	4.22606	2.3782e-05	0.0117898	type2
Peak00077363	WDR59	chr14	62074066	62075011	119.62	-0.525399	0.148183	-3.54561	0.000391699	0.0481561	type2
Peak00077411	KARS,TERF2IP	chr14	63959805	63960483	16.6605	-0.741841	0.200265	-3.70429	0.000211985	0.0360047	type2
Peak00077616	NA	chr14	68023792	68024512	17.431	0.741501	0.210052	3.53009	0.000415416	0.0495832	type2
Peak00078334	UBE2G1	chr14	85774985	85775723	29.4826	-0.901653	0.222403	-4.05414	5.03185e-05	0.0187641	type2
Peak00078375	MINK1,RN7SL171P,RN7SL784P	chr14	87112262	87113549	61.4831	0.584903	0.162409	3.60142	0.000316489	0.0431048	type2
Peak00078384	SLC25A11,RNF167,PFN1,ENO3,SPAG7	chr14	87772500	87773114	14.1055	0.77583	0.212854	3.64489	0.000267503	0.0395626	type2
Peak00078600	PIK3R5	chr14	92918888	92919292	7.2525	1.52969	0.342675	4.46397	8.04534e-06	0.00725934	type2
Peak00078813	MPRIP,PLD6,RP11-45M22.4,FLCN	chr14	97572332	97573265	46.8498	-0.825072	0.224871	-3.66909	0.000243413	0.0377862	type2
Peak00079624	GSDMA,PSMD3	chr15	28343979	28344800	60.7997	-0.798174	0.214753	-3.71671	0.000201833	0.035167	type2
Peak00080062	ITGB3,RP11-290H9.4,EFCAB13	chr15	41805014	41805753	25.1922	-0.678524	0.172984	-3.92247	8.76476e-05	0.0243168	type2
Peak00080425	TMEM100	chr15	51973326	51974002	52.0996	-0.44146	0.118358	-3.72986	0.00019159	0.0338491	type2
Peak00081082	AC002539.1,KCNJ16	chr15	66965491	66966363	22.9012	-1.0097	0.223969	-4.50824	6.53684e-06	0.00623208	type2
Peak00081204	DNAI2,RP11-647F2.2,AC103809.1	chr15	69087602	69088344	41.6676	-0.95345	0.226761	-4.20465	2.61492e-05	0.0125022	type2
Peak00081358	WBP2	chr15	72598499	72599348	48.4043	-0.471131	0.130935	-3.5982	0.000320424	0.0434068	type2
Peak00082194	RP11-172F10.1,PPIAP14	chr15	91834883	91835317	11.5124	-0.979202	0.234172	-4.18155	2.89524e-05	0.0134214	type2
Peak00082199	RP11-92G19.2	chr15	91859241	91859817	17.3038	0.972042	0.251493	3.86508	0.000111054	0.0268842	type2
Peak00082376	NAPG	chr15	96870462	96870852	22.6084	-0.846071	0.184649	-4.58206	4.6042e-06	0.0049499	type2
Peak00082377	NAPG	chr15	96873402	96874592	68.4735	-1.25934	0.311751	-4.03956	5.35522e-05	0.0194621	type2
Peak00082476	PTPN2	chr15	99644968	99646639	130.208	-0.860843	0.186094	-4.62585	3.73067e-06	0.00438388	type2
Peak00082553	LDLRAD4,RP11-53B2.4	chr15	101389305	101390344	30.3694	-0.760213	0.17418	-4.36454	1.27392e-05	0.00888273	type2
Peak00082939	KLHL14	chr16	4332194	4333129	33.3928	-0.924075	0.192863	-4.79136	1.65655e-06	0.00246188	type2
Peak00082964	CCDC178	chr16	4576798	4577343	16.5953	-0.989941	0.225459	-4.39078	1.12944e-05	0.00849011	type2
Peak00082966	NA	chr16	4587951	4589098	47.5064	-0.81782	0.186171	-4.39285	1.11875e-05	0.00849011	type2
Peak00082996	DTNA	chr16	5007610	5008817	105.778	-0.737556	0.189588	-3.89031	0.000100114	0.0256785	type2
Peak00083402	RP11-15F12.1	chr16	18966951	18967630	35.9087	-0.696272	0.166182	-4.18983	2.79162e-05	0.0130609	type2
Peak00083421	DYM	chr16	19816204	19816749	12.7024	-0.798065	0.216926	-3.67898	0.000234172	0.0373457	type2
Peak00083608	NA	chr16	25564869	25565933	27.5466	-1.07864	0.275585	-3.91401	9.07745e-05	0.0246599	type2
Peak00083718	RP11-866E20.1	chr16	28947513	28948754	73.3087	-0.757895	0.19965	-3.79612	0.000146977	0.0306563	type2
Peak00084072	ZNF407	chr16	49557195	49557864	44.4493	-0.810702	0.193189	-4.19642	2.71161e-05	0.0127456	type2
Peak00084465	BTBD2,RN7SL226P	chr16	58018231	58019581	149.495	-0.750163	0.190706	-3.93361	8.3681e-05	0.0240245	type2
Peak00084570	GNA11,AC005262.3	chr16	66254505	66255185	44.8325	-0.631858	0.145471	-4.34353	1.40211e-05	0.00921321	type2
Peak00084665	SIRT6,ANKRD24	chr16	67360247	67361219	85.6835	-0.71687	0.18344	-3.90792	9.30927e-05	0.0247358	type2
Peak00084697	TNFAIP8L1,C19orf10,AC005339.2	chr16	67793865	67794903	30.6856	-0.777276	0.192759	-4.03237	5.52182e-05	0.0196403	type2
Peak00085208	ASNA1,BEST2,HOOK2	chr16	80624733	80625747	74.8135	-0.648127	0.170022	-3.81201	0.00013784	0.029889	type2
Peak00085296	ZSWIM4,MIR24-2,MIR27A,MIR23A	chr16	82044190	82045440	37.8448	-0.965712	0.20661	-4.67409	2.9526e-06	0.00377701	type2
Peak00085418	CYP4F8	chr16	85084153	85084544	6.77256	1.10276	0.295269	3.73477	0.000187886	0.0336655	type2
Peak00085655	ELL	chr16	88625453	88625919	21.2337	-0.744163	0.210668	-3.5324	0.000411804	0.0494253	type2
Peak00085701	SLC25A42,TMEM161A	chr16	89002973	89003486	14.904	-0.960257	0.25326	-3.79158	0.00014969	0.0307536	type2
Peak00085702	SLC25A42,TMEM161A	chr16	89007300	89008693	216.555	-0.77756	0.195968	-3.96779	7.25432e-05	0.0223508	type2
Peak00085705	TMEM161A,MEF2BNB-MEF2B,MEF2B	chr16	89027413	89027755	13.6841	-1.0995	0.255233	-4.30782	1.64868e-05	0.00968675	type2
Peak00085730	GATAD2A	chr16	89164253	89165303	108.708	-0.592024	0.161243	-3.67164	0.000241003	0.0377739	type2
Peak00085744	PBX4,AC002306.1	chr16	89267781	89268633	42.6879	-1.05272	0.225695	-4.66433	3.09627e-06	0.00391129	type2
Peak00085770	CTC-260E6.6,ZNF486,CTC-260E6.8	chr16	89501957	89502595	11.6702	-1.08487	0.303943	-3.56931	0.000357926	0.0462547	type2
Peak00085838	RP11-255H23.2,RPSAP58,RP11-255H23.3	chr16	90143557	90145189	189.503	-0.454916	0.120146	-3.78637	0.000152866	0.0309322	type2
Peak00086015	NA	chr17	2740408	2740937	23.9325	-0.664651	0.177936	-3.73534	0.000187459	0.0336487	type2
Peak00086034	KCTD15	chr17	3438119	3439314	47.5043	-0.777689	0.203098	-3.82912	0.000128602	0.0288805	type2
Peak00086069	GRAMD1A,CTD-2527I21.7	chr17	3814380	3815301	146.424	-0.698351	0.184835	-3.77824	0.000157938	0.0313573	type2
Peak00086126	KMT2B,IGFLR1,AD000671.6,U2AF1L4,PSENEN,AC002398.9,AC002398.11,LIN37,AC002398.12,HSPB6	chr17	4542562	4543059	10.1448	-0.945577	0.245038	-3.8589	0.000113898	0.0269562	type2
Peak00086192	HKR1,CTD-3220F14.2	chr17	5800728	5801465	30.8348	-0.767807	0.20505	-3.74448	0.000180768	0.0333359	type2
Peak00086664	OPA3	chr17	17625503	17627594	148.264	-0.399012	0.113151	-3.52636	0.000421308	0.0499934	type2
Peak00086706	CCDC61,MIR769,PGLYRP1	chr17	18061329	18062002	45.7038	-0.550198	0.155869	-3.52987	0.000415766	0.0495832	type2
Peak00086749	FKRP,SLC1A5	chr17	19287872	19288601	66.9392	-0.891138	0.239945	-3.71392	0.000204072	0.0354637	type2
Peak00086756	CTB-147N14.4,AP2S1	chr17	19366376	19367006	34.8254	-0.744075	0.173285	-4.29393	1.75537e-05	0.00987968	type2
Peak00087300	SSC5D	chr17	34819581	34820444	66.5104	-0.667558	0.154292	-4.32658	1.51443e-05	0.00942543	type2
Peak00087309	ZNF784,ZNF580,ZNF581,CCDC106	chr17	34965550	34966143	14.9952	-0.727644	0.199648	-3.64463	0.000267775	0.0395626	type2
Peak00087509	SDCBP2-AS1,RP11-314N13.3	chr17	38101134	38101534	10.4575	-1.26265	0.28886	-4.37114	1.236e-05	0.00888273	type2
Peak00087611	ATRN,GFRA4	chr17	39941999	39943458	128.494	-0.825823	0.155901	-5.29711	1.17652e-07	0.000573636	type2
Peak00087678	PRNP	chr17	40610537	40611171	72.1906	-0.634479	0.159828	-3.96977	7.19418e-05	0.0223015	type2
Peak00087679	PRNP	chr17	40611689	40612372	61.146	-0.562317	0.153532	-3.66254	0.000249731	0.038447	type2
Peak00087995	KIF16B	chr17	45791618	45792096	24.8463	-0.687681	0.162903	-4.2214	2.42785e-05	0.0119104	type2
Peak00088217	NA	chr17	48290305	48291003	55.0656	-0.825168	0.162861	-5.06671	4.04756e-07	0.0010673	type2
Peak00088257	NA	chr17	48849163	48850067	25.547	-0.810687	0.222985	-3.63562	0.000277316	0.040208	type2
Peak00088484	C20orf203	chr17	55548810	55549793	36.5537	-0.671029	0.174541	-3.84454	0.00012078	0.0277403	type2
Peak00088490	COMMD7	chr17	55595850	55596740	47.5389	-0.766235	0.203438	-3.76643	0.0001656	0.0317601	type2
Peak00088751	RPRD1B,RN7SL237P	chr17	61510573	61511973	87.3406	-0.504998	0.141976	-3.55692	0.00037523	0.0474	type2
Peak00088759	RALGAPB	chr17	61615304	61616090	40.4918	-0.57488	0.160761	-3.576	0.000348897	0.045613	type2
Peak00089736	DIDO1	chr17	76886219	76887102	43.1826	-0.630073	0.178623	-3.52739	0.000419683	0.0498969	type2
Peak00089833	TPD52L2,DNAJC5	chr17	78261866	78263019	49.4847	-0.883471	0.234685	-3.7645	0.000166885	0.0317601	type2
Peak00090041	AP001171.1	chr17	80251440	80251878	22.6122	-0.901932	0.2041	-4.41906	9.91314e-06	0.00814473	type2
Peak00090366	IFNGR2,TMEM50B,RPS5P3,AP000302.58,DNAJC28	chr18	6729164	6730265	78.0824	-0.745003	0.204263	-3.64727	0.000265046	0.0394984	type2
Peak00090534	RIPPLY3	chr18	10744747	10745742	17.2104	0.875631	0.246221	3.55628	0.000376143	0.0474111	type2
Peak00090861	PKNOX1	chr18	21067601	21068658	25.7756	-0.829716	0.213874	-3.87945	0.000104691	0.0260587	type2
Peak00090872	AP001631.10	chr18	21158138	21159023	33.0746	-0.900497	0.206817	-4.35407	1.33631e-05	0.00918674	type2
Peak00091231	DGCR14,GSC2	chr18	32498839	32499489	17.3141	0.820805	0.189049	4.34175	1.41349e-05	0.00921321	type2
Peak00091416	BMS1P20,IGLV5-52,IGLV1-51,IGLV1-50	chr18	40709612	40710460	47.553	0.640406	0.174097	3.67844	0.000234663	0.0373457	type2
Peak00091820	SF3A1,CCDC157	chr18	52274229	52275256	24.7422	0.9942	0.227699	4.36629	1.26375e-05	0.00888273	type2
Peak00091902	PRR14L	chr18	55104888	55105535	63.165	-1.07104	0.212307	-5.04474	4.54135e-07	0.0010673	type2
Peak00092148	MFNG,CARD10	chr18	60903853	60904940	23.8454	0.837548	0.206505	4.05582	4.99588e-05	0.0187498	type2
Peak00092325	NA	chr18	68891832	68892481	16.3543	0.810496	0.225823	3.58908	0.000331851	0.0442971	type2
Peak00092411	SLC25A17,MIR4766,ST13	chr18	72078753	72079336	13.7618	1.18382	0.270319	4.37935	1.19032e-05	0.00868527	type2
Peak00092479	snoU13,NAGA,FAM109B,SMDT1	chr18	74092659	74093223	45.4884	1.06214	0.209242	5.07612	3.85224e-07	0.0010673	type2
Peak00092649	PRR5,PRR5-ARHGAP8,ARHGAP8	chr18	77557434	77558337	41.8754	-0.563379	0.152071	-3.7047	0.000211639	0.0360047	type2
Peak00092916	PPP6R2,RN7SL500P	chr19	2422902	2423904	49.4985	-1.17388	0.218904	-5.36252	8.20677e-08	0.000487859	type2
Peak00092928	CTA-384D8.35,CTA-384D8.34,CTA-384D8.31,KLHDC7B,SYCE3	chr19	2507164	2507646	10.5394	-0.918603	0.254274	-3.61264	0.00030309	0.0423646	type2
Peak00092955	LINC00685	chr19	2840766	2842207	201.718	-0.879372	0.213837	-4.11234	3.91663e-05	0.0163557	type2
Peak00092960	PPP2R3B	chr19	2900353	2901209	172.982	-0.612669	0.172898	-3.54353	0.000394803	0.0484199	type2
Peak00092967	NA	chr19	2976941	2977745	95.523	-0.66004	0.165658	-3.98436	6.76629e-05	0.0215028	type2
Peak00093002	IL3RA,SLC25A6,LINC00106,ASMTL-AS1	chr19	3275016	3276789	278.964	-0.677634	0.176738	-3.83411	0.000126021	0.0285233	type2
Peak00093076	ARSH,ARSF	chr19	4108626	4109492	82.5127	-0.563906	0.158398	-3.56006	0.000370774	0.0471316	type2
Peak00093097	NA	chr19	4328055	4329040	138.845	-1.12135	0.221785	-5.056	4.28137e-07	0.0010673	type2
Peak00093119	NA	chr19	4597546	4599197	51.7435	-0.677146	0.163717	-4.13607	3.53312e-05	0.0151936	type2
Peak00093208	WWC3	chr19	5826396	5826987	58.0758	-0.571761	0.161745	-3.53495	0.000407859	0.0491855	type2
Peak00093278	TMSB4X	chr19	6753156	6754239	214.569	-0.546091	0.149823	-3.64492	0.000267478	0.0395626	type2
Peak00093294	NA	chr19	7197080	7197618	78.9852	-0.67334	0.163241	-4.12483	3.71003e-05	0.0156874	type2
Peak00093333	NA	chr19	7854221	7854763	12.8718	-1.12406	0.248227	-4.52838	5.94382e-06	0.00594723	type2
Peak00093342	PIR,BMX	chr19	7936759	7937412	61.4878	-0.653412	0.178998	-3.65038	0.000261854	0.0394373	type2
Peak00093356	CA5B,ZRSR2	chr19	8115238	8115997	44.7088	-1.04828	0.209476	-5.0043	5.60666e-07	0.00128772	type2
Peak00093396	NHS	chr19	8656976	8657866	33.3249	-0.640504	0.172546	-3.71207	0.000205567	0.0356219	type2
Peak00093585	POLA1	chr19	11465767	11466651	45.0967	-0.667441	0.177081	-3.76912	0.000163826	0.0317601	type2
Peak00093591	ARX,RP1-258N20.3	chr19	11531884	11533803	76.4073	-0.49729	0.132511	-3.75283	0.000174847	0.0328678	type2
Peak00093605	NA	chr19	11680717	11681368	15.1254	-0.940969	0.252259	-3.73016	0.000191355	0.0338491	type2
Peak00093666	NA	chr19	12684670	12685318	17.3411	-0.890082	0.225808	-3.94177	8.08815e-05	0.0237508	type2
Peak00093731	NA	chr19	13187986	13188591	16.8445	-0.968313	0.23986	-4.037	5.41396e-05	0.0194706	type2
Peak00093873	NA	chr19	14662076	14662733	84.9743	-0.567281	0.134805	-4.20816	2.57456e-05	0.0124488	type2
Peak00093900	KDM6A	chr19	15342358	15343410	48.4019	-0.799575	0.213267	-3.74917	0.000177419	0.0329786	type2
Peak00094211	NA	chr19	19042914	19043847	44.1141	-0.775314	0.202885	-3.82145	0.000132672	0.0294025	type2
Peak00094213	ZC4H2	chr19	19072417	19073077	26.5328	-0.744342	0.186426	-3.9927	6.53264e-05	0.0210919	type2
Peak00094227	MSN	chr19	19245395	19245957	34.6652	-0.948702	0.213406	-4.44553	8.76773e-06	0.00742973	type2
Peak00094369	NHSL2	chr19	23591884	23592699	22.9696	0.886692	0.224288	3.95336	7.7061e-05	0.0233162	type2
Peak00094640	TSPAN6	chr19	35581294	35581999	24.3662	-0.619015	0.174415	-3.54909	0.00038657	0.0478586	type2
Peak00094813	COL4A6	chr19	38852031	38853498	96.9356	-0.923978	0.191781	-4.81789	1.45086e-06	0.00238906	type2
Peak00094816	COL4A6	chr19	38885078	38885576	24.0281	-0.826661	0.219013	-3.77449	0.000160334	0.0316466	type2
Peak00094838	NA	chr19	39171636	39172248	29.4322	-0.864381	0.17916	-4.82462	1.40272e-06	0.00238906	type2
Peak00094857	AMMECR1,RGAG1	chr19	39440231	39440880	26.3066	-0.742932	0.20942	-3.54757	0.000388806	0.0478586	type2
Peak00094861	CHRDL1	chr19	39521931	39522448	8.04893	-1.06581	0.281498	-3.78622	0.000152954	0.0309322	type2
Peak00094944	WDR44	chr19	40971190	40972534	197.4	-0.699425	0.191943	-3.64393	0.000268506	0.0395813	type2
Peak00094966	KIAA1210	chr19	41119111	41121225	206.352	-0.757671	0.189335	-4.00175	6.2876e-05	0.0208272	type2
Peak00094991	38961	chr19	41381317	41381720	6.61063	-1.26446	0.347659	-3.63707	0.000275752	0.040208	type2
Peak00095004	UPF3B	chr19	41754777	41755205	9.23919	-0.999513	0.278933	-3.58335	0.000339218	0.0447313	type2
Peak00095113	TENM1	chr19	42890953	42891861	61.9995	-0.68064	0.159739	-4.26095	2.03561e-05	0.0109423	type2
Peak00095207	NA	chr19	45157531	45158091	38.1801	-0.740774	0.144757	-5.11737	3.0983e-07	0.00105145	type2
Peak00095284	GPC3,AF003529.2	chr19	46032144	46032884	24.9085	-1.39784	0.239427	-5.83826	5.2748e-09	5.49049e-05	type2
Peak00095301	PLAC1	chr19	46180184	46181084	33.4966	-0.926529	0.189687	-4.8845	1.03689e-06	0.00201512	type2
Peak00095367	LINC00892,CD40LG	chr19	47137186	47138085	95.3298	-0.521559	0.137453	-3.79446	0.000147967	0.0307048	type2
Peak00095442	NA	chr19	47931180	47931925	88.8217	-0.671092	0.157946	-4.24886	2.14857e-05	0.0112503	type2
Peak00095562	ZNF185	chr19	49361798	49362940	68.2054	-0.743601	0.191005	-3.8931	9.89697e-05	0.0255045	type2
Peak00095592	DUSP9	chr19	49630883	49631999	160.711	-0.675565	0.173526	-3.89317	9.89412e-05	0.0255045	type2
Peak00095593	DUSP9,RPL18AP16	chr19	49646070	49646577	23.9616	-0.872756	0.190738	-4.57568	4.74669e-06	0.00500787	type2
Peak00095682	FUNDC2	chr19	50832136	50833015	42.6383	-1.20287	0.331229	-3.63153	0.00028174	0.0406164	type2
Peak00095684	MTCP1,CMC4,BRCC3	chr19	50836629	50837295	26.6398	-1.01953	0.246299	-4.1394	3.48208e-05	0.0150381	type2
Peak00095705	#N/A	chr19	51111134	51111878	31.0876	-1.59041	0.250461	-6.34991	2.15436e-10	3.62859e-06	type2
Peak00095706	#N/A	chr19	51142342	51143537	30.0272	-0.871327	0.192939	-4.51608	6.29962e-06	0.00612141	type2
Peak00095707	#N/A	chr19	51161110	51162750	155.246	-1.17497	0.178445	-6.58451	4.56377e-11	9.22411e-07	type2
Peak00095711	#N/A	chr19	51215773	51217260	72.1725	-0.915208	0.16367	-5.59178	2.24755e-08	0.000189277	type2
Peak00095712	#N/A	chr19	51224169	51224661	49.8676	-1.14558	0.187388	-6.11343	9.75144e-10	1.4078e-05	type2
Peak00095722	#N/A	chr19	51341468	51341923	18.2608	-0.956461	0.229805	-4.16205	3.15399e-05	0.0139186	type2
Peak00095727	#N/A	chr19	51412359	51413205	19.1799	-0.814565	0.211803	-3.84587	0.000120128	0.0276535	type2
Peak00095748	#N/A	chr19	51830847	51831338	18.0715	-1.25906	0.270205	-4.65964	3.16768e-06	0.00395209	type2
Peak00095808	#N/A	chr19	52872692	52873680	39.9894	-0.721145	0.199381	-3.61693	0.000298122	0.0420776	type2
Peak00095955	#N/A	chr19	55677253	55678601	110.508	-0.806139	0.188737	-4.27124	1.94393e-05	0.0106189	type2
Peak00096015	#N/A	chr19	56622865	56623498	36.8589	-1.36977	0.327384	-4.18397	2.86468e-05	0.013341	type2
Peak00096038	#N/A	chr19	57078230	57079452	75.8024	-0.836615	0.192507	-4.34588	1.38716e-05	0.00921321	type2
Peak00096117	#N/A	chr19	58951301	58951980	23.0825	-1.58426	0.428615	-3.69624	0.000218816	0.0364481	type2
Peak00096166	#N/A	chr20	708648	709660	41.8875	-0.573095	0.153375	-3.73656	0.000186556	0.0336061	type2
Peak00096221	#N/A	chr20	1688232	1689357	26.4385	-0.76193	0.172393	-4.41973	9.88246e-06	0.00814473	type2
Peak00096360	#N/A	chr20	4141248	4142975	93.9212	-0.671887	0.152751	-4.39857	1.08965e-05	0.00849011	type2
Peak00096736	#N/A	chr20	16555250	16556271	36.6822	-0.817281	0.214055	-3.8181	0.000134486	0.0296744	type2
Peak00096748	#N/A	chr20	17207041	17207975	27.8028	-0.837743	0.193503	-4.32937	1.4954e-05	0.00942543	type2
Peak00096794	#N/A	chr20	18036769	18037840	39.0043	-0.782475	0.206947	-3.78103	0.000156181	0.0311924	type2
Peak00096829	#N/A	chr20	19495639	19496336	17.8274	-0.737048	0.194393	-3.79153	0.000149723	0.0307536	type2
Peak00097308	#N/A	chr20	32156086	32156906	30.2453	-0.857553	0.198865	-4.31224	1.61609e-05	0.00957599	type2
Peak00097309	#N/A	chr20	32164283	32164790	9.4153	-1.14554	0.262562	-4.36293	1.2833e-05	0.00888273	type2
Peak00097320	#N/A	chr20	32366033	32367193	43.5267	-0.625796	0.159205	-3.93077	8.46747e-05	0.0241105	type2
Peak00097542	#N/A	chr20	36432752	36433683	17.376	-1.78885	0.271421	-6.5907	4.37759e-11	9.22411e-07	type2
Peak00097574	#N/A	chr20	37353677	37354925	69.0592	-0.524037	0.132685	-3.94949	7.83189e-05	0.0233763	type2
Peak00097575	#N/A	chr20	37355796	37356230	21.7495	-1.02251	0.202338	-5.05345	4.33895e-07	0.0010673	type2
Peak00097715	#N/A	chr20	42309979	42311145	28.5162	-0.820488	0.210231	-3.9028	9.50864e-05	0.0247661	type2
Peak00097761	#N/A	chr20	43164439	43164862	9.16118	1.16747	0.325188	3.59014	0.000330497	0.0442962	type2
Peak00097845	#N/A	chr20	44539246	44540933	105.21	-0.644763	0.157626	-4.09047	4.30509e-05	0.0171108	type2
Peak00097867	#N/A	chr20	44802958	44803606	21.7608	-0.854814	0.216073	-3.95614	7.61691e-05	0.0231329	type2
Peak00097935	#N/A	chr20	46474037	46474995	39.2823	-0.657977	0.155618	-4.22816	2.35607e-05	0.0117871	type2
Peak00098123	#N/A	chr20	49639253	49640263	33.1888	-0.716398	0.201485	-3.55559	0.000377125	0.0474111	type2
Peak00098259	#N/A	chr20	54844095	54845117	46.1763	-1.61541	0.416135	-3.88194	0.000103627	0.025986	type2
Peak00098261	#N/A	chr20	54918697	54919392	27.9763	-0.774304	0.213806	-3.62154	0.00029286	0.0415282	type2
Peak00098613	#N/A	chr20	61168316	61169550	29.8152	-0.755304	0.203555	-3.71057	0.000206794	0.0356219	type2
Peak00098625	#N/A	chr20	61334282	61334834	12.4573	-0.877268	0.246061	-3.56525	0.000363504	0.046559	type2
Peak00098670	#N/A	chr20	61608747	61609842	142.624	-0.478721	0.116851	-4.09686	4.18788e-05	0.0169334	type2
Peak00098672	#N/A	chr20	61612236	61612833	101.158	-0.536332	0.14804	-3.62289	0.000291329	0.0414422	type2
Peak00098752	#N/A	chr20	62426096	62427103	49.9637	-0.583334	0.165281	-3.52934	0.000416603	0.049589	type2
Peak00098796	#N/A	chr20	62876306	62877023	23.7137	-0.755984	0.200752	-3.76575	0.000166047	0.0317601	type2
Peak00098901	#N/A	chr21	17681796	17682917	40.2229	0.635842	0.150284	4.23093	2.32731e-05	0.0117253	type2
Peak00099099	#N/A	chr21	27195230	27195974	17.808	-0.900847	0.216111	-4.16844	3.06689e-05	0.013814	type2
Peak00099522	#N/A	chr21	38188689	38189529	18.6319	1.07678	0.278354	3.8684	0.00010955	0.0268066	type2
Peak00099584	#N/A	chr21	39200951	39202227	51.8777	-0.917934	0.190656	-4.81461	1.47487e-06	0.00238906	type2
Peak00099634	#N/A	chr21	40203243	40203905	16.2026	-0.780234	0.216358	-3.60622	0.00031069	0.0428345	type2
Peak00099852	#N/A	chr21	43981670	43982686	50.2194	-0.524624	0.143818	-3.64783	0.000264469	0.0394984	type2
Peak00099883	#N/A	chr21	44345455	44346068	39.5397	-0.663309	0.18072	-3.67038	0.000242194	0.0377739	type2
Peak00099919	#N/A	chr21	44802957	44803768	40.2666	-0.551957	0.14117	-3.90987	9.23475e-05	0.0247358	type2
Peak00100057	#N/A	chr21	46434261	46434947	45.1783	-0.862693	0.196056	-4.40025	1.08128e-05	0.00849011	type2
Peak00100096	#N/A	chr21	47008609	47009196	14.3521	-0.964634	0.254706	-3.78724	0.000152331	0.0309322	type2
Peak00100114	#N/A	chr21	47223503	47224177	21.9153	-0.910539	0.255817	-3.55934	0.000371788	0.0471606	type2
Peak00100131	#N/A	chr21	47357444	47358585	174.973	-0.874126	0.189069	-4.62331	3.77664e-06	0.00438689	type2
Peak00100146	#N/A	chr21	47603875	47605255	112.021	-0.441138	0.120158	-3.67131	0.000241314	0.0377739	type2
Peak00100148	#N/A	chr21	47639040	47639816	21.2926	-0.782096	0.196842	-3.97323	7.09051e-05	0.0221781	type2
Peak00100291	#N/A	chr22	19137033	19137774	36.3933	-1.02861	0.258061	-3.98593	6.72164e-05	0.0214282	type2
Peak00100430	#N/A	chr22	21333510	21334011	20.4868	-1.91499	0.258579	-7.40582	1.30347e-13	6.58628e-09	type2
Peak00100619	#N/A	chr22	24180633	24181823	230.178	-0.568285	0.127274	-4.46506	8.00456e-06	0.00725934	type2
Peak00100734	#N/A	chr22	26105694	26106229	9.98264	-1.20038	0.285896	-4.19866	2.68504e-05	0.0126796	type2
Peak00100860	#N/A	chr22	29512669	29513342	20.2322	-0.765004	0.216151	-3.53921	0.000401332	0.0486888	type2
Peak00100872	#N/A	chr22	29636373	29636991	16.5717	-1.07227	0.260535	-4.11562	3.86139e-05	0.0162323	type2
Peak00100952	#N/A	chr22	30776717	30778055	173.876	-0.666202	0.176903	-3.76591	0.000165943	0.0317601	type2
Peak00100978	#N/A	chr22	31071355	31071963	13.0123	-1.28492	0.334839	-3.83743	0.000124331	0.0282987	type2
Peak00101031	#N/A	chr22	32029801	32030264	54.1046	-0.425462	0.118889	-3.57865	0.000345375	0.0452681	type2
Peak00101090	#N/A	chr22	33276471	33277715	138.647	-0.609165	0.160612	-3.79276	0.000148979	0.0307536	type2
Peak00101099	#N/A	chr22	33453928	33454700	30.4051	-0.895384	0.220028	-4.06942	4.71306e-05	0.0182488	type2
Peak00101347	#N/A	chr22	38220543	38221415	25.4351	-0.786626	0.218748	-3.59604	0.0003231	0.0435939	type2
Peak00101678	#N/A	chr22	42792679	42793891	24.9307	-0.671398	0.17982	-3.73372	0.000188669	0.0337025	type2
Peak00101757	#N/A	chr22	43877294	43878076	30.0058	-0.704383	0.145201	-4.8511	1.22777e-06	0.00217677	type2
Peak00101868	#N/A	chr22	45809178	45810216	33.7534	-0.938476	0.20835	-4.50432	6.65858e-06	0.00628882	type2
Peak00101908	#N/A	chr22	46641447	46641924	22.4968	1.16059	0.288226	4.02666	5.6575e-05	0.0199211	type2
Peak00102029	#N/A	chr22	49041696	49042108	12.5324	1.39351	0.274352	5.07927	3.78886e-07	0.0010673	type2
Peak00102179	#N/A	chrX	339078	339753	47.7108	-0.841627	0.229823	-3.66206	0.000250195	0.038447	type2
Peak00102202	#N/A	chrX	1324512	1325583	35.9087	-0.712379	0.177164	-4.02101	5.79498e-05	0.020264	type2
Peak00103021	#N/A	chrX	38344056	38344778	15.6749	1.27577	0.324895	3.92671	8.6115e-05	0.0242413	type2
Peak00103352	#N/A	chrX	48897289	48897825	38.5192	-0.562239	0.144053	-3.90301	9.50045e-05	0.0247661	type2
Peak00103622	#N/A	chrX	65857971	65859424	62.9193	-0.732917	0.205968	-3.55841	0.000373107	0.0471908	type2
Peak00104477	#N/A	chrX	119021538	119022318	26.0133	-0.662683	0.186112	-3.56066	0.000369918	0.0471316	type2
Peak00104988	#N/A	chrX	146791577	146792293	8.77337	1.07229	0.276559	3.87727	0.000105634	0.0261646	type2
Peak00035159	CCND3,RNU6-761P,RP11-533O20.2	chr5	147699476	147700585	43.746	-1.17397	0.238383	-4.92473	8.44766e-07	0.0392411	type1
Peak00035179	TRERF1	chr5	148205333	148206621	156.114	-0.692634	0.154596	-4.48029	7.45432e-06	0.0494669	type1
Peak00043022	KDM7A,JHDM1D-AS1	chr7	6357463	6358068	17.2963	1.83255	0.369283	4.96246	6.96072e-07	0.0392411	type1
Peak00054957	KCNMA1	chr9	76889819	76890451	18.7736	1.7216	0.368202	4.67568	2.92983e-06	0.0451495	type1
Peak00057399	PPFIBP2,CYB5R2	chr9	137303338	137304679	49.5993	0.994712	0.216934	4.58531	4.53303e-06	0.0451495	type1
Peak00066516	NA	chr11	105788709	105789329	27.2739	1.15076	0.256437	4.4875	7.20635e-06	0.0494669	type1
Peak00067781	NA	chr11	134524269	134524929	52.3871	-1.12638	0.242573	-4.64347	3.42611e-06	0.0451495	type1
Peak00073485	NA	chr13	31705446	31706438	94.2973	-0.823308	0.177748	-4.63187	3.6238e-06	0.0451495	type1
Peak00073486	NA	chr13	31707864	31708803	49.3763	-1.18144	0.261403	-4.51961	6.19532e-06	0.0479642	type1
Peak00075151	PCSK6	chr13	89719087	89719638	27.5182	1.34265	0.29504	4.55074	5.34578e-06	0.0451495	type1
Peak00080405	NA	chr15	51566851	51567738	51.7904	-0.99764	0.218972	-4.55601	5.21344e-06	0.0451495	type1
Peak00101760	#N/A	chr22	44207617	44208861	62.5478	-1.27441	0.270225	-4.71613	2.40373e-06	0.0451495	type1
Peak00102961	#N/A	chrX	32466380	32466912	27.2173	1.54204	0.336682	4.5801	4.64758e-06	0.0451495	type1
Peak00104045	#N/A	chrX	99141976	99142823	12.4218	1.91717	0.418346	4.58275	4.58908e-06	0.0451495	type1
