# Supplementary material for: Pediatric T-ALL type-1 and type-2 relapses develop along distinct pathways of clonal evolution
Source: Leukemia. 2022 May 18;36(7):1759–68. doi: 10.1038/s41375-022-01587-0 (PMC9252914; doi:10.1038/s41375-022-01587-0)
Supplement: Supplementary file 7 — Suppl. Tab. 7 [file 41375_2022_1587_MOESM7_ESM.xlsx]

## Sheet: Suppl.Tab.7a
Suppl. Tab. 7a Recurrent changes in the RNA gene expression. Selected: combined DE-Seq2 analysis (p<0.05) separately per each of the patients and fold-changes analysis (min. 2 reads; threshold: 2-fold), min. required difference in number of patients (INI-REL/REL-INI) is 3.
	symbol	description	P1		Selected	P2		Selected	P3	0	Selected	P4		Selected	P5		Selected	P6		Selected	P7		Selected	P8		Selected	P9		Selected	P10		Selected	P11		Selected	P12		Selected	P27		Selected
gene			fc_REL/INI	P1_padj		fc_REL/INI	P2_padj		fc_REL/INI	P3_padj		fc_REL/INI	P4_padj		fc_REL/INI	P5_padj		fc_REL/INI	P6_padj		fc_REL/INI	P7_padj		fc_REL/INI	P8_padj		fc_REL/INI	P9_padj		fc_REL/INI	P10_padj		fc_REL/INI	P11_padj		fc_REL/INI	P12_padj		fc_REL/INI	P27_padj		> 2 fold REL	> 2 fold INI	Selected UP in REL	Selected UP in INI	Selected number od pats REL -INI	SELECTION_UP_REL	SELECTION_UP_INI
ENSG00000112715	VEGFA	vascular endothelial growth factor A [Source:HGNC Symbol;Acc:HGNC:12680]				1.39366			0.769857			0.510513			1.68818			4.93569		1				1.12419			0.113959			3.25956		1	1.48253			1.56481			3.79138	0.671651	1	3	1	1	1	0			selection:
ENSG00000171791	BCL2	BCL2, apoptosis regulator [Source:HGNC Symbol;Acc:HGNC:990]	1.31744			1.37549			0.817651			1.5074			0.600508			0.411041			1.25319			1.4218			1.04197			2.31827		1	1.24544			1.23457			0.50984			1	1			0			2 fold changes , mean reads at least 20
ENSG00000171552	BCL2L1	BCL2 like 1 [Source:HGNC Symbol;Acc:HGNC:992]	0.952841			2.21915	0.489262	1	0.73303			1.04828			0.988816			0.356801			1.06978			0.746475			0.659429			1.19622			0.848992			0.615014			1.89201	0.67778		1	1	2	1	1			Selected differential analysis, p>0.05
ENSG00000008382	MPND	MPN domain containing [Source:HGNC Symbol;Acc:HGNC:25934]	0.549437			1.00351			0.587275			1.21525			1.18838			0.536767						0.904297			0.757176			1.06655			0.851108			0.593338			0.767511			0	0	0	3	-3		3
ENSG00000110092	CCND1	cyclin D1 [Source:HGNC Symbol;Acc:HGNC:1582]							0.988263																											53.2309	5.94425e-11	1	0			1	0	1	1	0
ENSG00000118971	CCND2	cyclin D2 [Source:HGNC Symbol;Acc:HGNC:1583]	24.9978		1	1.93781			0.93544			1.50555						0.023912			0.460113			5.18635		1				4.75115		1				0.0788904			73.2221	1.61528e-43	1	4	3	2	2	0
ENSG00000112576	CCND3	cyclin D3 [Source:HGNC Symbol;Acc:HGNC:1585]	0.612105			2.49484	0.742892	1	0.631132			0.909132			1.31157			0.601101			1.18738			0.716598			0.723631			0.875341			0.934525			0.720963			1.69674	0.175454		1	0	2	1	1
ENSG00000087245	MMP2	matrix metallopeptidase 2 [Source:HGNC Symbol;Acc:HGNC:7166]							0.321186															0.168129																0.463533		0	2	1	0	1
ENSG00000100985	MMP9	matrix metallopeptidase 9 [Source:HGNC Symbol;Acc:HGNC:7176]										1.40942									2.1183		1																			1	0			0
ENSG00000136997	MYC	MYC proto-oncogene, bHLH transcription factor [Source:HGNC Symbol;Acc:HGNC:7553]	0.266042			0.993968			0.502338			1.05767			0.674779			1.3333			1.33182			1.26018			0.878621			0.587171			0.88338			2.14849	0.432162	1	59.4216	1.26969e-44	1	2	1	2	1	1
ENSG00000089685	BIRC5	baculoviral IAP repeat containing 5 [Source:HGNC Symbol;Acc:HGNC:593]	0.540049			0.947538			0.939074			1.12858			0.935603			0.430767			1.06598			0.75178			0.729132			0.568052			1.07937			0.662573			1.06777			0	1	0	1	-1
ENSG00000271204	AC016831.5		11.6512	7.27616e-07	1	4.75641		1	2.06373		1	1.1333						0.635131			1.04871			4.35427		1	1.40661			11.2608		1				29.4696	6.62182e-25	1	2.24611		1	7	0	2	0	2	7
ENSG00000107485	GATA3	GATA binding protein 3 [Source:HGNC Symbol;Acc:HGNC:4172]	1.46316			1.90935			1.45235			2.08376		1	0.751802			0.513388			1.26009			0.597116			1.08211			0.873121			1.11382			1.13986			0.321843			1	1	0	1	-1
ENSG00000124762	CDKN1A	cyclin dependent kinase inhibitor 1A [Source:HGNC Symbol;Acc:HGNC:1784]	2.02766		1	5.16325		1	1.08865			0.459482			0.569595			0.0949479			0.592446			0.495527			1.05008			1.2636						0.796174			2.34299	0.525665	1	3	3	1	1	0
ENSG00000151917	BEND6	BEN domain containing 6 [Source:HGNC Symbol;Acc:HGNC:20871]	1.24735			34.6399	0.213784	1	2.31939		1	6.02637		1	5.32339		1	2.79789		1	1.3533						2.44957		1				0.746088						2.78093		1	7	0	1	1	0	7
ENSG00000137193	PIM1	Pim-1 proto-oncogene, serine/threonine kinase [Source:HGNC Symbol;Acc:HGNC:8986]	0.381698			13.753	2.99623e-19	1	1.3481			0.693685			1.04841			0.148488			1.47827			1.62838			0.711273			3.91519		1	0.931744			0.636429			2.67892	7.48799e-07	1	3	2	2	3	-1
ENSG00000065000	AP3D1	adaptor related protein complex 3 delta 1 subunit [Source:HGNC Symbol;Acc:HGNC:568]	0.65578			1.15651			0.71054			0.786885			1.12771			0.673894			1.54851			0.743037			0.747882			1.26286			0.887905			0.562768			0.532433			0	0	0	2	-2
ENSG00000047634	SCML1	sex comb on midleg like 1 (Drosophila) [Source:HGNC Symbol;Acc:HGNC:10580]	2.94749		1	12.9809	1.55617e-07	1	0.57115						3.45608		1	2.63303		1				4.22935		1				5.48505		1	0.937863			0.860299			127.906	0.18373	1	7	0	3	0	3	7
ENSG00000150054	MPP7	membrane palmitoylated protein 7 [Source:HGNC Symbol;Acc:HGNC:26542]	2.63582		1	2.11314		1				4.47491	0.249186	1	4.36836		1	0.787363			0.574628			2.5905		1	0.997152			2.33738		1	0.821945			2.49306	0.354578	1	0			7	0	3	1	2	7
ENSG00000168685	IL7R	interleukin 7 receptor [Source:HGNC Symbol;Acc:HGNC:6024]	1.4839			3.37493	0.862779	1	1.25973			0.963534			1.72678			1.02564			0.267038			0.182433			1.06799			0.124524			0.76169			1.17092			61.166	2.7497e-63	1	2	3	2	1	1
ENSG00000143793	C1orf35	chromosome 1 open reading frame 35 [Source:HGNC Symbol;Acc:HGNC:19032]	0.598436			1.26512			0.812467			0.697863			1.22903			0.514777			1.66155			1.15227			0.753018			0.812175			0.917614			0.552991			0.535865			0	0	0	2	-2
ENSG00000165029	ABCA1	ATP binding cassette subfamily A member 1 [Source:HGNC Symbol;Acc:HGNC:29]	0.221538			0.580704			1.53871			1.81255			2.33496		1	8.86255	0.177575	1	0.943554			0.466002			9.39705	9.17264e-19	1	1.84154			0.801365			0.493969			1.05396			3	3	2	2	0
ENSG00000131016	AKAP12	A-kinase anchoring protein 12 [Source:HGNC Symbol;Acc:HGNC:370]	2.52618		1	0.673934									0.872034			2.56678		1	0.337086						0.777184						1.07829			0.530238						2	1	1	0	1
ENSG00000152492	CCDC50	coiled-coil domain containing 50 [Source:HGNC Symbol;Acc:HGNC:18111]	0.627522																								1.17289															0	0	0	2	-2
ENSG00000173786	CNP	2',3'-cyclic nucleotide 3' phosphodiesterase [Source:HGNC Symbol;Acc:HGNC:2158]	0.603633			1.22514			0.748166			1.03298			0.971724			0.733592			1.26553			0.700589			0.77609			1.1878			0.874215			0.575135			0.71455			0	0	0	2	-2
ENSG00000113916	BCL6	B-cell CLL/lymphoma 6 [Source:HGNC Symbol;Acc:HGNC:1001]	2.88652		1	1.32305			0.715639			4.15672	0.217245	1	0.410722			1.37019			0.469457			0.220863			0.50264			0.487355			0.740721			1.39615			0.699965			2	4	2	1	1
ENSG00000137161	CNPY3	canopy FGF signaling regulator 3 [Source:HGNC Symbol;Acc:HGNC:11968]	0.671821			1.02932			0.997563			0.856253			1.10665			1.23178			1.0999			0.847833			0.86777			0.527911			0.860671			0.503899			1.12397			0	0	0	2	-2
ENSG00000159692	CTBP1	C-terminal binding protein 1 [Source:HGNC Symbol;Acc:HGNC:2494]	0.635649			0.853648			0.773566			1.08784			1.02274			0.527906			1.78137			0.801974			0.841405			1.08026			0.893998			0.636728			0.691131			0	0	0	2	-2
ENSG00000039068	CDH1	cadherin 1 [Source:HGNC Symbol;Acc:HGNC:1748]	0.102387																																							0	1	0	1	-1
ENSG00000038358	EDC4	enhancer of mRNA decapping 4 [Source:HGNC Symbol;Acc:HGNC:17157]	0.627877			1.1332			0.644263			1.00745			1.0066			0.671432			1.30528			0.676514			0.781569			0.95142			0.849276			0.611517			1.08001			0	0	0	2	-2
ENSG00000111276	CDKN1B	cyclin dependent kinase inhibitor 1B [Source:HGNC Symbol;Acc:HGNC:1785]	1.0562			1.177			1.53856			0.781866			0.917522			0.736052			1.1661			0.772834			0.853455			0.998808			1.01779			0.493824			0.478077			0	2	0	1	-1
ENSG00000170835	CEL	carboxyl ester lipase [Source:HGNC Symbol;Acc:HGNC:1848]	5.82488		1	4.10557		1	0.802964			1.72705			0.861579			0.948974			1.63231			1.04597			1.17789			9.09796		1	1.44231			0.630619			0.420184			3	1	1	0	1
ENSG00000003402	CFLAR	CASP8 and FADD like apoptosis regulator [Source:HGNC Symbol;Acc:HGNC:1876]	1.27636			1.00507			1.07451			1.02813			0.994754			0.79849			1.18432			1.2624			0.973327			1.17158			0.928716			1.53259			0.455348			0	1			0
ENSG00000102119	EMD	emerin [Source:HGNC Symbol;Acc:HGNC:3331]	0.586574			1.02728			0.878705			0.711518			0.905183			0.676602			1.41669			0.75346			0.664002			0.744294			1.01027			0.584264			0.974744			0	0	0	2	-2
ENSG00000114737	CISH	cytokine inducible SH2 containing protein [Source:HGNC Symbol;Acc:HGNC:1984]	0.249335			41.9363	4.7684e-29	1	0.717904			0.732508			0.907865			0.0193691			1.55782			5.16281	0.766757	1	0.782371			10.7248		1	1.09962			0.376451			6.88045	8.87758e-12	1	4	3	3	3	0
ENSG00000182512	GLRX5	glutaredoxin 5 [Source:HGNC Symbol;Acc:HGNC:20134]	0.538748			1.59552			0.704894			1.25731			1.08015			0.85831			1.24182			0.737832			0.88649			0.982267			1.04346			0.527519			1.11022			0	0	0	2	-2
ENSG00000167468	GPX4	glutathione peroxidase 4 [Source:HGNC Symbol;Acc:HGNC:4556]	0.612643			0.937543			0.76763			0.911417			1.14204			0.646772			1.51702			0.715855			0.745251			0.968406			0.856573			0.63142			0.931829			0	0	0	2	-2
ENSG00000169429	CXCL8	C-X-C motif chemokine ligand 8 [Source:HGNC Symbol;Acc:HGNC:6025]																0.137781																					#DIV/0!	3.32158e-22	1	0	1	1	0	1
ENSG00000125651	GTF2F1	general transcription factor IIF subunit 1 [Source:HGNC Symbol;Acc:HGNC:4652]	0.510498			0.956745			0.703829			1.02247			0.976832			0.669865			1.40237			0.76884			0.834373			0.900597			0.708143			0.612561			1.09953			0	0	0	2	-2
ENSG00000138796	HADH	hydroxyacyl-CoA dehydrogenase [Source:HGNC Symbol;Acc:HGNC:4799]	0.507655			0.841667			0.894229			1.04353			0.777834			1.92982			0.805511			0.984149			1.06684			0.62383			0.894057			0.627035			0.918749			0	0	0	2	-2
ENSG00000175197	DDIT3	DNA damage inducible transcript 3 [Source:HGNC Symbol;Acc:HGNC:2726]	1.25617			1.70922			0.69453			1.08416			0.951065			1.51688			1.05169			1.06601			0.738028			1.46801			1.36797			1.14165			3.66582	2.83933e-07	1	1	0	1	0	1
ENSG00000100084	HIRA	histone cell cycle regulator [Source:HGNC Symbol;Acc:HGNC:4916]	0.566075			1.11755			0.847083			1.42283			1.08269			0.865787			1.54335			0.757582			0.880637			0.759293			0.879701			0.545646			0.529213			0	0	0	2	-2
ENSG00000130816	DNMT1	DNA methyltransferase 1 [Source:HGNC Symbol;Acc:HGNC:2976]	0.795658			0.798743			0.705946			1.3646			1.00265			1.00534			1.16846			0.768696			0.879746			0.816425			0.850702			1.02519			0.307217			0	1	0	1	-1
ENSG00000211898	IGHD	immunoglobulin heavy constant delta [Source:HGNC Symbol;Acc:HGNC:5480]	0																																							0	0	0	2	-2
ENSG00000116016	EPAS1	endothelial PAS domain protein 1 [Source:HGNC Symbol;Acc:HGNC:3374]	2.82315		1	0.281176			2.19428		1							0.703845						1.18864			0.173204			1.14727			0.887575			0.214023			0.392604			2	4	0	3	-3		3
ENSG00000091831	ESR1	estrogen receptor 1 [Source:HGNC Symbol;Acc:HGNC:3467]	0.742925						1.45494			1.40041			0.442142			0.292894			0.872404						2.30464		1				0.420939						#DIV/0!	6.55695e-12	1	1	3	1	1	0
ENSG00000140009	ESR2	estrogen receptor 2 [Source:HGNC Symbol;Acc:HGNC:3468]				2.0013		1	0.605288						0.425324						1.36617			0.684691			1.04249			3.2252		1	0.654829			0.20383			1.74645			2	2	0	1	-1
ENSG00000139083	ETV6	ETS variant 6 [Source:HGNC Symbol;Acc:HGNC:3495]	0.512963			1.53576			1.04323			1.01837			1.34967			0.68547			0.373893			1.0561			1.21209			1.15891			0.726371			0.619042			0.324392			0	2	0	2	-2
ENSG00000114315	HES1	hes family bHLH transcription factor 1 [Source:HGNC Symbol;Acc:HGNC:5192]	7.96769		1	0.743928			0.804115			0.828246			1.31834			1.4779			2.54684	0.453977	1	5.00176	0.431645	1	1.62395			2.407		1	2.49244		1	1.91739	0.316481		2.37389	0.2749	1	6	0	5	0	5	6
ENSG00000117480	FAAH	fatty acid amide hydrolase [Source:HGNC Symbol;Acc:HGNC:3553]	0.272401			0.728145			1.24709			0.846104			0.582587			0.374095						1.7029			0.216083			0.785048			0.55369			1.07905			0.242892			0	4	0	3	-3		4
ENSG00000026103	FAS	Fas cell surface death receptor [Source:HGNC Symbol;Acc:HGNC:11920]	0.476836			0.79747			1.41242			0.962636			0.643273			0.813776			0.947486			1.36948			0.931423			2.05593		1	0.796201			7.70453	5.37738e-27	1	1.63427	0.134212		2	1	2	1	1
ENSG00000240682	ISY1	ISY1 splicing factor homolog [Source:HGNC Symbol;Acc:HGNC:29201]	0.788609			0.90564			1.01852			0.954638			0.998839			0.646869			1.1691			0.773334			0.865109			1.08298			1.0038			0.693389			0.903673			0	0	0	2	-2
ENSG00000122025	FLT3	fms related tyrosine kinase 3 [Source:HGNC Symbol;Acc:HGNC:3765]	0.173042			2.38691		1	0.794998			0.937306			2.32743		1	0.67284			0.472057			1.52281			2.07826		1	0.72206			1.63786			0.0372934			1.06636			3	3	0	2	-2
ENSG00000170345	FOS	Fos proto-oncogene, AP-1 transcription factor subunit [Source:HGNC Symbol;Acc:HGNC:3796]	0.644616			2.13179		1	0.703367			0.460636			1.0523			0.0720418			0.442552			0.88311			0.271772			0.199864			25.427		1	10.8049	0.327866	1	35.7813	1.61482e-45	1	4	5	2	2	0
ENSG00000189159	JPT1	Jupiter microtubule associated homolog 1 [Source:HGNC Symbol;Acc:HGNC:14569]	0.54417			0.929558			0.851267			1.0191			0.972873			0.7975			1.20306			0.641285			0.784633			1.01436			1.06065			0.560315			0.736236			0	0	0	2	-2
ENSG00000196208	GREB1	growth regulation by estrogen in breast cancer 1 [Source:HGNC Symbol;Acc:HGNC:24885]	0.633207			7.10407		1	0.677666			0.285078			0.968867						2.27395		1	0.999587			1.31592			1.5701			1.21782			0.834299			0.0719905			2	2	0	1	-1
ENSG00000165175	MID1IP1	MID1 interacting protein 1 [Source:HGNC Symbol;Acc:HGNC:20715]	0.631091			0.835238			0.772859			0.751532			0.937571			0.747939			1.66165			0.848839			1.07099			1.3088			0.816901			0.540417			1.06687			0	0	0	2	-2
ENSG00000168256	NKIRAS2	NFKB inhibitor interacting Ras like 2 [Source:HGNC Symbol;Acc:HGNC:17898]	0.580603			1.25114			0.759887			0.650117			1.05064			0.701125			1.19503			0.717379			0.837181			0.946654			0.896309			0.573044			1.05294			0	0	0	2	-2
ENSG00000112640	PPP2R5D	protein phosphatase 2 regulatory subunit B'delta [Source:HGNC Symbol;Acc:HGNC:9312]	0.61878			1.18884			0.667979			1.07979			0.92785			0.916833			1.04386			0.753887			0.755306			0.752008			0.85072			0.649229			0.933132			0	0	0	2	-2
ENSG00000011304	PTBP1	polypyrimidine tract binding protein 1 [Source:HGNC Symbol;Acc:HGNC:9583]	0.594503			0.792958			0.684182			1.1291			0.991098			0.567871			1.5136			0.805888			0.781926			0.792195			0.889941			0.640143			0.706772			0	0	0	2	-2
ENSG00000204227	RING1	ring finger protein 1 [Source:HGNC Symbol;Acc:HGNC:10018]	0.613714			1.33855			0.809558			0.695578			1.08875			1.04293			1.09551			0.818928			0.815804			0.955417			0.681793			0.600789			0.832852			0	0	0	2	-2
ENSG00000104969	SGTA	small glutamine rich tetratricopeptide repeat containing alpha [Source:HGNC Symbol;Acc:HGNC:10819]	0.564485			0.785837			0.754636			1.1877			0.996314			0.539791			1.46807			0.714133			0.728244			0.902863			0.928019			0.603948			0.962472			0	0	0	2	-2
ENSG00000090339	ICAM1	intercellular adhesion molecule 1 [Source:HGNC Symbol;Acc:HGNC:5344]	0.224188						0.713746			5.39341	0.287915	1							2.03624		1	0.255561						8.03893		1							6.56148	1.66123e-07	1	4	2	2	1	1
ENSG00000142166	IFNAR1	interferon alpha and beta receptor subunit 1 [Source:HGNC Symbol;Acc:HGNC:5432]	1.29494			1.23809			0.807113			1.03893			1.11548			1.16274			1.10271			1.13754			0.964294			1.25509			0.942366			0.723581			0.463983			0	1			0
ENSG00000100075	SLC25A1	solute carrier family 25 member 1 [Source:HGNC Symbol;Acc:HGNC:10979]	0.532796			1.46156			0.610329			0.643925			1.19175			0.549276			1.76554			0.833269			0.726453			1.27771			0.794342			0.526689			0.968406			0	0	0	2	-2
ENSG00000148339	SLC25A25	solute carrier family 25 member 25 [Source:HGNC Symbol;Acc:HGNC:20663]	0.559468			1.61453			0.765556			0.993738			0.977			0.760577			1.43369			0.796663			0.764605			0.894001			0.80177			0.629302			0.849986			0	0	0	2	-2
ENSG00000136634	IL10	interleukin 10 [Source:HGNC Symbol;Acc:HGNC:5962]							3.21578		1																												0.336276			1	1			0
ENSG00000211797	TRAV17	T-cell receptor alpha variable 17 [Source:HGNC Symbol;Acc:HGNC:12113]																															0									0	0	0	2	-2
ENSG00000135451	TROAP	trophinin associated protein [Source:HGNC Symbol;Acc:HGNC:12327]	0.563446			1.05331			0.746042			0.929712			1.39898			0.62496			0.939581			0.947652			0.878425			0.511907			0.858421			0.662697			0.733571			0	0	0	2	-2
ENSG00000134460	IL2RA	interleukin 2 receptor subunit alpha [Source:HGNC Symbol;Acc:HGNC:6008]	0.409317						0.395305																																	0	2			0
ENSG00000125347	IRF1	interferon regulatory factor 1 [Source:HGNC Symbol;Acc:HGNC:6116]	1.07655			1.40486			0.489124			1.33261			1.49877			1.44951			1.23556			0.80385			0.991007			1.93947			0.951363			0.59666			0.734007			0	1	0	1	-1
ENSG00000096968	JAK2	Janus kinase 2 [Source:HGNC Symbol;Acc:HGNC:6192]	1.98326			0.613428			1.28367			0.859468			0.881194			1.86947			0.901719			1.16213			1.1768			2.73686		1	0.876908			1.24726			0.393088			1	1	1	0	1
ENSG00000171223	JUNB	JunB proto-oncogene, AP-1 transcription factor subunit [Source:HGNC Symbol;Acc:HGNC:6205]	1.28908			1.24639			0.952016			1.30439			1.46969			0.0529321			2.24282		1	1.06257			0.63616			0.7871			1.88869			0.906227			1.79048	0.277364		1	1	1	0	1
ENSG00000068724	TTC7A	tetratricopeptide repeat domain 7A [Source:HGNC Symbol;Acc:HGNC:19750]	0.648425			0.883011			0.778786			0.934666			1.35252			0.816078			1.25151			0.869502			0.977769			0.885819			0.866373			0.626745			0.909465			0	0	0	2	-2
ENSG00000213398	LCAT	lecithin-cholesterol acyltransferase [Source:HGNC Symbol;Acc:HGNC:6522]	1.6522			2.03856		1	0.680804			0.776198			0.917574			0.755408						0.806986			0.65332			1.4348			1.11853			1.19038			0.317114			1	1			0
ENSG00000108679	LGALS3BP	galectin 3 binding protein [Source:HGNC Symbol;Acc:HGNC:6564]	0.5159			1.27524			0.71383			1.00289			1.18657			0.482049			0.855732			1.08598			0.969427			1.70567			0.711719			0.89712			2.57909	1.42614e-06	1	1	1	1	1	0
ENSG00000049323	LTBP1	latent transforming growth factor beta binding protein 1 [Source:HGNC Symbol;Acc:HGNC:6714]	0.990132			1.83363						3.0373		1	1.04527			0.959925			0.164329			0.722197			0.907431			0.808938			0.851904			0.37846			0.743199			1	2	0	2	-2
ENSG00000137337	MDC1	mediator of DNA damage checkpoint 1 [Source:HGNC Symbol;Acc:HGNC:21163]	1.05604			0.605665			0.973923			1.19021			1.24553			0.668823			0.971892			0.885268			1.0305			0.644548			0.910186			1.99287	0.111552		0.264847			0	1	1	1	0
ENSG00000204520	MICA	MHC class I polypeptide-related sequence A [Source:HGNC Symbol;Acc:HGNC:7090]	0.21506			1.46511			0.814729			0.882118			0.835366			1.08203			0.431291			1.23053			1.18732			1.2213			0.842001			0.808478			0.913232			0	2	0	1	-1
ENSG00000157227	MMP14	matrix metallopeptidase 14 [Source:HGNC Symbol;Acc:HGNC:7160]							1.83012																														0.0578728			0	1	0	1	-1
ENSG00000131462	TUBG1	tubulin gamma 1 [Source:HGNC Symbol;Acc:HGNC:12417]	0.509085			1.1451			0.776074			0.782627			0.890202			1.1046			1.19719			0.690125			0.82134			0.720128			0.866966			0.578762			0.666737			0	0	0	2	-2
ENSG00000185499	MUC1	mucin 1, cell surface associated [Source:HGNC Symbol;Acc:HGNC:7508]																																					0.101354			0	1			0
ENSG00000145113	MUC4	mucin 4, cell surface associated [Source:HGNC Symbol;Acc:HGNC:7514]							7.16491		1	0.942693									1.72738						0.695957												19.1525	2.34787e-07	1	2	0	1	0	1
ENSG00000175063	UBE2C	ubiquitin conjugating enzyme E2 C [Source:HGNC Symbol;Acc:HGNC:15937]	0.603864			0.919109			0.977902			1.21585			1.21996			0.638554			0.98083			1.0144			0.838184			0.598011			0.972499			0.51896			0.793617			0	0	0	2	-2
ENSG00000172936	MYD88	myeloid Selectederentiation primary response 88 [Source:HGNC Symbol;Acc:HGNC:7562]	0.836063			1.35478			0.814991			0.484297			0.851754			1.01613			0.924462			0.918389			0.936467			1.28643			0.895233			1.23801			0.868614			0	1			0
ENSG00000130725	UBE2M	ubiquitin conjugating enzyme E2 M [Source:HGNC Symbol;Acc:HGNC:12491]	0.613697			0.812425			0.697853			1.17034			1.00883			0.702633			1.53472			0.825613			0.869694			1.14742			1.01314			0.570689			0.880615			0	0	0	2	-2
ENSG00000175970	UNC119B	unc-119 lipid binding chaperone B [Source:HGNC Symbol;Acc:HGNC:16488]	0.656054			1.16948			0.938033			0.842827			0.872773			0.872823			0.786789			0.808207			0.918849			0.869283			0.930809			0.547139			0.622696			0	0	0	2	-2
ENSG00000239672	NME1	NME/NM23 nucleoside diphosphate kinase 1 [Source:HGNC Symbol;Acc:HGNC:7849]	0.520195			0.490304			0.67866			1.03282			0.889731			2.10797		1	0.827106			1.0387			0.967049			0.710977			1.02089			1.22538			1.47105	0.251477		1	1	1	1	0
ENSG00000255346	NOX5	NADPH oxidase 5 [Source:HGNC Symbol;Acc:HGNC:14874]							0.314447																																	0	1			0
ENSG00000177463	NR2C2	nuclear receptor subfamily 2 group C member 2 [Source:HGNC Symbol;Acc:HGNC:7972]	1.47883			1.2977			1.01785			1.17805			1.15995			0.714565			0.90025			1.09217			1.01653			0.93793			0.928726			1.18407			0.468094			0	1			0
ENSG00000089127	OAS1	2'-5'-oligoadenylate synthetase 1 [Source:HGNC Symbol;Acc:HGNC:8086]	0.276109			0.807374			0.673926			0.472404			1.06887			1.19477			0.87246			4.34848		1	0.852984			31.9945		1	2.01976		1	0.209878			1.83646			3	3	0	2	-2
ENSG00000102226	USP11	ubiquitin specific peptidase 11 [Source:HGNC Symbol;Acc:HGNC:12609]	0.620383			1.15706			0.719855			0.818036			1.19957			0.613414			1.00005			0.729235			0.905032			0.916383			0.910561			0.56457			0.955784			0	0	0	2	-2
ENSG00000099985	OSM	oncostatin M [Source:HGNC Symbol;Acc:HGNC:8506]	0.65047			1.15927			0.950334			1.16349			0.940878			0.11427			1.49721			1.8863			0.700148			7.93449		1	1.02709			0.941844			2.19696	0.141252	1	2	1	1	0	1
ENSG00000124422	USP22	ubiquitin specific peptidase 22 [Source:HGNC Symbol;Acc:HGNC:12621]	0.588335			1.09165			0.618872			1.05643			0.989681			0.8143			1.27817			0.710563			0.757058			0.858237			0.883129			0.54809			0.647774			0	0	0	2	-2
ENSG00000119630	PGF	placental growth factor [Source:HGNC Symbol;Acc:HGNC:8893]	0.0150682						4.94132		1																															1	1	0	1	-1
ENSG00000142208	AKT1	AKT serine/threonine kinase 1 [Source:HGNC Symbol;Acc:HGNC:391]	0.645144			1.96116			0.786561			1.256			0.887266			0.630214			1.35563			0.709773			0.812067			1.26468			0.902775			0.916119			0.501773			0	0	0	1	-1
ENSG00000135446	CDK4	cyclin dependent kinase 4 [Source:HGNC Symbol;Acc:HGNC:1773]	0.518827			0.790052			0.951359			0.835942			0.833956			1.61944			0.960208			0.97543			0.955253			0.880857			0.930976			0.931907			0.683004			0	0	0	1	-1
ENSG00000143190	POU2F1	POU class 2 homeobox 1 [Source:HGNC Symbol;Acc:HGNC:9212]	1.25661			0.746642			1.0451			1.38224			1.11383			0.98162			0.945687			1.22823			1.09096			0.587846			0.915721			1.49339			0.367013			0	1			0
ENSG00000186951	PPARA	peroxisome proliferator activated receptor alpha [Source:HGNC Symbol;Acc:HGNC:9232]	2.64915		1	0.923433			0.81563			1.05953			1.2315			1.27937			1.15459			1.43824			1.03417			2.96912		1	1.22084			2.94986	2.45113e-07	1	0.292858			3	1	2	1	1
ENSG00000184557	SOCS3	suppressor of cytokine signaling 3 [Source:HGNC Symbol;Acc:HGNC:19391]				2.37441		1	2.08468		1	0.685429			2.73663		1	0.346399			1.70864			0.989918						4.82029		1	3.49306		1	2.10976	0.316223	1	131.767	0.144648	1	7	1	2	0	2	6
ENSG00000106211	HSPB1	heat shock protein family B (small) member 1 [Source:HGNC Symbol;Acc:HGNC:5246]	0.581988			0.852974			0.567592			0.560968			1.63774			0.774139			1.10041			1.49248			0.705762			1.13052			0.741971			0.73214			0.827494			0	0	0	1	-1
ENSG00000172059	KLF11	Kruppel like factor 11 [Source:HGNC Symbol;Acc:HGNC:11811]				0																		0.654796									1.08173			0.732675						0	0	0	1	-1
ENSG00000171862	PTEN	phosphatase and tensin homolog [Source:HGNC Symbol;Acc:HGNC:9588]	0.0804053			24.6524	2.41939e-37	1	0.924836			0.930401			0.716094			1.17451			1.04134			0.789746			1.05873			1.0758			1.00113			2.02237	0.135418	1	0.770001			2	1	2	1	1
ENSG00000167085	PHB	prohibitin [Source:HGNC Symbol;Acc:HGNC:8912]	0.524361			0.78016			0.913383			0.943346			1.03435			1.42435			1.11809			1.1199			0.965061			0.989706			0.916238			1.0456			1.18337			0	0	0	1	-1
ENSG00000163629	PTPN13	protein tyrosine phosphatase, non-receptor type 13 [Source:HGNC Symbol;Acc:HGNC:9646]	1.37252			8.58062	0.128549	1				1.01765			1.03053			3.2591		1	0.459253			2.6023		1	1.18916			1.04444			0.763421			0.0368545						3	2	1	1	0
ENSG00000111679	PTPN6	protein tyrosine phosphatase, non-receptor type 6 [Source:HGNC Symbol;Acc:HGNC:9658]	0.666846			0.959828			1.46982			0.917555			1.05683			1.13637			1.13738			0.925017			0.790742			0.704209			0.900384			0.845615			0.348099			0	1	0	2	-2
ENSG00000185483	ROR1	receptor tyrosine kinase like orphan receptor 1 [Source:HGNC Symbol;Acc:HGNC:10256]	0.520011															0.502759						0.254162									0.528163									0	1	0	1	-1
ENSG00000163191	S100A11	S100 calcium binding protein A11 [Source:HGNC Symbol;Acc:HGNC:10488]	0.446042			3.87481	0.373741	1	1.00772			1.04004			0.496488			0.513716			1.17282			2.18313		1	0.847478			4.06583		1	0.805465			1.69516			0.512046			3	2	1	1	0
ENSG00000170989	S1PR1	sphingosine-1-phosphate receptor 1 [Source:HGNC Symbol;Acc:HGNC:3165]	0.522458			1.59501			2.28822		1	1.46242			1.80334			1.34874			0.756213			0.795731			1.03247			2.91179		1	1.20792			0.493976			9.01416	2.34466e-09	1	3	1	1	2	-1
ENSG00000101115	SALL4	spalt like transcription factor 4 [Source:HGNC Symbol;Acc:HGNC:15924]							0.781975																														0.0698256			0	1	0	1	-1
ENSG00000122545	SEPT7	septin 7 [Source:HGNC Symbol;Acc:HGNC:1717]	0.568372			0.628328			1.14662			0.989804			0.963786			1.3234			0.967652			1.06174			0.93365			1.13887			1.14662			1.39196			0.643477			0	0	0	1	-1
ENSG00000237161	AC068446.1		3.50736		1	4.66718		1	0.942826						2.1432		1	0.660688			1.18315			3.38862		1	2.23338		1	3.71929		1	0.665529									6	0	1	0	1	6
ENSG00000115415	STAT1	signal transducer and activator of transcription 1 [Source:HGNC Symbol;Acc:HGNC:11362]	1.20298			1.20696			0.734347			1.07508			1.19765			0.880693			0.906889			1.15226			1.04365			6.16213		1	0.793583			0.289238			0.627618			1	1	0	1	-1
ENSG00000118046	STK11	serine/threonine kinase 11 [Source:HGNC Symbol;Acc:HGNC:11389]	0.617317			0.859421			0.767549			1.14579			1.00007			0.351316			1.99022			0.909379			0.675894			0.912694			0.89792			0.514148			0.504171			0	1	0	2	-2
ENSG00000101846	STS	steroid sulfatase [Source:HGNC Symbol;Acc:HGNC:11425]	0.666736			0.997911			0.363452			1.90144			1.19142			0.853544			0.878337			0.937082			0.740171			0.828294			0.800317			1.63531			1.08341			0	1			0
ENSG00000164362	TERT	telomerase reverse transcriptase [Source:HGNC Symbol;Acc:HGNC:11730]	0.246346			1.16484			0.923811						2.26343		1	0.951292			1.56806			1.26865			0.51486			0.200924			0.618084			0.745347			0.283697			1	3	0	1	-1
ENSG00000105329	TGFB1	transforming growth factor beta 1 [Source:HGNC Symbol;Acc:HGNC:11766]	1.32203			1.07075			0.753483			1.65134			1.16717			0.134117			2.60695		1	0.862093			0.804565			1.06953			0.785936			1.05814			0.705873			1	1			0
ENSG00000133574	GIMAP4	GTPase, IMAP family member 4 [Source:HGNC Symbol;Acc:HGNC:21872]	4.74092		1	0.670199			1.77067			0.653435			9.20165		1	0.0797202			0.700485			14.1071	0.187488	1	5.17412	2.45724e-11	1	16.2529		1				12.3592	5.16874e-26	1	165.038	1.88464e-53	1	7	1	5	1	4	6
ENSG00000120889	TNFRSF10B	TNF receptor superfamily member 10b [Source:HGNC Symbol;Acc:HGNC:11905]	0.28301			0.888644			0.911659			0.809384			2.30884		1	0.415739			0.858416			0.644075			1.47072			0.612911			1.68374			3.71296	8.92758e-12	1	3.71809	3.96686e-08	1	3	2	2	1	1
ENSG00000141510	TP53	tumor protein p53 [Source:HGNC Symbol;Acc:HGNC:11998]	0.398417			0.92424			0.524752			1.20096			0.918266			0.904383			1.16207			0.720188			0.845176			0.563595			1.00792			0.660843			0.847938			0	1	0	1	-1
ENSG00000073282	TP63	tumor protein p63 [Source:HGNC Symbol;Acc:HGNC:15979]							0.57186												0.90619																		75.0713		1	1	0			0
ENSG00000170893	TRH	thyrotropin releasing hormone [Source:HGNC Symbol;Acc:HGNC:12298]	0.0201328																		1.56521																		0			0	1	0	2	-2
ENSG00000122691	TWIST1	twist family bHLH transcription factor 1 [Source:HGNC Symbol;Acc:HGNC:12428]							1.28994			1.07093									2.40826		1																			1	0			0
ENSG00000105397	TYK2	tyrosine kinase 2 [Source:HGNC Symbol;Acc:HGNC:12440]	0.911936			0.982923			0.806801			0.901642			1.11243			0.687791			1.27722			0.897637			0.748502			1.0422			0.775585			0.776689			0.463081			0	1			0
ENSG00000175567	UCP2	uncoupling protein 2 [Source:HGNC Symbol;Acc:HGNC:12518]	1.25143			1.97302			0.709249			0.614688			0.8078			0.464796			0.734668			1.15339			0.814366			1.01508			1.10005			1.6222			0.392763			0	2			0
ENSG00000094914	AAAS	aladin WD repeat nucleoporin [Source:HGNC Symbol;Acc:HGNC:13666]	0.645644			0.941861			0.999029			0.814934			0.798437			0.84994			0.848653			0.870308			0.782668			0.714681			0.70816			1.13253			0.785318			0	0	0	1	-1
ENSG00000111424	VDR	vitamin D receptor [Source:HGNC Symbol;Acc:HGNC:12679]										0.121581									2.26918		1																0.245969			1	2	0	1	-1
ENSG00000173511	VEGFB	vascular endothelial growth factor B [Source:HGNC Symbol;Acc:HGNC:12681]	0.346548			1.3186			0.748338			0.760497			0			0.475575			1.68318			0.878973			0.597701			1.15229			1.20666			0.446182			1.05759			0	3	0	2	-2		3
ENSG00000128016	ZFP36	ZFP36 ring finger protein [Source:HGNC Symbol;Acc:HGNC:12862]	1.47301			2.04726		1	0.888071			1.61417			0.853214			0.301963			0.983575			0.887563			0.683722			0.983085			1.34712			0.950022			2.16402	0.194453	1	2	1	1	0	1
ENSG00000180096	SEPT1	septin 1 [Source:HGNC Symbol;Acc:HGNC:2879]	2.1569		1	1.24776			0.929165			0.98361			1.03			0.838294			1.23665			0.956815			0.931322			1.05594			0.722838			0.959292			0.977888			1	0	1	0	1
ENSG00000127837	AAMP	angio associated migratory cell protein [Source:HGNC Symbol;Acc:HGNC:18]	0.584363			0.952227			0.913285			1.07811			1.05457			0.811332			1.08191			0.988966			0.84578			0.864392			0.873706			0.897185			0.925988			0	0	0	1	-1
ENSG00000100167	SEPT3	septin 3 [Source:HGNC Symbol;Acc:HGNC:10750]				3.21869		1																0.191613									1.08919			0.815056						1	1	0	1	-1
ENSG00000131043	AAR2	AAR2 splicing factor homolog [Source:HGNC Symbol;Acc:HGNC:15886]	0.571146			1.00704			0.869672			0.971033			1.01477			0.775634			0.884198			0.802031			0.862661			0.812036			0.772179			0.943571			0.989997			0	0	0	1	-1
ENSG00000184702	SEPT5	septin 5 [Source:HGNC Symbol;Acc:HGNC:9164]				2.70115		1	0.634259															0.366147									0.93261						0.109193			1	2	1	2	-1
ENSG00000254180	AB015752.1																				0.832053																					0	0	0	1	-1
ENSG00000117528	ABCD3	ATP binding cassette subfamily D member 3 [Source:HGNC Symbol;Acc:HGNC:67]	1.4244			0.971586			1.32339			1.09932			0.760889			1.42873			0.868891			1.00181			0.840624			0.725046			0.931411			0.596681			0.847325			0	0	0	1	-1
ENSG00000164402	SEPT8	septin 8 [Source:HGNC Symbol;Acc:HGNC:16511]	1.00159			1.81003			0.533495			1.10776			0.752494			1.41783			0.677108			0.139011			0.769431			0.555937			0.790907			1.34485			0.0934306			0	2	0	2	-2
ENSG00000107362	ABHD17B	abhydrolase domain containing 17B [Source:HGNC Symbol;Acc:HGNC:24278]	1.10461			0.894295			1.10607			1.02672			0.989566			1.03118			1.17992			0.991273			1.00961			0.932731			1.15177			0.54498			0.549992			0	0	0	1	-1
ENSG00000146109	ABT1	activator of basal transcription 1 [Source:HGNC Symbol;Acc:HGNC:17369]	0.605426			0.75869			1.1256			0.901991			0.923704			0.835565			1.09163			0.794856			0.839369			0.938002			0.917556			0.878185			1.30885			0	0	0	1	-1
ENSG00000196083	IL1RAP	interleukin 1 receptor accessory protein [Source:HGNC Symbol;Acc:HGNC:5995]	1.64018			3.26785	0.259365	1	3.11147		1	0.879719			1.15445			0.586911			0.655797			3.09417	0.124369	1	0.958925			2.33914		1	1.17847			3.11148	2.46525e-06	1	14.6602	4.75748e-17	1	6	0	4	0	4	6
ENSG00000223646	AC002463.1																																						0			0	0	0	1	-1
ENSG00000226107	AC004383.1																										1.22568															0	0	0	1	-1
ENSG00000258376	AC004846.1								0.670607																		1.42245															0	0	0	1	-1
ENSG00000223561	AC005165.1																																									0	0	0	1	-1
ENSG00000268895	A1BG-AS1	A1BG antisense RNA 1 [Source:HGNC Symbol;Acc:HGNC:37133]	0.944823			1.52151			0.746628			0.569163			1.07482			1.06279			1.20386			0.958327			0.810281			1.74502			0.775047			0.657842			3.92268	0.914723	1	1	0	1	0	1
ENSG00000245105	A2M-AS1	A2M antisense RNA 1 (head to head) [Source:HGNC Symbol;Acc:HGNC:27057]	4.40466		1				0.86473									0.211149			0.713012			2.45194		1	1.23951			0.285121			0.379368			3.18716		1				3	3	1	1	0
ENSG00000267056	AC005336.1																																									0	0	0	1	-1
ENSG00000273203	AC006946.2					0																																				0	0	0	1	-1
ENSG00000250497	AC007126.1																																									0	0	0	1	-1
ENSG00000217258	AC007249.1																																									0	0	0	1	-1
ENSG00000081760	AACS	acetoacetyl-CoA synthetase [Source:HGNC Symbol;Acc:HGNC:21298]	0.471293			1.52636			0.823846			0.743098			1.14643			0.370104			1.3785			0.896855			1.07599			0.523913			0.649296			1.08263			3.76664	2.54833e-08	1	1	2	1	1	0
ENSG00000223813	AC007255.1																																0.685542									0	0	0	1	-1
ENSG00000235584	AC008268.1																																									0	0	0	1	-1
ENSG00000109576	AADAT	aminoadipate aminotransferase [Source:HGNC Symbol;Acc:HGNC:17929]	0.911744			1.1148						1.11321			1.18781			5.45647		1	0.791838			1.16152			1.21892			0.189745			0.9786									1	1			0
ENSG00000158122	AAED1	AhpC/TSA antioxidant enzyme domain containing 1 [Source:HGNC Symbol;Acc:HGNC:16881]	0.19984			31.7173		1										0.131877																		3.21172		1				2	2	0	1	-1
ENSG00000250240	AC008840.1																				1.46186																					0	0	0	1	-1
ENSG00000115977	AAK1	AP2 associated kinase 1 [Source:HGNC Symbol;Acc:HGNC:19679]	5.57275	6.23668e-09	1	1.66612			1.66129			1.57407			1.24309			0.476415			0.824968			1.63343			2.33056		1	1.58828			0.992488			3.83681	5.67567e-09	1	0.458139			3	2	2	0	2
ENSG00000261663	AC009065.8					1.58569						0.810837			0.915041															1.63297												0	0	0	1	-1
ENSG00000260729	AC009690.1								0.86473												1.6258						1.61527															0	0	0	1	-1
ENSG00000271259	AC010201.1																																									0	0	0	1	-1
ENSG00000272692	AC010997.4																																									0	0	0	1	-1
ENSG00000226380	AC016831.1		5.54534		1	4.08768		1	1.91762			1.48773						0.801478			0.852215			2.12449		1	0.873244			4.26818		1	1.25717			12.2012	1.15664e-18	1	6.74419	0.749448	1	6	0	3	0	3	6
ENSG00000267723	AC011509.2								0.741198																		0.703122															0	0	0	1	-1
ENSG00000124608	AARS2	alanyl-tRNA synthetase 2, mitochondrial [Source:HGNC Symbol;Acc:HGNC:21022]	0.808924			1.06737			0.792827			0.890217			1.10465			1.01287			1.1953			0.852263			0.942202			0.900633			0.907528			0.727602			0.480715			0	1			0
ENSG00000266967	AARSD1	alanyl-tRNA synthetase domain containing 1 [Source:HGNC Symbol;Acc:HGNC:28417]	1.0565			1.41997			0.944013			1.36512			0.803612			1.02053			1.20931			1.38206			1.22348			0.758163			0.815675			1.32312			0.480632			0	1			0
ENSG00000227799	AC012358.2		0.74904																					1.12999																		0	0	0	1	-1
ENSG00000149313	AASDHPPT	aminoadipate-semialdehyde dehydrogenase-phosphopantetheinyl transferase [Source:HGNC Symbol;Acc:HGNC:14235]	1.04052			0.787304			1.04375			0.999866			0.915133			2.00757		1	1.13411			1.0065			1.00336			0.861442			1.19127			0.828213			1.02559			1	0			0
ENSG00000008311	AASS	aminoadipate-semialdehyde synthase [Source:HGNC Symbol;Acc:HGNC:17366]	0.00510759			40.1776	9.32564e-18	1							1.90911			1.82034									0.44836			0.00678446			0.535494									1	3	1	2	-1
ENSG00000215458	AATBC	apoptosis associated transcript in bladder cancer [Source:HGNC Symbol;Acc:HGNC:51526]							0.979027															0.185214															0			0	1	0	2	-2
ENSG00000181409	AATK	apoptosis associated tyrosine kinase [Source:HGNC Symbol;Acc:HGNC:21]							36.5657		1																															1	0			0
ENSG00000227400	AC012501.1																																									0	0	0	1	-1
ENSG00000183044	ABAT	4-aminobutyrate aminotransferase [Source:HGNC Symbol;Acc:HGNC:23]	2.10562		1	7.72294	0.21128	1	1.18995			0.65285			0.650626			0.569613			0.7308			0.988887			1.30618			1.13452			0.86942			0.35888			0.383055			2	2	2	1	1
ENSG00000267293	AC012569.1																																									0	0	0	1	-1
ENSG00000186105	LRRC70	leucine rich repeat containing 70 [Source:HGNC Symbol;Acc:HGNC:35155]	2.469		1	0.551924			3.763		1	0.923751			2.38076		1	1.21147			1.26487			3.04117		1	1.02205			1.09815			0.682318			3.25884		1	5.6869	0.528742	1	6	0	1	0	1	6
ENSG00000251595	ABCA11P	ATP binding cassette subfamily A member 11, pseudogene [Source:HGNC Symbol;Acc:HGNC:31]	1.44647			1.87166			0.856495			0.894297			1.35054			2.57642		1	0.962048			0.939249			1.1296			1.27252			0.718744			1.14545			0.15993			1	1			0
ENSG00000270557	AC013731.1																																						0			0	0	0	1	-1
ENSG00000179869	ABCA13	ATP binding cassette subfamily A member 13 [Source:HGNC Symbol;Acc:HGNC:14638]				#DIV/0!	1.84321e-08	1							0.986894									1.95347						95.2758		1	0.204811						0.00501986			1	2	1	1	0
ENSG00000257243	AC020612.1					0.993463						1.07075									1.0926						0.897207			1.80201			0.95336									0	0	0	1	-1
ENSG00000107331	ABCA2	ATP binding cassette subfamily A member 2 [Source:HGNC Symbol;Acc:HGNC:32]	2.79416		1	0.540319			1.18125			2.57667		1				0.0768933			1.8042			0.916842			3.01913		1	0.732019			1.50479			0.549073			0.104918			3	2	1	1	0
ENSG00000167972	ABCA3	ATP binding cassette subfamily A member 3 [Source:HGNC Symbol;Acc:HGNC:33]							1.51328			0.399124									0.856985																					0	1			0
ENSG00000198691	ABCA4	ATP binding cassette subfamily A member 4 [Source:HGNC Symbol;Acc:HGNC:34]	1.6884			1.10641			1.4231			2.19992		1				1.06787			0.809518			0.498719			0.594595			0.424786			0.362911			0.419622			0.107155			1	5	0	1	-1		4
ENSG00000154265	ABCA5	ATP binding cassette subfamily A member 5 [Source:HGNC Symbol;Acc:HGNC:35]	2.76553		1	2.06599		1	1.10963			1.31207			1.60106			1.1687			0.99885			1.63537			1.34345			0.548006			0.87047			1.13594			0.00766823			2	1	1	1	0
ENSG00000246214	AC022113.1																																									0	0	0	1	-1
ENSG00000064687	ABCA7	ATP binding cassette subfamily A member 7 [Source:HGNC Symbol;Acc:HGNC:37]	1.56117			1.25357			1.34897			0.936757			0.752023			0.680009			1.39976			0.860831			0.716203			1.73684			0.93245			0.594052			0.388766			0	1	0	1	-1
ENSG00000241400	AC022215.1																										1.11959			0.697161			1.5257									0	0	0	1	-1
ENSG00000257009	AC022367.1																																									0	0	0	1	-1
ENSG00000085563	ABCB1	ATP binding cassette subfamily B member 1 [Source:HGNC Symbol;Acc:HGNC:40]	3.14146		1							2.21453		1	1.18641						1.07908																					2	0	1	0	1
ENSG00000135776	ABCB10	ATP binding cassette subfamily B member 10 [Source:HGNC Symbol;Acc:HGNC:41]	1.01121			0.825937			1.27531			0.594638			1.05289			1.83938			0.852416			1.28199			1.09721			1.56489			0.968967			1.12937			0.198479			0	1	0	1	-1
ENSG00000259285	AC025431.1																																									0	0	0	1	-1
ENSG00000253134	AC025437.1																																0.847913									0	0	0	1	-1
ENSG00000250643	AC083906.3								1.05415												1.57684																					0	0	0	1	-1
ENSG00000264462	MIR3648-2	microRNA 3648-2 [Source:HGNC Symbol;Acc:HGNC:50843]	10.2755		1				1.72946			2.6097		1	4.73045		1	0			21.1155		1	10.0475		1	3.29904		1	1.04496			9.18188		1	0.0205942						7	1			0	6
ENSG00000167912	AC090152.1		1.15951			1.27034			1.07882			0.773216			0.874702			1.72308			1.1012			0.930768			1.04422			0.787355			0.912958			0.577028			0.958224			0	0	0	1	-1
ENSG00000197150	ABCB8	ATP binding cassette subfamily B member 8 [Source:HGNC Symbol;Acc:HGNC:49]	1.49799			1.16234			0.891291			0.633564			0.872493			0.629366			1.55699			0.752813			0.896658			1.03164			0.956689			1.61498	0.48415		0.346319			0	1	1	0	1
ENSG00000150967	ABCB9	ATP binding cassette subfamily B member 9 [Source:HGNC Symbol;Acc:HGNC:50]	1.21306			2.71127		1	0.640018			0.886367			0.855674			0.574948			1.73222			0.779527			0.670166			0.779537			1.22436			0.530897			0.538857			1	0			0
ENSG00000103222	ABCC1	ATP binding cassette subfamily C member 1 [Source:HGNC Symbol;Acc:HGNC:51]	0.419652			1.99698			0.823479			1.1227			1.19931			0.445081			1.15456			0.821028			1.00786			1.08864			1.03265			0.968101			0.569239			0	2	0	1	-1
ENSG00000124574	ABCC10	ATP binding cassette subfamily C member 10 [Source:HGNC Symbol;Acc:HGNC:52]	1.0755			1.63546			1.11435			0.814264			0.824314			0.843115			1.09318			1.0808			0.963523			1.52403			0.821639			1.20582			0.380798			0	1			0
ENSG00000226117	AC090844.1																																									0	0	0	1	-1
ENSG00000023839	ABCC2	ATP binding cassette subfamily C member 2 [Source:HGNC Symbol;Acc:HGNC:53]	1.67367			1.45235			0.680804			1.72245			0.320423			1.18195			0.767631			0.792811			0.945447			1.57147			0.862728			0.725893			0.842881			0	1			0
ENSG00000266850	AC090912.2																				0.926086												1.28336						0			0	0	0	1	-1
ENSG00000125257	ABCC4	ATP binding cassette subfamily C member 4 [Source:HGNC Symbol;Acc:HGNC:55]	2.53003		1	1.29308			0.980062			1.20679			2.17036		1	0.933231			0.812513			1.16509			0.865902			0.989071			0.891915			1.64168	0.366957					2	0	2	0	2
ENSG00000114770	ABCC5	ATP binding cassette subfamily C member 5 [Source:HGNC Symbol;Acc:HGNC:56]	1.54725			3.50074	0.375964	1	1.24392			1.34072			0.944749			0.567387			0.812002			1.38249			1.44852			1.08001			1.03908			0.551503			2.31982	0.146335	1	2	0	2	1	1
ENSG00000091262	ABCC6	ATP binding cassette subfamily C member 6 [Source:HGNC Symbol;Acc:HGNC:57]							4.306		1																															1	0			0
ENSG00000091262	ABCC6	ATP binding cassette subfamily C member 6 [Source:HGNC Symbol;Acc:HGNC:57]							4.306		1																															1	0			0
ENSG00000228874	AC090954.1																																									0	0	0	1	-1
ENSG00000101986	ABCD1	ATP binding cassette subfamily D member 1 [Source:HGNC Symbol;Acc:HGNC:61]	1.62031			1.02886			0.914811			1.07452			1.14063			0.284819			2.49013		1	0.854889			0.895028			2.79223		1	0.773711			0.738261			0.431315			2	2			0
ENSG00000231721	LINC-PINT	long intergenic non-protein coding RNA, p53 induced transcript [Source:HGNC Symbol;Acc:HGNC:26885]	3.63091		1	2.4265		1	3.48637		1	0.834462			1.43875			0.485976			1.07701			2.37904		1	1.07101			3.82538		1	1.3309			12.0396	1.19952e-26	1	4.73412	0.434962	1	7	1	3	0	3	6
ENSG00000227386	AC091705.1																																									0	0	0	1	-1
ENSG00000272275	AC092687.3																							0.802682																		0	0	0	1	-1
ENSG00000164163	ABCE1	ATP binding cassette subfamily E member 1 [Source:HGNC Symbol;Acc:HGNC:69]	0.794043			0.696554			1.05502			0.98825			0.843302			2.05606		1	1.00916			1.12244			0.961156			1.03866			0.953572			0.967972			1.26908	0.466526		1	0	1	0	1
ENSG00000248991	AC097375.1																																0.824428									0	0	0	1	-1
ENSG00000232915	AC097721.1																																						0			0	0	0	1	-1
ENSG00000244345	AC104435.2														0.597654																											0	0	0	1	-1
ENSG00000259931	AC105036.1																																									0	0	0	1	-1
ENSG00000160179	ABCG1	ATP binding cassette subfamily G member 1 [Source:HGNC Symbol;Acc:HGNC:73]	1.52149			0.849816			0.883129			1.90868			0.839592			0.96233			1.24801			0.392975			1.6045			0.721875			0.735551			0.400878			1.45633			0	2	0	2	-2
ENSG00000118777	ABCG2	ATP binding cassette subfamily G member 2 (Junior blood group) [Source:HGNC Symbol;Acc:HGNC:74]	1.19048			4.01278	0.288271	1				1.44558			0.465723			0.41714			0.370288			2.93247		1	0.891835			2.3942		1	0.78471			0.0213057			0.202307			3	5	1	2	-1
ENSG00000172350	ABCG4	ATP binding cassette subfamily G member 4 [Source:HGNC Symbol;Acc:HGNC:13884]	3.93971		1										0.412666																											1	1			0
ENSG00000196472	AC111000.1																																						0			0	0	0	1	-1
ENSG00000260066	AC112176.1								0.684182															0.621315																		0	0	0	1	-1
ENSG00000106077	ABHD11	abhydrolase domain containing 11 [Source:HGNC Symbol;Acc:HGNC:16407]	0.716294			1.4287			0.690594			0.468357			0.711446			1.04583			1.19781			1.00362			0.779845			0.794266			1.01349			1.40711			0.391716			0	2			0
ENSG00000262921	AC118754.2																																									0	0	0	1	-1
ENSG00000253414	AC124067.2																																									0	0	0	1	-1
ENSG00000131969	ABHD12B	abhydrolase domain containing 12B [Source:HGNC Symbol;Acc:HGNC:19837]										0.745911			6.33283		1				1.03849																		#DIV/0!	2.67523e-14	1	1	0	1	0	1
ENSG00000259993	AC135731.1																																									0	0	0	1	-1
ENSG00000248487	ABHD14A	abhydrolase domain containing 14A [Source:HGNC Symbol;Acc:HGNC:24538]	0.580722			1.09608			0.658842			1.1574			0.751641			0.858519			1.16935			0.605971			0.726078			1.44412			0.633973			3.16515	0.749742	1	0.854261			1	0	1	0	1
ENSG00000260211	AC139426.1																																									0	0	0	1	-1
ENSG00000114779	ABHD14B	abhydrolase domain containing 14B [Source:HGNC Symbol;Acc:HGNC:28235]	0.657197			1.60829			0.485065			0.940517			0.7997			0.91472			1.42053			1.12416			0.921302			0.940138			0.706846			1.4616			1.88834	0.452217		0	1	1	1	0
ENSG00000168792	ABHD15	abhydrolase domain containing 15 [Source:HGNC Symbol;Acc:HGNC:26971]	0.90032			1.75098			0.895998			0.636559			0.929375			0.987947			1.35814			0.999556			0.838336			2.51381		1	0.736296			1.69407			0.199917			1	1	0	1	-1
ENSG00000238039	AC244197.2											0.716725												1.57033									0.646628			1.47427						0	0	0	1	-1
ENSG00000102977	ACD	ACD, shelterin complex subunit and telomerase recruitment factor [Source:HGNC Symbol;Acc:HGNC:25070]	0.585669			1.09567			0.769875			0.551585			1.03741			0.834209			1.21555			0.922875			0.921459			1.18763			0.961922			0.861854			1.24705			0	0	0	1	-1
ENSG00000131473	ACLY	ATP citrate lyase [Source:HGNC Symbol;Acc:HGNC:115]	0.653467			0.943484			0.865753			0.929849			1.03787			1.08062			1.0836			0.82026			0.792936			1.21123			0.806569			1.04082			0.655678			0	0	0	1	-1
ENSG00000129968	ABHD17A	abhydrolase domain containing 17A [Source:HGNC Symbol;Acc:HGNC:28756]	1.42487			0.884267			0.977418			1.73442			1.30161			0.203428			1.87827			1.03555			0.855958			0.928106			1.16332			0.737755			0.453305			0	2			0
ENSG00000100412	ACO2	aconitase 2 [Source:HGNC Symbol;Acc:HGNC:118]	0.583452			0.893257			0.74841			0.830548			1.04833			0.742798			1.13589			0.864226			0.876857			0.786315			0.782148			0.752855			0.683198			0	0	0	1	-1
ENSG00000161533	ACOX1	acyl-CoA oxidase 1 [Source:HGNC Symbol;Acc:HGNC:119]	0.906953			1.43725			0.988263			1.01091			1.08232			1.01864			1.19496			0.799094			0.880024			1.07802			0.901934			0.652837			0.928283			0	0	0	1	-1
ENSG00000115073	ACTR1B	ARP1 actin related protein 1 homolog B [Source:HGNC Symbol;Acc:HGNC:168]	0.586033			1.29928			0.888607			0.742592			0.900056			0.85174			1.13888			0.929645			0.825255			0.967909			0.867986			0.745953			0.800218			0	0	0	1	-1
ENSG00000181790	ADGRB1	adhesion G protein-coupled receptor B1 [Source:HGNC Symbol;Acc:HGNC:943]							0.988263																																	0	0	0	1	-1
ENSG00000136379	ABHD17C	abhydrolase domain containing 17C [Source:HGNC Symbol;Acc:HGNC:26925]	2.50597		1	2.72196		1	1.7669						1.34336			1.93559			1.06099						1.84294						1.0207			0.961605			0.0116984			2	1	0	1	-1
ENSG00000256151	ADGRD1-AS1	ADGRD1 antisense RNA 1 [Source:HGNC Symbol;Acc:HGNC:53314]																																								0	0	0	1	-1
ENSG00000140526	ABHD2	abhydrolase domain containing 2 [Source:HGNC Symbol;Acc:HGNC:18717]	0.932534			1.37056			0.929388			0.896966			1.10461			0.674423			0.990647			0.801592			0.925278			1.01933			0.861233			0.627171			0.349278			0	1	0	2	-2
ENSG00000158201	ABHD3	abhydrolase domain containing 3 [Source:HGNC Symbol;Acc:HGNC:18718]	1.98323			1.06053			1.10253			0.993661			1.03632			1.27637			0.980683			1.28517			1.3686			1.20304			1.27922			0.721727			0.471091			0	1	1	0	1
ENSG00000100439	ABHD4	abhydrolase domain containing 4 [Source:HGNC Symbol;Acc:HGNC:20154]	1.52879			1.22572			1.2293									0.311506						0.777775						2.80099		1	0.586711						1.02114			1	1	0	1	-1
ENSG00000011198	ABHD5	abhydrolase domain containing 5 [Source:HGNC Symbol;Acc:HGNC:21396]	1.7228			1.1483			1.13632			1.31647			1.03979			1.18306			0.932487			0.979767			0.962932			1.19313			1.20426			0.937378			0.00884261			0	1	0	1	-1
ENSG00000163686	ABHD6	abhydrolase domain containing 6 [Source:HGNC Symbol;Acc:HGNC:21398]	1.58172			2.57478		1	2.25889		1	1.10961						1.07978			0.72719			0.404548						1.29564			0.959486			0.874896						2	1			0
ENSG00000127220	ABHD8	abhydrolase domain containing 8 [Source:HGNC Symbol;Acc:HGNC:23759]	0.699966			1.21354			1.36355			1.08584			0.994457			0.160122						0.565599						1.288			0.732561			0.224521			0.509642			0	2	0	1	-1
ENSG00000182551	ADI1	acireductone dioxygenase 1 [Source:HGNC Symbol;Acc:HGNC:30576]	0.667623			1.07637			0.868239			1.02886			0.917278			0.858691			1.11666			0.891289			1.10071			1.1047			1.03461			0.543064			1.23741			0	0	0	1	-1
ENSG00000181026	AEN	apoptosis enhancing nuclease [Source:HGNC Symbol;Acc:HGNC:25722]	0.593692			1.1102			0.868176			0.968249			1.09604			0.853992			1.12346			0.549721			0.854882			0.5948			1.04883			1.09202			1.06008			0	0	0	1	-1
ENSG00000108798	ABI3	ABI family member 3 [Source:HGNC Symbol;Acc:HGNC:29859]	0.994581			1.03842			0.808295			1.56984			0.716167			1.56491			0.426396			0.576029			0.912534			1.5348			0.728159			2.04904	0.497727	1	0.669589			1	1	1	0	1
ENSG00000154175	ABI3BP	ABI family member 3 binding protein [Source:HGNC Symbol;Acc:HGNC:17265]																												2.72939		1										1	0			0
ENSG00000097007	ABL1	ABL proto-oncogene 1, non-receptor tyrosine kinase [Source:HGNC Symbol;Acc:HGNC:76]	0.870892			0.852603			0.583942			1.15571			0.718592			0.867468			1.5162			0.692675			0.910097			1.07515			0.793852			0.755283			0.370377			0	1			0
ENSG00000143322	ABL2	ABL proto-oncogene 2, non-receptor tyrosine kinase [Source:HGNC Symbol;Acc:HGNC:77]	1.09495			1.12673			1.05021			1.27227			1.12769			1.04223			1.00156			1.01099			1.11223			0.921183			0.952591			1.13232			0.461731			0	1			0
ENSG00000099204	ABLIM1	actin binding LIM protein 1 [Source:HGNC Symbol;Acc:HGNC:78]	2.77872		1	1.16597			0.841637			1.91767			1.43585			0.768427			0.51316			1.13348			1.01273			0.565181			0.547093			1.11145			4.76463	3.51744e-11	1	2	0	2	0	2
ENSG00000163995	ABLIM2	actin binding LIM protein family member 2 [Source:HGNC Symbol;Acc:HGNC:19195]				1.33339									0.596073			5.39711		1				0.1166									0.66141			2.57669		1				2	1			0
ENSG00000204310	AGPAT1	1-acylglycerol-3-phosphate O-acyltransferase 1 [Source:HGNC Symbol;Acc:HGNC:324]	1.03551			1.44371			0.8478			0.582336			1.04878			0.88341			1.10723			0.927228			0.978611			1.05007			0.963189			0.576806			0.77739			0	0	0	1	-1
ENSG00000110711	AIP	aryl hydrocarbon receptor interacting protein [Source:HGNC Symbol;Acc:HGNC:358]	0.616478			0.91175			0.858249			0.908874			0.887762			0.558333			1.11892			0.834541			0.821825			0.977411			0.736247			1.00891			0.737724			0	0	0	1	-1
ENSG00000159842	ABR	active BCR-related [Source:HGNC Symbol;Acc:HGNC:81]	0.654837			2.67602	0.228913	1	0.881999			1.04749			0.921273			0.412659			1.37028			0.610357			0.739096			0.753951			0.763628			4.24882	4.6976e-14	1	0.234241			2	2	2	2	0
ENSG00000121057	AKAP1	A-kinase anchoring protein 1 [Source:HGNC Symbol;Acc:HGNC:367]	0.647458			0.928007			0.710044			0.816164			0.816055			1.25334			1.18125			0.854324			0.885886			0.820803			0.821742			1.48839			0.656242			0	0	0	1	-1
ENSG00000163322	ABRAXAS1	abraxas 1, BRCA1 A complex subunit [Source:HGNC Symbol;Acc:HGNC:25829]	1.36213			0.575558			0.728194			1.02142			0.863191			2.32273		1	0.964917			0.741642			0.801533			0.718213			0.988216			0.705608			1.57809	0.983799		1	0	1	0	1
ENSG00000117448	AKR1A1	aldo-keto reductase family 1 member A1 [Source:HGNC Symbol;Acc:HGNC:380]	0.604351			0.73612			0.800975			1.06258			0.814235			1.47421			1.04061			1.01129			0.952409			0.957153			1.01204			1.0569			0.898035			0	0	0	1	-1
ENSG00000053371	AKR7A2	aldo-keto reductase family 7 member A2 [Source:HGNC Symbol;Acc:HGNC:389]	0.545519			0.973972			0.881002			0.845981			1.01993			0.781841			1.08543			1.07263			0.934613			0.818944			0.899899			0.778356			0.882198			0	0	0	1	-1
ENSG00000272407	AL022394.1																													0.871452												0	0	0	1	-1
ENSG00000114626	ABTB1	ankyrin repeat and BTB domain containing 1 [Source:HGNC Symbol;Acc:HGNC:18275]	1.2458			1.81156			0.937256			0.725011			1.19491			0.500782			0.91342			1.41776			0.926652			0.946701			0.709036			1.08205			0.22487			0	1	0	1	-1
ENSG00000166016	ABTB2	ankyrin repeat and BTB domain containing 2 [Source:HGNC Symbol;Acc:HGNC:23842]	4.47681		1	6.81847		1	1.12997									0.518584			2.23629		1							0.80516			0.856579			0.109566			0.0499396			3	2	1	2	-1
ENSG00000216613	AL023284.2																																									0	0	0	1	-1
ENSG00000185065	AC000068.1		0.989169			2.32916		1	0.623036			0.591625			1.27892			1.72363			0.985774			1.55494			0.917981			0.567514			0.952126			0.465048			0.437146			1	2	0	1	-1
ENSG00000224093	AL109613.1																																									0	0	0	1	-1
ENSG00000273300	AC000068.3		0.75827			1.1961						0.493995			1.09515			1.22891			0.895624			0.927185			0.938637						1.2297			0.467188						0	2			0
ENSG00000232926	AC000078.1		1.41583			0.561829			0.494132			4.68816		1	0.701957			1.97474						1.24699			0.588335			1.04832			0.759322			0.768082			0.708872			1	1			0
ENSG00000235776	AC000089.1		0.626845						1.41794			0.717395												0.690029			1.2564			0.122531			0.229955			0.569794			0.11415			0	3	0	1	-1		3
ENSG00000218631	AL117344.1																																									0	0	0	1	-1
ENSG00000237974	AC000111.3																										0.286213															0	1			0
ENSG00000243107	AC000120.1		5.08584		1	1.03629			1.54416			0.883526			0.825331			1.81613			1.15793			1.84199			1.4039			0.721279			1.1636			3.53945	0.773946	1	0.219933			2	1	2	0	2
ENSG00000258959	AL118558.1																																									0	0	0	1	-1
ENSG00000254419	AL139349.1											1.04658																														0	0	0	1	-1
ENSG00000233968	AL157895.1																																						0			0	0	0	1	-1
ENSG00000258422	AL160191.1																				0.972308																		0			0	0	0	1	-1
ENSG00000271659	AL161729.4																										1.08314															0	0	0	1	-1
ENSG00000235298	AL354733.3																																									0	0	0	1	-1
ENSG00000228330	AL355355.1																																									0	0	0	1	-1
ENSG00000228216	AL355607.1																																									0	0	0	1	-1
ENSG00000259033	AL356804.1																																						0			0	0	0	1	-1
ENSG00000237499	AL357060.2		1.15582			0.863887			0.599075			1.0389			1.17511			1.25085			0.955907			1.10766			1.38382			0.715931			0.76308			0.545995			0.697347			0	0	0	1	-1
ENSG00000245466	AL357153.1																				1.80313																					0	0	0	1	-1
ENSG00000267698	AC002116.2		0.862157			0.663771			0.484047			1.06679			0.825331			1.06286			0.992472			1.77779			1.38135			1.03239			0.940496			2.08367		1	0.381182			1	2			0
ENSG00000240527	AL365273.1																																									0	0	0	1	-1
ENSG00000259834	AL365361.1		1.27573			0.9794			0.914588			0.874782			0.9782			1.0237			1.19283			1.30581			0.984325			1.43038			0.978111			0.503656			1.16521			0	0	0	1	-1
ENSG00000204556	AL450124.1														1.67494																											0	0	0	1	-1
ENSG00000232590	AL451127.1																																									0	0	0	1	-1
ENSG00000233052	AL513304.1																																									0	0	0	1	-1
ENSG00000268659	AL589863.1																																						0			0	0	0	1	-1
ENSG00000239791	AC002310.2		1.16132			1.08545			0.628895			1.33193			1.44783			0.712292			2.29184		1	0.928975			0.862739			0.94196			0.779529			1.03817			0.43421			1	1			0
ENSG00000223942	AL590302.1																																									0	0	0	1	-1
ENSG00000272583	AL592494.3					1.0337			0.817873						0.683033			1.67327												1.4207			0.750772			1.21064			1.54121			0	0	0	1	-1
ENSG00000219150	AL603914.1																																									0	0	0	1	-1
ENSG00000230699	AL645608.3											0.864759												1.30855						0.537902												0	0	0	1	-1
ENSG00000228280	AL731568.1																																									0	0	0	1	-1
ENSG00000112294	ALDH5A1	aldehyde dehydrogenase 5 family member A1 [Source:HGNC Symbol;Acc:HGNC:408]	0.645949			0.869223			0.669264			1.27126			0.79517			1.29595			1.08139			0.823479			0.882017			0.766107			0.901443			0.838339			0.586074			0	0	0	1	-1
ENSG00000033011	ALG1	ALG1, chitobiosyldiphosphodolichol beta-mannosyltransferase [Source:HGNC Symbol;Acc:HGNC:18294]	0.543523			1.13291			0.887016			0.847927			0.794688			0.945128			1.04129			1.1071			0.963417			0.961722			0.771845			1.04783			0.740881			0	0	0	1	-1
ENSG00000091542	ALKBH5	alkB homolog 5, RNA demethylase [Source:HGNC Symbol;Acc:HGNC:25996]	0.702568			0.985256			0.855473			1.23383			0.893476			0.765678			1.41514			0.667129			0.849904			1.08328			1.01064			0.652419			0.780213			0	0	0	1	-1
ENSG00000123505	AMD1	adenosylmethionine decarboxylase 1 [Source:HGNC Symbol;Acc:HGNC:457]	0.652538			0.719653			1.13771			1.12688			0.826006			1.35921			1.07985			1.08972			1.0099			0.756861			1.2962			0.796703			0.905748			0	0	0	1	-1
ENSG00000013523	ANGEL1	angel homolog 1 [Source:HGNC Symbol;Acc:HGNC:19961]	0.525397			1.22741			0.922882			1.02231			0.966199			1.33354			1.08898			1.0121			0.990268			0.840111			0.849643			1.04157			0.709004			0	0	0	1	-1
ENSG00000154065	ANKRD29	ankyrin repeat domain 29 [Source:HGNC Symbol;Acc:HGNC:27110]																																								0	0	0	1	-1
ENSG00000237819	AC002454.1		1.06779			1.5553			0.317617			0.443318			0.975355			0.94051			0.924728			1.08894			0.761343			0.579972			1.36556			0.0695698			3.36024	3.93526e-06	1	1	3	1	1	0
ENSG00000180777	ANKRD30B	ankyrin repeat domain 30B [Source:HGNC Symbol;Acc:HGNC:24165]	0.569705																		1.21027																					0	0	0	1	-1
ENSG00000260188	AC002464.1		0.916624			0.780379			1.12143			0.571226			1.42537			2.19693		1	1.41236			1.07782			1.19587			1.11531			1.36179			0.019706			3.59739	0.733323	1	2	1	1	1	0
ENSG00000100124	ANKRD54	ankyrin repeat domain 54 [Source:HGNC Symbol;Acc:HGNC:25185]	0.604731			1.13304			0.717733			0.875887			1.00625			1.21055			1.0733			0.788272			0.84929			0.963788			0.913309			0.763953			0.936693			0	0	0	1	-1
ENSG00000122359	ANXA11	annexin A11 [Source:HGNC Symbol;Acc:HGNC:535]	1.04034			1.44737			0.695386			1.00506			0.852396			0.661109			1.15314			0.971291			0.948171			1.02271			0.778359			0.637654			0.721193			0	0	0	1	-1
ENSG00000143412	ANXA9	annexin A9 [Source:HGNC Symbol;Acc:HGNC:547]																																								0	0	0	1	-1
ENSG00000197254	AP000445.1																							0.938994																		0	0	0	1	-1
ENSG00000259810	AC002519.1																													4.71746		1										1	0	1	0	1
ENSG00000246889	AP000487.1																																									0	0	0	1	-1
ENSG00000272954	AP000553.1		1.10994																		1.31732			0.982059			1.09175															0	0	0	1	-1
ENSG00000254662	AP000781.1																																									0	0	0	1	-1
ENSG00000256916	AP000851.1																																						0			0	0	0	1	-1
ENSG00000254928	AP001372.3																																									0	0	0	1	-1
ENSG00000241782	AP002812.1					1.36968															0.899893																					0	0	0	1	-1
ENSG00000100280	AP1B1	adaptor related protein complex 1 beta 1 subunit [Source:HGNC Symbol;Acc:HGNC:554]	0.500889			0.90213			0.656142			0.989998			1.02058			0.58832			1.37601			0.636903			0.765359			0.947413			0.781206			0.84914			0.573402			0	0	0	1	-1
ENSG00000125843	AP5S1	adaptor related protein complex 5 sigma 1 subunit [Source:HGNC Symbol;Acc:HGNC:15875]	0.553909			0.944501			0.931467			0.86026			0.796168			0.553443			1.12643			0.750866			0.810798			0.762132			0.779377			0.756761			1.09287			0	0	0	1	-1
ENSG00000239291	AC002558.1		3.70595		1	0.897362			0.972822			1.40735			0.825331			0.629904			0.701358			1.4989			1.15547			0.796283			0.769962			2.0276		1	0.393785			2	1	1	0	1
ENSG00000100823	APEX1	apurinic/apyrimidinic endodeoxyribonuclease 1 [Source:HGNC Symbol;Acc:HGNC:587]	0.601039			1.03923			0.700947			0.550485			0.873827			1.4526			0.843454			0.989964			1.01632			0.785599			0.81944			1.04343			1.15176			0	0	0	1	-1
ENSG00000262265	AC002558.3		7.7517		1	1.13703			1.3952			0.922552			1.14957			0.691368			0.76352			1.33318			1.16157			0.75388			1.7448			1.90768			0.400248			1	1	1	0	1
ENSG00000128335	APOL2	apolipoprotein L2 [Source:HGNC Symbol;Acc:HGNC:619]	0.910299			1.53592			0.577897			1.12907			1.17118			1.05473			1.08431			1.05219			1.14318			1.87302			1.00188			0.616158			1.16607			0	0	0	1	-1
ENSG00000242247	ARFGAP3	ADP ribosylation factor GTPase activating protein 3 [Source:HGNC Symbol;Acc:HGNC:661]	1.03933			1.01401			1.3375			0.726254			1.06393			1.0938			1.0717			0.957481			0.938738			1.4292			0.913299			0.589623			1.18924			0	0	0	1	-1
ENSG00000132254	ARFIP2	ADP ribosylation factor interacting protein 2 [Source:HGNC Symbol;Acc:HGNC:17160]	0.551544			1.0803			1.04015			0.671589			0.942662			0.897246			1.0137			0.900493			1.0182			0.882489			0.827107			1.13115			1.18081			0	0	0	1	-1
ENSG00000165997	ARL5B	ADP ribosylation factor like GTPase 5B [Source:HGNC Symbol;Acc:HGNC:23052]	1.31514			0.834443			0.962728			0.901225			1.12017			1.24578			1.27823			0.989049			1.00305			0.903339			1.19491			0.646789			0.96186			0	0	0	1	-1
ENSG00000170540	ARL6IP1	ADP ribosylation factor like GTPase 6 interacting protein 1 [Source:HGNC Symbol;Acc:HGNC:697]	0.949552			0.955207			1.30355			1.21418			1.06812			0.841877			0.888256			0.936661			0.915217			0.628915			1.35507			0.575154			0.870822			0	0	0	1	-1
ENSG00000105676	ARMC6	armadillo repeat containing 6 [Source:HGNC Symbol;Acc:HGNC:25049]	0.517395			0.966938			0.780022			0.942702			0.945806			0.664535			1.37429			0.848128			0.801923			0.890838			0.782593			0.746604			0.806248			0	0	0	1	-1
ENSG00000157399	ARSE	arylsulfatase E (chondrodysplasia punctata 1) [Source:HGNC Symbol;Acc:HGNC:719]																																								0	0	0	1	-1
ENSG00000111875	ASF1A	anti-silencing function 1A histone chaperone [Source:HGNC Symbol;Acc:HGNC:20995]	1.17496			0.948479			0.946088			0.988811			0.920097			1.15915			1.07413			1.86414			0.923876			0.915886			1.269			0.634491			0.707252			0	0	0	1	-1
ENSG00000125703	ATG4C	autophagy related 4C cysteine peptidase [Source:HGNC Symbol;Acc:HGNC:16040]	1.3906			1.10755			1.42773			0.860231			0.924071			1.78753			1.03346			1.21832			1.20129			1.01226			0.964268			0.563999			0.597015			0	0	0	1	-1
ENSG00000250318	AC003072.1		0.867215			1.50916			0.95738			0.460928			0.814472			0.801148						0.778758			0.843476						0.884264			0.635152						0	1			0
ENSG00000168874	ATOH8	atonal bHLH transcription factor 8 [Source:HGNC Symbol;Acc:HGNC:24126]																																					0			0	0	0	1	-1
ENSG00000123472	ATPAF1	ATP synthase mitochondrial F1 complex assembly factor 1 [Source:HGNC Symbol;Acc:HGNC:18803]	0.752456			1.00432			0.822983			0.697975			1.15284			1.36387			0.825151			1.2507			1.21159			1.16275			1.01549			0.565178			1.21231			0	0	0	1	-1
ENSG00000138085	ATRAID	all-trans retinoic acid induced Selectederentiation factor [Source:HGNC Symbol;Acc:HGNC:24090]	0.578964			1.33007			1.01636			0.564887			1.00651			0.97925			0.969765			0.977815			0.919018			0.948355			1.05311			1.00929			1.36165			0	0	0	1	-1
ENSG00000260793	AC003102.1		2.62459		1	1.18682			1.2208			1.06258			1.11819			0.278576			1.33126			0.992224			1.38202			0.851271			1.4623			1.23325			0.509327			1	1			0
ENSG00000268392	AC003682.1		3.2395		1							0.505508			1.00587			1.55692			1.51357						1.44895			1.53164			1.28933									1	0			0
ENSG00000178999	AURKB	aurora kinase B [Source:HGNC Symbol;Acc:HGNC:11390]	0.543327			0.97594			0.841249			0.707457			1.14872			0.863921			0.969081			0.808221			0.76353			0.546996			0.807321			0.709076			0.508344			0	0	0	1	-1
ENSG00000166148	AVPR1A	arginine vasopressin receptor 1A [Source:HGNC Symbol;Acc:HGNC:895]																															1.88313									0	0	0	1	-1
ENSG00000176022	B3GALT6	beta-1,3-galactosyltransferase 6 [Source:HGNC Symbol;Acc:HGNC:17978]	0.521566			1.17351			0.92867			0.534932			1.12436			0.924476			1.64822			0.888281			0.827047			1.02355			1.16513			0.652922			0.77506			0	0	0	1	-1
ENSG00000187676	B3GLCT	beta 3-glucosyltransferase [Source:HGNC Symbol;Acc:HGNC:20207]	1.87122			0.947039			1.51146			1.58127			0.959603			0.819916			1.10962			0.908603			0.979772			1.23669			1.05098			0.570612			0.564475			0	0	0	1	-1
ENSG00000135454	B4GALNT1	beta-1,4-N-acetyl-galactosaminyltransferase 1 [Source:HGNC Symbol;Acc:HGNC:4117]							0.790611												1.30382																		0			0	0	0	1	-1
ENSG00000027847	B4GALT7	beta-1,4-galactosyltransferase 7 [Source:HGNC Symbol;Acc:HGNC:930]	0.571326			1.47238			1.09807			0.618686			1.0483			0.920166			1.38824			0.836992			0.918001			0.975621			0.820928			0.982925			0.802289			0	0	0	1	-1
ENSG00000204463	BAG6	BCL2 associated athanogene 6 [Source:HGNC Symbol;Acc:HGNC:13919]	0.541849			1.18276			0.717201			0.955732			1.00621			0.596882			1.19635			0.668486			0.780384			0.850645			0.874881			0.77481			0.539991			0	0	0	1	-1
ENSG00000030110	BAK1	BCL2 antagonist/killer 1 [Source:HGNC Symbol;Acc:HGNC:949]	0.647484			1.16254			0.67618			1.25579			0.983259			0.854088			1.20614			0.898526			0.918043			1.68527			0.863965			0.860789			0.915066			0	0	0	1	-1
ENSG00000175334	BANF1	barrier to autointegration factor 1 [Source:HGNC Symbol;Acc:HGNC:17397]	0.582247			0.809697			0.887707			0.566038			1.11784			1.41172			0.838261			0.963689			1.0045			0.869119			0.839628			0.917488			1.20283			0	0	0	1	-1
ENSG00000163930	BAP1	BRCA1 associated protein 1 [Source:HGNC Symbol;Acc:HGNC:950]	0.628346			1.11083			0.813721			1.22366			1.00707			0.664961			1.17186			0.921561			0.748016			1.14594			0.887656			0.93373			0.720541			0	0	0	1	-1
ENSG00000103507	BCKDK	branched chain ketoacid dehydrogenase kinase [Source:HGNC Symbol;Acc:HGNC:16902]	0.512071			1.48021			0.871342			0.639181			1.32738			0.985548			1.3622			0.868702			0.782929			1.13967			0.841446			0.628461			0.717825			0	0	0	1	-1
ENSG00000110987	BCL7A	BCL tumor suppressor 7A [Source:HGNC Symbol;Acc:HGNC:1004]	0.587314			1.36259			0.668234			0.957754			1.07775			0.796425			1.04822			0.69293			0.921875			0.632195			0.830837			0.68924			1.05933			0	0	0	1	-1
ENSG00000099385	BCL7C	BCL tumor suppressor 7C [Source:HGNC Symbol;Acc:HGNC:1006]	0.579457			1.14824			0.960607			1.25878			1.52965			0.529697			1.35081			1.03719			0.667328			1.61794			1.01238			0.594712			0.959878			0	0	0	1	-1
ENSG00000162373	BEND5	BEN domain containing 5 [Source:HGNC Symbol;Acc:HGNC:25668]	1.16065			1.10985			0.609429			1.50686			0.848455			0.699059			0.983222			0.629151			0.902914			0.854562			1.07149			0.506046			1.15217			0	0	0	1	-1
ENSG00000196656	AC004057.1		0.735854																					1.36053									1.07927						2.52683		1	1	0			0
ENSG00000015475	BID	BH3 interacting domain death agonist [Source:HGNC Symbol;Acc:HGNC:1050]	0.56629			1.05875			0.906817			1.17266			1.21255			1.02016			1.17711			0.91036			0.91069			1.5544			0.903414			1.02019			0.888291			0	0	0	1	-1
ENSG00000188428	BLOC1S5	biogenesis of lysosomal organelles complex 1 subunit 5 [Source:HGNC Symbol;Acc:HGNC:18561]	1.02053			1.06985			1.03486			0.989218			0.858447			1.39539			1.02864			1.15327			1.12261			1.01366			1.24965			0.580971			0.724778			0	0	0	1	-1
ENSG00000117475	BLZF1	basic leucine zipper nuclear factor 1 [Source:HGNC Symbol;Acc:HGNC:1065]	1.31595			1.30933			1.29247			1.06283			1.06291			1.30378			0.883914			1.211			1.25628			1.11761			1.17511			0.585103			0.891872			0	0	0	1	-1
ENSG00000267641	BNIP3P16	BCL2 interacting protein 3 pseudogene 16 [Source:HGNC Symbol;Acc:HGNC:49696]																			0.920388						1.82525															0	0	0	1	-1
ENSG00000186470	BTN3A2	butyrophilin subfamily 3 member A2 [Source:HGNC Symbol;Acc:HGNC:1139]	0.574131			0.736395			0.942826			0.879275			0.752508			1.78693			0.998273			1.50839			1.3321			1.90954			0.953851			0.770687			1.07733			0	0	0	1	-1
ENSG00000264490	BX640514.1																																									0	0	0	1	-1
ENSG00000176029	C11orf16	chromosome 11 open reading frame 16 [Source:HGNC Symbol;Acc:HGNC:1169]																																								0	0	0	1	-1
ENSG00000157895	C12orf43	chromosome 12 open reading frame 43 [Source:HGNC Symbol;Acc:HGNC:25719]	0.590693			1.09839			0.954801			0.833771			1.11308			1.1413			0.991396			0.852326			0.916027			0.888961			0.781212			0.917702			1.10877			0	0	0	1	-1
ENSG00000111678	C12orf57	chromosome 12 open reading frame 57 [Source:HGNC Symbol;Acc:HGNC:29521]	0.581089			0.794988			0.578062			0.776125			0.920438			0.53721			1.3903			0.915418			0.80726			0.547844			0.972214			0.813213			1.27198			0	0	0	1	-1
ENSG00000130921	C12orf65	chromosome 12 open reading frame 65 [Source:HGNC Symbol;Acc:HGNC:26784]	0.694063			0.938989			0.784482			0.848292			0.964493			1.46456			1.19651			0.9113			1.05815			0.770551			1.16031			0.584037			0.80608			0	0	0	1	-1
ENSG00000174206	C12orf66	chromosome 12 open reading frame 66 [Source:HGNC Symbol;Acc:HGNC:26517]	0.575321			1.0272			0.976175			0.966463			0.794823			1.48422			1.14633			1.31152			1.01818			0.751999			0.762253			1.39597			0.833608			0	0	0	1	-1
ENSG00000140688	C16orf58	chromosome 16 open reading frame 58 [Source:HGNC Symbol;Acc:HGNC:25848]	0.600657			1.14079			0.901849			0.62216			1.14166			1.10419			1.17419			1.06213			1.02716			0.982347			0.758889			0.933377			0.664466			0	0	0	1	-1
ENSG00000263272	AC004148.2					0.384413												1.33076																					2.17817		1	1	1			0
ENSG00000162062	C16orf59	chromosome 16 open reading frame 59 [Source:HGNC Symbol;Acc:HGNC:25849]	0.650365			0.829378			0.820979			0.837392			1.24178			1.00814			1.30361			0.866011			0.766885			0.61811			0.992262			0.546161			0.748446			0	0	0	1	-1
ENSG00000174109	C16orf91	chromosome 16 open reading frame 91 [Source:HGNC Symbol;Acc:HGNC:27558]	0.5353			0.844627			1.01518			0.951354			0.703284			0.855683			1.07886			0.70132			0.749112			0.709249			1.08006			0.697845			1.36406			0	0	0	1	-1
ENSG00000213152	AC004217.1		4.6045		1	0.723715			2.96479		1	1.90249			0.928498			0.352294			0.75889			2.06481		1	1.82461			1.14696			0.888447			1.93671			0.2076			3	2			0
ENSG00000167747	C19orf48	chromosome 19 open reading frame 48 [Source:HGNC Symbol;Acc:HGNC:29667]	0.555596			0.776437			0.765435			0.879407			0.943953			0.98362			1.01795			1.0255			0.906727			0.663158			0.738848			0.918456			1.26958			0	0	0	1	-1
ENSG00000164746	C7orf57	chromosome 7 open reading frame 57 [Source:HGNC Symbol;Acc:HGNC:22247]																																								0	0	0	1	-1
ENSG00000107159	CA9	carbonic anhydrase 9 [Source:HGNC Symbol;Acc:HGNC:1383]																																								0	0	0	1	-1
ENSG00000143933	CALM2	calmodulin 2 [Source:HGNC Symbol;Acc:HGNC:1445]	0.736918			1.11057			1.07145			1.03898			0.967323			1.10906			0.967965			0.876543			0.938043			0.77882			1.25715			0.547629			0.751957			0	0	0	1	-1
ENSG00000272079	AC004233.3											0.507065									1.14463																		0.0153941			0	1	0	1	-1
ENSG00000257433	AC004241.1		3.19472		1	1.15934						2.46059		1	1.46309																		0.994798						0.939307			2	0			0
ENSG00000160014	CALM3	calmodulin 3 [Source:HGNC Symbol;Acc:HGNC:1449]	0.717194			0.87506			0.885236			1.11735			1.00235			0.673569			1.15727			0.934763			0.88856			0.890882			0.88831			0.651055			0.510869			0	0	0	1	-1
ENSG00000160014	CALM3	calmodulin 3 [Source:HGNC Symbol;Acc:HGNC:1449]	0.717194			0.87506			0.885236			1.11735			1.00235			0.673569			1.15727			0.934763			0.88856			0.890882			0.88831			0.651055			0.510869			0	0	0	1	-1
ENSG00000179218	CALR	calreticulin [Source:HGNC Symbol;Acc:HGNC:1455]	0.864116			1.06267			1.16817			0.832439			0.896734			1.55941			1.02046			0.889046			1.03654			0.93274			1.07251			0.563266			0.684511			0	0	0	1	-1
ENSG00000171302	CANT1	calcium activated nucleotidase 1 [Source:HGNC Symbol;Acc:HGNC:19721]	0.898666			1.10473			1.04017			1.0557			1.03881			0.597021			1.19632			0.826381			0.904327			0.82621			1.02523			0.573268			0.696638			0	0	0	1	-1
ENSG00000153048	CARHSP1	calcium regulated heat stable protein 1 [Source:HGNC Symbol;Acc:HGNC:17150]	0.659697			1.80104			0.715498			1.06618			0.962219			0.590731			1.2056			1.16447			0.954221			0.948364			0.811908			0.665898			0.702322			0	0	0	1	-1
ENSG00000266101	AC004408.1					0.85436			0.494132						1.4856			1.89793						0.941191						2.52721		1	1.07968			0.480772						1	2			0
ENSG00000189343	AC004448.1		0.519538			0.785833			0.655342			0.872637			0.84368			0.878564			0.95496			0.927449			0.83009			0.683024			1.16873			1.07325			2.70239	0.27794	1	1	0	1	1	0
ENSG00000165806	CASP7	caspase 7 [Source:HGNC Symbol;Acc:HGNC:1508]	1.04241			1.04508			0.932816			0.961673			1.00837			1.54411			0.79689			0.962736			1.02947			1.4894			0.965382			0.537172			1.2564			0	0	0	1	-1
ENSG00000132906	CASP9	caspase 9 [Source:HGNC Symbol;Acc:HGNC:1511]	0.520434			1.08966			0.942826			1.50935			1.238			1.27199			1.34893			1.16838			1.04706			1.01088			0.987395			0.62924			0.629246			0	0	0	1	-1
ENSG00000146677	AC004453.1		0.6605			1.83864			0.581331			0.953153			1.10937			0.252029			1.179			1.11053			0.926727			0.642633			1.40031			0.712745			2.21921	0.135856	1	1	1	1	0	1
ENSG00000183741	CBX6	chromobox 6 [Source:HGNC Symbol;Acc:HGNC:1556]	0.959426			1.18336			0.800269			0.710868			0.736143			0.875562			1.38714			0.815627			0.741311			0.874117			0.809095			0.645622			0.91504			0	0	0	1	-1
ENSG00000132024	CC2D1A	coiled-coil and C2 domain containing 1A [Source:HGNC Symbol;Acc:HGNC:30237]	0.63066			0.631509			0.584324			1.08279			1.00429			0.669008			1.69137			0.652674			0.792071			1.05084			1.02183			0.9285			0.794695			0	0	0	1	-1
ENSG00000185298	CCDC137	coiled-coil domain containing 137 [Source:HGNC Symbol;Acc:HGNC:33451]	0.626227			1.00327			0.775833			0.90518			0.884046			0.670746			1.55574			1.0252			0.93613			1.25216			0.780616			0.839428			0.654682			0	0	0	1	-1
ENSG00000101997	CCDC22	coiled-coil domain containing 22 [Source:HGNC Symbol;Acc:HGNC:28909]	0.583822			1.09025			0.829506			0.979408			0.901474			0.570715			1.02069			0.803803			0.681345			0.967617			0.780505			0.802061			0.689265			0	0	0	1	-1
ENSG00000164051	CCDC51	coiled-coil domain containing 51 [Source:HGNC Symbol;Acc:HGNC:25714]	0.56631			1.14092			0.955594			0.749226			0.926501			1.27365			1.18891			1.10871			0.988975			1.38038			0.996094			0.895589			0.680812			0	0	0	1	-1
ENSG00000135535	CD164	CD164 molecule [Source:HGNC Symbol;Acc:HGNC:1632]	1.16983			0.704918			1.15031			0.815615			1.08641			1.11934			1.30356			0.977664			1.1232			0.856585			1.19091			0.522873			0.740939			0	0	0	1	-1
ENSG00000272072	AC004492.1		4.87063		1	0.670633			1.5373			2.28063		1				0.657877			0.845144			1.29144			1.10402			0.873603			0.982608			5.65428	0.187457	1	0.218732			3	1	2	0	2
ENSG00000105401	CDC37	cell division cycle 37 [Source:HGNC Symbol;Acc:HGNC:1735]	0.616614			0.978083			0.828963			0.908985			0.987906			0.934512			1.27403			0.897732			0.813405			1.07031			0.797043			0.739586			1.09366			0	0	0	1	-1
ENSG00000146670	CDCA5	cell division cycle associated 5 [Source:HGNC Symbol;Acc:HGNC:14626]	0.643873			0.808258			0.967322			1.15636			1.13349			0.810371			0.918755			0.761761			0.743891			0.525282			0.900807			0.680991			0.738728			0	0	0	1	-1
ENSG00000134690	CDCA8	cell division cycle associated 8 [Source:HGNC Symbol;Acc:HGNC:14629]	0.618477			0.875475			0.901112			1.17657			1.03348			0.768364			0.870201			0.729807			0.789713			0.510924			0.921639			0.681692			0.815646			0	0	0	1	-1
ENSG00000079112	CDH17	cadherin 17 [Source:HGNC Symbol;Acc:HGNC:1756]																																					0			0	0	0	1	-1
ENSG00000065883	CDK13	cyclin dependent kinase 13 [Source:HGNC Symbol;Acc:HGNC:1733]	0.683847			0.940099			0.904263			1.39305			1.00192			0.973019			1.11759			1.12541			0.952882			1.02266			0.905534			1.25424			0.579748			0	0	0	1	-1
ENSG00000184524	CEND1	cell cycle exit and neuronal Selectederentiation 1 [Source:HGNC Symbol;Acc:HGNC:24153]																																								0	0	0	1	-1
ENSG00000115163	CENPA	centromere protein A [Source:HGNC Symbol;Acc:HGNC:1851]	0.696175			0.984553			0.939902			0.976814			0.979879			0.673131			1.14609			0.831894			0.717667			0.577408			1.14554			0.584454			0.742647			0	0	0	1	-1
ENSG00000226937	CEP164P1	centrosomal protein 164 pseudogene 1 [Source:HGNC Symbol;Acc:HGNC:44988]																																								0	0	0	1	-1
ENSG00000138180	CEP55	centrosomal protein 55 [Source:HGNC Symbol;Acc:HGNC:1161]	0.805977			0.791915			1.14261			1.14631			1.06398			1.28699			1.00606			0.954817			0.883585			0.812025			1.1454			0.577252			0.674745			0	0	0	1	-1
ENSG00000101624	CEP76	centrosomal protein 76 [Source:HGNC Symbol;Acc:HGNC:25727]	0.980899			0.839716			0.8947			1.10967			0.937199			1.52508			0.999125			0.919254			0.965424			0.734121			1.07718			0.603882			0.769968			0	0	0	1	-1
ENSG00000172757	CFL1	cofilin 1 [Source:HGNC Symbol;Acc:HGNC:1874]	0.672525			0.880195			0.939678			0.873205			0.93225			0.883899			1.04307			0.888788			0.913999			0.841177			0.750926			0.835415			1.03066			0	0	0	1	-1
ENSG00000250479	CHCHD10	coiled-coil-helix-coiled-coil-helix domain containing 10 [Source:HGNC Symbol;Acc:HGNC:15559]	0.896882			0.797853			0.892625			0.665767			1.42557			1.19339			1.58012			1.2762			1.00631			0.901176			1.07077			0.515523			0.745301			0	0	0	1	-1
ENSG00000266088	AC004585.1		3.64768		1	0.324753			0.976498						0.687776			0.526597			0.754935			2.55978		1	0.503957			0.157433			5.36561		1	35.6619	3.13458e-32	1	0.0548382			4	3	2	1	1
ENSG00000170004	CHD3	chromodomain helicase DNA binding protein 3 [Source:HGNC Symbol;Acc:HGNC:1918]	1.01812			1.08022			0.731318			0.849177			1.22036			1.01008			1.10346			0.616683			0.637948			0.801126			0.841901			0.59893			0.777212			0	0	0	1	-1
ENSG00000130724	CHMP2A	charged multivesicular body protein 2A [Source:HGNC Symbol;Acc:HGNC:30216]	0.614264			1.28425			0.752369			0.555363			1.03643			0.75386			1.0423			1.04536			0.94668			1.16998			0.768383			1.32348			1.25244			0	0	0	1	-1
ENSG00000185043	CIB1	calcium and integrin binding 1 [Source:HGNC Symbol;Acc:HGNC:16920]	0.540935			0.658838			1.00483			0.819289			0.925276			0.592551			1.13372			0.971622			0.957435			0.829545			0.994274			1.12864			1.16081			0	0	0	1	-1
ENSG00000260822	AC004656.1		1.3287			0.83695			1.28474			1.08168			0.996036			1.0937			0.95863			1.04432			1.06818			0.914436			0.925622			1.16078			0.29537			0	1	0	1	-1
ENSG00000179862	CITED4	Cbp/p300 interacting transactivator with Glu/Asp rich carboxy-terminal domain 4 [Source:HGNC Symbol;Acc:HGNC:18696]																																								0	0	0	1	-1
ENSG00000136108	CKAP2	cytoskeleton associated protein 2 [Source:HGNC Symbol;Acc:HGNC:1990]	0.935595			0.806529			1.47506			0.822629			0.963849			1.2684			0.934988			1.10892			0.895976			0.591456			1.10085			0.597249			0.72862			0	0	0	1	-1
ENSG00000265206	AC004687.1		1.83576			1.3931			1.02779			0.906911			1.60725			0.598815			1.52839			1.55637			0.95856			1.90109			0.635661			1.49825			0.17068			0	1	0	1	-1
ENSG00000181885	CLDN7	claudin 7 [Source:HGNC Symbol;Acc:HGNC:2049]																																								0	0	0	1	-1
ENSG00000159212	CLIC6	chloride intracellular channel 6 [Source:HGNC Symbol;Acc:HGNC:2065]																																								0	0	0	1	-1
ENSG00000113282	CLINT1	clathrin interactor 1 [Source:HGNC Symbol;Acc:HGNC:23186]	0.613022			0.80858			0.534656			1.09872			0.946326			1.18759			1.10673			0.968958			1.0805			0.836408			1.00527			0.893927			0.923025			0	0	0	1	-1
ENSG00000261996	AC004706.1					0.935646						0.468741																														0	1			0
ENSG00000182372	CLN8	CLN8, transmembrane ER and ERGIC protein [Source:HGNC Symbol;Acc:HGNC:2079]	0.601021			1.27811			0.780022			1.16031			0.568996			0.919959			1.09552			1.33964			0.991664			1.16048			1.07568			1.63312			0.858732			0	0	0	1	-1
ENSG00000125656	CLPP	caseinolytic mitochondrial matrix peptidase proteolytic subunit [Source:HGNC Symbol;Acc:HGNC:2084]	0.626893			1.03761			0.710363			0.91008			0.942601			0.628203			1.48813			0.693497			0.797516			0.952368			0.715702			0.693399			1.24783			0	0	0	1	-1
ENSG00000049656	CLPTM1L	CLPTM1 like [Source:HGNC Symbol;Acc:HGNC:24308]	0.787412			1.78315			0.875861			1.08287			0.998303			0.913512			1.39213			0.638361			0.756052			1.01887			0.961402			0.657898			0.726594			0	0	0	1	-1
ENSG00000262227	AC004771.3		0.658917			2.54609		1				0.582138									1.46716			0.824451			0.8451			0.715015			0.866163			1.96538						1	0			0
ENSG00000091317	CMTM6	CKLF like MARVEL transmembrane domain containing 6 [Source:HGNC Symbol;Acc:HGNC:19177]	0.914326			0.99089			1.17138			1.16336			1.05809			1.03883			1.06135			0.871			0.982818			1.28805			1.27049			0.644685			0.984598			0	0	0	1	-1
ENSG00000158158	CNNM4	cyclin and CBS domain divalent metal cation transport mediator 4 [Source:HGNC Symbol;Acc:HGNC:105]	0.638151			1.9648			0.595492			1.08518			0.910812			0.587372			1.02571			0.778871			1.18707			1.33916			1.06768			0.559661			0.656902			0	0	0	1	-1
ENSG00000115649	CNPPD1	cyclin Pas1/PHO80 domain containing 1 [Source:HGNC Symbol;Acc:HGNC:25220]	0.51014			1.35119			0.889924			0.753867			1.00562			0.707107			1.071			0.91393			0.802169			1.15552			0.762739			0.962058			0.853647			0	0	0	1	-1
ENSG00000240399	AC004801.2		1.57024			0.798262			1.23533			1.35672			0.73753			1.50779			0.855359			1.4016			0.943381			1.50776			0.675342			2.10583		1	0.557317			1	0			0
ENSG00000068120	COASY	Coenzyme A synthase [Source:HGNC Symbol;Acc:HGNC:29932]	0.629143			0.909678			0.867312			1.13455			0.986039			0.639553			1.07328			0.860827			0.901228			0.761419			0.789361			0.92614			0.935373			0	0	0	1	-1
ENSG00000171812	COL8A2	collagen type VIII alpha 2 chain [Source:HGNC Symbol;Acc:HGNC:2216]																																								0	0	0	1	-1
ENSG00000093010	COMT	catechol-O-methyltransferase [Source:HGNC Symbol;Acc:HGNC:2228]	0.57204			0.866474			1.03077			0.688996			1.10756			0.838522			1.39609			1.12093			0.923882			1.09139			0.809007			1.07997			0.738682			0	0	0	1	-1
ENSG00000259153	AC004816.1		0.46994			1.78626						0.919993			0.489441			1.04575						0.685846			1.11646			0.842403			0.977819			0.511285			0			0	2	0	1	-1
ENSG00000181789	COPG1	coatomer protein complex subunit gamma 1 [Source:HGNC Symbol;Acc:HGNC:2236]	0.537335			1.14946			0.986218			0.793828			1.02332			1.01751			0.935787			0.926268			0.961951			1.12898			0.756021			0.949571			0.909838			0	0	0	1	-1
ENSG00000269927	AC004817.3								2.65144		1										2.88858		1																0.0830854			2	1	0	1	-1
ENSG00000167113	COQ4	coenzyme Q4 [Source:HGNC Symbol;Acc:HGNC:19693]	0.660021			1.37871			0.733775			0.883811			1.10681			1.00004			1.3959			1.1247			0.900408			0.961379			0.837132			0.961745			0.917326			0	0	0	1	-1
ENSG00000167186	COQ7	coenzyme Q7, hydroxylase [Source:HGNC Symbol;Acc:HGNC:2244]	0.633866			0.988294			0.929786			0.917638			0.809148			1.20282			1.03382			0.782209			0.744789			0.714179			0.916972			0.80507			0.946041			0	0	0	1	-1
ENSG00000163626	COX18	COX18, cytochrome c oxidase assembly factor [Source:HGNC Symbol;Acc:HGNC:26801]	0.633974			0.804116			0.90362			0.884497			0.751641			1.33691			1.18012			1.10677			0.950883			0.679697			1.00159			0.871657			0.956976			0	0	0	1	-1
ENSG00000259295	CSPG4P12	chondroitin sulfate proteoglycan 4 pseudogene 12 [Source:HGNC Symbol;Acc:HGNC:48362]							0.639465																																	0	0	0	1	-1
ENSG00000273350	AC004832.5														0.554964												0.930238												0.130263			0	1			0
ENSG00000196810	CTBP1-AS2	CTBP1 antisense RNA 2 (head to head) [Source:HGNC Symbol;Acc:HGNC:28307]	0.564825			1.09383			0.626215			0.580563			1.02292			0.929346			1.11379			0.834987			1.02314			1.03871			0.918905			1.01329			0.545844			0	0	0	1	-1
ENSG00000107874	CUEDC2	CUE domain containing 2 [Source:HGNC Symbol;Acc:HGNC:28352]	0.534904			1.17302			0.749468			0.617116			0.927593			0.973169			1.15733			0.79477			0.897469			0.835305			0.87966			0.681646			1.11509			0	0	0	1	-1
ENSG00000112514	CUTA	cutA divalent cation tolerance homolog [Source:HGNC Symbol;Acc:HGNC:21101]	0.571713			0.826034			0.784559			0.782385			0.964249			0.857591			1.1741			1.01948			0.808916			0.912992			0.748462			0.935094			1.14246			0	0	0	1	-1
ENSG00000258944	AC004846.2		1.75307			0.808966			1.38357			3.20377		1				0.455815			1.15429			0.52497			1.10023			0.559212			1.92082			1.35816			0.580802			1	1			0
ENSG00000260997	AC004847.1		3.65489		1	2.72839		1	1.51253			1.19676			1.21569			0.260047			1.19825			1.29705			1.24378			1.22218			1.6678			2.61516	0.623232	1	0.0757695			3	2	2	1	1
ENSG00000154832	CXXC1	CXXC finger protein 1 [Source:HGNC Symbol;Acc:HGNC:24343]	0.659623			0.865928			0.775892			0.949626			0.945601			0.773596			1.12257			0.853102			0.832627			1.00419			0.794079			0.677121			0.620576			0	0	0	1	-1
ENSG00000272768	AC004854.2								2.30595		1	0.996178									1.76732			0.557375			0.50587			0.286268			2.38476		1	1.78564			3.71934	0.15124	1	3	1	1	0	1
ENSG00000162144	CYB561A3	cytochrome b561 family member A3 [Source:HGNC Symbol;Acc:HGNC:23014]	0.603937			1.2938			0.783545			0.623854			0.714678			0.662485			1.27793			0.871676			0.781471			0.904421			0.984305			0.835821			0.590208			0	0	0	1	-1
ENSG00000232973	CYP1B1-AS1	CYP1B1 antisense RNA 1 [Source:HGNC Symbol;Acc:HGNC:28543]																																								0	0	0	1	-1
ENSG00000156136	DCK	deoxycytidine kinase [Source:HGNC Symbol;Acc:HGNC:2704]	0.723571			0.82538			0.886744			1.00488			1.00841			1.34716			1.23542			0.889683			0.941317			1.03987			1.38456			0.517454			1.17713			0	0	0	1	-1
ENSG00000232093	DCST1-AS1	DCST1 antisense RNA 1 [Source:HGNC Symbol;Acc:HGNC:41147]																																								0	0	0	1	-1
ENSG00000239719	AC004890.1																																						2.0847		1	1	0			0
ENSG00000244560	AC004890.2		3.46154		1	1.74364			1.97653			1.37217			0.695016			0.976523			0.847773			1.2041			0.664194			1.6791			1.27217			2.98124	0.142364	1	1.61632			2	0	2	0	2
ENSG00000130311	DDA1	DET1 and DDB1 associated 1 [Source:HGNC Symbol;Acc:HGNC:28360]	0.636237			1.20811			0.720197			1.00636			1.02566			0.58567			1.29346			0.745266			0.835564			1.06869			0.873419			0.77578			1.14981			0	0	0	1	-1
ENSG00000242687	AC004893.2		2.39825		1	1.27697			1.06839			1.18182			0.865861			0.843151			0.936262			1.04709			1.0453			1.71982			1.05007			1.28401			0.321488			1	1	1	0	1
ENSG00000167986	DDB1	damage specific DNA binding protein 1 [Source:HGNC Symbol;Acc:HGNC:2717]	0.602414			0.939367			0.821622			1.00734			0.92395			1.23841			0.991156			0.844039			0.861968			0.74122			0.744375			0.96607			0.838906			0	0	0	1	-1
ENSG00000100523	DDHD1	DDHD domain containing 1 [Source:HGNC Symbol;Acc:HGNC:19714]	1.91287			1.26812			1.26821			1.0319			1.22479			1.98103			1.13327			1.63959			1.26047			1.34644			0.957703			0.649932			0.522116			0	0	0	1	-1
ENSG00000183258	DDX41	DEAD-box helicase 41 [Source:HGNC Symbol;Acc:HGNC:18674]	0.640824			1.13669			0.848229			0.875367			1.04222			0.848933			0.989309			0.934385			0.937354			0.675575			0.82861			0.989576			0.772911			0	0	0	1	-1
ENSG00000105671	DDX49	DEAD-box helicase 49 [Source:HGNC Symbol;Acc:HGNC:18684]	0.559806			0.733487			0.858073			0.895793			1.08379			0.692221			1.41743			0.753318			0.790253			0.928712			0.763798			0.694973			0.896284			0	0	0	1	-1
ENSG00000272812	AC004908.2		1.10663			0.833896			1.15297			0.655838			1.34804			1.62148			1.36065			1.39095			0.920062			1.053			1.26618			2.03416		1	0.767114			1	0			0
ENSG00000273402	AC004908.3					1.96695						0.50335			0.707427			2.00959		1	1.83635						0.984546			1.19808			1.14783									1	0			0
ENSG00000123064	DDX54	DEAD-box helicase 54 [Source:HGNC Symbol;Acc:HGNC:20084]	0.549964			0.745732			0.657581			1.0098			1.05933			0.539168			1.47578			0.839039			0.741068			0.839847			0.74124			0.806127			0.657536			0	0	0	1	-1
ENSG00000244701	AC004918.1		2.23726		1	1.05362			1.0742			1.15982			0.831779			0.842912			1.01673			1.10061			0.949543			0.592587			0.472742			2.92308		1	0.353127			2	2			0
ENSG00000270157	AC004918.3		1.85822			0.902479			1.24548			1.12179			1.63631			1.17399			0.86776			0.713542			1.09909			0.497585			1.05948			5.2064	0.121145	1	0.499708			1	2	1	0	1
ENSG00000162777	DENND2D	DENN domain containing 2D [Source:HGNC Symbol;Acc:HGNC:26192]	1.3149			0.502821			1.10727			0.719543			0.830112			1.79916			0.81985			0.970897			1.33712			1.47271			0.940627			0.991212			1.04467			0	0	0	1	-1
ENSG00000255306	AC004923.4																				0.988951																		0.19228			0	1			0
ENSG00000024526	DEPDC1	DEP domain containing 1 [Source:HGNC Symbol;Acc:HGNC:22949]	0.896094			0.757824						1.08801			1.08896			1.51775			1.06161			0.994687			0.837572			0.570114			1.04376			0.579085			0.893564			0	0	0	1	-1
ENSG00000102967	DHODH	dihydroorotate dehydrogenase (quinone) [Source:HGNC Symbol;Acc:HGNC:2867]	0.614478			1.1358			0.769621			0.990362			0.888249			1.88737			1.2556			1.12256			0.800908			0.718059			0.767276			1.14592			1.20177			0	0	0	1	-1
ENSG00000134815	DHX34	DExH-box helicase 34 [Source:HGNC Symbol;Acc:HGNC:16719]	0.791518			1.2779			0.732633			1.04254			1.17081			0.78704			1.45885			0.900605			0.878724			1.33986			1.14707			0.622663			0.559947			0	0	0	1	-1
ENSG00000150990	DHX37	DEAH-box helicase 37 [Source:HGNC Symbol;Acc:HGNC:17210]	0.582711			0.957708			0.698048			1.07204			1.0795			0.928283			1.41034			0.862843			0.794576			1.00674			0.789557			0.840082			0.688175			0	0	0	1	-1
ENSG00000130826	DKC1	dyskerin pseudouridine synthase 1 [Source:HGNC Symbol;Acc:HGNC:2890]	0.671802			0.730412			1.00453			1.24951			1.01259			1.40701			0.949734			1.14193			0.974514			0.718118			0.889587			1.26365			0.769492			0	0	0	1	-1
ENSG00000150768	DLAT	dihydrolipoamide S-acetyltransferase [Source:HGNC Symbol;Acc:HGNC:2896]	0.627602			0.783647			0.921761			1.03348			1.04692			1.35354			1.12016			1.09301			0.904558			0.624927			0.924835			0.847866			0.678659			0	0	0	1	-1
ENSG00000228434	AC004951.1		1.32817			1.98167			0.810883			1.10671			0.648475			1.97823			0.747759			1.08053			1.09434			1.05027			0.938624			1.68289			0.148379			0	1	0	1	-1
ENSG00000239556	AC004951.2								1.69417			1.06601			1.03166						1.20171			0.863227			1.07329			1.07277			1.01037			1.77782			0.176602			0	1			0
ENSG00000246877	DNM1P35	dynamin 1 pseudogene 35 [Source:HGNC Symbol;Acc:HGNC:35182]																															0.650761									0	0	0	1	-1
ENSG00000123992	DNPEP	aspartyl aminopeptidase [Source:HGNC Symbol;Acc:HGNC:2981]	0.544784			0.9659			0.742558			1.15648			1.10865			1.24857			0.961894			0.946857			0.912731			1.21024			0.973578			0.908264			1.38206			0	0	0	1	-1
ENSG00000243554	AC004967.1		2.43024		1	0.959647			1.0305			0.952366			1.08162			1.37901			1.22682			1.40048			1.12934			1.01904			0.955557			1.85593			0.756375			1	0	1	0	1
ENSG00000205485	AC004980.1		3.16769		1	1.50213			1.26954			1.08013			0.949948			0.444016			1.30088			1.50049			1.47041			0.883785			0.945475			2.1609	0.646622	1	0.271539			2	2	2	1	1
ENSG00000101457	DNTTIP1	deoxynucleotidyltransferase terminal interacting protein 1 [Source:HGNC Symbol;Acc:HGNC:16160]	0.631165			1.02271			0.854714			1.15876			0.989761			0.848172			0.965749			0.819065			0.873382			0.989512			0.920392			0.800536			0.807837			0	0	0	1	-1
ENSG00000107099	DOCK8	dedicator of cytokinesis 8 [Source:HGNC Symbol;Acc:HGNC:19191]	1.12544			0.535808			0.842449			1.12642			1.04299			1.41045			0.836495			1.0356			1.01591			1.16289			0.844788			1.29012			0.614646			0	0	0	1	-1
ENSG00000108963	DPH1	diphthamide biosynthesis 1 [Source:HGNC Symbol;Acc:HGNC:3003]	0.555875			1.25801			0.724251			1.06162			1.3578			1.00105			1.33162			0.976463			0.901348			0.822452			0.673019			1.36602			1.38517			0	0	0	1	-1
ENSG00000272732	AC004982.1								1.12944			2.60014		1																									0.388185			1	1			0
ENSG00000272894	AC004982.2		0.319524						0.684182			2.69783		1	0.425562						0.865055						0.663286												0.359614			1	3			0
ENSG00000233225	AC004987.2		0.956482			1.35012			0.542576			1.26296			1.37256			0.777971			1.31261			0.900347			1.83915			1.78108			0.987988			0.380958			0.709479			0	1	0	1	-1
ENSG00000270415	DPPA3P3	developmental pluripotency associated 3 pseudogene 3 [Source:HGNC Symbol;Acc:HGNC:49062]																																								0	0	0	1	-1
ENSG00000175550	DRAP1	DR1 associated protein 1 [Source:HGNC Symbol;Acc:HGNC:3019]	0.553135			1.23427			0.655631			0.774149			1.27972			0.736515			1.45544			0.731634			0.794174			1.94309			0.649464			0.610406			0.81298			0	0	0	1	-1
ENSG00000273387	AC005005.3											0.414469																					0.318507									0	2			0
ENSG00000169718	DUS1L	dihydrouridine synthase 1 like [Source:HGNC Symbol;Acc:HGNC:30086]	0.600871			0.820372			0.741966			0.789615			0.984801			0.53991			1.55366			0.848923			0.7178			0.875153			0.899158			0.780828			0.692583			0	0	0	1	-1
ENSG00000149599	DUSP15	dual specificity phosphatase 15 [Source:HGNC Symbol;Acc:HGNC:16236]																																								0	0	0	1	-1
ENSG00000128951	DUT	deoxyuridine triphosphatase [Source:HGNC Symbol;Acc:HGNC:3078]	0.661106			0.634571			0.882747			1.00487			1.08031			1.36171			1.29657			1.09717			0.935839			0.661648			1.3936			0.617385			0.76156			0	0	0	1	-1
ENSG00000004975	DVL2	dishevelled segment polarity protein 2 [Source:HGNC Symbol;Acc:HGNC:3086]	0.702583			1.25424			0.739252			0.803831			0.995859			0.654761			1.20736			0.747147			0.761206			1.08941			0.877633			0.570215			0.635222			0	0	0	1	-1
ENSG00000103356	EARS2	glutamyl-tRNA synthetase 2, mitochondrial [Source:HGNC Symbol;Acc:HGNC:29419]	0.608769			0.974136			0.845685			0.90967			1.03144			1.78395			0.964734			1.11569			1.11568			1.06748			0.810125			1.36944			1.00095			0	0	0	1	-1
ENSG00000127884	ECHS1	enoyl-CoA hydratase, short chain 1 [Source:HGNC Symbol;Acc:HGNC:3151]	0.692919			1.17393			0.920142			1.15779			1.13767			0.985497			1.08965			0.99255			0.90124			1.22888			1.05576			0.581286			1.19959			0	0	0	1	-1
ENSG00000134109	EDEM1	ER degradation enhancing alpha-mannosidase like protein 1 [Source:HGNC Symbol;Acc:HGNC:18967]	0.934317			1.38893			1.09764			0.919302			0.953255			0.891727			0.845355			0.979169			0.798472			0.777957			0.783687			0.590302			1.12845			0	0	0	1	-1
ENSG00000159658	EFCAB14	EF-hand calcium binding domain 14 [Source:HGNC Symbol;Acc:HGNC:29051]	1.48348			0.949796			0.838838			1.13645			1.49369			1.01624			0.880682			0.756193			1.10221			1.17439			1.00755			0.645804			0.982167			0	0	0	1	-1
ENSG00000108883	EFTUD2	elongation factor Tu GTP binding domain containing 2 [Source:HGNC Symbol;Acc:HGNC:30858]	0.637684			1.08305			0.966299			1.08018			1.04504			1.14888			0.897169			0.882736			0.886202			0.832493			0.749635			0.972728			0.636039			0	0	0	1	-1
ENSG00000270696	AC005034.3		1.31879			1.00281			1.30984			0.935158			0.965218			0.97599			1.07191			0.983589			1.10311			0.988458			1.0587			1.45436			0.424931			0	1			0
ENSG00000149547	EI24	EI24, autophagy associated transmembrane protein [Source:HGNC Symbol;Acc:HGNC:13276]	0.603468			1.20238			1.0328			0.942433			0.991191			0.960329			0.954342			0.872855			0.897013			0.635697			1.12629			0.959055			1.06878			0	0	0	1	-1
ENSG00000271452	AC005034.5		1.25595			0.451906			1.67245			1.10304			0.439289			0.542274			1.32934			0.872782			1.09138			0.731278			0.926322			1.14013						0	2			0
ENSG00000255302	EID1	EP300 interacting inhibitor of Selectederentiation 1 [Source:HGNC Symbol;Acc:HGNC:1191]	0.747618			0.755203			0.974661			0.741807			1.00768			1.23648			1.39249			1.35884			0.912012			0.714636			1.06656			0.610308			0.762788			0	0	0	1	-1
ENSG00000176396	EID2	EP300 interacting inhibitor of Selectederentiation 2 [Source:HGNC Symbol;Acc:HGNC:28292]	0.684291			0.976472			0.815856			0.750546			0.937877			1.11297			1.65572			0.716725			0.846694			1.08512			1.04299			0.581493			1.40743			0	0	0	1	-1
ENSG00000197258	EIF4BP6	eukaryotic translation initiation factor 4B pseudogene 6 [Source:HGNC Symbol;Acc:HGNC:37939]	0.562471			0.822095			0.681825			0.714772			0.876915			1.18945			1.01952			1.2167			1.08554			0.687583			0.747619			0.761953			1.54945			0	0	0	1	-1
ENSG00000227331	AC005042.1		2.62868		1	0.652016						1.24546			0.401513			1.05566			0.66718			1.55137						0.298994			0.755823			1.90871						1	2			0
ENSG00000114867	EIF4G1	eukaryotic translation initiation factor 4 gamma 1 [Source:HGNC Symbol;Acc:HGNC:3296]	0.546823			0.907046			0.718763			0.992199			0.943353			1.0778			1.28397			0.869642			0.906263			1.02732			0.852821			0.969501			0.660821			0	0	0	1	-1
ENSG00000242372	EIF6	eukaryotic translation initiation factor 6 [Source:HGNC Symbol;Acc:HGNC:6159]	0.538609			0.785819			0.807725			0.899282			0.954394			1.02833			0.861968			0.958345			0.89416			1.01548			0.962868			1.39138			1.29234			0	0	0	1	-1
ENSG00000006744	ELAC2	elaC ribonuclease Z 2 [Source:HGNC Symbol;Acc:HGNC:14198]	0.640047			1.02039			0.95279			1.01461			1.05468			1.24162			1.01898			0.9967			0.89563			0.867278			0.765918			1.02768			0.832053			0	0	0	1	-1
ENSG00000066044	ELAVL1	ELAV like RNA binding protein 1 [Source:HGNC Symbol;Acc:HGNC:3312]	0.590393			0.854285			0.765444			1.14361			0.94974			1.07544			1.29125			0.693858			0.865113			0.794142			1.10564			0.677641			0.766689			0	0	0	1	-1
ENSG00000272918	AC005070.3		1.82248			1.197			1.22356			2.21406		1	0.833267			0.873737			0.807177			1.33704			1.41047			0.605107			0.866834			1.96406			0.461015			1	1			0
ENSG00000272219	AC005072.1		7.37685		1	1.30177			1.35429			1.02307			1.43608			0.479828			0.92932			0.962058			2.16025		1	1.07888			1.1332			1.8175			0.115432			2	2	1	1	0
ENSG00000126767	ELK1	ELK1, ETS transcription factor [Source:HGNC Symbol;Acc:HGNC:3321]	0.622422			1.15476			0.682041			1.09131			1.14697			0.508777			1.30071			0.887697			0.876109			1.01871			0.882981			0.909693			0.590249			0	0	0	1	-1
ENSG00000103363	ELOB	elongin B [Source:HGNC Symbol;Acc:HGNC:11619]	0.592536			0.685526			0.79343			0.909679			1.09641			0.556712			1.17892			0.859607			0.797643			0.881136			0.828963			0.934539			1.38334			0	0	0	1	-1
ENSG00000197977	ELOVL2	ELOVL fatty acid elongase 2 [Source:HGNC Symbol;Acc:HGNC:14416]																																								0	0	0	1	-1
ENSG00000168913	ENHO	energy homeostasis associated [Source:HGNC Symbol;Acc:HGNC:24838]																																					0			0	0	0	1	-1
ENSG00000233834	AC005083.1		0																																				33.2469	0.116715	1	1	0	1	1	0
ENSG00000249188	ENPP7P1	ectonucleotide pyrophosphatase/phosphodiesterase 7 pseudogene 1 [Source:HGNC Symbol;Acc:HGNC:48699]	1.20113												1.43347						1.37357																					0	0	0	1	-1
ENSG00000121053	EPX	eosinophil peroxidase [Source:HGNC Symbol;Acc:HGNC:3423]																																								0	0	0	1	-1
ENSG00000132591	ERAL1	Era like 12S mitochondrial rRNA chaperone 1 [Source:HGNC Symbol;Acc:HGNC:3424]	0.585432			0.981785			0.944713			0.774547			1.11809			1.04173			0.785532			0.89488			0.921649			0.794158			0.823173			0.993227			0.917163			0	0	0	1	-1
ENSG00000012061	ERCC1	ERCC excision repair 1, endonuclease non-catalytic subunit [Source:HGNC Symbol;Acc:HGNC:3433]	0.538248			0.959163			0.700904			0.978143			1.15264			1.01943			1.12067			0.868031			0.916421			0.793982			0.745057			1.5805			0.972228			0	0	0	1	-1
ENSG00000196295	AC005154.1		1.20905			0.892082			0.911769			1.11025			0.955128			0.849376			0.922058			1.32039			0.970679			1.18444			0.91135			2.52255	0.95984	1	0.353083			1	1	1	1	0
ENSG00000104884	ERCC2	ERCC excision repair 2, TFIIH core complex helicase subunit [Source:HGNC Symbol;Acc:HGNC:3434]	0.589205			1.75327			0.805396			1.14727			1.19209			0.777769			1.26115			1.01364			0.934547			0.814045			0.744373			0.804077			0.644998			0	0	0	1	-1
ENSG00000244480	AC005154.3					1.55853			0.313352			0.966756						0.633365			0.764904			0.990585			0.847781			0.861123			0.647129			3.52359		1	0.39874			1	2			0
ENSG00000117419	ERI3	ERI1 exoribonuclease family member 3 [Source:HGNC Symbol;Acc:HGNC:17276]	0.598077			0.97885			0.726071			0.880223			0.961154			0.955259			0.940794			0.831811			0.994878			0.789529			0.91199			1.04071			1.01368			0	0	0	1	-1
ENSG00000070367	EXOC5	exocyst complex component 5 [Source:HGNC Symbol;Acc:HGNC:10696]	1.33565			0.826153			1.19721			0.956085			1.07226			1.44568			1.14048			0.989107			1.04431			1.03481			1.0781			0.635884			0.686921			0	0	0	1	-1
ENSG00000232022	FAAHP1	fatty acid amide hydrolase pseudogene 1 [Source:HGNC Symbol;Acc:HGNC:50679]																																								0	0	0	1	-1
ENSG00000170231	FABP6	fatty acid binding protein 6 [Source:HGNC Symbol;Acc:HGNC:3561]							1.38357									1.66352																								0	0	0	1	-1
ENSG00000166801	FAM111A	family with sequence similarity 111 member A [Source:HGNC Symbol;Acc:HGNC:24725]	1.0675			0.935306			0.968498			0.843382			1.00591			1.26915			0.896137			1.09872			1.07919			0.76567			0.955101			0.631838			0.698205			0	0	0	1	-1
ENSG00000188938	FAM120AOS	family with sequence similarity 120A opposite strand [Source:HGNC Symbol;Acc:HGNC:23389]	0.848177			1.70673			0.975806			0.525117			0.930742			1.21545			1.01638			1.14173			0.565723			1.12937			1.04034			0.585803			1.25371			0	0	0	1	-1
ENSG00000151327	FAM177A1	family with sequence similarity 177 member A1 [Source:HGNC Symbol;Acc:HGNC:19829]	1.33266			1.26778			1.01503			0.895151			1.15951			1.1147			1.27778			1.22351			1.03043			1.66221			1.2829			0.591125			1.0966			0	0	0	1	-1
ENSG00000167930	FAM234A	family with sequence similarity 234 member A [Source:HGNC Symbol;Acc:HGNC:14163]	0.54831			0.886273			0.884236			0.745815			0.952305			0.741732			1.4526			0.824721			0.788959			0.898099			0.913083			1.0074			0.708343			0	0	0	1	-1
ENSG00000158246	FAM46B	family with sequence similarity 46 member B [Source:HGNC Symbol;Acc:HGNC:28273]																																								0	0	0	1	-1
ENSG00000231595	AC005224.1		1.79562			1.11857			1.21632			1.21604			1.77962			1.48376			0.782886			1.24727			1.13032			1.01088			1.02071			2.34873		1	0.349904			1	1			0
ENSG00000266378	AC005224.3		#DIV/0!	4.38724e-08	1																									0.60653						#DIV/0!	5.32815e-09	1				0	0	2	0	2
ENSG00000266709	AC005224.4		36.8804	7.79948e-12	1	0.473372			1.0839			1.80104			0.807389			0.788463						0.215394			1.34086			0.422921			1.34987			6.89782	1.44545e-06	1				2	3	2	0	2
ENSG00000071859	FAM50A	family with sequence similarity 50 member A [Source:HGNC Symbol;Acc:HGNC:18786]	0.904465			1.63594			1.22467			0.565143			1.65836			0.988341			1.38841			0.687221			0.903049			1.77194			0.879269			0.539411			0.917716			0	0	0	1	-1
ENSG00000139146	FAM60A	family with sequence similarity 60 member A [Source:HGNC Symbol;Acc:HGNC:30702]	0.557816			0.934653			0.943222			1.08266			1.03638			1.25326			1.01019			0.963525			0.928217			0.672743			1.40221			1.00691			0.600905			0	0	0	1	-1
ENSG00000180921	FAM83H	family with sequence similarity 83 member H [Source:HGNC Symbol;Acc:HGNC:24797]																						0.561679																		0	0	0	1	-1
ENSG00000137414	FAM8A1	family with sequence similarity 8 member A1 [Source:HGNC Symbol;Acc:HGNC:16372]	1.70246			1.55296			0.877985			1.11331			1.09871			0.996236			1.28223			1.00752			0.983571			1.70838			0.718197			0.544415			0.528048			0	0	0	1	-1
ENSG00000263648	AC005244.1		3.02282		1							0.960578									0.729999			1.24533			2.61253		1	0.956242			0.920987						0.338268			2	1			0
ENSG00000182325	FBXL6	F-box and leucine rich repeat protein 6 [Source:HGNC Symbol;Acc:HGNC:13603]	0.610873			1.96275			0.809453			0.949081			1.3827			0.900392			1.44152			0.953234			0.803158			1.08228			0.952134			1.01616			0.627428			0	0	0	1	-1
ENSG00000174013	FBXO45	F-box protein 45 [Source:HGNC Symbol;Acc:HGNC:29148]	0.952366			1.03583			0.749798			1.02566			1.06631			1.28879			1.28947			0.904035			0.880991			1.12646			1.39972			0.60575			0.671514			0	0	0	1	-1
ENSG00000256210	AC005255.1					1.47593												3.36728		1																						1	0			0
ENSG00000143297	FCRL5	Fc receptor like 5 [Source:HGNC Symbol;Acc:HGNC:18508]	0.602272																																							0	0	0	1	-1
ENSG00000066926	FECH	ferrochelatase [Source:HGNC Symbol;Acc:HGNC:3647]	0.553771			0.792656			0.800324			0.962345			0.875953			1.32095			0.989325			0.775191			0.888737			0.815392			0.842666			0.93992			0.864294			0	0	0	1	-1
ENSG00000141965	FEM1A	fem-1 homolog A [Source:HGNC Symbol;Acc:HGNC:16934]	0.572942			1.07807			0.75981			0.841732			0.992895			0.734529			1.25565			0.746274			0.773626			0.94225			0.873214			0.727453			1.245			0	0	0	1	-1
ENSG00000268713	AC005261.4		1.35489			1.37237			0.831587			1.17057			1.46637			1.0715			0.894229			0.93909			0.752236			1.33606			0.920273			1.23019			0.414338			0	1			0
ENSG00000168496	FEN1	flap structure-specific endonuclease 1 [Source:HGNC Symbol;Acc:HGNC:3650]	0.549722			0.893792			0.803349			1.1756			0.876597			1.23686			0.933321			0.957631			0.894953			0.766172			0.906459			0.718077			0.513586			0	0	0	1	-1
ENSG00000163497	FEV	FEV, ETS transcription factor [Source:HGNC Symbol;Acc:HGNC:18562]																																								0	0	0	1	-1
ENSG00000267139	AC005262.2		0.337509			1.42637			0.832222			0.444425			0.648475						1.58706			2.04177		1	0.767033			1.17936			0.614706			0.692579						1	2			0
ENSG00000267551	AC005264.1											3.50205		1																												1	0			0
ENSG00000196468	FGF16	fibroblast growth factor 16 [Source:HGNC Symbol;Acc:HGNC:3672]																																								0	0	0	1	-1
ENSG00000172500	FIBP	FGF1 intracellular binding protein [Source:HGNC Symbol;Acc:HGNC:3705]	0.526441			0.930836			0.768714			0.940894			1.13392			1.06003			1.16478			0.973967			0.874655			1.15003			0.816015			0.854223			0.759836			0	0	0	1	-1
ENSG00000179943	FIZ1	FLT3 interacting zinc finger 1 [Source:HGNC Symbol;Acc:HGNC:25917]	0.678927			1.0041			0.670931			0.78869			0.931797			1.04948			1.36506			0.917423			0.921373			1.08232			0.811375			0.515326			0.675788			0	0	0	1	-1
ENSG00000141756	FKBP10	FK506 binding protein 10 [Source:HGNC Symbol;Acc:HGNC:18169]																																								0	0	0	1	-1
ENSG00000267283	AC005306.1		1.75356			0.792573			1.05762			0.616866			1.20542						1.54428			1.1758			0.831396			1.57391			0.975591			0.629794			0.175417			0	1			0
ENSG00000260725	AC005307.1											3.84378		1																			1.38996									1	0	1	0	1
ENSG00000173486	FKBP2	FK506 binding protein 2 [Source:HGNC Symbol;Acc:HGNC:3718]	0.616595			1.62864			1.19702			0.534866			0			0.562744			1.23763			1.11417			0.897535			1.50679			0.848409			0.694243			1.50834			0	0	0	1	-1
ENSG00000177731	FLII	FLII, actin remodeling protein [Source:HGNC Symbol;Acc:HGNC:3750]	0.633891			1.31999			0.781904			0.893949			0.959289			0.697812			1.20769			0.848555			0.767921			0.990417			0.795831			0.881606			0.60933			0	0	0	1	-1
ENSG00000248015	AC005329.1		0.647523			0.605424			0.658842			0.968601			0.739359									0.746615						0.795603			1.45079			0.399657			0.199502			0	2			0
ENSG00000265100	AC005332.1		1.97289						1.05988			0.676433															0.923493			1.23279						2.04846		1	1.64283			1	0			0
ENSG00000206262	FOXL2NB	FOXL2 neighbor [Source:HGNC Symbol;Acc:HGNC:34428]																																								0	0	0	1	-1
ENSG00000244264	RN7SL597P	RNA, 7SL, cytoplasmic 597, pseudogene [Source:HGNC Symbol;Acc:HGNC:46613]	4.06676		1	26.0755		1	2.93185		1	7.36087		1	1.72243			0.410355			0.757145			1.7288			4.4757		1	5.12663		1	4.38451		1	1.14239			0.62586			7	1			0	6
ENSG00000111206	FOXM1	forkhead box M1 [Source:HGNC Symbol;Acc:HGNC:3818]	0.649385			1.00886			0.743215			1.43677			1.08168			0.739319			0.920909			0.681712			0.848996			0.638387			0.941163			0.819165			0.535892			0	0	0	1	-1
ENSG00000184481	FOXO4	forkhead box O4 [Source:HGNC Symbol;Acc:HGNC:7139]	0.564751			0.983559			0.685734			1.22522			1.24354			0.658666			1.2322			0.696378			0.728268			0.953009			0.854121			0.830277			0.775604			0	0	0	1	-1
ENSG00000110074	FOXRED1	FAD dependent oxidoreductase domain containing 1 [Source:HGNC Symbol;Acc:HGNC:26927]	0.584436			0.906829			1.00342			0.707136			0.985367			1.26035			1.05116			0.97829			1.00452			0.665174			0.861708			0.970282			0.638743			0	0	0	1	-1
ENSG00000171051	FPR1	formyl peptide receptor 1 [Source:HGNC Symbol;Acc:HGNC:3826]																																								0	0	0	1	-1
ENSG00000068438	FTSJ1	FtsJ RNA methyltransferase homolog 1 (E. coli) [Source:HGNC Symbol;Acc:HGNC:13254]	0.537245			0.91591			0.859549			0.829614			1.01028			1.26742			1.09972			0.973877			0.853816			0.967082			0.886732			1.06105			1.08578			0	0	0	1	-1
ENSG00000108592	FTSJ3	FtsJ homolog 3 [Source:HGNC Symbol;Acc:HGNC:17136]	0.517549			1.02165			0.878054			0.772955			1.03778			1.41671			0.989354			0.92155			0.8844			1.01328			0.815834			0.973608			0.889925			0	0	0	1	-1
ENSG00000141349	G6PC3	glucose-6-phosphatase catalytic subunit 3 [Source:HGNC Symbol;Acc:HGNC:24861]	0.569347			1.08528			0.699485			0.730853			1.05792			1.12602			1.24825			1.06246			0.905453			1.04118			0.811722			0.943727			0.685077			0	0	0	1	-1
ENSG00000160211	G6PD	glucose-6-phosphate dehydrogenase [Source:HGNC Symbol;Acc:HGNC:4057]	0.567776			1.0307			0.746475			1.14083			0.916322			0.597058			1.36152			0.766471			0.699068			1.11792			0.869638			0.902683			0.619653			0	0	0	1	-1
ENSG00000267243	AC005381.1		5.44839	5.38468e-06	1	1.00677						2.46604		1	0.196507			0.939442						0.315317									0.845061									2	2	1	0	1
ENSG00000104064	GABPB1	GA binding protein transcription factor beta subunit 1 [Source:HGNC Symbol;Acc:HGNC:4074]	1.25439			0.927986			1.07001			1.16253			1.07147			0.995628			0.934164			0.980763			1.06317			1.03102			1.08052			0.626292			0.6726			0	0	0	1	-1
ENSG00000266893	AC005394.1		2.85031		1																																					1	0			0
ENSG00000104064	GABPB1	GA binding protein transcription factor beta subunit 1 [Source:HGNC Symbol;Acc:HGNC:4074]	1.25439			0.927986			1.07001			1.16253			1.07147			0.995628			0.934164			0.980763			1.06317			1.03102			1.08052			0.626292			0.6726			0	0	0	1	-1
ENSG00000266368	AC005410.2																	3.64724		1	1.22232																					1	0			0
ENSG00000179271	GADD45GIP1	GADD45G interacting protein 1 [Source:HGNC Symbol;Acc:HGNC:29996]	0.584382			0.860112			0.911235			0.971967			1.12858			0.600312			1.2432			1.11474			0.879244			1.11154			1.16062			0.777036			0.898653			0	0	0	1	-1
ENSG00000175229	GAL3ST3	galactose-3-O-sulfotransferase 3 [Source:HGNC Symbol;Acc:HGNC:24144]																						0.601062						1.4504												0	0	0	1	-1
ENSG00000213376	GAPDHP71	glyceraldehyde-3-phosphate dehydrogenase pseudogene 71 [Source:HGNC Symbol;Acc:HGNC:4149]																																					0			0	0	0	1	-1
ENSG00000059691	GATB	glutamyl-tRNA amidotransferase subunit B [Source:HGNC Symbol;Acc:HGNC:8849]	0.604404			0.768933			1.02556			1.03839			0.867314			0.985452			0.776325			1.11333			1.03587			0.74343			0.743815			1.23764			0.60588			0	0	0	1	-1
ENSG00000258769	AC005479.1																	7.29995		1																						1	0			0
ENSG00000105607	GCDH	glutaryl-CoA dehydrogenase [Source:HGNC Symbol;Acc:HGNC:4189]	0.617313			1.18269			0.74555			0.839912			1.22916			0.986388			1.10764			0.968244			1.0318			0.749609			0.827456			0.64127			0.947173			0	0	0	1	-1
ENSG00000108262	GIT1	GIT ArfGAP 1 [Source:HGNC Symbol;Acc:HGNC:4272]	0.595821			1.07773			0.656078			1.09893			0.871779			0.512701			1.30814			0.849626			0.834808			1.03516			0.866076			0.916114			0.690782			0	0	0	1	-1
ENSG00000186417	GLDN	gliomedin [Source:HGNC Symbol;Acc:HGNC:29514]																1.19787																		0.861568						0	0	0	1	-1
ENSG00000204590	GNL1	G protein nucleolar 1 (putative) [Source:HGNC Symbol;Acc:HGNC:4413]	0.69428			1.13814			0.887071			1.07517			1.01387			1.05957			1.11608			0.886461			0.847922			0.800205			0.858628			0.567176			0.60029			0	0	0	1	-1
ENSG00000134697	GNL2	G protein nucleolar 2 [Source:HGNC Symbol;Acc:HGNC:29925]	0.60437			0.922864			0.886598			0.928076			1.0065			1.51659			0.957475			1.00287			0.931438			0.97072			0.85668			1.2282			0.706462			0	0	0	1	-1
ENSG00000163938	GNL3	G protein nucleolar 3 [Source:HGNC Symbol;Acc:HGNC:29931]	0.554733			0.715924			0.883066			0.911746			1.01738			1.86894			0.929721			1.08764			0.958855			0.853084			1.0824			1.4009			1.1373			0	0	0	1	-1
ENSG00000167110	GOLGA2	golgin A2 [Source:HGNC Symbol;Acc:HGNC:4425]	0.799782			1.14839			0.818296			1.11769			0.838806			0.767654			1.25354			0.81406			0.879094			1.17238			0.83728			0.610055			0.680503			0	0	0	1	-1
ENSG00000143457	GOLPH3L	golgi phosphoprotein 3 like [Source:HGNC Symbol;Acc:HGNC:24882]	0.850043			0.910475			1.02244			0.835592			0.953244			1.30829			1.00697			1.14539			1.00295			0.908185			1.15823			0.641336			1.05566			0	0	0	1	-1
ENSG00000269696	AC005498.3		0.777546			0.329723						0.458878									0.725732												0.941406									0	2			0
ENSG00000198746	GPATCH3	G-patch domain containing 3 [Source:HGNC Symbol;Acc:HGNC:25720]	0.530527			1.23574			0.770379			0.874233			1.04557			0.642686			1.02023			0.797559			0.879091			0.796207			0.867294			1.01565			0.937292			0	0	0	1	-1
ENSG00000068394	GPKOW	G-patch domain and KOW motifs [Source:HGNC Symbol;Acc:HGNC:30677]	0.638438			0.961955			0.863242			0.978159			1.0516			0.839898			1.0273			0.924248			0.776465			0.987989			0.805567			0.928443			0.595628			0	0	0	1	-1
ENSG00000169727	GPS1	G protein pathway suppressor 1 [Source:HGNC Symbol;Acc:HGNC:4549]	0.560396			0.860067			0.79276			0.930531			1.05476			0.62399			1.22476			0.820752			0.734225			0.842933			0.731682			0.818935			0.746179			0	0	0	1	-1
ENSG00000089351	GRAMD1A	GRAM domain containing 1A [Source:HGNC Symbol;Acc:HGNC:29305]	0.600336			0.804638			0.69093			0.98394			0.984066			0.896508			1.37986			0.996205			0.895524			1.21401			0.786265			1.08204			0.75717			0	0	0	1	-1
ENSG00000177885	GRB2	growth factor receptor bound protein 2 [Source:HGNC Symbol;Acc:HGNC:4566]	0.844582			1.32632			0.929137			1.19241			1.02185			0.777523			1.15668			0.717588			0.97214			0.872407			1.06888			0.583782			1.11037			0	0	0	1	-1
ENSG00000270140	AC005520.3		1.67717			1.84851			1.05003			2.16899		1	0.699737			1.12876			0.896733			1.6799			1.35655			0.888353									0.413679			1	1			0
ENSG00000100983	GSS	glutathione synthetase [Source:HGNC Symbol;Acc:HGNC:4624]	0.62316			1.32262			0.968388			0.690543			1.02744			0.899643			0.992791			0.908499			0.9893			0.830788			0.825295			0.760254			0.623584			0	0	0	1	-1
ENSG00000084207	GSTP1	glutathione S-transferase pi 1 [Source:HGNC Symbol;Acc:HGNC:4638]	0.51614			1.21368			0.735024			1.00936			1.06574			0.658377			1.53396			0.929468			1.02101			0.990453			0.935384			0.703422			0.532009			0	0	0	1	-1
ENSG00000140307	GTF2A2	general transcription factor IIA subunit 2 [Source:HGNC Symbol;Acc:HGNC:4647]	0.949651			0.96755			1.09578			0.863519			0.982175			1.31844			1.00828			1.01578			0.791909			1.03961			1.06694			0.602849			0.886837			0	0	0	1	-1
ENSG00000077235	GTF3C1	general transcription factor IIIC subunit 1 [Source:HGNC Symbol;Acc:HGNC:4664]	0.67185			1.16654			0.811964			1.08995			0.973658			0.84248			1.10044			0.693441			0.840422			0.892672			0.806048			0.707676			0.556878			0	0	0	1	-1
ENSG00000130299	GTPBP3	GTP binding protein 3 (mitochondrial) [Source:HGNC Symbol;Acc:HGNC:14880]	0.574522			1.10114			0.773721			0.747829			1.17788			0.673144			1.79675			1.05067			0.83836			0.825154			0.920387			0.713285			0.889942			0	0	0	1	-1
ENSG00000230825	AC005532.1								0.314447																					5.93894		1										1	1			0
ENSG00000244167	AC005532.2											0.695868									0.549981															13.3102	1.97737e-06	1				1	0	1	0	1
ENSG00000138867	GUCD1	guanylyl cyclase domain containing 1 [Source:HGNC Symbol;Acc:HGNC:14237]	0.536972			1.18823			0.653222			0.891475			0.896618			0.764643			1.18595			0.864875			0.745361			0.994204			0.756191			0.811732			0.7033			0	0	0	1	-1
ENSG00000132518	GUCY2D	guanylate cyclase 2D, retinal [Source:HGNC Symbol;Acc:HGNC:4689]																																					0			0	0	0	1	-1
ENSG00000231095	GYG1P3	glycogenin 1 pseudogene 3 [Source:HGNC Symbol;Acc:HGNC:39711]																																								0	0	0	1	-1
ENSG00000266897	AC005546.1					1.22679			1.58122			1.27862									1.29743			1.69925			1.31807			0.774294			1.09222			1.41576			0.172076			0	1			0
ENSG00000100453	GZMB	granzyme B [Source:HGNC Symbol;Acc:HGNC:4709]																0																								0	0	0	1	-1
ENSG00000214719	AC005562.1		0.697731			0.895639			1.67245			1.50379			1.29695									1.10768						0.926644									0.4676			0	1			0
ENSG00000267320	AC005580.1					24.792		1				0.52178																					0.945315									1	0			0
ENSG00000240449	AC005586.1											0.842239												0.955336			2.80778		1	4.59952		1										2	0			0
ENSG00000261305	AC005586.2					2.12914		1	0.329421																								2.12206		1				0.599521			2	1			0
ENSG00000235655	H3F3AP4	H3 histone, family 3A, pseudogene 4 [Source:HGNC Symbol;Acc:HGNC:42980]	0.919912			1.28545			0.911968			1.21238			0.935147			0.545831			0.988372			0.786734			0.908571			0.720289			1.26097			0.56726			0.745833			0	0	0	1	-1
ENSG00000184508	HDDC3	HD domain containing 3 [Source:HGNC Symbol;Acc:HGNC:30522]	0.58681			0.945274			0.90345			0.60308			0.659748			1.52228			0.94418			1.2525			0.933984			1.09512			0.906702			1.13842			0.734633			0	0	0	1	-1
ENSG00000115677	HDLBP	high density lipoprotein binding protein [Source:HGNC Symbol;Acc:HGNC:4857]	0.629763			1.0337			0.884938			0.758147			0.916348			1.21351			1.00336			1.0726			1.04933			0.944654			0.827107			1.00108			0.711654			0	0	0	1	-1
ENSG00000135547	HEY2	hes related family bHLH transcription factor with YRPW motif 2 [Source:HGNC Symbol;Acc:HGNC:4881]																															1.62007									0	0	0	1	-1
ENSG00000272070	AC005618.1		1.92436			2.66024		1	0.130975			0.849626			0.963757			3.06484		1				0.862686			1.35494			0.951652			1.15658			1.24183			6.26492	0.995236	1	3	1	1	0	1
ENSG00000261596	AC005632.2		2.5122		1	1.31634			1.81182			1.9331			1.04754			0.910579			1.02151			1.002			1.35222			1.42918			1.52688			2.40973		1	0.289009			2	1			0
ENSG00000146066	HIGD2A	HIG1 hypoxia inducible domain family member 2A [Source:HGNC Symbol;Acc:HGNC:28311]	0.646591			0.886758			0.818205			0.832984			0.925766			0.84154			1.00656			1.08238			0.877682			0.778401			0.673384			0.881807			1.28303			0	0	0	1	-1
ENSG00000261490	AC005674.2		1.99555			1.28406			0.895614			1.64813			1.45063			0.642182			0.931711			1.1215			1.09108			3.40417		1	0.952306			1.22787			0.15362			1	1	0	1	-1
ENSG00000137133	HINT2	histidine triad nucleotide binding protein 2 [Source:HGNC Symbol;Acc:HGNC:18344]	0.555493			0.682526			0.794271			0.808173			0.846856			1.25038			0.924975			1.12261			0.909345			0.898965			1.02772			0.752629			1.15037			0	0	0	1	-1
ENSG00000111911	HINT3	histidine triad nucleotide binding protein 3 [Source:HGNC Symbol;Acc:HGNC:18468]	1.08442			0.998146			0.809662			1.26864			0.966			0.843573			1.18794			1.13461			0.999413			1.25764			1.03662			0.594919			1.31868			0	0	0	1	-1
ENSG00000149929	HIRIP3	HIRA interacting protein 3 [Source:HGNC Symbol;Acc:HGNC:4917]	0.609211			0.735887			0.792264			0.832935			1.09058			1.16989			1.15353			1.2752			0.873331			0.903973			0.785383			0.882477			0.581385			0	0	0	1	-1
ENSG00000237541	HLA-DQA2	major histocompatibility complex, class II, DQ alpha 2 [Source:HGNC Symbol;Acc:HGNC:4943]																																					0			0	0	0	1	-1
ENSG00000272911	AC005696.3								0.416111			0.42321			1.65066																											0	2			0
ENSG00000237541	HLA-DQA2	major histocompatibility complex, class II, DQ alpha 2 [Source:HGNC Symbol;Acc:HGNC:4943]																																					0			0	0	0	1	-1
ENSG00000229391	HLA-DRB6	major histocompatibility complex, class II, DR beta 6 (pseudogene) [Source:HGNC Symbol;Acc:HGNC:4954]																																					0			0	0	0	1	-1
ENSG00000267526	AC005702.3		2.01222		1	0.911462			1.86026									1.00144			0.735867			1.28921			1.23862			0.881835			0.639022			2.33958		1	0.37528			2	1			0
ENSG00000029993	HMGB3	high mobility group box 3 [Source:HGNC Symbol;Acc:HGNC:5004]	0.653994			1.25847			0.843986			1.01537			1.18825			1.08758			1.02997			0.834103			0.843091			0.62062			0.959627			0.575552			0.68856			0	0	0	1	-1
ENSG00000258472	AC005726.2		1.82896			0.653901			0.764257			0.931578			1.20542			0.761719			1.42684			0.980745			1.76851			1.13342			0.79696			0.86252			0.26316			0	1			0
ENSG00000198830	HMGN2	high mobility group nucleosomal binding domain 2 [Source:HGNC Symbol;Acc:HGNC:4986]	0.701864			1.00772			0.879023			0.828629			0.867128			0.908993			0.885885			0.808045			0.818811			0.567323			0.931739			0.548606			0.950133			0	0	0	1	-1
ENSG00000072571	HMMR	hyaluronan mediated motility receptor [Source:HGNC Symbol;Acc:HGNC:5012]	0.715879			0.798026			1.18211			0.903911			0.752138			1.86627			1.08273			1.11286			0.848376			0.642094			1.35748			0.512914			0.741189			0	0	0	1	-1
ENSG00000197451	HNRNPAB	heterogeneous nuclear ribonucleoprotein A/B [Source:HGNC Symbol;Acc:HGNC:5034]	0.611205			0.692801			0.875049			1.0643			0.945644			1.22383			1.22537			0.788178			0.856429			0.800866			0.924152			0.698552			0.680765			0	0	0	1	-1
ENSG00000099783	HNRNPM	heterogeneous nuclear ribonucleoprotein M [Source:HGNC Symbol;Acc:HGNC:5046]	0.861834			0.801494			0.729379			1.19995			0.971807			1.1977			1.28686			1.01154			1.05152			0.734852			0.921492			0.641071			0.656015			0	0	0	1	-1
ENSG00000172987	HPSE2	heparanase 2 (inactive) [Source:HGNC Symbol;Acc:HGNC:18374]																																					0			0	0	0	1	-1
ENSG00000266126	AC005730.3		2.87172		1	0.660397			1.54416									4.52123		1				1.37859			1.15309			0.763321			0.815373			1.8643						2	0			0
ENSG00000133835	HSD17B4	hydroxysteroid 17-beta dehydrogenase 4 [Source:HGNC Symbol;Acc:HGNC:5213]	1.38935			0.976793			1.5333			0.726865			1.34174			1.68085			1.2138			1.16527			0.981838			1.28372			0.810143			0.638499			0.75262			0	0	0	1	-1
ENSG00000081870	HSPB11	heat shock protein family B (small) member 11 [Source:HGNC Symbol;Acc:HGNC:25019]	1.02499			0.968139			0.853907			1.04849			0.806364			1.17938			0.953683			1.11216			1.05214			1.05911			0.973277			0.610749			0.656157			0	0	0	1	-1
ENSG00000266934	AC005746.1		4.31744		1				1.77887			1.30437																														1	0	0	1	-1
ENSG00000179097	HTR1F	5-hydroxytryptamine receptor 1F [Source:HGNC Symbol;Acc:HGNC:5292]																																					0			0	0	0	1	-1
ENSG00000148680	HTR7	5-hydroxytryptamine receptor 7 [Source:HGNC Symbol;Acc:HGNC:5302]										0.987618																														0	0	0	1	-1
ENSG00000136273	HUS1	HUS1 checkpoint clamp component [Source:HGNC Symbol;Acc:HGNC:5309]	0.549358			0.983588			1.0552			0.897419			0.890851			0.917377			0.926907			0.986281			0.965476			0.943039			1.08577			1.45141			0.745015			0	0	0	1	-1
ENSG00000101365	IDH3B	isocitrate dehydrogenase 3 (NAD(+)) beta [Source:HGNC Symbol;Acc:HGNC:5385]	0.585575			0.902452			0.761639			0.787688			1.09069			0.876167			0.930171			0.88223			0.870389			0.729854			0.774388			0.994804			0.982935			0	0	0	1	-1
ENSG00000118096	IFT46	intraflagellar transport 46 [Source:HGNC Symbol;Acc:HGNC:26146]	0.846929			1.15567			0.990651			0.944934			0.830682			1.17905			0.782428			1.0663			1.01175			0.661018			1.13197			0.587808			1.21395			0	0	0	1	-1
ENSG00000227335	IGHJ1P	immunoglobulin heavy joining 1P (pseudogene) [Source:HGNC Symbol;Acc:HGNC:5533]																																								0	0	0	1	-1
ENSG00000242887	IGHJ3	immunoglobulin heavy joining 3 [Source:HGNC Symbol;Acc:HGNC:5536]																																								0	0	0	1	-1
ENSG00000211947	IGHV3-21	immunoglobulin heavy variable 3-21 [Source:HGNC Symbol;Acc:HGNC:5586]																																								0	0	0	1	-1
ENSG00000211964	IGHV3-48	immunoglobulin heavy variable 3-48 [Source:HGNC Symbol;Acc:HGNC:5606]													0.699737												0.70181															0	0	0	1	-1
ENSG00000267436	AC005786.3		1.41769												1.1142									2.93089		1	0.570529			0.863463			1.09085						0.0788764			1	1	0	1	-1
ENSG00000144730	IL17RD	interleukin 17 receptor D [Source:HGNC Symbol;Acc:HGNC:17616]	0.51407																																							0	0	0	1	-1
ENSG00000148153	INIP	INTS3 and NABP interacting protein [Source:HGNC Symbol;Acc:HGNC:24994]	1.00585			0.872315			0.992947			0.776625			1.00732			1.30126			1.18442			0.94137			0.953757			0.846553			1.04534			0.600515			1.0566			0	0	0	1	-1
ENSG00000188487	INSC	INSC, spindle orientation adaptor protein [Source:HGNC Symbol;Acc:HGNC:33116]																																								0	0	0	1	-1
ENSG00000235554	AC005822.1																				1.92477									0.386514												0	1			0
ENSG00000027644	INSRR	insulin receptor related receptor [Source:HGNC Symbol;Acc:HGNC:6093]																																					0			0	0	0	1	-1
ENSG00000167378	IRGQ	immunity related GTPase Q [Source:HGNC Symbol;Acc:HGNC:24868]	0.622796			1.11919			0.571723			0.954157			0.912737			1.14315			1.50877			0.724572			0.834105			0.968968			1.09167			0.623504			0.773389			0	0	0	1	-1
ENSG00000156886	ITGAD	integrin subunit alpha D [Source:HGNC Symbol;Acc:HGNC:6146]																			1.05467																		0			0	0	0	1	-1
ENSG00000125877	ITPA	inosine triphosphatase [Source:HGNC Symbol;Acc:HGNC:6176]	0.590897			1.16409			0.793624			0.713784			1.07784			0.773863			1.26488			0.985935			0.865563			0.95179			0.819579			1.24298			1.27142			0	0	0	1	-1
ENSG00000170852	KBTBD2	kelch repeat and BTB domain containing 2 [Source:HGNC Symbol;Acc:HGNC:21751]	0.664622			1.31916			0.93013			1.07012			1.09744			0.718355			0.973781			1.11452			0.822435			0.889222			1.08912			1.48671			0.566032			0	0	0	1	-1
ENSG00000167977	KCTD5	potassium channel tetramerization domain containing 5 [Source:HGNC Symbol;Acc:HGNC:21423]	0.658819			1.24611			0.785492			0.965023			1.05746			0.667714			1.39843			0.796475			0.806041			1.16167			0.957793			0.622307			1.08547			0	0	0	1	-1
ENSG00000105438	KDELR1	KDEL endoplasmic reticulum protein retention receptor 1 [Source:HGNC Symbol;Acc:HGNC:6304]	0.645106			1.19597			0.735097			0.691422			0.986593			0.691407			1.20711			0.898854			0.842304			1.01238			1.00173			0.836785			1.3474			0	0	0	1	-1
ENSG00000151079	AC005833.1	Potassium voltage-gated channel subfamily A member 6 [Source:UniProtKB/Swiss-Prot;Acc:P17658]																												0.241733												0	1			0
ENSG00000256988	AC005833.4		0.659755			0.541895			0.781418			0.66909			1.88647			1.21517			1.13291			2.9052		1				3.13778		1	0.567915			2.49559	0.923789	1	0.364365			3	1	1	0	1
ENSG00000261335	AC005837.1		1.05448			2.50882		1	0.715191			1.04636			1.3639			2.55398		1	0.990859			1.06514			0.957911			1.01088			0.761166			0.287169			2.05219		1	3	1	0	1	-1
ENSG00000186280	KDM4D	lysine demethylase 4D [Source:HGNC Symbol;Acc:HGNC:25498]	0.661436			0.825258			1.03768						0.666614			0.640358			0.821763			0.909139									0.615082			0.868215						0	0	0	1	-1
ENSG00000266538	AC005838.2		2.39836		1	1.29363												0.726269						1.88742			0.761133			1.39803			1.30428			14.0672	1.97394e-11	1				2	0	1	0	1
ENSG00000079999	KEAP1	kelch like ECH associated protein 1 [Source:HGNC Symbol;Acc:HGNC:23177]	0.545281			0.80929			0.742394			1.05083			1.16691			0.761352			1.36926			0.799526			0.765263			1.21552			0.845086			0.678053			0.553575			0	0	0	1	-1
ENSG00000088247	KHSRP	KH-type splicing regulatory protein [Source:HGNC Symbol;Acc:HGNC:6316]	0.572681			0.891401			0.720076			1.46207			1.15886			0.536293			1.28901			0.906942			0.868668			0.699456			1.01867			0.69615			0.550826			0	0	0	1	-1
ENSG00000164976	KIAA1161	KIAA1161 [Source:HGNC Symbol;Acc:HGNC:19918]	0.555859			0.594897			0.878456			0.998287			1.07779			0.624198			1.67025			1.11654			0.862149			1.28366			0.836324			1.22784						0	0	0	1	-1
ENSG00000258092	AC005841.1								2.30595		1																															1	0			0
ENSG00000079616	KIF22	kinesin family member 22 [Source:HGNC Symbol;Acc:HGNC:6391]	0.612017			0.961802			0.806333			1.12203			1.06356			0.922428			0.889478			0.798518			0.750227			0.628969			0.821059			0.813965			0.647331			0	0	0	1	-1
ENSG00000258114	AC005871.2																				1.7769																		0.0312657			0	1	0	1	-1
ENSG00000237649	KIFC1	kinesin family member C1 [Source:HGNC Symbol;Acc:HGNC:6389]	0.632111			0.860936			0.897668			1.15385			0.949986			0.825887			0.826475			0.868108			0.82586			0.597265			0.890126			0.774306			0.531927			0	0	0	1	-1
ENSG00000174996	KLC2	kinesin light chain 2 [Source:HGNC Symbol;Acc:HGNC:20716]	1.40436			1.34729			0.894549			1.31546			0.964014			0.74835			1.30647			0.714924			0.72893			0.820032			1.04898			0.644231			0.663585			0	0	0	1	-1
ENSG00000163884	KLF15	Kruppel like factor 15 [Source:HGNC Symbol;Acc:HGNC:14536]																																								0	0	0	1	-1
ENSG00000227081	AC005912.1		0.76001			1.28264			0.86473			0.618416			1.02745			0.488914			1.32526			1.2242			0.690211			0.787045			1.48304			0.677915			1.71693	0.313329		0	1	1	0	1
ENSG00000124702	KLHDC3	kelch domain containing 3 [Source:HGNC Symbol;Acc:HGNC:20704]	0.570513			1.04572			0.833357			1.01395			1.11663			0.702612			1.07205			0.953138			0.847837			0.891622			0.934233			0.860975			0.82887			0	0	0	1	-1
ENSG00000162413	KLHL21	kelch like family member 21 [Source:HGNC Symbol;Acc:HGNC:29041]	0.553773			1.69555			0.565056			0.843314			0.672799			0.889977			1.13402			0.773593			0.737472			1.1536			0.903749			0.781159			0.555133			0	0	0	1	-1
ENSG00000122550	KLHL7	kelch like family member 7 [Source:HGNC Symbol;Acc:HGNC:15646]	0.588707			1.12227			0.945744			1.17746			1.28179			1.19895			1.15456			0.823399			0.819939			0.978954			1.15458			1.01763			0.910828			0	0	0	1	-1
ENSG00000183955	KMT5A	lysine methyltransferase 5A [Source:HGNC Symbol;Acc:HGNC:29489]	0.792959			1.2504			0.934044			1.04167			1.06909			1.03418			1.15322			0.701909			0.847421			0.853515			0.896182			0.654676			0.740964			0	0	0	1	-1
ENSG00000229590	AC005962.1																							2.58858		1										8.28526	0.132793	1				2	0	1	0	1
ENSG00000128944	KNSTRN	kinetochore localized astrin/SPAG5 binding protein [Source:HGNC Symbol;Acc:HGNC:30767]	0.70425			1.08811			0.94921			1.03154			0.992963			1.45718			0.919688			0.960487			0.837802			0.633598			1.01116			0.613283			0.686437			0	0	0	1	-1
ENSG00000266869	AC005993.1																																			37.9287	4.16188e-09	1				1	0	1	0	1
ENSG00000189182	KRT77	keratin 77 [Source:HGNC Symbol;Acc:HGNC:20411]																																								0	0	0	1	-1
ENSG00000167767	KRT80	keratin 80 [Source:HGNC Symbol;Acc:HGNC:27056]																																								0	0	0	1	-1
ENSG00000226824	AC006001.2		3.36966		1	1.42103			0.782375			1.09544			0.950091			0.902003			1.40204			1.01851			1.10717			0.96832			0.765187			2.25075		1	0.11257			2	1	1	1	0
ENSG00000229180	AC006001.3		3.27283		1	1.41653			0.882849			0.977653			1.16667			0.82257			1.1547			1.20655			1.0348			1.50707			0.976528			1.60608			0.218079			1	1	1	1	0
ENSG00000115919	KYNU	kynureninase [Source:HGNC Symbol;Acc:HGNC:6469]																																					0			0	0	0	1	-1
ENSG00000229591	AC006017.1		7.10176		1	1.17245			1.04028			1.90041			0.761844			0.822227			0.830484			0.941571			1.90099			1.5679			0.744106			4.53247	0.952319	1	0.103645			2	1	2	1	1
ENSG00000167613	LAIR1	leukocyte associated immunoglobulin like receptor 1 [Source:HGNC Symbol;Acc:HGNC:6477]	0.652878			1.60474			1.02606			0.740621			1.23637			0.885799			0.919369			0.930277			1.0983			1.59161			0.893326			1.34467			1.18955			0	0	0	1	-1
ENSG00000116586	LAMTOR2	late endosomal/lysosomal adaptor, MAPK and MTOR activator 2 [Source:HGNC Symbol;Acc:HGNC:29796]	0.542088			0.983185			1.03727			0.689726			0.874672			1.05912			1.00853			1.03712			0.914448			1.13613			1.01425			1.005			0.89908			0	0	0	1	-1
ENSG00000135338	LCA5	LCA5, lebercilin [Source:HGNC Symbol;Acc:HGNC:31923]										0.889445			1.18641						1.18455																					0	0	0	1	-1
ENSG00000122367	LDB3	LIM domain binding 3 [Source:HGNC Symbol;Acc:HGNC:15710]																																								0	0	0	1	-1
ENSG00000272638	AC006027.1								1.20003												0.797604						1.59153			2.95777		1	1.30226									1	0			0
ENSG00000134333	LDHA	lactate dehydrogenase A [Source:HGNC Symbol;Acc:HGNC:6535]	0.658094			0.546467			0.812372			0.845193			0.841126			1.39003			0.965019			0.833395			0.873579			0.997779			1.02504			1.22867			1.6	0.331389		0	0	1	2	-1
ENSG00000231916	AC006033.1																				2.14619		1																	0.872383		1	0	1	0	1
ENSG00000272908	AC006033.2					0.746997			2.26719		1	1.72872									0.331305																		#DIV/0!	0.658477		1	1	1	1	0
ENSG00000187942	LDLRAD2	low density lipoprotein receptor class A domain containing 2 [Source:HGNC Symbol;Acc:HGNC:32071]																																					0			0	0	0	1	-1
ENSG00000168675	LDLRAD4	low density lipoprotein receptor class A domain containing 4 [Source:HGNC Symbol;Acc:HGNC:1224]	1.24739			1.39547			1.35263			0.971655			0.980275			0.995737			0.757446			1.03723			1.15764			0.848607			1.00414			0.623706			1.11512			0	0	0	1	-1
ENSG00000233264	AC006042.3		3.09277		1	0.846235			1.4824			2.34656		1	0.485063			0.503976			0.732693			0.515107			1.10566			1.19468			0.912548			1.51669			0.366108			2	2	1	0	1
ENSG00000138795	LEF1	lymphoid enhancer binding factor 1 [Source:HGNC Symbol;Acc:HGNC:6551]	1.53207			1.18809			1.037			1.34841			1.29164			1.10287			1.04025			0.678964			0.786421			0.908557			0.804562			0.610012			0.633076			0	0	0	1	-1
ENSG00000121454	LHX4	LIM homeobox 4 [Source:HGNC Symbol;Acc:HGNC:21734]																																					0			0	0	0	1	-1
ENSG00000170858	LILRP2	leukocyte immunoglobulin-like receptor pseudogene 2 [Source:HGNC Symbol;Acc:HGNC:15497]										0.949648																											0			0	0	0	1	-1
ENSG00000230040	LINC00364	long intergenic non-protein coding RNA 364 [Source:HGNC Symbol;Acc:HGNC:42686]																																								0	0	0	1	-1
ENSG00000260910	LINC00565	long intergenic non-protein coding RNA 565 [Source:HGNC Symbol;Acc:HGNC:43709]																																								0	0	0	1	-1
ENSG00000236499	LINC00896	long intergenic non-protein coding RNA 896 [Source:HGNC Symbol;Acc:HGNC:26519]	1.84151						0.948733			0.778448									1.288			1.34798						1.17936			0.841949			1.70085						0	0	0	1	-1
ENSG00000269968	AC006064.4		0.128303			0.431113			0.568251			2.14803		1	0.361459						5.55525		1	0.577505			1.18496			1.21824			0.323435			2.12832		1	1.32569			3	4	0	1	-1
ENSG00000235822	LINC01073	long intergenic non-protein coding RNA 1073 [Source:HGNC Symbol;Acc:HGNC:49114]																																								0	0	0	1	-1
ENSG00000205054	LINC01121	long intergenic non-protein coding RNA 1121 [Source:HGNC Symbol;Acc:HGNC:49266]																									1.20402															0	0	0	1	-1
ENSG00000261082	LINC01228	long intergenic non-protein coding RNA 1228 [Source:HGNC Symbol;Acc:HGNC:49681]																																								0	0	0	1	-1
ENSG00000227502	LINC01268	long intergenic non-protein coding RNA 1268 [Source:HGNC Symbol;Acc:HGNC:50323]													1.20484						1.16434																					0	0	0	1	-1
ENSG00000177234	LINC01561	long intergenic non-protein coding RNA 1561 [Source:HGNC Symbol;Acc:HGNC:31365]																																								0	0	0	1	-1
ENSG00000267201	LINC01775	long intergenic non-protein coding RNA 1775 [Source:HGNC Symbol;Acc:HGNC:52565]													0.921913									1.50163									0.633992									0	0	0	1	-1
ENSG00000248727	LINC01948	long intergenic non-protein coding RNA 1948 [Source:HGNC Symbol;Acc:HGNC:52772]																																								0	0	0	1	-1
ENSG00000267321	LINC02001	long intergenic non-protein coding RNA 2001 [Source:HGNC Symbol;Acc:HGNC:52836]	0.530362			1.30983			0.828313			0.997689			1.08143			0.827328			1.1018			0.700196			0.891354			1.09734			1.14089			0.573831			1.84051	0.449756		0	0	1	2	-1
ENSG00000232233	LINC02043	long intergenic non-protein coding RNA 2043 [Source:HGNC Symbol;Acc:HGNC:52883]																																								0	0	0	1	-1
ENSG00000267298	AC006116.5		1.37616			1.362			1.40437			1.2359			0.980081			1.26331			0.827656			1.8493			1.33758			0.801736			0.688732			2.4087		1	0.372231			1	1			0
ENSG00000236481	LINC02195	long intergenic non-protein coding RNA 2195 [Source:HGNC Symbol;Acc:HGNC:53058]																0																								0	0	0	1	-1
ENSG00000169223	LMAN2	lectin, mannose binding 2 [Source:HGNC Symbol;Acc:HGNC:16986]	0.666787			1.09742			0.781936			0.817225			0.968769			0.554468			1.39208			0.802337			0.778023			1.14198			0.826011			0.849289			1.00775			0	0	0	1	-1
ENSG00000113083	LOX	lysyl oxidase [Source:HGNC Symbol;Acc:HGNC:6664]																																								0	0	0	1	-1
ENSG00000153395	LPCAT1	lysophosphatidylcholine acyltransferase 1 [Source:HGNC Symbol;Acc:HGNC:25718]	0.677158			1.09479			0.842866			1.04033			0.977977			1.30404			1.62424			1.12491			0.856414			1.13207			1.03041			0.648135			0.939691			0	0	0	1	-1
ENSG00000148655	LRMDA	leucine rich melanocyte Selectederentiation associated [Source:HGNC Symbol;Acc:HGNC:23405]																																					0			0	0	0	1	-1
ENSG00000159708	LRRC36	leucine rich repeat containing 36 [Source:HGNC Symbol;Acc:HGNC:25615]																																								0	0	0	1	-1
ENSG00000264895	AC006141.1		3.18427		1	1.09744			1.4409			1.43045			0.970702			1.41074			0.797487			1.3631			1.30549			1.07688			0.985391			1.73883			0.406135			1	1	1	0	1
ENSG00000130764	LRRC47	leucine rich repeat containing 47 [Source:HGNC Symbol;Acc:HGNC:29207]	0.619619			0.921589			0.817621			0.976446			1.01844			0.667724			1.3192			0.768912			0.96041			0.886132			0.831865			0.709898			0.797641			0	0	0	1	-1
ENSG00000011009	LYPLA2	lysophospholipase II [Source:HGNC Symbol;Acc:HGNC:6738]	0.641803			0.813958			0.927757			0.886798			1.04687			0.630071			1.22562			1.00799			0.822968			1.08267			0.734892			1.05926			0.618731			0	0	0	1	-1
ENSG00000179632	MAF1	MAF1 homolog, negative regulator of RNA polymerase III [Source:HGNC Symbol;Acc:HGNC:24966]	0.549108			1.21466			0.743721			0.828817			1.01322			0.604681			1.38209			0.861081			0.816713			1.09812			0.962055			0.833629			1.00031			0	0	0	1	-1
ENSG00000179222	MAGED1	MAGE family member D1 [Source:HGNC Symbol;Acc:HGNC:6813]	0.588816			1.10008			0.805041			1.08444			1.19201			0.917594			1.03116			0.919785			0.938696			0.751487			0.691864			0.500355			1.65696	0.269674		0	0	1	2	-1
ENSG00000256146	AC006206.1																							2.02786		1																1	0			0
ENSG00000156928	MALSU1	mitochondrial assembly of ribosomal large subunit 1 [Source:HGNC Symbol;Acc:HGNC:21721]	0.505481			0.894174			0.895876			0.992663			0.83687			0.935727			0.996282			1.00905			0.925227			1.03345			1.16604			1.27172			0.892166			0	0	0	1	-1
ENSG00000101460	MAP1LC3A	microtubule associated protein 1 light chain 3 alpha [Source:HGNC Symbol;Acc:HGNC:6838]	0.633736																																							0	0	0	1	-1
ENSG00000266921	AC006213.1		1.18498						1.02944			0.458594									0.782858						1.26549												1.19408			0	1			0
ENSG00000267058	AC006213.2		0.908727			1.28107						0.499502			1.01516			0.785374									1.22437			2.02177		1							0.795702			1	1			0
ENSG00000186205	MARC1	mitochondrial amidoxime reducing component 1 [Source:HGNC Symbol;Acc:HGNC:26189]																																								0	0	0	1	-1
ENSG00000272799	AC006238.1		0.622493			2.53394		1	1.82829			0.659932			1.238			0.681902			1.45871									0.586965			1.19441			0.757354			3.09816		1	2	0			0
ENSG00000165406	MARCH8	membrane associated ring-CH-type finger 8 [Source:HGNC Symbol;Acc:HGNC:23356]	0.548165			1.95223			0.838213			1.11027			1.20092			0.598597			1.09883			1.23069			1.02428			1.00939			0.848122			0.628213			1.71341	0.286737		0	0	1	2	-1
ENSG00000243696	AC006254.1		2.32859		1	1.38901			1.61243			1.95739						0.795421						0.867706			1.71902			2.02177		1	0.689126			0.808716			0.0115486			2	1	0	1	-1
ENSG00000076003	MCM6	minichromosome maintenance complex component 6 [Source:HGNC Symbol;Acc:HGNC:6949]	0.668457			0.94155			0.824897			1.03992			1.06002			1.31108			0.905233			0.999594			0.961131			0.717524			0.978306			1.26563			0.539944			0	0	0	1	-1
ENSG00000187778	MCRS1	microspherule protein 1 [Source:HGNC Symbol;Acc:HGNC:6960]	0.549958			1.08487			0.920626			0.87058			0.976255			0.742802			1.07059			0.897569			0.770871			0.989431			0.73593			1.01867			1.11628			0	0	0	1	-1
ENSG00000269483	AC006272.2		2.63466		1							1.02373									0.948864									2.22394		1										2	0			0
ENSG00000222293	RNU2-36P	RNA, U2 small nuclear 36, pseudogene [Source:HGNC Symbol;Acc:HGNC:48529]	3.07868		1	#DIV/0!			5.10603		1	9.42268		1							0.501006			0.922979			8.61117		1	1.74354			2.16743		1	3.31821	0.325615	1	0.837383			6	0	1	0	1	6
ENSG00000232445	AC006329.1														0.343888															0.294841												0	2			0
ENSG00000272686	AC006333.2		0.956985			1.18524			1.66769			0.762121			0.75691			1.0805			1.14927			0.80926			0.771871			0.591899			1.01781			1.30887			4.02764	0.374991	1	1	0	1	0	1
ENSG00000050393	MCUR1	mitochondrial calcium uniporter regulator 1 [Source:HGNC Symbol;Acc:HGNC:21097]	0.908012			1.10201			0.784276			1.02654			0.91713			1.13921			1.19198			1.19291			0.944181			1.11143			1.15196			0.602057			0.721411			0	0	0	1	-1
ENSG00000139915	MDGA2	MAM domain containing glycosylphosphatidylinositol anchor 2 [Source:HGNC Symbol;Acc:HGNC:19835]													0.651577																											0	0	0	1	-1
ENSG00000160563	MED27	mediator complex subunit 27 [Source:HGNC Symbol;Acc:HGNC:2377]	0.605879			1.005			0.939259			1.15758			0.935444			0.769092			0.904935			0.736809			0.984512			1.05395			0.846941			1.05462			0.914499			0	0	0	1	-1
ENSG00000063322	MED29	mediator complex subunit 29 [Source:HGNC Symbol;Acc:HGNC:23074]	0.582718			1.04547			0.718511			0.761991			0.992154			0.673151			1.2362			0.791385			0.824601			0.810359			0.867273			0.702447			0.991661			0	0	0	1	-1
ENSG00000053328	METTL24	methyltransferase like 24 [Source:HGNC Symbol;Acc:HGNC:21566]																																								0	0	0	1	-1
ENSG00000243193	AC006387.1																				2.41986		1																			1	0			0
ENSG00000037749	MFAP3	microfibril associated protein 3 [Source:HGNC Symbol;Acc:HGNC:7034]	1.32972			1.41335			0.508949			0.805022			1.18848			1.17727			1.04484			1.0617			1.11716			1.42379			1.10432			0.642263			0.668502			0	0	0	1	-1
ENSG00000147324	MFHAS1	malignant fibrous histiocytoma amplified sequence 1 [Source:HGNC Symbol;Acc:HGNC:16982]	1.24701			1.07517			0.780507			1.32141			1.0364			0.599741			1.36005			0.624737			0.840624			1.26157			0.873579			0.564252			0.867486			0	0	0	1	-1
ENSG00000101752	MIB1	mindbomb E3 ubiquitin protein ligase 1 [Source:HGNC Symbol;Acc:HGNC:21086]	1.13661			1.06487			1.06958			0.978013			1.07406			1.12787			1.15349			0.970781			1.12107			1.05065			0.962443			0.659793			0.618326			0	0	0	1	-1
ENSG00000100139	MICALL1	MICAL like 1 [Source:HGNC Symbol;Acc:HGNC:29804]	0.505957			1.08821			0.532243			1.27038			1.03775			0.941461			1.708			0.526875			0.722843			1.64305			0.930869			0.767739			0.888815			0	0	0	1	-1
ENSG00000100335	MIEF1	mitochondrial elongation factor 1 [Source:HGNC Symbol;Acc:HGNC:25979]	0.644451			0.970037			0.710856			0.913984			0.932386			0.957463			1.24098			0.879331			0.882568			1.01088			0.988121			0.916919			0.70396			0	0	0	1	-1
ENSG00000125457	MIF4GD	MIF4G domain containing [Source:HGNC Symbol;Acc:HGNC:24030]	0.526582			1.12932			0.943711			0.684832			0.775941			0.890571			1.05253			0.986428			0.730495			1.00337			0.750313			1.17018			0.715997			0	0	0	1	-1
ENSG00000221792	MIR1282	microRNA 1282 [Source:HGNC Symbol;Acc:HGNC:35360]																																								0	0	0	1	-1
ENSG00000208009	MIR130A	microRNA 130a [Source:HGNC Symbol;Acc:HGNC:31514]																			1.02302																					0	0	0	1	-1
ENSG00000273448	AC006480.2		4.55493		1	1.09822			1.46091			0.928906			0.98477			1.20598			1.25802			1.53147			0.984837			1.47154			0.806071			2.20797		1	0.273226			2	1	1	0	1
ENSG00000207870	MIR221	microRNA 221 [Source:HGNC Symbol;Acc:HGNC:31601]																																								0	0	0	1	-1
ENSG00000265657	MIR3151	microRNA 3151 [Source:HGNC Symbol;Acc:HGNC:38266]																																								0	0	0	1	-1
ENSG00000261770	AC006504.1		1.84678			1.40831			0.672019			1.92273			1.2773			0.953867			0.735008			1.20387			1.17823			1.36352			0.663214			1.84285			0.104524			0	1	0	1	-1
ENSG00000265744	MIR4427	microRNA 4427 [Source:HGNC Symbol;Acc:HGNC:41678]																																								0	0	0	1	-1
ENSG00000267575	AC006504.5		1.1298			1.43357			0.988263			1.0979			1.14796			0.784283			1.12359			1.153			1.08679			1.37525			1.07092			1.26891			0.370998			0	1			0
ENSG00000263456	MIR5189	microRNA 5189 [Source:HGNC Symbol;Acc:HGNC:43515]																																								0	0	0	1	-1
ENSG00000263750	MIR548AV	microRNA 548av [Source:HGNC Symbol;Acc:HGNC:43537]																									0.652945												0			0	0	0	1	-1
ENSG00000212024	MIR550A3	microRNA 550a-3 [Source:HGNC Symbol;Acc:HGNC:41870]																			0.740604																		0			0	0	0	1	-1
ENSG00000207963	MIR569	microRNA 569 [Source:HGNC Symbol;Acc:HGNC:32825]																																								0	0	0	1	-1
ENSG00000207701	MIR597	microRNA 597 [Source:HGNC Symbol;Acc:HGNC:32853]																																								0	0	0	1	-1
ENSG00000256651	AC006518.1					1.20109			1.79123																					2.62198		1										1	0			0
ENSG00000201955	RNY3P1	RNA, Ro-associated Y3 pseudogene 1 [Source:HGNC Symbol;Acc:HGNC:42477]	9.66434		1	7.8269		1	4.39228		1	3.06359		1							1.49327									1.61195			4.54885		1	2.9595		1	0.937397			6	0	1	0	1	6
ENSG00000207983	MIR613	microRNA 613 [Source:HGNC Symbol;Acc:HGNC:32869]																									0.840083						1.14436									0	0	0	1	-1
ENSG00000227195	MIR663AHG	MIR663A host gene [Source:HGNC Symbol;Acc:HGNC:27662]																																								0	0	0	1	-1
ENSG00000261342	AC006538.1		1.98818			0.886429			0.628895			1.30531			1.21803						2.79726		1	0.624407									1.35753						0.139936			1	1			0
ENSG00000159055	MIS18A	MIS18 kinetochore protein A [Source:HGNC Symbol;Acc:HGNC:1286]	0.780101			0.804093			0.886903			1.05877			1.02993			1.2445			1.23179			0.898403			0.848168			0.705468			1.18424			0.540623			1.05893			0	0	0	1	-1
ENSG00000185155	MIXL1	Mix paired-like homeobox [Source:HGNC Symbol;Acc:HGNC:13363]																																								0	0	0	1	-1
ENSG00000243762	AC006547.2		1.29788						0.512433			0.797787			2.84739		1							1.58632						1.70254			0.926871			1.44875						1	0			0
ENSG00000110917	MLEC	malectin [Source:HGNC Symbol;Acc:HGNC:28973]	0.658505			1.17641			1.03709			0.853174			0.876032			1.37696			1.12185			0.762109			0.985088			1.12968			1.01814			0.562184			0.508701			0	0	0	1	-1
ENSG00000089693	MLF2	myeloid leukemia factor 2 [Source:HGNC Symbol;Acc:HGNC:7126]	0.635988			1.14059			0.892995			0.786073			1.01346			0.626033			1.13341			0.71163			0.841573			0.928703			0.924094			0.651555			1.11645			0	0	0	1	-1
ENSG00000267756	AC006557.4		1.29844			0.75075			0.903068			1.98714			1.08702			1.74849			1.00297			1.06052			0.973371			1.01088			1.03445			1.13641			0.39839			0	1			0
ENSG00000130382	MLLT1	MLLT1, super elongation complex subunit [Source:HGNC Symbol;Acc:HGNC:7134]	0.685515			1.37238			0.751777			1.30137			1.28593			0.603487			1.46619			0.934026			0.8449			1.08651			0.991607			0.5114			0.627208			0	0	0	1	-1
ENSG00000213190	MLLT11	MLLT11, transcription factor 7 cofactor [Source:HGNC Symbol;Acc:HGNC:16997]	0.801825			1.01491			0.812043			0.953744			1.24997			0.832816			1.15333			0.711696			0.973828			1.32832			1.18537			0.502436			0.606638			0	0	0	1	-1
ENSG00000139428	MMAB	methylmalonic aciduria (cobalamin deficiency) cblB type [Source:HGNC Symbol;Acc:HGNC:19331]	0.582872			0.848793			0.736256			0.618704			1.20609			1.75206			1.12273			1.35209			0.874808			1.16009			0.64615			1.08078			0.964314			0	0	0	1	-1
ENSG00000108960	MMD	monocyte to macrophage Selectederentiation associated [Source:HGNC Symbol;Acc:HGNC:7153]	0.84018			1.36533			1.14947			0.819202			1.06849			0.687169			1.08605			1.15508			1.06457			1.06631			0.881085			0.549904			0.833424			0	0	0	1	-1
ENSG00000173542	MOB1B	MOB kinase activator 1B [Source:HGNC Symbol;Acc:HGNC:29801]	1.07773			1.18091			0.893649			0.74177			1.06801			1.19299			1.11914			0.994657			1.09989			0.828861			0.937046			0.61705			1.31436			0	0	0	1	-1
ENSG00000124217	MOCS3	molybdenum cofactor synthesis 3 [Source:HGNC Symbol;Acc:HGNC:15765]	0.603066			0.931414			0.93013			0.588858			1.04163			1.17916			1.45807			0.951638			0.765691			0.608493			0.846796			0.762527			1.04931			0	0	0	1	-1
ENSG00000229330	AC006947.1											0.428987						1.21041									2.16084		1	3.17706		1	1.25347				0.299169					2	1	1	0	1
ENSG00000164077	MON1A	MON1 homolog A, secretory trafficking associated [Source:HGNC Symbol;Acc:HGNC:28207]	0.594991			1.10357			0.783795			1.14267			1.03352			0.871817			1.38474			0.986684			0.883304			1.22206			0.845385			0.696023			0.847777			0	0	0	1	-1
ENSG00000101928	MOSPD1	motile sperm domain containing 1 [Source:HGNC Symbol;Acc:HGNC:25235]	1.2529			1.14496			1.2677			0.75222			1.02108			1.31325			1.20667			1.18304			1.00464			0.91388			1.07889			0.571459			1.45423			0	0	0	1	-1
ENSG00000129255	MPDU1	mannose-P-dolichol utilization defect 1 [Source:HGNC Symbol;Acc:HGNC:7207]	0.579899			0.982997			1.02673			0.917985			0.96397			0.970997			0.902842			0.945002			0.875976			0.857896			0.88892			0.910554			0.786836			0	0	0	1	-1
ENSG00000108852	MPP2	membrane palmitoylated protein 2 [Source:HGNC Symbol;Acc:HGNC:7220]							0.988263															1.90319																		0	0	0	1	-1
ENSG00000101189	MRGBP	MRG domain binding protein [Source:HGNC Symbol;Acc:HGNC:15866]	0.574274			1.14633			0.786405			0.867655			0.990398			1.09358			1.2392			0.795699			0.767255			0.821783			0.851886			0.770411			1.24091			0	0	0	1	-1
ENSG00000235859	AC006978.1		0.901568			1.02186			1.12274			1.0264			0.887857			0.941704			0.787994			1.02806			1.12943			1.26922			0.860362			2.33167	0.847136	1	0.418827			1	1	1	0	1
ENSG00000171861	MRM3	mitochondrial rRNA methyltransferase 3 [Source:HGNC Symbol;Acc:HGNC:18485]	0.610928			1.03116			0.927375			0.85743			1.08745			0.921373			0.996937			0.913022			0.914683			0.776454			0.914602			0.919149			1.28634			0	0	0	1	-1
ENSG00000159111	MRPL10	mitochondrial ribosomal protein L10 [Source:HGNC Symbol;Acc:HGNC:14055]	0.6258			1.01654			0.796878			0.812026			0.810081			0.819251			0.85229			1.01381			0.999321			0.780901			0.70954			0.999385			1.16001			0	0	0	1	-1
ENSG00000137547	MRPL15	mitochondrial ribosomal protein L15 [Source:HGNC Symbol;Acc:HGNC:14054]	0.615603			0.872876			0.81465			0.904884			1.19503			1.49856			0.910239			1.09954			0.892473			0.856331			1.21809			1.34595			1.13494			0	0	0	1	-1
ENSG00000112651	MRPL2	mitochondrial ribosomal protein L2 [Source:HGNC Symbol;Acc:HGNC:14056]	0.604981			0.775454			0.807745			0.908572			0.862689			1.28265			0.924171			0.860489			0.873088			0.800058			0.723889			0.960461			1.01131			0	0	0	1	-1
ENSG00000214026	MRPL23	mitochondrial ribosomal protein L23 [Source:HGNC Symbol;Acc:HGNC:10322]	0.537495			0.736548			0.832965			0.727295			1.13787			0.534182			1.65718			0.98721			0.857048			0.756039			1.13096			0.839209			0.884817			0	0	0	1	-1
ENSG00000214026	MRPL23	mitochondrial ribosomal protein L23 [Source:HGNC Symbol;Acc:HGNC:10322]	0.537495			0.736548			0.832965			0.727295			1.13787			0.534182			1.65718			0.98721			0.857048			0.756039			1.13096			0.839209			0.884817			0	0	0	1	-1
ENSG00000108826	MRPL27	mitochondrial ribosomal protein L27 [Source:HGNC Symbol;Acc:HGNC:14483]	0.600396			0.979311			1.00877			0.892131			0.877329			1.46625			0.744104			0.990531			0.893838			0.805641			0.896335			1.06197			0.970235			0	0	0	1	-1
ENSG00000086504	MRPL28	mitochondrial ribosomal protein L28 [Source:HGNC Symbol;Acc:HGNC:14484]	0.537281			0.820044			0.786202			0.700977			1.14068			0.564216			1.31967			0.883991			0.780722			1.05714			0.822078			0.802962			1.03451			0	0	0	1	-1
ENSG00000230751	AC007036.2		2.53042		1	1.35178												0.369497						1.57742						1.38997			1.06871			11.1622	2.32924e-06	1	0			2	1	1	1	0
ENSG00000229127	AC007038.1		3.60417		1	1.08153			1.4452			1.55565			1.50766			0.877218			0.862015			1.90706			1.43966			1.1123			0.808879			2.32233	0.318182	1	0.235044			2	1	2	1	1
ENSG00000272807	AC007038.2		3.18822		1	0.962331			1.55055			0.889519			1.27287			1.88876			1.35546			1.9646			1.06302			1.27577			0.808278			2.02455		1	0.150648			2	1			0
ENSG00000116221	MRPL37	mitochondrial ribosomal protein L37 [Source:HGNC Symbol;Acc:HGNC:14034]	0.653153			0.757853			0.694569			1.14532			0.886421			1.18197			0.962852			1.04271			0.905903			0.760892			0.86588			1.0506			0.795383			0	0	0	1	-1
ENSG00000183617	MRPL54	mitochondrial ribosomal protein L54 [Source:HGNC Symbol;Acc:HGNC:16685]	0.525578			0.735967			0.942577			1.04977			0.802802			0.801483			1.02301			1.00297			0.900584			1.0389			0.862622			1.4102			1.27288			0	0	0	1	-1
ENSG00000162910	MRPL55	mitochondrial ribosomal protein L55 [Source:HGNC Symbol;Acc:HGNC:16686]	0.577551			0.917746			0.942873			0.847486			1.0067			0.547474			1.2337			0.8916			0.90068			0.800283			0.957781			0.760932			0.889234			0	0	0	1	-1
ENSG00000173141	MRPL57	mitochondrial ribosomal protein L57 [Source:HGNC Symbol;Acc:HGNC:14514]	0.714102			1.00449			1.23174			0.713259			1.28163			1.17881			1.14958			0.9545			0.908954			0.842955			1.08674			0.602467			1.15345			0	0	0	1	-1
ENSG00000261094	AC007066.2		0.981019			2.06703		1	0.641729			1.12634			1.33704			1.80017			1.2894			1.74441			1.33817			1.40219			0.94049			0.726452			0.395677			1	1			0
ENSG00000213443	AC007068.1		5.71514	3.94191e-09	1	1.39921			1.14639			1.17638			0.702148			0.9775			0.916384			1.02157			1.60195			1.12178			1.0064			2.57033	0.13393	1	0.0512473			2	1	2	1	1
ENSG00000128626	MRPS12	mitochondrial ribosomal protein S12 [Source:HGNC Symbol;Acc:HGNC:10380]	0.521246			0.703872			1.02001			0.76379			0.880394			0.502161			1.33345			0.985878			0.853401			0.888257			0.797052			1.05691			1.28144			0	0	0	1	-1
ENSG00000096080	MRPS18A	mitochondrial ribosomal protein S18A [Source:HGNC Symbol;Acc:HGNC:14515]	0.625521			0.923578			0.821019			1.02141			0.977366			1.2732			0.932889			0.936072			0.844105			0.931935			0.895236			0.955113			0.811526			0	0	0	1	-1
ENSG00000125901	MRPS26	mitochondrial ribosomal protein S26 [Source:HGNC Symbol;Acc:HGNC:14045]	0.514446			0.829747			0.985223			0.959169			1.03667			1.39919			1.48872			1.17539			0.860389			0.877371			1.18153			0.73548			0.647406			0	0	0	1	-1
ENSG00000237293	AC007099.2																																						0.0185775			0	1	0	1	-1
ENSG00000271955	AC007100.1		3.79225		1	0.408197			0.418111			3.02777		1	0.18218			1.62999			0.783028			0.819462			0.801941			0.906394			0.643726			0.741716				0.147213		2	3	2	0	2
ENSG00000263004	AC007114.1		0.554665						1.07062						0.807389			0.527466			1.0382			1.02416			0.642974			1.04152			0.838936			1.125			2.03339		1	1	0			0
ENSG00000125445	MRPS7	mitochondrial ribosomal protein S7 [Source:HGNC Symbol;Acc:HGNC:14499]	0.55691			0.80084			0.950555			0.787966			0.988409			1.35831			0.958991			0.977628			0.889942			0.877935			0.949416			0.835525			1.29699			0	0	0	1	-1
ENSG00000229970	AC007128.1														4.40177		1																									1	0			0
ENSG00000124532	MRS2	MRS2, magnesium transporter [Source:HGNC Symbol;Acc:HGNC:13785]	0.576247			0.834124			1.00615			1.06963			1.19063			1.68476			1.09402			1.16503			0.921955			0.531767			1.23842			0.925173			0.763815			0	0	0	1	-1
ENSG00000174579	MSL2	MSL complex subunit 2 [Source:HGNC Symbol;Acc:HGNC:25544]	1.12223			0.927409			0.852588			1.09093			0.996281			1.01323			1.06519			0.919434			1.05492			1.18243			1.0626			0.667688			0.582032			0	0	0	1	-1
ENSG00000233891	AC007179.2		8.01487	6.54634e-08	1	0.269047						4.40465		1	0.117284			0.90732			0.627625			1.25874			1.01021			0.946312			0.67815			0.543481						2	2	1	1	0
ENSG00000125459	MSTO1	misato 1, mitochondrial distribution and morphology regulator [Source:HGNC Symbol;Acc:HGNC:29678]	0.570485			1.94204			0.724726			0.576104			1.11713			1.51392			0.953048			1.03487			0.885515			0.699843			0.798313			1.01846			0.753831			0	0	0	1	-1
ENSG00000163132	MSX1	msh homeobox 1 [Source:HGNC Symbol;Acc:HGNC:7391]							1.39255												1.42213																					0	0	0	1	-1
ENSG00000100714	MTHFD1	methylenetetrahydrofolate dehydrogenase, cyclohydrolase and formyltetrahydrofolate synthetase 1 [Source:HGNC Symbol;Acc:HGNC:7432]	0.555446			0.789335			0.847424			1.12077			0.905705			1.5148			0.831606			0.958002			1.06003			0.708156			0.835639			1.20187			0.659612			0	0	0	1	-1
ENSG00000090432	MUL1	mitochondrial E3 ubiquitin protein ligase 1 [Source:HGNC Symbol;Acc:HGNC:25762]	0.581275			1.05432			0.95281			0.912251			0.985054			1.13366			1.0471			0.832987			0.819215			0.608447			0.801982			0.82194			1.14571			0	0	0	1	-1
ENSG00000141971	MVB12A	multivesicular body subunit 12A [Source:HGNC Symbol;Acc:HGNC:25153]	0.641078			1.23345			0.651959			0.75119			0.980292			0.623827			1.10962			0.827109			1.02166			1.09934			0.803104			0.657648			0.640394			0	0	0	1	-1
ENSG00000167508	MVD	mevalonate diphosphate decarboxylase [Source:HGNC Symbol;Acc:HGNC:7529]	0.614789			0.923345			0.720523			0.607592			1.31337			0.839306			1.41464			1.12927			0.522385			1.93174			0.729137			0.87271			1.51769			0	0	0	1	-1
ENSG00000110921	MVK	mevalonate kinase [Source:HGNC Symbol;Acc:HGNC:7530]	0.563984			0.920461			0.675222			0.715638			1.25856			1.27376			1.29769			1.04631			0.752762			1.83688			0.545242			0.990724			0.907059			0	0	0	1	-1
ENSG00000165178	NCF1C	neutrophil cytosolic factor 1C pseudogene [Source:HGNC Symbol;Acc:HGNC:32523]							1.27062																																	0	0	0	1	-1
ENSG00000115053	NCL	nucleolin [Source:HGNC Symbol;Acc:HGNC:7667]	0.59246			0.614291			0.890885			0.95563			0.89863			1.6268			1.04552			1.09675			0.935571			0.638137			0.773288			0.908999			0.871688			0	0	0	1	-1
ENSG00000218424	NDUFS5P1	NADH:ubiquinone oxidoreductase subunit S5 pseudogene 1 [Source:HGNC Symbol;Acc:HGNC:44039]																																								0	0	0	1	-1
ENSG00000110717	NDUFS8	NADH:ubiquinone oxidoreductase core subunit S8 [Source:HGNC Symbol;Acc:HGNC:7715]	0.503855			0.870993			0.647167			0.898985			1.05635			0.540215			1.47792			0.749822			0.788172			0.918071			0.907112			0.650597			0.713755			0	0	0	1	-1
ENSG00000167792	NDUFV1	NADH:ubiquinone oxidoreductase core subunit V1 [Source:HGNC Symbol;Acc:HGNC:7716]	0.547561			0.793699			0.743501			0.899532			0.985421			0.749548			1.27554			0.858353			0.753918			0.732131			0.739596			0.888611			0.599611			0	0	0	1	-1
ENSG00000101158	NELFCD	negative elongation factor complex member C/D [Source:HGNC Symbol;Acc:HGNC:15934]	0.63863			0.937086			0.880766			0.979403			0.93504			1.0813			1.03066			0.834886			0.837486			0.781397			0.892036			1.11889			0.908118			0	0	0	1	-1
ENSG00000204356	NELFE	negative elongation factor complex member E [Source:HGNC Symbol;Acc:HGNC:13974]	0.582472			1.1921			0.75036			0.599287			1.13762			1.0902			0.88141			0.854807			0.883115			0.822217			0.901967			0.76125			0.954249			0	0	0	1	-1
ENSG00000215041	NEURL4	neuralized E3 ubiquitin protein ligase 4 [Source:HGNC Symbol;Acc:HGNC:34410]	0.753519			1.32129			0.790611			0.873135			1.1963			0.850112			1.42899			0.901297			0.817497			1.04285			0.886776			0.654193			0.587534			0	0	0	1	-1
ENSG00000257135	AC007249.2		0.45527						1.4824						0.669188									1.31503			0.780876			0.737672						1.45279			0.100566			0	2	0	1	-1
ENSG00000186575	NF2	neurofibromin 2 [Source:HGNC Symbol;Acc:HGNC:7773]	0.617295			1.08377			0.777805			1.21355			0.979935			0.695253			1.20641			0.723385			0.823817			0.94546			0.862656			0.853875			0.60679			0	0	0	1	-1
ENSG00000235653	AC007253.1		9.21393		1	12.0631	0.245446	1	1.76476			0.66521			0.855343			0.805609									1.36492			1.19468			0.538857			0.302422						2	1	2	0	2
ENSG00000158793	NIT1	nitrilase 1 [Source:HGNC Symbol;Acc:HGNC:7828]	0.859554			1.76778			0.812061			0.687595			1.0414			1.05331			0.947083			0.974709			0.944087			1.11002			0.759539			0.532334			0.734074			0	0	0	1	-1
ENSG00000213090	AC007256.1		3.71027		1	1.20089			1.68961			1.03493			2.14586		1	0.391936			0.997592			3.43322		1	1.66497			1.85139			1.49479			3.24312	0.118674	1	0.363912			4	2	2	0	2
ENSG00000136448	NMT1	N-myristoyltransferase 1 [Source:HGNC Symbol;Acc:HGNC:7857]	0.788482			1.02951			0.9103			0.881568			1.0036			1.09933			0.964259			0.920358			0.939501			1.144			0.878419			0.871619			0.869779			0	0	0	1	-1
ENSG00000166741	NNMT	nicotinamide N-methyltransferase [Source:HGNC Symbol;Acc:HGNC:7861]																			0.733995																					0	0	0	1	-1
ENSG00000165271	NOL6	nucleolar protein 6 [Source:HGNC Symbol;Acc:HGNC:19910]	0.505161			1.04222			0.785486			1.06793			1.14629			1.28318			1.16143			0.917148			0.803753			0.906972			0.658164			1.08692			0.561788			0	0	0	1	-1
ENSG00000087269	NOP14	NOP14 nucleolar protein [Source:HGNC Symbol;Acc:HGNC:16821]	0.614917			0.783669			0.756141			0.995448			0.973384			1.41694			1.16099			0.995454			0.832503			0.77088			0.830861			1.22683			0.747769			0	0	0	1	-1
ENSG00000260032	NORAD	non-coding RNA activated by DNA damage [Source:HGNC Symbol;Acc:HGNC:44311]	0.814102			1.2768			0.975198			0.711819			1.20578			0.879199			1.24436			1.14218			0.963828			1.21261			1.04814			0.543656			1.03578			0	0	0	1	-1
ENSG00000147383	NSDHL	NAD(P) dependent steroid dehydrogenase-like [Source:HGNC Symbol;Acc:HGNC:13398]	0.608431			1.02411			1.08255			0.683673			0.968405			1.80934			0.847201			0.96034			0.866163			1.3705			0.718731			0.903346			0.945059			0	0	0	1	-1
ENSG00000117697	NSL1	NSL1, MIS12 kinetochore complex component [Source:HGNC Symbol;Acc:HGNC:24548]	0.950418			0.779999			1.20568			1.00411			0.9155			1.54966			1.04053			1.07047			1.00217			0.840057			1.25096			0.585294			1.05619			0	0	0	1	-1
ENSG00000076685	NT5C2	5'-nucleotidase, cytosolic II [Source:HGNC Symbol;Acc:HGNC:8022]	1.0756			1.39488			1.17056			0.890252			1.16765			0.837503			0.927341			1.07448			1.1343			0.841452			0.930693			0.542381			1.11651			0	0	0	1	-1
ENSG00000148335	NTMT1	N-terminal Xaa-Pro-Lys N-methyltransferase 1 [Source:HGNC Symbol;Acc:HGNC:23373]	0.52465			0.792808			0.796449			1.17494			0.892269			1.03078			1.46618			0.814507			0.766818			0.896558			0.960846			0.774618			0.915234			0	0	0	1	-1
ENSG00000140538	NTRK3	neurotrophic receptor tyrosine kinase 3 [Source:HGNC Symbol;Acc:HGNC:8033]							1.37857																																	0	0	0	1	-1
ENSG00000069275	NUCKS1	nuclear casein kinase and cyclin dependent kinase substrate 1 [Source:HGNC Symbol;Acc:HGNC:29923]	0.637872			0.899642			0.882979			0.830408			0.930492			0.746524			1.0283			0.877566			0.835128			0.623868			0.836635			0.741895			0.568309			0	0	0	1	-1
ENSG00000090273	NUDC	nuclear distribution C, dynein complex regulator [Source:HGNC Symbol;Acc:HGNC:8045]	0.568233			0.805625			0.727987			0.908359			1.05626			0.980819			1.18837			0.834957			0.950367			0.886278			0.858256			0.678298			0.757553			0	0	0	1	-1
ENSG00000170584	NUDCD2	NudC domain containing 2 [Source:HGNC Symbol;Acc:HGNC:30535]	0.662327			0.899433			0.869375			0.939206			0.886748			1.01108			1.32637			0.875381			0.839803			0.831149			1.37509			0.61739			1.11082			0	0	0	1	-1
ENSG00000261997	AC007336.1								1.85299			1.55681									1.28944																		0.276164			0	1			0
ENSG00000124813	RUNX2	runt related transcription factor 2 [Source:HGNC Symbol;Acc:HGNC:10472]	5.20395		1	3.67526		1	2.01949		1	3.04674		1	1.65066			0.0466279						2.54623		1				6.52154		1				1.14493			7.0132	2.96398e-09	1	7	1	2	1	1	6
ENSG00000120253	NUP43	nucleoporin 43 [Source:HGNC Symbol;Acc:HGNC:21182]	1.23627			0.950908			0.811379			1.15285			1.1348			1.55246			1.10213			1.03756			0.92288			0.954325			1.04103			0.675677			0.76558			0	0	0	1	-1
ENSG00000136243	NUPL2	nucleoporin like 2 [Source:HGNC Symbol;Acc:HGNC:17010]	0.534247			0.7478			1.01407			1.17668			0.901677			1.52979			1.16396			1.04575			0.93545			0.946856			1.11477			1.40121			0.759168			0	0	0	1	-1
ENSG00000137804	NUSAP1	nucleolar and spindle associated protein 1 [Source:HGNC Symbol;Acc:HGNC:18538]	0.711804			0.964893			0.947174			1.30176			1.09427			0.880599			0.832062			0.911167			0.805361			0.598962			1.04939			0.577815			0.652334			0	0	0	1	-1
ENSG00000104904	OAZ1	ornithine decarboxylase antizyme 1 [Source:HGNC Symbol;Acc:HGNC:8095]	0.609815			0.91048			0.935757			1.00264			1.30202			0.57502			1.172			0.859663			0.852261			1.07463			1.10272			0.780249			0.900176			0	0	0	1	-1
ENSG00000187080	OR2AK2	olfactory receptor family 2 subfamily AK member 2 [Source:HGNC Symbol;Acc:HGNC:19569]																															0.869964									0	0	0	1	-1
ENSG00000196071	OR2L13	olfactory receptor family 2 subfamily L member 13 [Source:HGNC Symbol;Acc:HGNC:19578]																															0.837196									0	0	0	1	-1
ENSG00000224227	OR2L1P	olfactory receptor family 2 subfamily L member 1 pseudogene [Source:HGNC Symbol;Acc:HGNC:8265]																															0.592738									0	0	0	1	-1
ENSG00000172057	ORMDL3	ORMDL sphingolipid biosynthesis regulator 3 [Source:HGNC Symbol;Acc:HGNC:16038]	0.899838			1.52193			1.32031			0.96075			0.839416			0.595677			1.01548			0.867897			0.966688			1.37715			0.86285			0.657752			0.834237			0	0	0	1	-1
ENSG00000167770	OTUB1	OTU deubiquitinase, ubiquitin aldehyde binding 1 [Source:HGNC Symbol;Acc:HGNC:23077]	0.613953			1.0255			0.810836			0.860848			1.00486			0.728078			1.15198			0.886318			0.849844			0.853002			0.802205			0.984751			1.31832			0	0	0	1	-1
ENSG00000170515	PA2G4	proliferation-associated 2G4 [Source:HGNC Symbol;Acc:HGNC:8550]	0.582458			0.814068			0.802823			1.0452			0.837077			1.30032			0.956135			0.96427			0.932378			0.786781			0.888728			0.880084			1.13379			0	0	0	1	-1
ENSG00000250371	AC007370.2																							2.30982		1				1.65241												1	0	1	0	1
ENSG00000090621	PABPC4	poly(A) binding protein cytoplasmic 4 [Source:HGNC Symbol;Acc:HGNC:8557]	0.563322			0.774406			0.681205			1.06883			0.873788			1.15695			1.01061			0.950395			0.920029			0.7474			0.972377			1.11499			0.660161			0	0	0	1	-1
ENSG00000006712	PAF1	PAF1 homolog, Paf1/RNA polymerase II complex component [Source:HGNC Symbol;Acc:HGNC:25459]	0.623985			1.16215			0.910243			0.906091			0.937237			1.1042			0.998937			0.89099			0.861806			0.969043			0.771587			0.664744			1.02984			0	0	0	1	-1
ENSG00000227946	AC007383.2		0.812929			1.49441			0.943342			0.863228			0.89013			0.695599			1.13024			1.32121			1.03601			0.874278			0.928089			0.720855			0.252111			0	1	0	1	-1
ENSG00000079462	PAFAH1B3	platelet activating factor acetylhydrolase 1b catalytic subunit 3 [Source:HGNC Symbol;Acc:HGNC:8576]	0.524574			1.11124			0.660156			0.93391			0.685054			0.536804			1.36325			0.677695			0.661668			0.992226			0.815647			0.778844			0.586666			0	0	0	1	-1
ENSG00000237513	AC007384.1		4.31664		1				1.75534			0.56749						0.173728			0.88907									0.738106						4.24432	0.338122	1	0.747805			2	1	2	0	2
ENSG00000128050	PAICS	phosphoribosylaminoimidazole carboxylase and phosphoribosylaminoimidazolesuccinocarboxamide synthase [Source:HGNC Symbol;Acc:HGNC:8587]	0.605229			0.682455			0.883507			1.13779			0.96113			1.89426			1.05814			1.04688			1.05173			0.651044			1.11602			0.884647			1.03429			0	0	0	1	-1
ENSG00000232613	AC007386.2																										1.34942			0.750011			2.30311		1							1	0	0	1	-1
ENSG00000149269	PAK1	p21 (RAC1) activated kinase 1 [Source:HGNC Symbol;Acc:HGNC:8590]	0.90719			0.851396			1.24947			1.38506			0.868895			1.18396			0.832664			1.74539			1.24308			0.82267			0.868562			0.521269			0.59518			0	0	0	1	-1
ENSG00000231312	AC007388.1		1.05603			1.07191			1.34302			0.386113			1.06114			1.04774			0.753823			1.38493			1.03395			0.568622			1.00772			0.692333			1.52975			0	1			0
ENSG00000099260	PALMD	palmdelphin [Source:HGNC Symbol;Acc:HGNC:15846]																																								0	0	0	1	-1
ENSG00000272054	AC007390.2		2.48614		1	1.02346			1.23128			0.95436			1.33446			0.696361			1.09091			1.26782			1.24503			1.44412			0.723778			2.45334	0.192183	1	0.170816			2	1	1	1	0
ENSG00000154143	PANX3	pannexin 3 [Source:HGNC Symbol;Acc:HGNC:20573]																																								0	0	0	1	-1
ENSG00000100105	PATZ1	POZ/BTB and AT hook containing zinc finger 1 [Source:HGNC Symbol;Acc:HGNC:13071]	0.625807			1.21711			0.914001			0.970343			0.929796			0.964628			1.25881			0.817032			0.949638			0.922826			0.979467			0.693856			0.743409			0	0	0	1	-1
ENSG00000204304	PBX2	PBX homeobox 2 [Source:HGNC Symbol;Acc:HGNC:8633]	1.10828			1.25998			0.802176			0.638874			1.05155			0.793702			1.01071			0.805417			0.931367			0.962747			0.775235			0.555581			0.818337			0	0	0	1	-1
ENSG00000168300	PCMTD1	protein-L-isoaspartate (D-aspartate) O-methyltransferase domain containing 1 [Source:HGNC Symbol;Acc:HGNC:30483]	1.54773			0.507098			0.994969			0.845105			1.1095			1.17162			1.0474			1.4686			1.14986			1.34139			1.08172			1.20872			0.912105			0	0	0	1	-1
ENSG00000261799	AC007406.5		1.79582			1.4736			1.10006			1.07808			1.11556			1.1963			1.12298			1.03249			0.901989			1.22547			0.97485			1.03204			0.335221			0	1			0
ENSG00000177197	PCNPP5	PEST containing nuclear protein pseudogene 5 [Source:HGNC Symbol;Acc:HGNC:41977]																																								0	0	0	1	-1
ENSG00000185813	PCYT2	phosphate cytidylyltransferase 2, ethanolamine [Source:HGNC Symbol;Acc:HGNC:8756]	0.602334			1.81507			0.821314			0.688764			1.35463			1.08041			1.36607			0.871109			0.794502			1.56983			0.790295			0.963223			1.13788			0	0	0	1	-1
ENSG00000141456	PELP1	proline, glutamate and leucine rich protein 1 [Source:HGNC Symbol;Acc:HGNC:30134]	0.549435			1.02487			0.722878			1.15093			0.918902			0.667311			1.32165			0.827414			0.872268			0.777455			0.888648			0.736297			0.512787			0	0	0	1	-1
ENSG00000229332	PGBD4P8	piggyBac transposable element derived 4 pseudogene 8 [Source:HGNC Symbol;Acc:HGNC:44075]																																								0	0	0	1	-1
ENSG00000142657	PGD	phosphogluconate dehydrogenase [Source:HGNC Symbol;Acc:HGNC:8891]	0.561058			0.858409			0.92347			0.774559			1.10027			1.11638			0.992225			0.87983			0.833272			1.14631			0.740936			0.779891			1.11135			0	0	0	1	-1
ENSG00000226506	AC007463.1								0.388825																														602.91	4.51218e-17	1	1	1	1	0	1
ENSG00000130313	PGLS	6-phosphogluconolactonase [Source:HGNC Symbol;Acc:HGNC:8903]	0.519768			0.824321			0.770264			0.595898			1.13684			0.548727			1.50648			1.04549			0.928117			0.927058			0.921758			0.661289			0.970694			0	0	0	1	-1
ENSG00000101856	PGRMC1	progesterone receptor membrane component 1 [Source:HGNC Symbol;Acc:HGNC:16090]	0.722911			1.55593			0.979773			1.02032			1.17129			0.961345			1.09153			1.03284			0.848179			0.790969			1.15537			0.601513			0.819361			0	0	0	1	-1
ENSG00000198134	AC007537.1		0.548798			0.958076			0.858848			0.637932			1.0249			0.686921			0.772803			1.56565			0.883105			0.452238			0.526835			0.692439			0.944052			0	1			0
ENSG00000134686	PHC2	polyhomeotic homolog 2 [Source:HGNC Symbol;Acc:HGNC:3183]	0.569096			1.3819			0.640389			0.84908			0.914093			0.685458			1.18415			0.587799			0.736042			1.3083			0.906405			0.725922			0.751724			0	0	0	1	-1
ENSG00000260329	AC007541.1		1.45581			1.06784			1.55726			0.627057			0.993766			1.67941			1.22366			0.722527			0.846462			0.826466			0.819461			0.58182			2.69436	0.257843	1	1	0	1	0	1
ENSG00000158683	PKD1L1	polycystin 1 like 1, transient receptor potential channel interacting [Source:HGNC Symbol;Acc:HGNC:18053]							1.67245												0.713417												0.922279									0	0	0	1	-1
ENSG00000227021	AC007557.1		17.5037		1																																					1	0	1	0	1
ENSG00000247381	PLUT	PDX1 associated lncRNA, upregulator of transcription [Source:HGNC Symbol;Acc:HGNC:43698]							1.29497												1.34635																		0			0	0	0	1	-1
ENSG00000160783	PMF1	polyamine modulated factor 1 [Source:HGNC Symbol;Acc:HGNC:9112]	0.551032			0.873298			0.800519			1.04756			1.08654			0.560263			0.953266			0.903658			0.836826			0.737748			0.704197			1.1637			1.18105			0	0	0	1	-1
ENSG00000229352	AC007563.1		18.2938		1																																					1	0	1	0	1
ENSG00000236886	AC007563.2		11.0413		1																			1.11061																		1	0	1	0	1
ENSG00000244055	AC007566.1		4.49248		1				0.648548			1.68441			1.31082						0.94909						1.02167			0.866472			1.08903						0.212115			1	1	1	0	1
ENSG00000165688	PMPCA	peptidase, mitochondrial processing alpha subunit [Source:HGNC Symbol;Acc:HGNC:18667]	0.613432			0.803337			0.815249			1.0152			0.961864			0.854096			1.17745			0.937633			0.857465			0.816911			0.82632			0.981999			0.935923			0	0	0	1	-1
ENSG00000257221	AC007569.1								0.755731			1.29159									1.04411																		3.68902	0.733637	1	1	0	1	0	1
ENSG00000187953	PMS2CL	PMS2 C-terminal like pseudogene [Source:HGNC Symbol;Acc:HGNC:30061]	0.541531			1.06793			0.69782			1.16333			1.18376			1.25784			1.24304			0.939565			0.874881			1.13503			0.940618			1.46109			0.791266			0	0	0	1	-1
ENSG00000127838	PNKD	paroxysmal nonkinesigenic dyskinesia [Source:HGNC Symbol;Acc:HGNC:9153]	0.566331			0.949334			1.26782			0.845826			1.50127			0.833547			1.3123			0.963653			0.741306			0.762226			0.909972			0.725671			1.39468			0	0	0	1	-1
ENSG00000262038	AC007599.2		2.76519		1																1.22367									1.01088												1	0			0
ENSG00000164087	POC1A	POC1 centriolar protein A [Source:HGNC Symbol;Acc:HGNC:24488]	0.526948			1.02024			0.80398			0.911154			1.14678			1.16145			0.916689			0.800089			0.934918			0.672923			0.88395			0.784851			1.00674			0	0	0	1	-1
ENSG00000101346	POFUT1	protein O-fucosyltransferase 1 [Source:HGNC Symbol;Acc:HGNC:14988]	0.626311			0.944029			0.76683			0.974321			0.877578			1.23866			1.15773			0.935961			0.780008			0.845788			0.812191			0.966788			0.785197			0	0	0	1	-1
ENSG00000004142	POLDIP2	DNA polymerase delta interacting protein 2 [Source:HGNC Symbol;Acc:HGNC:23781]	0.529411			0.9395			0.824932			0.823559			0.98513			1.08056			1.10319			0.861984			0.892917			0.985218			0.874649			0.874048			1.10479			0	0	0	1	-1
ENSG00000148229	POLE3	DNA polymerase epsilon 3, accessory subunit [Source:HGNC Symbol;Acc:HGNC:13546]	0.568721			0.69371			0.95901			1.1586			0.93204			1.17497			1.00787			0.831748			0.884223			0.678066			1.03864			0.813014			1.19019			0	0	0	1	-1
ENSG00000105258	POLR2I	RNA polymerase II subunit I [Source:HGNC Symbol;Acc:HGNC:9196]	0.51613			0.854401			0.749972			1.02089			1.0223			0.752428			1.20603			0.789925			0.788705			0.88631			0.882214			0.84154			0.892425			0	0	0	1	-1
ENSG00000258284	POLR2KP1	RNA polymerase II subunit K pseudogene 1 [Source:HGNC Symbol;Acc:HGNC:42650]																																								0	0	0	1	-1
ENSG00000058600	POLR3E	RNA polymerase III subunit E [Source:HGNC Symbol;Acc:HGNC:30347]	0.673354			0.93014			0.845128			1.00747			1.00183			1.01796			1.16737			1.08268			1.00858			0.860159			0.776794			1.19435			0.590254			0	0	0	1	-1
ENSG00000242539	AC007620.2		4.16324		1	1.01117			1.55299			1.07482			0.300121			1.36429			1.11063			1.31428			1.61372			2.60249		1	0.814629			1.64558			0.365344			2	2	1	0	1
ENSG00000058600	POLR3E	RNA polymerase III subunit E [Source:HGNC Symbol;Acc:HGNC:30347]	0.673354			0.93014			0.845128			1.00747			1.00183			1.01796			1.16737			1.08268			1.00858			0.860159			0.776794			1.19435			0.590254			0	0	0	1	-1
ENSG00000100413	POLR3H	RNA polymerase III subunit H [Source:HGNC Symbol;Acc:HGNC:30349]	0.57928			1.2482			0.740532			1.12906			0.845046			1.2045			1.47278			0.935864			0.842922			1.03141			0.732607			1.12349			0.910806			0	0	0	1	-1
ENSG00000188242	PP7080	uncharacterized LOC25845 [Source:NCBI gene;Acc:25845]	0.593929			0.855486			0.645753			0.701553			1.02792			1.25177			1.48976			0.984349			0.721787			0.875359			0.877825			0.920308			0.818058			0	0	0	1	-1
ENSG00000256139	AC007637.1		1.82276			1.022												0.589425						1.66752						3.03265		1	0.898824									1	0			0
ENSG00000115241	PPM1G	protein phosphatase, Mg2+/Mn2+ dependent 1G [Source:HGNC Symbol;Acc:HGNC:9278]	0.652012			0.813647			0.783187			1.08547			0.92124			0.994151			1.13642			0.888799			0.881347			0.788251			0.849088			0.804106			0.823249			0	0	0	1	-1
ENSG00000204569	PPP1R10	protein phosphatase 1 regulatory subunit 10 [Source:HGNC Symbol;Acc:HGNC:9284]	1.15567			1.42666			1.09312			0.703033			0.97435			1.45271			0.904733			0.819144			0.946854			0.651169			0.896629			0.625397			0.717775			0	0	0	1	-1
ENSG00000105568	PPP2R1A	protein phosphatase 2 scaffold subunit Aalpha [Source:HGNC Symbol;Acc:HGNC:9302]	0.622885			0.944342			0.779307			1.18548			0.982204			0.676801			1.10012			0.776431			0.875262			0.939782			0.780493			0.997634			0.778222			0	0	0	1	-1
ENSG00000149923	PPP4C	protein phosphatase 4 catalytic subunit [Source:HGNC Symbol;Acc:HGNC:9319]	0.635209			1.02051			0.906963			1.15036			1.00756			0.526495			1.22857			0.847662			0.836377			0.978727			0.817275			0.857302			0.836186			0	0	0	1	-1
ENSG00000273343	AC007663.4		1.23065			2.05448		1	0.601552			0.966628			1.29302			0.37858			1.1531			1.02932			1.30405			1.28806			1.01883			1.02112			0.150405			1	2			0
ENSG00000148840	PPRC1	peroxisome proliferator-activated receptor gamma, coactivator-related 1 [Source:HGNC Symbol;Acc:HGNC:30025]	0.586671			1.04361			0.66405			1.18608			1.09493			1.0663			1.214			1.04142			1.00492			0.902817			0.980081			1.34931			0.585044			0	0	0	1	-1
ENSG00000267311	AC007673.1								1.57315			0.784513						1.04698												2.79937		1				4.86834	0.386949	1	0.395789			2	1	1	0	1
ENSG00000126432	PRDX5	peroxiredoxin 5 [Source:HGNC Symbol;Acc:HGNC:9355]	0.561285			0.976084			0.915195			0.883812			0.826019			0.995579			1.1308			1.11047			0.966631			1.31865			0.8966			0.74623			1.12842			0	0	0	1	-1
ENSG00000270571	AC007681.1		7.28132		1				1.62358															3.90083		1				0.491001									0.0227173			2	2	1	1	0
ENSG00000224415	AC007683.1		2.20563		1				0.790611			1.0339			1.41485						1.14598						0.503788						0.890693			1.28389			0.665683			1	0			0
ENSG00000273035	AC007684.1		2.75175		1	0.749695			1.45887			0.647948			0.764645			1.42149			1.6384			2.47036		1	1.3337			1.04699			1.19322			1.62601						2	0			0
ENSG00000138073	PREB	prolactin regulatory element binding [Source:HGNC Symbol;Acc:HGNC:9356]	0.571505			1.40168			0.858178			0.524268			0.951174			1.23524			1.15522			0.925198			0.883702			1.26313			0.928723			0.755511			0.822791			0	0	0	1	-1
ENSG00000169230	PRELID1	PRELI domain containing 1 [Source:HGNC Symbol;Acc:HGNC:30255]	0.557537			0.841989			0.957614			1.04011			0.86308			1.31914			1.11135			0.84434			0.888129			0.967208			1.06272			1.36638			0.870086			0	0	0	1	-1
ENSG00000241352	AC007688.1														0.900362			2.00843		1																						1	0			0
ENSG00000198890	PRMT6	protein arginine methyltransferase 6 [Source:HGNC Symbol;Acc:HGNC:18241]	0.622262			1.17859			0.940732			0.710253			1.05714			1.5797			1.3382			0.945716			0.784202			0.993127			0.860314			0.795053			0.625439			0	0	0	1	-1
ENSG00000110107	PRPF19	pre-mRNA processing factor 19 [Source:HGNC Symbol;Acc:HGNC:17896]	0.566629			0.761483			0.779491			1.18759			0.834883			1.39289			0.882965			1.2875			0.954947			0.584692			0.776842			1.41127			0.665531			0	0	0	1	-1
ENSG00000105618	PRPF31	pre-mRNA processing factor 31 [Source:HGNC Symbol;Acc:HGNC:15446]	0.596423			0.758638			0.879138			0.958797			1.05338			0.704816			1.27785			0.900395			0.785685			0.83799			0.796408			0.804191			0.833806			0	0	0	1	-1
ENSG00000068489	PRR11	proline rich 11 [Source:HGNC Symbol;Acc:HGNC:25619]	0.622018			0.831405			0.82373			1.15465			0.999975			0.753567			0.984065			0.837083			0.796145			0.54171			1.09608			0.660286			0.67731			0	0	0	1	-1
ENSG00000204576	PRR3	proline rich 3 [Source:HGNC Symbol;Acc:HGNC:21149]	0.701375			1.15604			0.913771			0.792845			1.01357			1.50078			1.01846			1.10467			1.01721			0.844976			0.958095			0.584069			0.973062			0	0	0	1	-1
ENSG00000112812	PRSS16	protease, serine 16 [Source:HGNC Symbol;Acc:HGNC:9480]							0.778632																														0			0	0	0	1	-1
ENSG00000007038	PRSS21	protease, serine 21 [Source:HGNC Symbol;Acc:HGNC:9485]										0.616785						0												0												0	0	0	1	-1
ENSG00000126067	PSMB2	proteasome subunit beta 2 [Source:HGNC Symbol;Acc:HGNC:9539]	0.646127			0.901624			0.91887			0.762069			1.08582			0.934462			0.986166			0.833883			0.937246			0.733975			0.830813			0.908523			1.03181			0	0	0	1	-1
ENSG00000267213	AC007773.1		0.715438			1.21199			0.71155			0.592192			0.792318						2.89301		1				1.47822			0.554356									0.938599			1	0			0
ENSG00000267009	AC007780.1		9.10334	6.79515e-09	1	0.237265			0.795154						0.450181						0.795737									3.2418		1	1.15853			29.1389	6.76949e-13	1	1.40274			3	2	2	0	2
ENSG00000165916	PSMC3	proteasome 26S subunit, ATPase 3 [Source:HGNC Symbol;Acc:HGNC:9549]	0.60259			0.955268			0.916203			0.760068			0.896807			1.20032			0.892901			0.929903			0.858545			0.870179			0.792485			0.808595			0.848632			0	0	0	1	-1
ENSG00000101843	PSMD10	proteasome 26S subunit, non-ATPase 10 [Source:HGNC Symbol;Acc:HGNC:9555]	0.835051			1.09116			1.19897			0.954285			1.12117			1.18131			0.942087			0.900186			0.992351			0.990015			1.16939			0.618819			1.03184			0	0	0	1	-1
ENSG00000260743	AC007823.1		1.3021			0.565888			0.755731			0.315063			1.37948			4.80039		1	2.92026		1	1.34992			0.971217			1.34785			1.89916			0.382943						2	2			0
ENSG00000108344	PSMD3	proteasome 26S subunit, non-ATPase 3 [Source:HGNC Symbol;Acc:HGNC:9560]	0.525331			0.906222			0.860321			0.867882			0.9593			0.722031			1.16666			0.770576			0.813738			0.755349			0.840243			0.795212			0.874412			0	0	0	1	-1
ENSG00000099341	PSMD8	proteasome 26S subunit, non-ATPase 8 [Source:HGNC Symbol;Acc:HGNC:9566]	0.619293			0.770804			0.797118			0.992787			1.03536			0.981769			0.915397			0.844388			0.956291			0.983499			0.934815			1.0209			1.28165			0	0	0	1	-1
ENSG00000269069	AC007842.1		3.03385		1	1.21815			0.756449			2.42856		1	1.238			0.804457			0.699573			1.2238			1.18173			1.42005			0.743719			1.2896			0.276755			2	1	1	0	1
ENSG00000148334	PTGES2	prostaglandin E synthase 2 [Source:HGNC Symbol;Acc:HGNC:17822]	0.526143			1.08577			0.8241			0.892407			0.863683			0.957474			1.56879			0.936689			0.841432			0.816876			0.809817			1.26075			1.22946			0	0	0	1	-1
ENSG00000124212	PTGIS	prostaglandin I2 synthase [Source:HGNC Symbol;Acc:HGNC:9603]																0																								0	0	0	1	-1
ENSG00000187514	PTMA	prothymosin, alpha [Source:HGNC Symbol;Acc:HGNC:9623]	0.69257			0.795841			0.828175			0.893861			0.881021			0.864621			1.19587			0.956256			0.886502			0.582745			1.0125			0.583894			1.09238			0	0	0	1	-1
ENSG00000187514	PTMA	prothymosin, alpha [Source:HGNC Symbol;Acc:HGNC:9623]	0.69257			0.795841			0.828175			0.893861			0.881021			0.864621			1.19587			0.956256			0.886502			0.582745			1.0125			0.583894			1.09238			0	0	0	1	-1
ENSG00000104960	PTOV1	prostate tumor overexpressed 1 [Source:HGNC Symbol;Acc:HGNC:9632]	0.686516			1.36264			0.633396			0.783129			1.35751			0.603483			1.30597			0.605589			0.862211			0.994545			1.21522			0.58155			0.760576			0	0	0	1	-1
ENSG00000119383	PTPA	protein phosphatase 2 phosphatase activator [Source:HGNC Symbol;Acc:HGNC:9308]	0.616806			1.0852			0.958958			1.12071			0.858261			0.7114			1.07885			0.85238			0.776204			1.04939			0.865436			0.941411			0.730902			0	0	0	1	-1
ENSG00000175354	PTPN2	protein tyrosine phosphatase, non-receptor type 2 [Source:HGNC Symbol;Acc:HGNC:9650]	0.670858			0.849874			0.862049			1.10734			0.805225			1.08785			0.821135			0.912156			1.04819			0.975476			0.795765			0.869333			1.10509			0	0	0	1	-1
ENSG00000225706	PTPRD-AS1	PTPRD antisense RNA 1 [Source:HGNC Symbol;Acc:HGNC:49753]																																								0	0	0	1	-1
ENSG00000164611	PTTG1	pituitary tumor-transforming 1 [Source:HGNC Symbol;Acc:HGNC:9690]	0.534992			1.10274			0.718219			1.0518			1.20526			0.778836			0.757288			0.965878			0.758743			0.738243			1.00434			0.884013			0.776833			0	0	0	1	-1
ENSG00000261291	AC007906.1		4.35031		1				1.97653			0.822914									1.28424						1.83849			1.09175			1.47771			3.06776		1				2	0	1	0	1
ENSG00000183255	PTTG1IP	PTTG1 interacting protein [Source:HGNC Symbol;Acc:HGNC:13524]	0.961841			1.8464			1.23782			1.11528			1.11456			0.527432			1.11287			0.858424			0.977469			1.06575			0.872618			0.589177			0.699423			0	0	0	1	-1
ENSG00000179950	PUF60	poly(U) binding splicing factor 60 [Source:HGNC Symbol;Acc:HGNC:17042]	0.515804			1.02698			0.78396			1.06044			0.985073			0.803955			1.27363			0.790531			0.720783			0.929809			0.836386			1.08217			1.16119			0	0	0	1	-1
ENSG00000169972	PUSL1	pseudouridylate synthase-like 1 [Source:HGNC Symbol;Acc:HGNC:26914]	0.532143			0.822284			0.771712			0.73999			1.03825			0.576349			1.55807			1.02286			0.621212			1.03561			0.788542			0.792507			0.721984			0	0	0	1	-1
ENSG00000241945	PWP2	PWP2, small subunit processome component [Source:HGNC Symbol;Acc:HGNC:9711]	0.619572			1.12697			0.928763			1.12837			0.933645			1.29795			1.26433			0.996248			0.847368			1.06677			0.899505			0.990776			0.63263			0	0	0	1	-1
ENSG00000241945	PWP2	PWP2, small subunit processome component [Source:HGNC Symbol;Acc:HGNC:9711]	0.619572			1.12697			0.928763			1.12837			0.933645			1.29795			1.26433			0.996248			0.847368			1.06677			0.899505			0.990776			0.63263			0	0	0	1	-1
ENSG00000255857	PXN-AS1	PXN antisense RNA 1 [Source:HGNC Symbol;Acc:HGNC:44123]	0.562024			1.08083			0.829043			0.787107			0.978171			0.870727			1.13333			1.00256			0.70891			0.82225			0.677443			1.1023			1.11037			0	0	0	1	-1
ENSG00000270953	AC007938.3																																			14.317	0.445883	1				1	0	1	0	1
ENSG00000262202	AC007952.4		0.940072			0.856847			1.06658			0.759078			1.40994			0.431059			0.848159			0.851633			0.851802			0.378548			0.67186			0.596199			1.94519	0.122844		0	2	1	0	1
ENSG00000163348	PYGO2	pygopus family PHD finger 2 [Source:HGNC Symbol;Acc:HGNC:30257]	0.727326			1.05801			0.857237			0.889277			1.16662			0.894769			1.17128			0.749323			0.862786			1.12551			0.972299			0.656773			0.903188			0	0	0	1	-1
ENSG00000213339	QTRT1	queuine tRNA-ribosyltransferase catalytic subunit 1 [Source:HGNC Symbol;Acc:HGNC:23797]	0.558442			1.04625			0.75511			0.640293			1.11308			0.969663			1.32529			1.17903			0.930145			0.887898			0.762648			1.33883			0.748618			0	0	0	1	-1
ENSG00000233762	AC007969.1		0.827249			1.19935			0.823553			0.799278			0.902465			0.361504			1.43467			0.882817			0.999406			0.893111			1.35124			0.860405			1.44474			0	1			0
ENSG00000174903	RAB1B	RAB1B, member RAS oncogene family [Source:HGNC Symbol;Acc:HGNC:18370]	0.52591			0.983944			0.779674			1.02024			1.02152			0.538465			1.21874			0.853522			0.826413			0.959159			0.664082			0.884528			1.11402			0	0	0	1	-1
ENSG00000267166	AC007993.1								0.977861			0.53009												2.33386		1																1	0			0
ENSG00000080371	RAB21	RAB21, member RAS oncogene family [Source:HGNC Symbol;Acc:HGNC:18263]	1.10589			0.948946			0.917673			1.00007			0.858909			1.34896			1.33391			0.88831			0.952307			1.151			1.1722			0.594118			0.878555			0	0	0	1	-1
ENSG00000226472	AC008013.1		0.399486																		1.02828																		0.0279727			0	2	0	1	-1
ENSG00000257261	AC008014.1		1.12729			1.35091			1.42962			0.595526			0.572407			0.382635			0.789893			1.95176			1.31934			1.06326			0.641039			1.43628			1.87565	0.227994		0	1	1	0	1
ENSG00000167461	RAB8A	RAB8A, member RAS oncogene family [Source:HGNC Symbol;Acc:HGNC:7007]	0.664023			0.88152			0.983371			1.35288			1.01134			0.886392			1.06574			0.845844			0.911743			0.853576			0.877924			0.894536			0.869248			0	0	0	1	-1
ENSG00000100949	RABGGTA	Rab geranylgeranyltransferase alpha subunit [Source:HGNC Symbol;Acc:HGNC:9795]	0.590506			1.08039			0.84956			1.05272			0.899693			0.813397			1.04111			0.992336			0.864535			1.38065			0.865991			1.31421			0.556388			0	0	0	1	-1
ENSG00000179262	RAD23A	RAD23 homolog A, nucleotide excision repair protein [Source:HGNC Symbol;Acc:HGNC:9812]	0.51281			0.809479			0.648418			0.787044			1.03289			1.0066			1.13357			0.780398			0.789078			1.08144			0.853343			0.772471			1.01391			0	0	0	1	-1
ENSG00000264546	AC008026.3		6.68423		1	0.880943			1.60259			1.65565						0.637974			0.980701			1.57171			1.78089			1.0196			1.49358			2.56487		1	0.252516			2	1	1	0	1
ENSG00000099901	RANBP1	RAN binding protein 1 [Source:HGNC Symbol;Acc:HGNC:9847]	0.568896			0.648883			0.920613			1.09848			0.930005			1.27246			1.2538			0.95113			0.836348			0.672554			1.15101			0.763738			1.01015			0	0	0	1	-1
ENSG00000272369	AC008035.1		1.09321			1.36573			1.10033			1.07014			1.14153			0.492444			0.816317			1.96105			1.18293			2.67769		1	0.874392			1.28891			1.72066			1	1			0
ENSG00000153201	RANBP2	RAN binding protein 2 [Source:HGNC Symbol;Acc:HGNC:9848]	1.17768			1.12568			1.21008			0.725325			1.37211			1.65673			0.897164			1.24137			1.11707			1.16242			1.06387			0.660625			0.712641			0	0	0	1	-1
ENSG00000100401	RANGAP1	Ran GTPase activating protein 1 [Source:HGNC Symbol;Acc:HGNC:9854]	0.544632			0.988253			0.783629			0.848065			0.980515			0.749708			1.295			0.894285			0.767769			0.820772			0.947204			0.818956			0.630464			0	0	0	1	-1
ENSG00000268220	AC008040.5					0.37034						1.03021						1.22302												0.599677						6.05424	0.694589	1				1	1	1	0	1
ENSG00000258637	AC008056.1											0.214113																														0	1			0
ENSG00000117222	RBBP5	RB binding protein 5, histone lysine methyltransferase complex subunit [Source:HGNC Symbol;Acc:HGNC:9888]	1.13946			0.978429			1.13187			0.981911			0.95651			1.28998			0.982882			0.862928			0.977887			1.1138			1.13046			0.656945			0.814513			0	0	0	1	-1
ENSG00000230918	AC008063.1					9.7875		1										0.257643												8.66472		1								0.855399		2	1	1	0	1
ENSG00000089050	RBBP9	RB binding protein 9, serine hydrolase [Source:HGNC Symbol;Acc:HGNC:9892]	0.644209			1.12041			0.860809			1.43145			1.32279			1.41132			1.05433			1.01059			0.791968			1.3877			0.979158			0.81083			0.914101			0	0	0	1	-1
ENSG00000112183	RBM24	RNA binding motif protein 24 [Source:HGNC Symbol;Acc:HGNC:21539]	0																																							0	0	0	1	-1
ENSG00000076053	RBM7	RNA binding motif protein 7 [Source:HGNC Symbol;Acc:HGNC:9904]	1.01899			0.71665			0.903424			1.04467			0.933063			1.38884			1.24497			1.34863			0.971626			0.894494			1.33256			0.551305			1.35732			0	0	0	1	-1
ENSG00000157110	RBPMS	RNA binding protein with multiple splicing [Source:HGNC Symbol;Acc:HGNC:19097]																																								0	0	0	1	-1
ENSG00000260101	AC008074.3								3.45892		1	1.15342												2.63696		1	0.685347			0.384136									2.09117		1	3	1			0
ENSG00000166965	RCCD1	RCC1 domain containing 1 [Source:HGNC Symbol;Acc:HGNC:30457]	0.64263			0.940332			0.906925			0.954116			1.21876			1.58337			1.21072			1.07863			0.9655			0.791995			0.942799			0.682411			0.514052			0	0	0	1	-1
ENSG00000049449	RCN1	reticulocalbin 1 [Source:HGNC Symbol;Acc:HGNC:9934]	0.60368			1.06653			0.665218			1.10512			1.40475			1.33403			0.84736			1.31354			1.03432			1.31391			1.02161			0.819496			0.610442			0	0	0	1	-1
ENSG00000049449	RCN1	reticulocalbin 1 [Source:HGNC Symbol;Acc:HGNC:9934]	0.60368			1.06653			0.665218			1.10512			1.40475			1.33403			0.84736			1.31354			1.03432			1.31391			1.02161			0.819496			0.610442			0	0	0	1	-1
ENSG00000233175	AC008105.1		1.46992			1.31849						1.67703			0.718837			0.493891			1.4959			1.07264			0.780578			1.01088			0.972995			0.82719						0	1	0	1	-1
ENSG00000233483	AC008105.2		0.607036			1.89101			0.434836			1.41099			1.3578			0.349309			2.0832		1	0.84864			0.955453			0.808707			0.822773			0.449571						1	3			0
ENSG00000267121	AC008105.3		2.94938		1	2.58643		1	0.908092			0.427974			1.87477			0.701788			1.2392			1.31931			1.02724			2.60466		1	1.05868			0.979183			0.118854			3	2	1	1	0
ENSG00000256658	AC008115.1								4.34836		1																															1	0			0
ENSG00000064490	RFXANK	regulatory factor X associated ankyrin containing protein [Source:HGNC Symbol;Acc:HGNC:9987]	0.574536			1.23077			0.78957			0.922044			1.03762			0.950122			1.11332			0.851493			0.831945			1.23064			0.816567			0.775371			1.03444			0	0	0	1	-1
ENSG00000171700	RGS19	regulator of G protein signaling 19 [Source:HGNC Symbol;Acc:HGNC:13735]	0.660422			0.872047			0.998736			0.87395			0.894223			0.650534			1.16022			1.05461			0.799673			1.07703			0.789382			1.1759			0.913786			0	0	0	1	-1
ENSG00000171792	RHNO1	RAD9-HUS1-RAD1 interacting nuclear orphan 1 [Source:HGNC Symbol;Acc:HGNC:28206]	0.731798			1.12737			0.98391			0.903117			1.04433			1.30315			0.96705			0.994636			0.916566			0.719283			0.838621			0.651717			0.744687			0	0	0	1	-1
ENSG00000153561	RMND5A	required for meiotic nuclear division 5 homolog A [Source:HGNC Symbol;Acc:HGNC:25850]	0.746379			1.01939			0.973458			1.12041			0.706416			1.42313			0.974696			0.891033			0.92096			0.87668			1.00606			0.602625			1.00555			0	0	0	1	-1
ENSG00000257298	AC008147.2		2.00119		1	2.42697		1	0.705902			1.7507			0.640343			0.512508			1.2006			1.50364			1.491			0.761826			0.55137			0.952983			0.194907			2	1			0
ENSG00000241785	RN7SL390P	RNA, 7SL, cytoplasmic 390, pseudogene [Source:HGNC Symbol;Acc:HGNC:46406]																						1.03403			1.11771			1.21306												0	0	0	1	-1
ENSG00000181481	RNF135	ring finger protein 135 [Source:HGNC Symbol;Acc:HGNC:21158]	0.59328			1.01483			0.842328			0.598943			1.04987			1.60678			1.09406			1.11892			0.922486			1.46202			1.14237			0.673976			0.554893			0	0	0	1	-1
ENSG00000214190	RNF152P1	ring finger protein 152 pseudogene 1 [Source:HGNC Symbol;Acc:HGNC:49743]																															0.739456									0	0	0	1	-1
ENSG00000152193	RNF219	ring finger protein 219 [Source:HGNC Symbol;Acc:HGNC:20308]	1.33452			0.921431			1.53565			1.02995			1.15829			1.59117			1.07137			1.13411			0.999362			1.08978			1.09994			0.65396			0.662064			0	0	0	1	-1
ENSG00000103549	RNF40	ring finger protein 40 [Source:HGNC Symbol;Acc:HGNC:16867]	0.727182			1.07725			0.887976			0.899664			1.13257			0.994144			1.25652			0.861308			0.873591			1.06585			0.857121			0.603436			0.708505			0	0	0	1	-1
ENSG00000204308	RNF5	ring finger protein 5 [Source:HGNC Symbol;Acc:HGNC:10068]	0.664578			1.30077			0.791993			0.661112			1.08827			0.770391			1.00816			0.853502			0.94423			1.04188			0.932268			0.60155			1.1795			0	0	0	1	-1
ENSG00000176393	RNPEP	arginyl aminopeptidase [Source:HGNC Symbol;Acc:HGNC:10078]	0.639373			1.30942			0.853853			1.27065			0.990398			0.713556			1.30263			0.865152			0.77544			0.664621			0.727873			0.808981			0.519909			0	0	0	1	-1
ENSG00000205937	RNPS1	RNA binding protein with serine rich domain 1 [Source:HGNC Symbol;Acc:HGNC:10080]	0.624907			0.881857			0.781901			1.34523			0.882678			0.871729			1.17854			0.697378			0.803444			0.742069			0.954525			0.9836			0.750886			0	0	0	1	-1
ENSG00000264940	SNORD3C	small nucleolar RNA, C/D box 3C [Source:HGNC Symbol;Acc:HGNC:33191]	2.34272		1	3.83036		1	2.73267		1	2.42684		1	1.36696			0.302596			1.19062			2.81777		1	2.46183		1	1.30983			1.84614			2.33667	0.166514	1	0.783396			7	1	1	0	1	6
ENSG00000222726	RNU2-7P	RNA, U2 small nuclear 7, pseudogene [Source:HGNC Symbol;Acc:HGNC:42505]																																								0	0	0	1	-1
ENSG00000212329	RNU6-316P	RNA, U6 small nuclear 316, pseudogene [Source:HGNC Symbol;Acc:HGNC:47279]				0.945503															1.47507												0.62176									0	0	0	1	-1
ENSG00000206786	RNU6-701P	RNA, U6 small nuclear 701, pseudogene [Source:HGNC Symbol;Acc:HGNC:47664]																																								0	0	0	1	-1
ENSG00000221059	RNU6ATAC6P	RNA, U6atac small nuclear 6, pseudogene [Source:HGNC Symbol;Acc:HGNC:46905]																																								0	0	0	1	-1
ENSG00000125995	ROMO1	reactive oxygen species modulator 1 [Source:HGNC Symbol;Acc:HGNC:16185]	0.577184			0.830684			0.92439			0.518654			1.21747			0.829273			1.08605			0.985635			0.797489			0.797154			0.91169			1.02357			1.04683			0	0	0	1	-1
ENSG00000102218	RP2	RP2, ARL3 GTPase activating protein [Source:HGNC Symbol;Acc:HGNC:10274]	0.697944			1.00798			0.900667			0.898645			0.911995			1.3054			1.15718			0.971054			0.927412			1.03862			1.24352			0.643472			0.603298			0	0	0	1	-1
ENSG00000174572	RPL10P2	ribosomal protein L10 pseudogene 2 [Source:HGNC Symbol;Acc:HGNC:13975]							1.71646																														0			0	0	0	1	-1
ENSG00000224672	RPL17P10	ribosomal protein L17 pseudogene 10 [Source:HGNC Symbol;Acc:HGNC:35838]																			0.638783																					0	0	0	1	-1
ENSG00000226094	RPL7P3	ribosomal protein L7 pseudogene 3 [Source:HGNC Symbol;Acc:HGNC:16566]																																								0	0	0	1	-1
ENSG00000162302	RPS6KA4	ribosomal protein S6 kinase A4 [Source:HGNC Symbol;Acc:HGNC:10433]	0.544175			1.50923			0.958024			0.989436			1.01795			0.591531			1.81945			1.06306			0.914257			1.86368			0.85179			0.621268			0.703171			0	0	0	1	-1
ENSG00000175634	RPS6KB2	ribosomal protein S6 kinase B2 [Source:HGNC Symbol;Acc:HGNC:10437]	0.643312			1.15069			0.764337			0.964898			1.31543			0.645878			1.44262			0.785867			0.719521			1.18477			0.825662			0.812107			1.01876			0	0	0	1	-1
ENSG00000245317	AC008393.1								0.882378			0.696728									0.9456			2.31351		1																1	0			0
ENSG00000233309	RPS6P12	ribosomal protein S6 pseudogene 12 [Source:HGNC Symbol;Acc:HGNC:36375]													1.06114																											0	0	0	1	-1
ENSG00000156990	RPUSD3	RNA pseudouridylate synthase domain containing 3 [Source:HGNC Symbol;Acc:HGNC:28437]	0.537101			1.19661			0.942328			0.676444			0.968372			1.5173			1.21733			1.06911			1.01281			1.04098			0.872736			1.07197			0.997508			0	0	0	1	-1
ENSG00000160214	RRP1	ribosomal RNA processing 1 [Source:HGNC Symbol;Acc:HGNC:18785]	0.518594			0.880557			0.831946			1.11798			0.963108			1.04311			1.26376			0.833811			0.841947			0.835939			0.841667			0.925286			0.711722			0	0	0	1	-1
ENSG00000160208	RRP1B	ribosomal RNA processing 1B [Source:HGNC Symbol;Acc:HGNC:23818]	0.673119			0.815029			0.776303			1.17488			0.878244			1.14716			1.21052			0.896358			0.84102			0.816033			0.901796			1.01166			0.622359			0	0	0	1	-1
ENSG00000179041	RRS1	ribosome biogenesis regulator homolog [Source:HGNC Symbol;Acc:HGNC:17083]	0.541018			0.563394			0.869157			1.0564			0.785071			1.40224			1.85927			1.28274			0.918876			0.958974			1.05397			1.32248			0.963654			0	0	0	1	-1
ENSG00000215012	RTL10	retrotransposon Gag like 10 [Source:HGNC Symbol;Acc:HGNC:26112]	0.975827			1.58252			0.596765			0.98536			0.925053			0.604413			1.11622			0.878623			0.963297			0.705439			0.801497			0.646715			0.519876			0	0	0	1	-1
ENSG00000133318	RTN3	reticulon 3 [Source:HGNC Symbol;Acc:HGNC:10469]	0.809109			1.40731			1.15525			1.00952			0.898312			0.740226			1.0212			0.926595			1.01717			0.976407			1.21597			0.615785			0.741957			0	0	0	1	-1
ENSG00000143546	S100A8	S100 calcium binding protein A8 [Source:HGNC Symbol;Acc:HGNC:10498]																						0																		0	0	0	1	-1
ENSG00000253785	AC008429.2																													0.425635												0	1			0
ENSG00000116497	S100PBP	S100P binding protein [Source:HGNC Symbol;Acc:HGNC:25768]	1.12451			1.07184			0.974866			0.872057			1.02543			1.50649			1.04235			1.12697			1.07499			1.07999			1.03944			0.63593			0.502815			0	0	0	1	-1
ENSG00000142230	SAE1	SUMO1 activating enzyme subunit 1 [Source:HGNC Symbol;Acc:HGNC:30660]	0.604457			0.888194			0.865793			1.16904			1.01444			0.800055			0.908327			0.89885			0.800514			0.759004			0.901924			0.851298			0.684352			0	0	0	1	-1
ENSG00000249655	AC008434.1		1.0704			1.86829			0.713746			0.708676			2.1847		1				0.871748			1.41771			0.797566			0.612225			0.97409			2.08261		1	0.102068			2	1	0	1	-1
ENSG00000249637	AC008438.1		0.790896			1.06509			0.465065			1.21796			0.990398			1.08972			1.33553			0.904937			0.80012			1.55002			0.669037			0.866863			0.626789			0	1			0
ENSG00000100347	SAMM50	SAMM50 sorting and assembly machinery component [Source:HGNC Symbol;Acc:HGNC:24276]	0.583879			1.00055			0.981514			1.0002			0.950069			0.995934			0.853231			0.994686			0.93238			0.951001			0.866941			0.902424			0.842742			0	0	0	1	-1
ENSG00000114650	SCAP	SREBF chaperone [Source:HGNC Symbol;Acc:HGNC:30634]	0.629718			1.12005			0.788321			1.08503			1.04596			0.740444			1.34159			0.826556			0.862594			0.832018			0.857627			0.865027			0.711404			0	0	0	1	-1
ENSG00000153130	SCOC	short coiled-coil protein [Source:HGNC Symbol;Acc:HGNC:20335]	1.16741			0.762848			1.13547			0.755866			0.994428			1.83484			1.18314			1.29658			0.985515			1.12667			1.39668			0.53533			0.71336			0	0	0	1	-1
ENSG00000233937	AC008443.1		1.81535			2.57197		1	0.578496			0.976592			1.68014			0.291839			1.43806			1.25829			0.982002			1.14922			0.948891			1.08477			0.511391			1	1			0
ENSG00000124145	SDC4	syndecan 4 [Source:HGNC Symbol;Acc:HGNC:10661]																																								0	0	0	1	-1
ENSG00000165689	SDCCAG3	serologically defined colon cancer antigen 3 [Source:HGNC Symbol;Acc:HGNC:10667]	0.605584			0.777107			0.8897			0.807663			1.01712			1.31945			1.1758			0.95872			0.944089			0.979073			1.02503			1.25886			1.186			0	0	0	1	-1
ENSG00000204370	SDHD	succinate dehydrogenase complex subunit D [Source:HGNC Symbol;Acc:HGNC:10683]	0.846127			0.688238			0.91672			0.938456			0.998611			1.3038			1.06187			1.18627			0.901193			0.719794			1.2813			0.600161			0.964311			0	0	0	1	-1
ENSG00000185033	SEMA4B	semaphorin 4B [Source:HGNC Symbol;Acc:HGNC:10730]	1.14176			1.37454			0.821297			1.1248			1.25972			0.542369			1.41025			0.573897			0.757933			0.701127			0.861369			0.5216			0.52345			0	0	0	1	-1
ENSG00000086475	SEPHS1	selenophosphate synthetase 1 [Source:HGNC Symbol;Acc:HGNC:19685]	0.739025			1.10486			0.777174			0.900072			0.909311			0.904377			1.1219			0.88743			0.932759			0.891836			0.952718			0.593054			1.03324			0	0	0	1	-1
ENSG00000264672	SEPT4-AS1	SEPT4 antisense RNA 1 [Source:HGNC Symbol;Acc:HGNC:51345]							0.856495																																	0	0	0	1	-1
ENSG00000249476	AC008467.1		5.0939		1	1.07221			1.56568			1.41475			1.04252			0.410169			1.03717			1.17503			1.33088			1.50526			0.899674			2.77187	0.294243	1	0.64196			2	1	2	0	2
ENSG00000120742	SERP1	stress associated endoplasmic reticulum protein 1 [Source:HGNC Symbol;Acc:HGNC:10759]	0.800409			0.723722			1.0134			0.623717			0.885726			1.41141			1.13174			1.00723			0.980509			0.875965			1.2882			0.6045			1.13029			0	0	0	1	-1
ENSG00000179833	SERTAD2	SERTA domain containing 2 [Source:HGNC Symbol;Acc:HGNC:30784]	0.763682			0.744027			1.07394			1.06795			0.875434			0.92735			0.743993			0.84715			1.21519			0.772565			1.08783			0.60009			0.546632			0	0	0	1	-1
ENSG00000087365	SF3B2	splicing factor 3b subunit 2 [Source:HGNC Symbol;Acc:HGNC:10769]	0.552483			0.939339			0.697598			0.856478			0.924744			0.870166			1.19249			0.743852			0.83294			0.939523			0.803528			0.771549			0.711532			0	0	0	1	-1
ENSG00000143368	SF3B4	splicing factor 3b subunit 4 [Source:HGNC Symbol;Acc:HGNC:10771]	0.632172			0.813661			0.712846			1.35101			0.879494			0.806436			1.00064			0.796389			0.882074			0.692704			0.953689			0.822507			0.940264			0	0	0	1	-1
ENSG00000176476	SGF29	SAGA complex associated factor 29 [Source:HGNC Symbol;Acc:HGNC:25156]	0.555726			0.997809			1.00391			0.904788			0.820491			1.20628			1.05418			0.77591			0.693289			0.951029			0.677415			1.35784			1.03914			0	0	0	1	-1
ENSG00000266910	AC008507.1		4.92346		1	0.805779			1.30451			1.48867			1.04252			0.542927			0.985842			0.918485			2.18608		1	1.12641			1.01242			3.14483		1	0.135386			3	1	1	0	1
ENSG00000131171	SH3BGRL	SH3 domain binding glutamate rich protein like [Source:HGNC Symbol;Acc:HGNC:10823]	0.934448			0.810627			1.0165			0.945008			1.1436			0.945147			1.20538			1.04956			1.05411			0.958278			0.993099			0.608877			1.00142			0	0	0	1	-1
ENSG00000179526	SHARPIN	SHANK associated RH domain interactor [Source:HGNC Symbol;Acc:HGNC:25321]	0.579793			1.03805			0.708566			0.603759			1.16635			0.589992			1.2621			1.02862			0.870872			1.15331			0.699996			1.09153			0.69083			0	0	0	1	-1
ENSG00000182199	SHMT2	serine hydroxymethyltransferase 2 [Source:HGNC Symbol;Acc:HGNC:10852]	0.582737			0.715931			0.821414			1.37936			0.857836			1.03942			0.943072			0.990997			0.695536			1.20006			0.804001			1.51972			0.916591			0	0	0	1	-1
ENSG00000270067	AC008536.1		1.18754			1.29663			0.958316			0.524606			1.19098			0.780277			1.70287			0.81344			1.09586			2.06303		1	2.52537		1	0.385766			1.1652			2	1	0	1	-1
ENSG00000144736	SHQ1	SHQ1, H/ACA ribonucleoprotein assembly factor [Source:HGNC Symbol;Acc:HGNC:25543]	0.506044			1.39462			1.13704			1.28502			0.801082			1.98457			0.987646			1.03136			1.03			0.839281			0.967996			0.611252			1.32192	0.442968		0	0	1	2	-1
ENSG00000248701	AC008539.1		3.68623		1							2.52728		1							0.564685																					2	0	1	0	1
ENSG00000254415	SIGLEC14	sialic acid binding Ig like lectin 14 [Source:HGNC Symbol;Acc:HGNC:32926]																																					0			0	0	0	1	-1
ENSG00000266922	AC008543.3																							2.24879		1	1.69977			0.979294												1	0			0
ENSG00000197046	SIGLEC15	sialic acid binding Ig like lectin 15 [Source:HGNC Symbol;Acc:HGNC:27596]																																								0	0	0	1	-1
ENSG00000105501	SIGLEC5	sialic acid binding Ig like lectin 5 [Source:HGNC Symbol;Acc:HGNC:10874]																																								0	0	0	1	-1
ENSG00000196209	SIRPB2	signal regulatory protein beta 2 [Source:HGNC Symbol;Acc:HGNC:16247]																																					0			0	0	0	1	-1
ENSG00000182628	SKA2	spindle and kinetochore associated complex subunit 2 [Source:HGNC Symbol;Acc:HGNC:28006]	0.919961			0.689058			0.837481			0.966503			0.960839			1.08775			1.10582			0.830212			0.883166			0.642326			0.950752			0.615047			0.676394			0	0	0	1	-1
ENSG00000261754	AC008555.1		1.62267			3.26205		1	1.05919			1.17721			1.10044			1.87664			1.0057			0.928519			0.59534			2.11681		1	1.20128			0.714732			0.273184			2	1	0	1	-1
ENSG00000139737	SLAIN1	SLAIN motif family member 1 [Source:HGNC Symbol;Acc:HGNC:26387]	1.37702			1.41133						0.864081			1.28008			1.30123			1.10408			1.25002			1.12003			0.729625			1.14769			0.623586						0	0	0	1	-1
ENSG00000171612	SLC25A33	solute carrier family 25 member 33 [Source:HGNC Symbol;Acc:HGNC:29681]	0.561189			1.17566			1.05521			1.65625			1.00102			1.39613			1.15645			0.761573						0.814928			1.26879			0.721243			1.14682			0	0	0	1	-1
ENSG00000271109	AC008555.5		1.69156			1.17078			0.888186			1.35866			1.20361			0.470559			0.78506			0.883384			1.00972			1.1766			1.09211			1.83995			0.331884			0	2			0
ENSG00000253251	AC008560.1	Uncharacterized protein FLJ26957 [Source:UniProtKB/Swiss-Prot;Acc:Q6ZNX1]	1.17211			0.738865			1.01277			1.4364			0.823064			1.23933			1.06459			1.0082			0.99953			0.904847			1.55868			0.933692			2.29128	0.169638	1	1	0	1	0	1
ENSG00000013306	SLC25A39	solute carrier family 25 member 39 [Source:HGNC Symbol;Acc:HGNC:24279]	0.5401			0.83136			0.830515			0.917446			1.02482			0.952841			1.20396			0.923567			0.959517			0.871721			0.831946			0.801839			0.669324			0	0	0	1	-1
ENSG00000267474	AC008569.2																				0.909835									1.23552									0.259794			0	1			0
ENSG00000181035	SLC25A42	solute carrier family 25 member 42 [Source:HGNC Symbol;Acc:HGNC:28380]	0.513394			1.78701			0.679905			1.04294			1.0411			0.570436			1.89883			0.764368			1.31073			0.975702			0.942215			0.866356			1.10344			0	0	0	1	-1
ENSG00000117394	SLC2A1	solute carrier family 2 member 1 [Source:HGNC Symbol;Acc:HGNC:11005]	0.524472			1.28089			0.646883			0.965148			0.97164			0.826941			1.34331			0.752598			1.09479			0.669346			0.810275			1.4082			1.1971			0	0	0	1	-1
ENSG00000142583	SLC2A5	solute carrier family 2 member 5 [Source:HGNC Symbol;Acc:HGNC:11010]							0.893752																														0.667468			0	0	0	1	-1
ENSG00000103042	SLC38A7	solute carrier family 38 member 7 [Source:HGNC Symbol;Acc:HGNC:25582]	0.58904			1.58818			0.656269			1.00152			0.818983			0.784873			1.09155			0.878679			0.831978			0.848679			0.834329			0.976275			1.25848			0	0	0	1	-1
ENSG00000185803	SLC52A2	solute carrier family 52 member 2 [Source:HGNC Symbol;Acc:HGNC:30224]	0.571204			1.3987			0.75666			0.766844			1.26379			0.730049			1.58147			0.953779			0.803189			1.5559			0.859051			0.940859			1.13762			0	0	0	1	-1
ENSG00000271128	AC008608.1		14.1231	1.36775e-06	1																1.63089																					1	0	1	0	1
ENSG00000153147	SMARCA5	SWI/SNF related, matrix associated, actin dependent regulator of chromatin, subfamily a, member 5 [Source:HGNC Symbol;Acc:HGNC:11101]	1.01875			1.00918			1.14535			1.20198			0.965278			1.55392			1.11191			0.968331			1.0036			0.937097			1.11689			0.551745			1.06164			0	0	0	1	-1
ENSG00000138375	SMARCAL1	SWI/SNF related, matrix associated, actin dependent regulator of chromatin, subfamily a like 1 [Source:HGNC Symbol;Acc:HGNC:11102]	0.620301			1.13064			1.10585			0.857494			0.847399			1.39459			0.906466			1.21476			1.12964			1.34499			0.81602			1.02731			0.571108			0	0	0	1	-1
ENSG00000248367	AC008610.1		1.83971			2.34962		1	0.581331												0.974197			2.26522		1	1.02325						0.948945						1.25928			2	0			0
ENSG00000099956	SMARCB1	SWI/SNF related, matrix associated, actin dependent regulator of chromatin, subfamily b, member 1 [Source:HGNC Symbol;Acc:HGNC:11103]	0.664414			0.815949			0.790611			0.955395			0.895524			0.86038			1.09916			0.706887			0.947658			0.696601			0.717068			0.865394			0.844453			0	0	0	1	-1
ENSG00000136699	SMPD4	sphingomyelin phosphodiesterase 4 [Source:HGNC Symbol;Acc:HGNC:32949]	0.596399			1.04204			0.716043			1.13599			1.03619			0.655211			1.11656			0.893958			0.807533			0.803635			0.810748			0.883491			0.529836			0	0	0	1	-1
ENSG00000200897	SNORD74	Small nucleolar RNA SNORD74 [Source:RFAM;Acc:RF00284]																																								0	0	0	1	-1
ENSG00000200999	SNORD74	Small nucleolar RNA SNORD74 [Source:RFAM;Acc:RF00284]																									1.62055															0	0	0	1	-1
ENSG00000238410	snoU109	Small nucleolar RNA U109 [Source:RFAM;Acc:RF01233]																																					0			0	0	0	1	-1
ENSG00000239197	snoU109	Small nucleolar RNA U109 [Source:RFAM;Acc:RF01233]																																								0	0	0	1	-1
ENSG00000125835	SNRPB	small nuclear ribonucleoprotein polypeptides B and B1 [Source:HGNC Symbol;Acc:HGNC:11153]	0.554005			0.805984			0.748235			1.07753			0.967609			0.534077			1.12575			0.867979			0.740869			0.751468			1.02451			0.950893			1.2611			0	0	0	1	-1
ENSG00000086300	SNX10	sorting nexin 10 [Source:HGNC Symbol;Acc:HGNC:14974]	0.550374			0.71464			0.886949			0.74118			0.830294			1.31125			1.22974			1.5028			0.933312			1.21378			1.31168			1.38484			0.971386			0	0	0	1	-1
ENSG00000245688	AC008659.1		1.81873			3.1115	0.225628	1	0.870262			1.48327			1.37404			0.637662			0.666346			0.652076			1.23149			1.33334			0.9153			0.00316681			523.723	2.72723e-24	1	2	1	2	1	1
ENSG00000249526	AC008667.1		1.62996						0.494132			1.41953			0.222205						1.31612			1.65456			1.60936						0.741894			4.0275	0.287192	1	0.0700269			1	3	1	1	0
ENSG00000115234	SNX17	sorting nexin 17 [Source:HGNC Symbol;Acc:HGNC:14979]	0.569401			1.1427			0.863052			0.585342			1.04747			0.886635			1.20991			0.768807			0.870076			1.11463			0.947289			0.827911			1.0822			0	0	0	1	-1
ENSG00000260686	AC008669.1		1.69104			1.55805			1.52041			1.20289			0.654036			2.2306		1	1.28301			0.640783			1.34714			1.19896			0.889079			0.811625			118.779	9.1799e-06	1	2	0	1	0	1
ENSG00000224185	SNX18P9	sorting nexin 18 pseudogene 9 [Source:HGNC Symbol;Acc:HGNC:39617]																															1.00807									0	0	0	1	-1
ENSG00000129194	SOX15	SRY-box 15 [Source:HGNC Symbol;Acc:HGNC:11196]																																								0	0	0	1	-1
ENSG00000124766	SOX4	SRY-box 4 [Source:HGNC Symbol;Acc:HGNC:11200]	0.732422			0.960968			0.740694			0.862192			0.734858			0.905636			1.35058			0.585101			0.880508			0.831443			1.06481			0.559669			0.586218			0	0	0	1	-1
ENSG00000171763	SPATA5L1	spermatogenesis associated 5 like 1 [Source:HGNC Symbol;Acc:HGNC:28762]	1.05757			1.04967			0.69816			0.986089			0.987563			1.07848			1.56972			1.24307			1.06807			0.97742			1.18066			0.546612			0.686904			0	0	0	1	-1
ENSG00000145757	SPATA9	spermatogenesis associated 9 [Source:HGNC Symbol;Acc:HGNC:22988]																			1.18689																					0	0	0	1	-1
ENSG00000161888	SPC24	SPC24, NDC80 kinetochore complex component [Source:HGNC Symbol;Acc:HGNC:26913]	0.535606			1.08314			0.687923			1.10358			1.06458			0.526176			0.97792			0.877115			0.79979			0.590056			1.01384			0.735623			0.567992			0	0	0	1	-1
ENSG00000249881	AC008696.2		0.199438																																							0	1	0	1	-1
ENSG00000106723	SPIN1	spindlin 1 [Source:HGNC Symbol;Acc:HGNC:11243]	1.50919			0.998596			1.08762			1.48977			1.14914			1.04098			0.927881			0.782003			1.09817			0.931053			1.05657			0.647342			0.569788			0	0	0	1	-1
ENSG00000176422	SPRYD4	SPRY domain containing 4 [Source:HGNC Symbol;Acc:HGNC:27468]	0.557464			1.44252			1.13993			0.781459			1.16696			1.26394			0.951329			1.05793			1.13155			0.807493			0.800994			1.039			1.19317			0	0	0	1	-1
ENSG00000197694	SPTAN1	spectrin alpha, non-erythrocytic 1 [Source:HGNC Symbol;Acc:HGNC:11273]	0.727379			1.69385			0.824098			1.04477			0.963968			0.537942			1.03178			0.884399			0.954458			1.08771			0.878419			0.687573			0.616584			0	0	0	1	-1
ENSG00000267475	AC008736.1								0.578496			5.2637		1							1.59459																		1.61195			1	0			0
ENSG00000115306	SPTBN1	spectrin beta, non-erythrocytic 1 [Source:HGNC Symbol;Acc:HGNC:11275]	0.583828			0.69569			0.865534			0.88195			0.9743			0.808749			0.953591			1.05005			1.11651			0.606115			0.863355			1.074			0.588618			0	0	0	1	-1
ENSG00000161011	SQSTM1	sequestosome 1 [Source:HGNC Symbol;Acc:HGNC:11280]	0.621337			1.59286			0.955225			1.02881			1.14304			0.582119			1.28691			0.999413			0.758911			1.64688			0.981837			0.837507			0.593059			0	0	0	1	-1
ENSG00000154548	SRSF12	serine and arginine rich splicing factor 12 [Source:HGNC Symbol;Acc:HGNC:21220]																																					0			0	0	0	1	-1
ENSG00000157216	SSBP3	single stranded DNA binding protein 3 [Source:HGNC Symbol;Acc:HGNC:15674]	1.02095			1.17231			0.63103			1.25204			0.96869			0.79089			1.19928			0.795488			1.09866			1.1594			0.945493			0.573602			0.674701			0	0	0	1	-1
ENSG00000149136	SSRP1	structure specific recognition protein 1 [Source:HGNC Symbol;Acc:HGNC:11327]	0.609888			0.87068			0.783533			1.20389			0.899821			1.18906			0.915702			0.783956			0.837499			0.70931			0.789248			1.01439			0.741294			0	0	0	1	-1
ENSG00000160075	SSU72	SSU72 homolog, RNA polymerase II CTD phosphatase [Source:HGNC Symbol;Acc:HGNC:25016]	0.871444			1.14747			0.868561			0.797083			1.12145			1.07254			1.14152			0.925308			0.993576			1.2256			1.02179			0.611933			0.942616			0	0	0	1	-1
ENSG00000066923	STAG3	stromal antigen 3 [Source:HGNC Symbol;Acc:HGNC:11356]	1.1059			0.782098			0.57134			1.18308			1.06399			1.02771			0.703461			1.25114			0.771374			0.861874			0.795815			0.532253			1.2338			0	0	0	1	-1
ENSG00000144589	STK11IP	serine/threonine kinase 11 interacting protein [Source:HGNC Symbol;Acc:HGNC:19184]	0.59058			1.05009			0.821233			0.898596			0.722033			0.624793			1.45822			0.853347			0.885292			1.05204			0.752854			1.00822			0.776986			0	0	0	1	-1
ENSG00000196182	STK40	serine/threonine kinase 40 [Source:HGNC Symbol;Acc:HGNC:21373]	0.621771			1.14919			0.842172			0.943881			0.940235			0.601897			1.46962			0.865414			0.840237			1.54969			0.878819			0.948061			0.666368			0	0	0	1	-1
ENSG00000255441	AC008750.2																							0.714036			0.468056												0.211678			0	2			0
ENSG00000111707	SUDS3	SDS3 homolog, SIN3A corepressor complex component [Source:HGNC Symbol;Acc:HGNC:29545]	1.32389			1.07417			1.20821			1.24243			1.03516			1.24708			0.903758			0.873134			0.970451			1.06			0.995114			0.664642			0.74927			0	0	0	1	-1
ENSG00000148291	SURF2	surfeit 2 [Source:HGNC Symbol;Acc:HGNC:11475]	0.598693			1.21415			0.775407			0.704681			0.947121			0.941916			1.25219			0.771265			0.803805			1.03335			1.08748			0.949597			1.06146			0	0	0	1	-1
ENSG00000268889	AC008750.7																																						0.251427			0	1			0
ENSG00000148248	SURF4	surfeit 4 [Source:HGNC Symbol;Acc:HGNC:11476]	0.631047			1.12653			0.989154			0.787463			0.822797			0.805463			1.22063			0.735509			0.902303			1.23453			0.981577			0.732433			0.603154			0	0	0	1	-1
ENSG00000101945	SUV39H1	suppressor of variegation 3-9 homolog 1 [Source:HGNC Symbol;Acc:HGNC:11479]	0.544916			0.872056			0.679668			1.17297			1.05101			0.633657			0.972463			0.757695			0.719954			0.739027			0.830195			0.779162			0.666662			0	0	0	1	-1
ENSG00000177868	SVBP	small vasohibin binding protein [Source:HGNC Symbol;Acc:HGNC:29204]	0.754768			1.2292			1.00093			1.05497			0.921809			0.746738			0.830929			0.690744			0.938624			0.881673			0.874757			0.578563			1.30718			0	0	0	1	-1
ENSG00000267370	AC008752.3		2.30331		1	2.1469		1	1.20602			0.66652			1.238			1.792			1.01566			1.74106			1.30712			1.86491			1.28553			0.879192			0.310687			2	1			0
ENSG00000169895	SYAP1	synapse associated protein 1 [Source:HGNC Symbol;Acc:HGNC:16273]	0.770315			0.827505			0.884731			1.08891			0.992749			1.11433			1.21595			0.801483			0.842892			1.00265			1.01526			0.606817			1.21826			0	0	0	1	-1
ENSG00000008056	SYN1	synapsin I [Source:HGNC Symbol;Acc:HGNC:11494]																									0.93491															0	0	0	1	-1
ENSG00000055070	SZRD1	SUZ RNA binding domain containing 1 [Source:HGNC Symbol;Acc:HGNC:30232]	0.670957			0.939346			0.673681			0.978872			0.925722			0.752376			1.16538			0.696664			0.840702			1.01604			0.823387			0.910969			1.15408			0	0	0	1	-1
ENSG00000136463	TACO1	translational activator of cytochrome c oxidase I [Source:HGNC Symbol;Acc:HGNC:24316]	0.56315			0.9479			0.976799			0.663516			1.13387			0.924391			0.995573			0.882588			0.945323			0.982804			1.03516			0.826338			1.09297			0	0	0	1	-1
ENSG00000162227	TAF6L	TATA-box binding protein associated factor 6 like [Source:HGNC Symbol;Acc:HGNC:17305]	0.668832			1.40869			0.779609			0.765664			1.12002			0.854082			1.23633			0.964665			0.808735			0.942793			0.76413			0.593533			0.640881			0	0	0	1	-1
ENSG00000187325	TAF9B	TATA-box binding protein associated factor 9b [Source:HGNC Symbol;Acc:HGNC:17306]	1.13739			0.956648			1.08882			0.910446			1.1998			1.23913			1.16231			1.03571			0.923375			0.909058			1.04634			0.528345			1.11845			0	0	0	1	-1
ENSG00000177156	TALDO1	transaldolase 1 [Source:HGNC Symbol;Acc:HGNC:11559]	0.593463			0.825264			0.804565			1.06252			0.951789			0.982717			1.20405			0.754407			0.835888			0.988239			0.939988			0.83443			0.671381			0	0	0	1	-1
ENSG00000143374	TARS2	threonyl-tRNA synthetase 2, mitochondrial (putative) [Source:HGNC Symbol;Acc:HGNC:30740]	0.640784			0.797885			0.860794			1.29705			1.02905			1.37413			1.04841			1.03905			0.903518			0.84414			0.713734			1.06698			0.670065			0	0	0	1	-1
ENSG00000154144	TBRG1	transforming growth factor beta regulator 1 [Source:HGNC Symbol;Acc:HGNC:29551]	0.508675			1.37141			1.24627			1.00957			1.05466			1.0034			1.1793			1.18355			1.00363			1.07224			0.871843			1.11865			0.590563			0	0	0	1	-1
ENSG00000101190	TCFL5	transcription factor like 5 [Source:HGNC Symbol;Acc:HGNC:11646]	0.921904			1.01819			0.703721			1.09741			1.15465			1.24432			1.11712			1.0391			0.923823			0.971404			1.05229			0.557874			0.840051			0	0	0	1	-1
ENSG00000120498	TEX11	testis expressed 11 [Source:HGNC Symbol;Acc:HGNC:11733]													1.32053																											0	0	0	1	-1
ENSG00000159495	TGM7	transglutaminase 7 [Source:HGNC Symbol;Acc:HGNC:30790]																			1.70679																					0	0	0	1	-1
ENSG00000184436	THAP7	THAP domain containing 7 [Source:HGNC Symbol;Acc:HGNC:23190]	0.579556			1.00323			0.902858			0.701773			0.907935			0.789072			1.35365			0.697923			0.731013			0.801588			0.929072			0.637585			0.679732			0	0	0	1	-1
ENSG00000130193	THEM6	thioesterase superfamily member 6 [Source:HGNC Symbol;Acc:HGNC:29656]	0.509223			0.915025			0.653655			0.891504			0.621706			0.669773			1.61591			0.673231			0.81449			1.18259			0.806763			1.37931			0.93747			0	0	0	1	-1
ENSG00000131652	THOC6	THO complex 6 [Source:HGNC Symbol;Acc:HGNC:28369]	0.622552			1.14945			0.760122			1.11071			0.647079			0.608758			1.21767			0.715001			0.743071			0.753589			0.677937			0.86532			0.910489			0	0	0	1	-1
ENSG00000269578	AC008764.7								1.53181																		1.74309			0.802761			0.897655			1.66097			0.419384			0	1			0
ENSG00000145365	TIFA	TRAF interacting protein with forkhead associated domain [Source:HGNC Symbol;Acc:HGNC:19075]	1.10832			0.72343			0.688934			0.891119			0.957557			1.2647			0.945267			1.02283			1.16714			1.19133			1.35022			0.627152			1.04305			0	0	0	1	-1
ENSG00000134809	TIMM10	translocase of inner mitochondrial membrane 10 [Source:HGNC Symbol;Acc:HGNC:11814]	0.612084			0.780804			0.836778			0.716729			1.22859			1.20143			0.854796			1.05273			1.01391			0.859634			0.88553			1.14319			0.930475			0	0	0	1	-1
ENSG00000267274	AC008770.4		2.35239		1	1.92277			1.05762			0.524757			1.17168			1.60237			1.01706			1.43955			1.25713			1.25097			0.782872			1.35883			0.10718			1	1	0	1	-1
ENSG00000249042	AC008771.1		0.701993			0.879966			1.37709			0.977197			0.762952			4.69057		1	1.28504			2.28265		1	1.20567			1.13724			1.25817			0.576693			1.4819			2	0			0
ENSG00000126768	TIMM17B	translocase of inner mitochondrial membrane 17B [Source:HGNC Symbol;Acc:HGNC:17310]	0.636939			0.970983			0.933449			0.790817			0.981777			0.771103			0.986522			0.717674			0.926658			0.940598			0.710702			0.983977			0.837438			0	0	0	1	-1
ENSG00000142444	TIMM29	translocase of inner mitochondrial membrane 29 [Source:HGNC Symbol;Acc:HGNC:25152]	0.813856			1.15663			0.871495			0.996106			1.1645			0.629983			1.63322			0.820594			0.947161			1.08752			1.21307			0.540159			1.39841			0	0	0	1	-1
ENSG00000105197	TIMM50	translocase of inner mitochondrial membrane 50 [Source:HGNC Symbol;Acc:HGNC:23656]	0.560107			0.802499			0.803466			0.966276			0.968899			0.915917			1.19522			0.955014			0.833402			0.806121			0.95958			0.860214			1.0085			0	0	0	1	-1
ENSG00000255875	AC008813.1																	11.3879		1																						1	0			0
ENSG00000133069	TMCC2	transmembrane and coiled-coil domain family 2 [Source:HGNC Symbol;Acc:HGNC:24239]							1.26498						0.643758																								1.08062			0	0	0	1	-1
ENSG00000158604	TMED4	transmembrane p24 trafficking protein 4 [Source:HGNC Symbol;Acc:HGNC:22301]	0.509651			1.12403			0.939026			0.971243			0.959367			1.0267			1.11581			0.930695			0.938917			0.980262			1.01193			1.27238			1.28424			0	0	0	1	-1
ENSG00000188735	TMEM120B	transmembrane protein 120B [Source:HGNC Symbol;Acc:HGNC:32008]	0.656131			1.37986			0.740566			1.03132			0.907129			1.0372			1.44856			0.730598			1.09401			0.874655			0.969413			0.714077			0.646863			0	0	0	1	-1
ENSG00000227836	AC008850.1		2.32905		1	0.697227												1.87563			0.701703						1.7394			1.48263			0.80158			0.941587			0.462632			1	1			0
ENSG00000260482	AC008870.1		1.60485			1.14237			0.719006			1.51729			0.909218			1.48161			0.939358			0.968577			1.03181			0.961838			0.950851			1.09635			0.343007			0	1			0
ENSG00000236144	TMEM147-AS1	TMEM147 antisense RNA 1 [Source:HGNC Symbol;Acc:HGNC:51273]	0.595222			1.42531			0.832578			0.892196			1.3622			0.775817			1.13195			1.13669			0.857747			0.868547			0.623734			1.03404			0.545534			0	0	0	1	-1
ENSG00000105518	TMEM205	transmembrane protein 205 [Source:HGNC Symbol;Acc:HGNC:29631]	0.502214			1.3799			0.70928			0.610161			1.12193			0.859059			1.1222			0.868185			0.870759			1.31238			0.867325			0.785616			1.13137			0	0	0	1	-1
ENSG00000271788	AC008875.1		2.16791		1	1.5009			1.41501			1.02775			1.19931			1.34766			1.52987			1.36008			1.21419			1.55731			0.935103									1	0			0
ENSG00000248105	AC008885.1					4.48636		1																						0.663053			0.571708									1	0	0	1	-1
ENSG00000249100	AC008885.2		11.3473		1	3.60459		1																						0.758163			0.532974									2	0	1	1	0
ENSG00000125355	TMEM255A	transmembrane protein 255A [Source:HGNC Symbol;Acc:HGNC:26086]																																								0	0	0	1	-1
ENSG00000269243	AC008894.2								1.77887			0.765583									1.59469																		0.371514			0	1			0
ENSG00000151135	TMEM263	transmembrane protein 263 [Source:HGNC Symbol;Acc:HGNC:28281]	0.929833			0.721331			0.825498			0.945886			1.09348			1.51021			1.19619			1.02235			0.928813			1.04373			1.31979			0.657186			1.2224			0	0	0	1	-1
ENSG00000166471	TMEM41B	transmembrane protein 41B [Source:HGNC Symbol;Acc:HGNC:28948]	1.17964			1.00436			0.762923			0.748317			1.03853			1.64808			1.40802			1.3636			0.988591			1.26645			1.1287			0.611497			1.02947			0	0	0	1	-1
ENSG00000181458	TMEM45A	transmembrane protein 45A [Source:HGNC Symbol;Acc:HGNC:25480]																																								0	0	0	1	-1
ENSG00000165548	TMEM63C	transmembrane protein 63C [Source:HGNC Symbol;Acc:HGNC:23787]																																								0	0	0	1	-1
ENSG00000129925	TMEM8A	transmembrane protein 8A [Source:HGNC Symbol;Acc:HGNC:17205]	0.582231			1.01486			0.921024			0.917008			0.760815			0.577526			1.77569			0.756854			0.620231			1.30122			0.881036			0.741009			0.517564			0	0	0	1	-1
ENSG00000260136	AC008915.2		0.639283									1.05948									1.32297																		2.17997		1	1	0			0
ENSG00000116857	TMEM9	transmembrane protein 9 [Source:HGNC Symbol;Acc:HGNC:18823]	0.856087			1.65306			0.970686			0.789673			0.89326			0.909684			1.09394			0.96194			0.837304			0.581634			0.833307			0.513143			0.797304			0	0	0	1	-1
ENSG00000120802	TMPO	thymopoietin [Source:HGNC Symbol;Acc:HGNC:11875]	0.812772			0.798972			0.930785			1.05429			0.963876			1.07688			1.09179			0.92134			0.915087			0.652881			0.991837			0.516779			0.62589			0	0	0	1	-1
ENSG00000125827	TMX4	thioredoxin related transmembrane protein 4 [Source:HGNC Symbol;Acc:HGNC:25237]	0.829037			0.821014			0.861577			1.33023			0.931476			0.887472			1.14617			1.8169			0.943979			0.871452			0.926878			0.547172			0.520909			0	0	0	1	-1
ENSG00000123610	TNFAIP6	TNF alpha induced protein 6 [Source:HGNC Symbol;Acc:HGNC:11898]																																					0			0	0	0	1	-1
ENSG00000272234	AC008945.2		1.56087															2.25894		1	1.40931			1.23885			0.926255						0.665794			1.08651						1	0			0
ENSG00000267939	AC008946.1								0.449211																														1.1289			0	1			0
ENSG00000250155	AC008957.1								1.0171			0.922411			1.05278						0.81524																		0.317521			0	1			0
ENSG00000239697	TNFSF12	TNF superfamily member 12 [Source:HGNC Symbol;Acc:HGNC:11927]																																								0	0	0	1	-1
ENSG00000196141	SPATS2L	spermatogenesis associated serine rich 2 like [Source:HGNC Symbol;Acc:HGNC:24574]	0.533914			7.75473		1	0.342867						3.37093		1	3.31157		1	0.683555			3.79995		1				58.3096		1	0.589521			10.1729	1.35225e-19	1	2.47821		1	7	1	1	1	0	6
ENSG00000105576	TNPO2	transportin 2 [Source:HGNC Symbol;Acc:HGNC:19998]	0.615392			1.18451			0.654029			1.15985			1.0528			0.946983			1.26781			0.889387			0.862505			0.744226			0.810268			0.892848			0.729798			0	0	0	1	-1
ENSG00000176933	TOB2P1	transducer of ERBB2, 2 pseudogene 1 [Source:HGNC Symbol;Acc:HGNC:13986]																																								0	0	0	1	-1
ENSG00000176593	AC008969.1		1.60982			2.95375	0.271353	1	0.978692			1.12519			1.24271			0.709682			1.00554			0.688249			1.11898			1.31438			1.14897			1.02194			0.477639			1	1	1	0	1
ENSG00000132773	TOE1	target of EGR1, member 1 (nuclear) [Source:HGNC Symbol;Acc:HGNC:15954]	0.622648			1.25034			1.12763			0.959564			0.879829			1.4025			0.705779			0.972985			0.919378			0.725937			0.763286			0.7326			0.731721			0	0	0	1	-1
ENSG00000267751	AC009005.1		0.390657			0.921629			0.616211						0.75968			1.09121			1.23447			1.18055			0.615764			0.552617			1.0399			0.791963			1.41545			0	1			0
ENSG00000078902	TOLLIP	toll interacting protein [Source:HGNC Symbol;Acc:HGNC:16476]	0.833026			1.16717			0.718479			1.20708			1.22533			0.529131			1.67415			0.826502			0.813584			1.36469			1.07136			0.59236			0.695004			0	0	0	1	-1
ENSG00000197579	TOPORS	TOP1 binding arginine/serine rich protein [Source:HGNC Symbol;Acc:HGNC:21653]	0.950714			1.06825			1.0568			0.860915			1.00581			1.384			1.0028			0.932597			0.876732			0.887079			1.0776			0.500307			1.22316			0	0	0	1	-1
ENSG00000186283	TOR3A	torsin family 3 member A [Source:HGNC Symbol;Acc:HGNC:11997]	0.569678			1.1279			0.926045			1.00692			1.03029			0.93338			1.20158			0.937199			0.864769			1.02177			0.921615			0.910372			0.757214			0	0	0	1	-1
ENSG00000158109	TPRG1L	tumor protein p63 regulated 1 like [Source:HGNC Symbol;Acc:HGNC:27007]	0.578527			1.47197			0.681642			0.959511			1.09766			1.01685			1.25025			1.00073			0.787358			1.2041			1.08231			0.975896			0.841048			0	0	0	1	-1
ENSG00000131653	TRAF7	TNF receptor associated factor 7 [Source:HGNC Symbol;Acc:HGNC:20456]	0.525529			0.840456			0.64182			1.2378			0.985738			0.62047			1.45294			0.823969			0.718329			0.92484			0.921439			0.742032			0.756531			0	0	0	1	-1
ENSG00000261079	AC009053.2								1.12944															0.621379						0.409818									4.39006		1	1	1			0
ENSG00000211806	TRAV25	T-cell receptor alpha variable 25 [Source:HGNC Symbol;Acc:HGNC:12122]																0																								0	0	0	1	-1
ENSG00000211817	TRAV38-2DV8	T-cell receptor alpha variable 38-2/delta variable 8 [Source:HGNC Symbol;Acc:HGNC:12138]																			0.857702																					0	0	0	1	-1
ENSG00000211793	TRAV9-2	T-cell receptor alpha variable 9-2 [Source:HGNC Symbol;Acc:HGNC:12154]																																								0	0	0	1	-1
ENSG00000211750	TRBV24-1	T-cell receptor beta variable 24-1 [Source:HGNC Symbol;Acc:HGNC:12203]																																		0.638654						0	0	0	1	-1
ENSG00000161911	TREML1	triggering receptor expressed on myeloid cells like 1 [Source:HGNC Symbol;Acc:HGNC:20434]																0																								0	0	0	1	-1
ENSG00000104907	TRMT1	tRNA methyltransferase 1 [Source:HGNC Symbol;Acc:HGNC:25980]	0.565383			0.869212			0.934404			0.951623			0.976889			1.29721			1.11757			1.27908			0.823528			0.976747			0.739719			1.06879			0.679767			0	0	0	1	-1
ENSG00000174173	TRMT10C	tRNA methyltransferase 10C, mitochondrial RNase P subunit [Source:HGNC Symbol;Acc:HGNC:26022]	0.635603			0.804941			1.02336			0.926638			0.937614			1.50587			1.06477			1.17383			0.926433			0.800527			1.36348			0.682048			1.27262			0	0	0	1	-1
ENSG00000260778	AC009065.4		0.740469			3.39698		1	0.521084			0.679688			1.15546			0.240074			2.03479		1	1.50624			0.816635			1.29169			1.21604			0.599079			0.281319			2	2			0
ENSG00000121486	TRMT1L	tRNA methyltransferase 1 like [Source:HGNC Symbol;Acc:HGNC:16782]	1.14512			1.3367			1.25766			0.50801			0.953107			1.69298			1.17384			1.29792			1.1216			1.18345			1.29435			0.556591			0.75618			0	0	0	1	-1
ENSG00000099899	TRMT2A	tRNA methyltransferase 2 homolog A [Source:HGNC Symbol;Acc:HGNC:24974]	0.62598			0.925397			0.742931			0.747627			1.1142			0.846073			1.3286			1.03008			0.759113			0.910586			0.738668			0.846172			0.648962			0	0	0	1	-1
ENSG00000166166	TRMT61A	tRNA methyltransferase 61A [Source:HGNC Symbol;Acc:HGNC:23790]	0.517829			1.953			0.74637			0.842132			0.98795			0.911382			1.8993			0.942769			0.846693			1.02107			0.739927			0.981911			1.12558			0	0	0	1	-1
ENSG00000211460	TSN	translin [Source:HGNC Symbol;Acc:HGNC:12379]	0.651129			0.916234			1.04715			1.18585			0.861678			1.2816			1.04393			0.817478			0.926992			0.816029			1.00682			0.617078			0.7437			0	0	0	1	-1
ENSG00000167721	TSR1	TSR1, ribosome maturation factor [Source:HGNC Symbol;Acc:HGNC:25542]	0.628349			0.824684			0.869497			1.01012			0.935736			1.56947			0.912338			1.02528			0.888755			0.813335			0.924644			1.08424			0.998306			0	0	0	1	-1
ENSG00000260060	AC009088.1		2.29683		1	0.836523			1.12944			1.20661			0.903403			1.19202			0.628809			1.34335			1.05789			0.592587			1.19946			1.99289			0.227032			1	1			0
ENSG00000204815	TTC25	tetratricopeptide repeat domain 25 [Source:HGNC Symbol;Acc:HGNC:25280]							0.716975			0.724843																											0.765707			0	0	0	1	-1
ENSG00000196659	TTC30B	tetratricopeptide repeat domain 30B [Source:HGNC Symbol;Acc:HGNC:26425]	0.530866			1.25679			1.91207			0.554665			0.908909			1.36107			0.964283			1.07919			0.840153			0.578005			1.2905			0.754423			1.1211			0	0	0	1	-1
ENSG00000100271	TTLL1	tubulin tyrosine ligase like 1 [Source:HGNC Symbol;Acc:HGNC:1312]	0.594174			1.24199			0.950253			0.689033			0.958789			1.16405			1.26119			1.2372			0.977111			1.04591			1.17352			0.971664			0.928985			0	0	0	1	-1
ENSG00000120440	TTLL2	tubulin tyrosine ligase like 2 [Source:HGNC Symbol;Acc:HGNC:21211]													1.52929																											0	0	0	1	-1
ENSG00000184005	ST6GALNAC3	ST6 N-acetylgalactosaminide alpha-2,6-sialyltransferase 3 [Source:HGNC Symbol;Acc:HGNC:19343]	2.75064		1				1.71299						2.42838		1	1.2359			1.16806			2.58858		1	3.30661		1	2.16618		1	0.631441			2.46184		1				6	0			0	6
ENSG00000123416	TUBA1B	tubulin alpha 1b [Source:HGNC Symbol;Acc:HGNC:18809]	0.541398			1.08479			0.893723			0.899554			1.0848			0.601509			0.877369			0.780157			0.865167			0.663252			0.910758			0.735082			1.23848			0	0	0	1	-1
ENSG00000130640	TUBGCP2	tubulin gamma complex associated protein 2 [Source:HGNC Symbol;Acc:HGNC:18599]	0.668464			0.997249			0.75058			0.969598			1.00215			0.637431			1.22687			0.806764			0.847728			0.894722			0.7961			0.774529			0.738968			0	0	0	1	-1
ENSG00000178952	TUFM	Tu translation elongation factor, mitochondrial [Source:HGNC Symbol;Acc:HGNC:12420]	0.579735			0.967378			0.822626			0.840589			0.892775			0.872993			1.16335			0.921357			0.821628			0.787021			0.875238			0.788015			1.10867			0	0	0	1	-1
ENSG00000156521	TYSND1	trypsin domain containing 1 [Source:HGNC Symbol;Acc:HGNC:28531]	0.655731			1.5966			0.709318			0.524364			0.800194			0.941662			1.36603			1.48486			0.875194			0.880605			0.821169			1.16896			0.584076			0	0	0	1	-1
ENSG00000063244	U2AF2	U2 small nuclear RNA auxiliary factor 2 [Source:HGNC Symbol;Acc:HGNC:23156]	0.603129			0.897515			0.875698			0.983526			0.928044			0.776027			1.32628			0.857084			0.833015			0.878112			0.879956			0.682014			0.707886			0	0	0	1	-1
ENSG00000252379	U6	U6 spliceosomal RNA [Source:RFAM;Acc:RF00026]																0.524386			1.01596						1.78277			1.18418												0	0	0	1	-1
ENSG00000252239	U6	U6 spliceosomal RNA [Source:RFAM;Acc:RF00026]																																								0	0	0	1	-1
ENSG00000077721	UBE2A	ubiquitin conjugating enzyme E2 A [Source:HGNC Symbol;Acc:HGNC:12472]	0.965048			1.18734			0.934344			0.75169			0.969276			1.1244			1.12931			0.995726			0.904453			1.17512			1.14864			0.648024			0.923956			0	0	0	1	-1
ENSG00000259877	AC009113.1		0.772871			1.18542			0.598159			0.342316			1.49935			1.56327			1.36349			0.797532			1.20354			0.883462			0.740899			0.921819			2.32524		1	1	1			0
ENSG00000170142	UBE2E1	ubiquitin conjugating enzyme E2 E1 [Source:HGNC Symbol;Acc:HGNC:12477]	0.686813			1.04437			0.824049			1.18266			0.921922			1.21032			1.1699			1.19598			1.15259			0.890557			1.07948			0.647152			1.06812			0	0	0	1	-1
ENSG00000260228	AC009119.1								2.47066		1																															1	0			0
ENSG00000198833	UBE2J1	ubiquitin conjugating enzyme E2 J1 [Source:HGNC Symbol;Acc:HGNC:17598]	0.5188			0.938419			0.857759			1.47599			0.869855			0.918594			1.05641			0.894938			0.723653			1.07549			0.892398			0.825592			0.905627			0	0	0	1	-1
ENSG00000239763	AC009120.1		2.56752		1	1.17634			0.749717			1.41194			0.964335			1.02894			1.08305			1.11546			1.1895			0.912813			0.705968			0.835743			0.422887			1	1	1	0	1
ENSG00000259972	AC009120.2		2.36255		1	1.44573			0.831188			1.28372			0.799937			0.703499			0.968912			1.12389			1.13807			1.01088			0.732375			1.18431			0.571822			1	0	1	0	1
ENSG00000160087	UBE2J2	ubiquitin conjugating enzyme E2 J2 [Source:HGNC Symbol;Acc:HGNC:19268]	0.857989			0.758536			1.01076			0.89008			1.02346			0.592698			1.47838			0.749399			0.918754			0.962382			1.07879			0.600291			0.619687			0	0	0	1	-1
ENSG00000263080	AC009121.2											0.249949															1.28073						0.81313						0.851462			0	1			0
ENSG00000250685	AC009123.1		1.73132						0.757757			2.31588		1							1.30699																					1	0			0
ENSG00000175931	UBE2O	ubiquitin conjugating enzyme E2 O [Source:HGNC Symbol;Acc:HGNC:29554]	0.556726			1.13784			0.61791			1.10381			0.930324			0.603142			1.38384			0.667971			0.812948			0.887144			0.89124			0.799649			0.71025			0	0	0	1	-1
ENSG00000226632	UBE2V1P1	ubiquitin conjugating enzyme E2 V1 pseudogene 1 [Source:HGNC Symbol;Acc:HGNC:16581]																						1.86517																		0	0	0	1	-1
ENSG00000102178	UBL4A	ubiquitin like 4A [Source:HGNC Symbol;Acc:HGNC:12505]	0.559268			1.26907			0.852264			0.987424			0.847532			0.942612			1.26641			0.822435			0.768984			1.08151			0.88745			0.85028			0.691417			0	0	0	1	-1
ENSG00000238045	AC009133.1		0.218597																																							0	1	0	1	-1
ENSG00000168246	UBTD2	ubiquitin domain containing 2 [Source:HGNC Symbol;Acc:HGNC:24463]	1.03242			1.19958			0.824401			0.95388			0.993613			1.36205			1.20983			0.941568			0.934083			1.05833			1.11477			0.548434			0.630842			0	0	0	1	-1
ENSG00000173960	UBXN2A	UBX domain protein 2A [Source:HGNC Symbol;Acc:HGNC:27265]	1.15051			1.14182			1.20596			0.892052			0.984572			1.38812			1.22025			0.8562			0.873751			1.14695			1.11211			0.545936			0.672851			0	0	0	1	-1
ENSG00000143179	UCK2	uridine-cytidine kinase 2 [Source:HGNC Symbol;Acc:HGNC:12562]	0.630867			1.7986			0.834228			0.829087			1.30823			0.894144			1.10672			1.07925			0.801705			0.907733			0.883992			0.883974			0.904964			0	0	0	1	-1
ENSG00000005007	UPF1	UPF1, RNA helicase and ATPase [Source:HGNC Symbol;Acc:HGNC:9962]	0.682294			1.04706			0.680842			1.10518			0.98473			0.506153			1.57956			0.815138			0.835627			1.02299			0.930562			0.770125			0.53337			0	0	0	1	-1
ENSG00000094841	UPRT	uracil phosphoribosyltransferase homolog [Source:HGNC Symbol;Acc:HGNC:28334]	1.02423			1.01765			1.05209			0.971337			0.978687			1.31137			1.15464			1.03907			0.964773			1.10588			0.924435			0.597904			0.969906			0	0	0	1	-1
ENSG00000260479	AC009145.1																				0.5536			2.60785		1				0.492482			0.608964									1	1			0
ENSG00000010256	UQCRC1	ubiquinol-cytochrome c reductase core protein I [Source:HGNC Symbol;Acc:HGNC:12585]	0.508767			0.918966			0.794492			0.871809			1.06544			0.776069			1.07255			0.835422			0.87079			0.871349			0.828116			0.891794			0.673791			0	0	0	1	-1
ENSG00000167118	URM1	ubiquitin related modifier 1 [Source:HGNC Symbol;Acc:HGNC:28378]	0.62045			0.934715			0.845743			0.913978			1.00654			0.751697			0.958271			0.964712			0.891079			0.988348			0.732824			1.07554			1.1607			0	0	0	1	-1
ENSG00000260495	AC009148.1		3.88143		1	2.00191		1	0.525015			0.930425			1.12545			1.30745			1.33426			1.59698			1.12611			2.28548		1	1.20516						0.163943			3	1	1	0	1
ENSG00000188690	UROS	uroporphyrinogen III synthase [Source:HGNC Symbol;Acc:HGNC:12592]	0.636367			0.833448			0.75557			0.668314			1.14799			1.27731			1.10748			1.11964			0.957252			0.813196			0.962526			1.0278			0.906952			0	0	0	1	-1
ENSG00000261476	AC009163.3		3.23868		1	1.9002			0.988263			0.582209			1.07652			1.18316			1.5454			1.747			0.987981			2.29746		1	1.54848			1.64952						2	0			0
ENSG00000226501	USF1P1	upstream transcription factor 1 pseudogene 1 [Source:HGNC Symbol;Acc:HGNC:23773]																																								0	0	0	1	-1
ENSG00000111667	USP5	ubiquitin specific peptidase 5 [Source:HGNC Symbol;Acc:HGNC:12628]	0.529959			1.10052			0.760612			0.961578			0.971083			0.69192			1.13119			0.826885			0.775049			0.840586			0.732503			0.766946			0.76578			0	0	0	1	-1
ENSG00000253653	AC009185.1											0.365374									1.28735									1.63297			0.729622			0.533621			1.85309			0	1			0
ENSG00000166348	USP54	ubiquitin specific peptidase 54 [Source:HGNC Symbol;Acc:HGNC:23513]	0.614035			1.61422			0.931521			1.08402			1.33726			1.04302			0.84815			0.959224			0.983273			0.813554			0.888021			1.17143			0.648561			0	0	0	1	-1
ENSG00000155959	VBP1	VHL binding protein 1 [Source:HGNC Symbol;Acc:HGNC:12662]	1.03076			0.751033			0.627564			1.14373			1.01295			1.36368			0.993493			0.836763			0.941922			0.963922			1.45745			0.605185			0.945413			0	0	0	1	-1
ENSG00000104142	VPS18	VPS18, CORVET/HOPS core subunit [Source:HGNC Symbol;Acc:HGNC:15972]	0.616427			1.13092			0.7822			0.992611			1.15891			0.613406			1.3203			0.737473			0.853831			1.26203			0.793666			0.700452			0.745148			0	0	0	1	-1
ENSG00000272913	AC009237.14		0.688099			1.51394			0.653259			0.376818			1.23076			1.02097			2.16407		1	1.97351			0.980382			1.19862			1.15464			0.510475			0			1	1	0	2	-2
ENSG00000273305	AC009237.15		1.30261			1.41375						0.37685			1.65066						1.57389			3.26124		1	0.858313			1.1914			1.99999			1.57502						1	1			0
ENSG00000229689	AC009237.3		1.60834			1.99336			0.578496			0.623733			1.34652			1.28015			1.29962			2.3984		1	1.31286			1.08485			0.839959			1.10139			0			1	0	0	1	-1
ENSG00000160948	VPS28	VPS28, ESCRT-I subunit [Source:HGNC Symbol;Acc:HGNC:18178]	0.637183			1.34719			0.850355			0.756369			1.09502			0.694674			1.07435			1.10862			0.860256			0.969717			0.746471			1.28976			0.912749			0	0	0	1	-1
ENSG00000006715	VPS41	VPS41, HOPS complex subunit [Source:HGNC Symbol;Acc:HGNC:12713]	0.657299			1.11881			1.2552			0.870839			1.19058			1.09511			0.924536			1.01202			1.04676			1.18118			0.819924			1.24395			0.800703			0	0	0	1	-1
ENSG00000132970	WASF3	WAS protein family member 3 [Source:HGNC Symbol;Acc:HGNC:12734]																																								0	0	0	1	-1
ENSG00000234352	AC009264.1																	175.771	0.17486	1																						1	0	1	0	1
ENSG00000273297	AC009275.1		0.872108			2.01628		1																																		1	0			0
ENSG00000132471	WBP2	WW domain binding protein 2 [Source:HGNC Symbol;Acc:HGNC:12738]	0.609446			1.75616			0.7179			0.87899			1.10147			0.534455			1.18149			0.814885			0.813483			1.05374			0.726698			0.741852			0.798634			0	0	0	1	-1
ENSG00000138442	WDR12	WD repeat domain 12 [Source:HGNC Symbol;Acc:HGNC:14098]	0.617729			0.823183			0.890997			1.27079			0.870718			1.65667			1.10161			1.15416			1.03256			0.87306			1.06265			1.04302			0.853171			0	0	0	1	-1
ENSG00000227057	WDR46	WD repeat domain 46 [Source:HGNC Symbol;Acc:HGNC:13923]	0.604462			0.970649			0.832965			0.963572			1.11699			1.44596			1.1357			0.965326			0.838698			1.05801			0.749527			1.07793			1.09754			0	0	0	1	-1
ENSG00000133316	WDR74	WD repeat domain 74 [Source:HGNC Symbol;Acc:HGNC:25529]	0.55579			0.970705			0.840024			0.822335			1.02193			1.31553			0.99194			0.986116			0.910814			0.813706			0.865126			1.04824			1.29037			0	0	0	1	-1
ENSG00000116455	WDR77	WD repeat domain 77 [Source:HGNC Symbol;Acc:HGNC:29652]	0.63297			1.1433			0.829387			0.985695			0.990198			1.58511			0.938161			0.932619			0.937499			0.895354			0.861002			1.09891			0.895725			0	0	0	1	-1
ENSG00000123154	WDR83	WD repeat domain 83 [Source:HGNC Symbol;Acc:HGNC:32672]	0.57267			0.956224			0.838071			0.804524			1.12569			0.829032			1.12455			0.866823			0.870207			1.20068			0.779195			0.843989			0.762302			0	0	0	1	-1
ENSG00000142784	WDTC1	WD and tetratricopeptide repeats 1 [Source:HGNC Symbol;Acc:HGNC:29175]	0.589144			1.16289			0.880761			0.943061			0.932615			0.554493			1.17872			0.80379			0.944664			1.05239			1.01967			0.954847			0.659485			0	0	0	1	-1
ENSG00000224967	AC009303.1		2.45778		1	0.929291			0.93625			1.72574						0.871199			0.63714			1.02497			1.47413			1.55331			0.811445			2.58618		1	0.147785			2	1			0
ENSG00000103175	WFDC1	WAP four-disulfide core domain 1 [Source:HGNC Symbol;Acc:HGNC:15466]																			1.95475																					0	0	0	1	-1
ENSG00000273080	AC009309.1		0.561647			1.63957						1.62355									0.797521			0.680333			0.833187			1.04976						1.17037			2.34693		1	1	0			0
ENSG00000141499	WRAP53	WD repeat containing antisense to TP53 [Source:HGNC Symbol;Acc:HGNC:25522]	0.567238			0.921342			0.844806			0.84226			0.924616			0.959329			1.17344			0.908571			0.790849			0.73963			0.77943			0.796655			0.958773			0	0	0	1	-1
ENSG00000073050	XRCC1	X-ray repair cross complementing 1 [Source:HGNC Symbol;Acc:HGNC:12828]	0.637929			0.844636			0.756778			0.783887			0.829474			0.891838			0.977348			0.830635			0.80515			0.736483			0.78054			0.686332			0.662666			0	0	0	1	-1
ENSG00000065978	YBX1	Y-box binding protein 1 [Source:HGNC Symbol;Acc:HGNC:8014]	0.544428			0.70653			0.743691			0.97085			0.938178			1.08325			1.2448			1.05887			0.910915			0.683955			0.973394			0.753571			0.984061			0	0	0	1	-1
ENSG00000257176	AC009318.1		1.58892			1.07179			0.823553			2.01038		1	0.825331			1.30935			1.18675			1.07746			0.871452			0.756782			0.675229			1.32793			0.607696			1	0			0
ENSG00000224404	Z68323.1																																									0	0	0	1	-1
ENSG00000260803	Z84723.1																																									0	0	0	1	-1
ENSG00000236255	AC009404.1		2.72296		1	1.54869			0.50725			1.69975			1.15761			1.0917			1.35592			1.33684			1.66122			2.23839		1	1.14798			1.32535			0.28602			2	1	1	0	1
ENSG00000146839	ZAN	zonadhesin (gene/pseudogene) [Source:HGNC Symbol;Acc:HGNC:12857]										1.12758									0.547076																					0	0	0	1	-1
ENSG00000123200	ZC3H13	zinc finger CCCH-type containing 13 [Source:HGNC Symbol;Acc:HGNC:20368]	1.20972			0.900877			1.535			0.957744			1.04749			1.19942			0.967495			1.02955			1.17174			0.79782			0.883481			0.545492			0.998099			0	0	0	1	-1
ENSG00000158545	ZC3H18	zinc finger CCCH-type containing 18 [Source:HGNC Symbol;Acc:HGNC:25091]	0.840103			0.89909			0.772991			0.977244			0.948841			0.922506			1.31682			0.850264			0.819471			0.829749			0.930024			0.656923			1.04399			0	0	0	1	-1
ENSG00000130749	ZC3H4	zinc finger CCCH-type containing 4 [Source:HGNC Symbol;Acc:HGNC:17808]	0.663161			1.13083			0.727353			0.716412			0.976261			0.659945			1.58228			0.862122			0.772246			0.759079			0.847182			0.634223			0.561524			0	0	0	1	-1
ENSG00000100403	ZC3H7B	zinc finger CCCH-type containing 7B [Source:HGNC Symbol;Acc:HGNC:30869]	0.632606			0.935823			0.62951			1.00564			0.915242			0.851256			1.35271			0.770362			0.850243			0.991297			0.794231			0.869965			0.551512			0	0	0	1	-1
ENSG00000226121	AC009487.2		1.3909			2.17879		1	1.69779			1.18264			1.17997			0.836605			1.12348			1.29167			0.779977			1.18928			0.767868			0.716801			0.497623			1	1			0
ENSG00000159714	ZDHHC1	zinc finger DHHC-type containing 1 [Source:HGNC Symbol;Acc:HGNC:17916]																																								0	0	0	1	-1
ENSG00000188706	ZDHHC9	zinc finger DHHC-type containing 9 [Source:HGNC Symbol;Acc:HGNC:18475]	0.558826			1.38173			1.00127			1.35713			0.831491			0.747876			1.42382			0.983466			1.13543			0.689091			0.867332			1.3025			1.13512			0	0	0	1	-1
ENSG00000204644	ZFP57	ZFP57 zinc finger protein [Source:HGNC Symbol;Acc:HGNC:18791]	1.66448			0																																				0	0	0	1	-1
ENSG00000096654	ZNF184	zinc finger protein 184 [Source:HGNC Symbol;Acc:HGNC:12975]	1.21154			0.906918			0.907546			1.15808			1.18235			1.69229			1.03787			1.21551			0.999696			1.4038			1.18982			0.63609			1.04441			0	0	0	1	-1
ENSG00000169131	ZNF354A	zinc finger protein 354A [Source:HGNC Symbol;Acc:HGNC:11628]	1.08486			1.54264			0.869561			1.21236			1.00198			1.19471			1.02841			0.796758			0.984699			0.965827			0.951519			0.508028			0.533051			0	0	0	1	-1
ENSG00000225542	ZNF385D-AS1	ZNF385D antisense RNA 1 [Source:HGNC Symbol;Acc:HGNC:41136]																																					0			0	0	0	1	-1
ENSG00000224152	AC009506.1								1.43747			0.508417			1.12283						1.2748			0.997858			0.898766												2.58591		1	1	0			0
ENSG00000180035	ZNF48	zinc finger protein 48 [Source:HGNC Symbol;Acc:HGNC:13114]	0.692978			1.41563			0.634335			0.869734			1.13134			0.870632			1.52583			0.622366			0.650283			1.4548			0.964717			0.524094			1.48608			0	0	0	1	-1
ENSG00000226051	ZNF503-AS1	ZNF503 antisense RNA 1 [Source:HGNC Symbol;Acc:HGNC:27370]							0.920626																																	0	0	0	1	-1
ENSG00000111788	AC009533.1		1.20494			1.82288			1.16795			1.08311			0.959502			0.900218			0.770156			1.30122			0.986925			0.599496			0.823416			1.48244			0.15319			0	1	0	1	-1
ENSG00000226066	AC009541.1																													11.1197		1										1	0			0
ENSG00000198546	ZNF511	zinc finger protein 511 [Source:HGNC Symbol;Acc:HGNC:28445]	0.619745			1.11537			1.06354			1.00912			0.945014			0.682197			1.0263			1.15732			0.826677			0.967671			1.00294			1.098			0.982665			0	0	0	1	-1
ENSG00000105732	ZNF574	zinc finger protein 574 [Source:HGNC Symbol;Acc:HGNC:26166]	0.531121			1.04013			0.54371			0.926271			1.03428			0.705239			1.6587			0.76561			0.729253			0.979643			1.03815			0.627684			1.27981			0	0	0	1	-1
ENSG00000142684	ZNF593	zinc finger protein 593 [Source:HGNC Symbol;Acc:HGNC:30943]	0.582974			0.767574			0.851951			0.851588			1.27684			1.53637			1.36542			1.48692			1.01841			1.12772			0.926164			1.6001			1.62418			0	0	0	1	-1
ENSG00000156853	ZNF689	zinc finger protein 689 [Source:HGNC Symbol;Acc:HGNC:25173]	0.642982			1.0038			0.665149			1.15895			1.06875			0.783081			1.14439			0.707633			0.761342			0.881117			0.821589			0.615241			0.937969			0	0	0	1	-1
ENSG00000272986	AC009570.1		0.542943			4.07111		1	0.420012						0.884284			0.671834						0.653127			0.738871			1.61533			0.505354			0.833909			14.7229	0.546225	1	2	1	1	0	1
ENSG00000169951	ZNF764	zinc finger protein 764 [Source:HGNC Symbol;Acc:HGNC:28200]	0.82743			1.42658			0.799804			0.892368			1.35517			0.600707			1.53928			0.845496			0.911795			1.07234			0.77566			0.582117			0.910426			0	0	0	1	-1
ENSG00000196812	ZSCAN16	zinc finger and SCAN domain containing 16 [Source:HGNC Symbol;Acc:HGNC:20813]	0.908921			1.33052			0.955183			0.835989			0.970322			1.18072			0.986395			1.66073			1.0167			0.842403			0.761147						0.50241			0	0	0	1	-1
ENSG00000175899	A2M	alpha-2-macroglobulin [Source:HGNC Symbol;Acc:HGNC:7]																																								0	0			0
ENSG00000169083	AR	androgen receptor [Source:HGNC Symbol;Acc:HGNC:644]													0.817906																											0	0			0
ENSG00000255160	AC009652.1																				0.495094																					0	1			0
ENSG00000117335	CD46	CD46 molecule [Source:HGNC Symbol;Acc:HGNC:6953]	1.47358			0.944243			1.20909			0.994277			1.14519			1.51729			1.01846			1.18964			1.0417			1.15799			0.851555			1.50405			0.811499			0	0			0
ENSG00000133048	CHI3L1	chitinase 3 like 1 [Source:HGNC Symbol;Acc:HGNC:1932]																																								0	0			0
ENSG00000121022	COPS5	COP9 signalosome subunit 5 [Source:HGNC Symbol;Acc:HGNC:2240]	1.10149			1.11888			0.993836			0.954974			0.82044			1.33934			0.953475			1.06162			0.971858			1.02807			1.17992			1.5702			1.0356			0	0			0
ENSG00000272264	AC009686.2											2.08273		1																												1	0			0
ENSG00000159176	CSRP1	cysteine and glycine rich protein 1 [Source:HGNC Symbol;Acc:HGNC:2469]	0.777997			1.1259			0.888381			0.875667			1.05934			0.859774			1.07538			0.899293			0.983747			1.06164			0.772117			1.47729			0.643035			0	0			0
ENSG00000137869	CYP19A1	cytochrome P450 family 19 subfamily A member 1 [Source:HGNC Symbol;Acc:HGNC:2594]																																								0	0			0
ENSG00000111962	UST	uronyl 2-sulfotransferase [Source:HGNC Symbol;Acc:HGNC:17223]	2.14497		1	7.28101		1	0.766695			1.0017						1.71131			1.02114			3.17478		1	3.59805		1	1.80098			1.02333			6.74335	2.16675e-18	1	13.6595	9.51118e-19	1	6	0	3	0	3	6
ENSG00000142871	CYR61	cysteine rich angiogenic inducer 61 [Source:HGNC Symbol;Acc:HGNC:2654]																																								0	0			0
ENSG00000258056	AC009779.2		0.592418			0.760958			1.35316			0.452996			1.01953			2.68236		1	1.40086			1.83814			0.630447			1.75806			1.19829			1.84444			0.262266			1	2			0
ENSG00000258311	AC009779.3		1.20846			0.985581			1.16266			0.742514			0.80946			0.445406			0.832431			0.796779			0.876782			1.03151			0.915243			1.56778			0.634418			0	1			0
ENSG00000251867	AC009812.1		0.8872			0.862661						0.880464			0.932738			0.974145			0.90935			1.43545			1.1933			0.79545			0.674225			2.42777		1				1	0	0	1	-1
ENSG00000162595	DIRAS3	DIRAS family GTPase 3 [Source:HGNC Symbol;Acc:HGNC:687]																																								0	0			0
ENSG00000260317	AC009812.4		0.899618			0.291187						0.44497			2.38076		1	0.518793			0.936269			1.24708			1.18393			0.707619			1.61215			1.45468						1	2	0	1	-1
ENSG00000263823	AC009831.1		0.405116						1.31768												1.49365																					0	1			0
ENSG00000146648	EGFR	epidermal growth factor receptor [Source:HGNC Symbol;Acc:HGNC:3236]																																								0	0			0
ENSG00000138685	FGF2	fibroblast growth factor 2 [Source:HGNC Symbol;Acc:HGNC:3676]																																								0	0			0
ENSG00000131095	GFAP	glial fibrillary acidic protein [Source:HGNC Symbol;Acc:HGNC:4235]																																								0	0			0
ENSG00000254027	AC009902.2		0.637605									0.497677			2.32743		1				1.34592						0.974732															1	1			0
ENSG00000105697	HAMP	hepcidin antimicrobial peptide [Source:HGNC Symbol;Acc:HGNC:15598]																																								0	0			0
ENSG00000100644	HIF1A	hypoxia inducible factor 1 alpha subunit [Source:HGNC Symbol;Acc:HGNC:4910]	1.27193			0.649128			1.17575			0.857554			0.920039			1.18816			1.05772			0.935596			1.08214			1.11326			1.05381			1.05342			0.98744			0	0			0
ENSG00000100292	HMOX1	heme oxygenase 1 [Source:HGNC Symbol;Acc:HGNC:5013]																																								0	0			0
ENSG00000257017	HP	haptoglobin [Source:HGNC Symbol;Acc:HGNC:5141]																																								0	0			0
ENSG00000170606	HSPA4	heat shock protein family A (Hsp70) member 4 [Source:HGNC Symbol;Acc:HGNC:5237]	1.02661			0.78372			0.541306			0.919403			1.0379			1.75368			1.12623			0.789683			0.974215			0.925178			1.25156			0.730602			0.969097			0	0			0
ENSG00000270277	AC009948.3		2.76126		1				1.67859			1.10773			0.796245			0.820716			0.834686			1.43769			1.2392			1.16471			0.798269			1.33056			0.251332			1	1	0	1	-1
ENSG00000111537	IFNG	interferon gamma [Source:HGNC Symbol;Acc:HGNC:5438]																																								0	0			0
ENSG00000017427	IGF1	insulin like growth factor 1 [Source:HGNC Symbol;Acc:HGNC:5464]																																								0	0			0
ENSG00000226266	AC009961.1		2.25775		1	1.09268			1.55599			1.12331			1.09785			0.898792			0.928217			1.33761			0.977646			1.1166			0.699531			1.09074			0.34217			1	1			0
ENSG00000095752	IL11	interleukin 11 [Source:HGNC Symbol;Acc:HGNC:5966]																																								0	0			0
ENSG00000137673	MMP7	matrix metallopeptidase 7 [Source:HGNC Symbol;Acc:HGNC:7174]																																								0	0			0
ENSG00000260742	AC009962.1								1.1403			0.654488			1.04252			2.2409		1	1.1747						0.863306												0.243295			1	1			0
ENSG00000111704	NANOG	Nanog homeobox [Source:HGNC Symbol;Acc:HGNC:20857]																																								0	0			0
ENSG00000087095	NLK	nemo like kinase [Source:HGNC Symbol;Acc:HGNC:29858]	1.17085			1.06496			0.978233			1.05155			0.953155			1.05357			1.01246			1.2858			1.13296			1.04179			0.928696			0.738229			0.692465			0	0			0
ENSG00000112038	OPRM1	opioid receptor mu 1 [Source:HGNC Symbol;Acc:HGNC:8156]																																								0	0			0
ENSG00000135903	PAX3	paired box 3 [Source:HGNC Symbol;Acc:HGNC:8617]																			0.636767																					0	0			0
ENSG00000267793	AC009977.1					1.02459			1.10754			1.29317						1.20605						1.28607			1.91799			0.653049			1.11452						0.229395			0	1			0
ENSG00000259659	AC009996.1		2.93156		1	1.74295			0.687488			0.689804			0.699737			1.73979			1.27521			1.69373			1.00363			1.76139			0.969346			0.976564			0.627763			1	0			0
ENSG00000131788	PIAS3	protein inhibitor of activated STAT 3 [Source:HGNC Symbol;Acc:HGNC:16861]	1.67101			1.84516			0.864401			1.0389			1.25693			0.639362			1.10822			0.724158			0.784502			0.768343			0.854723			0.635791			1.5663			0	0			0
ENSG00000184500	PROS1	protein S (alpha) [Source:HGNC Symbol;Acc:HGNC:9456]																																								0	0			0
ENSG00000100804	PSMB5	proteasome subunit beta 5 [Source:HGNC Symbol;Acc:HGNC:9542]	0.646155			1.13295			0.960027			0.836848			0.960623			1.40816			0.940011			1.07347			0.931427			1.01256			1.04617			0.902961			0.851081			0	0			0
ENSG00000073756	PTGS2	prostaglandin-endoperoxide synthase 2 [Source:HGNC Symbol;Acc:HGNC:9605]																																								0	0			0
ENSG00000164690	SHH	sonic hedgehog [Source:HGNC Symbol;Acc:HGNC:10848]																																								0	0			0
ENSG00000187555	USP7	ubiquitin specific peptidase 7 [Source:HGNC Symbol;Acc:HGNC:12630]	0.860556			1.52364			0.856352			0.96283			0.831409			0.853275			0.982313			1.08023			1.0255			0.863007			0.966739			0.787533			0.938199			0	0			0
ENSG00000261019	AC010132.4																													2.98451		1	0.700196			4.18562	0.489759	1				2	0	1	0	1
ENSG00000168385	SEPT2	septin 2 [Source:HGNC Symbol;Acc:HGNC:7729]	0.994125			0.946403			1.14943			0.97815			1.06106			1.17388			1.02044			1.0872			1.08348			1.00935			0.98365			0.909639			1.05213			0	0			0
ENSG00000108387	SEPT4	septin 4 [Source:HGNC Symbol;Acc:HGNC:9165]																																								0	0			0
ENSG00000125354	SEPT6	septin 6 [Source:HGNC Symbol;Acc:HGNC:15848]	0.816042			0.966889			0.756383			1.08221			1.18884			0.958051			1.0405			0.929196			1.03103			0.947054			0.861842			0.832778			0.654656			0	0			0
ENSG00000186522	SEPT10	septin 10 [Source:HGNC Symbol;Acc:HGNC:14349]																																								0	0			0
ENSG00000140623	SEPT12	septin 12 [Source:HGNC Symbol;Acc:HGNC:26348]																																								0	0			0
ENSG00000000971	CFH	complement factor H [Source:HGNC Symbol;Acc:HGNC:4883]	#DIV/0!	3.57445e-12	1	121	4.95697e-09	1	2.34922		1	0.513609			0.827586									#DIV/0!	2.41557e-07	1				17.0946		1							6478.97	3.99973e-46	1	4	0	4	0	4	4
ENSG00000258101	AC010173.1								1.46263																														5.53795	0.385576	1	1	0	1	0	1
ENSG00000154997	SEPT14	septin 14 [Source:HGNC Symbol;Acc:HGNC:33280]																																								0	0			0
ENSG00000121410	A1BG	alpha-1-B glycoprotein [Source:HGNC Symbol;Acc:HGNC:5]	1.27044			1.44903			0.748684			0.639351			0.845461						1.70109			0.789668			0.934197			1.49063			1.97631			0.697597						0	0			0
ENSG00000256661	A2ML1-AS1	A2ML1 antisense RNA 1 [Source:HGNC Symbol;Acc:HGNC:41022]																																								0	0			0
ENSG00000256594	AC010186.2		2.34052		1	0.753172			1.68538			1.95047			0.698535			1.57699			0.644022			0.962984			0.977544			1.28395			0.961202			3.95432	2.28523e-08	1	0.18005			2	1	2	1	1
ENSG00000257027	AC010186.3		3.73617	5.97159e-06	1	0.999682			1.95363			2.36515		1	0.617875			0.878978			0.539741			0.95195			0.903734			1.33021			0.759324			5.57353	2.21877e-09	1	0.0896855			3	1	2	1	1
ENSG00000256069	A2MP1	alpha-2-macroglobulin pseudogene 1 [Source:HGNC Symbol;Acc:HGNC:8]																																								0	0			0
ENSG00000184389	A3GALT2	alpha 1,3-galactosyltransferase 2 [Source:HGNC Symbol;Acc:HGNC:30005]																																								0	0			0
ENSG00000257803	AC010200.1		2.43542		1																																					1	0			0
ENSG00000250420	AACSP1	acetoacetyl-CoA synthetase pseudogene 1 [Source:HGNC Symbol;Acc:HGNC:18226]																																								0	0			0
ENSG00000271327	AC010201.2																																						0			0	0	0	1	-1
ENSG00000257489	AC010203.1		0.973786			1.14898			0.961554			1.01162			0.902603			0.925131			1.39169			1.25989			1.28837			0.851271			0.808639			0.753247			0.256322			0	1			0
ENSG00000242908	AADACL2-AS1	AADACL2 antisense RNA 1 [Source:HGNC Symbol;Acc:HGNC:50301]																																								0	0			0
ENSG00000103591	AAGAB	alpha and gamma adaptin binding protein [Source:HGNC Symbol;Acc:HGNC:25662]	1.06295			0.846572			1.22106			1.13921			0.968029			1.09567			0.907465			0.874473			0.966777			1.12613			1.01764			1.15433			0.802705			0	0			0
ENSG00000087884	AAMDC	adipogenesis associated Mth938 domain containing [Source:HGNC Symbol;Acc:HGNC:30205]	0.648719			1.94684			0.943137			0.852774			1.17078			0.724536			0.889051			1.07217			0.936546			1.12124			0.891911			0.663475			1.12897			0	0			0
ENSG00000129673	AANAT	aralkylamine N-acetyltransferase [Source:HGNC Symbol;Acc:HGNC:19]																																								0	0			0
ENSG00000090861	AARS	alanyl-tRNA synthetase [Source:HGNC Symbol;Acc:HGNC:20]	0.893224			1.28283			0.927077			0.665043			0.98702			1.54588			0.830655			1.22935			0.833084			1.76355			0.917287			1.10158			0.973042			0	0			0
ENSG00000157426	AASDH	aminoadipate-semialdehyde dehydrogenase [Source:HGNC Symbol;Acc:HGNC:23993]	1.18362			0.907527			1.19714			0.901629			0.940197			1.83746			0.926734			1.17112			0.971209			0.693797			1.07764			1.03259			0.697263			0	0			0
ENSG00000265019	ABBA01006766.1																																									0	0			0
ENSG00000144452	ABCA12	ATP binding cassette subfamily A member 12 [Source:HGNC Symbol;Acc:HGNC:14637]																									1.37388															0	0			0
ENSG00000272040	AC010245.2		2.70597		1	0.985744			1.45639			0.662306			1.42846			1.73738			1.11713			1.29177			1.02414			3.33898		1	1.11062			2.11222		1	0.22672			3	1			0
ENSG00000238098	ABCA17P	ATP binding cassette subfamily A member 17, pseudogene [Source:HGNC Symbol;Acc:HGNC:32972]																																								0	0			0
ENSG00000154262	ABCA6	ATP binding cassette subfamily A member 6 [Source:HGNC Symbol;Acc:HGNC:36]																																								0	0			0
ENSG00000154258	ABCA9	ATP binding cassette subfamily A member 9 [Source:HGNC Symbol;Acc:HGNC:39]																																								0	0			0
ENSG00000231749	ABCA9-AS1	ABCA9 antisense RNA 1 [Source:HGNC Symbol;Acc:HGNC:39983]																			0.996353																					0	0			0
ENSG00000261524	ABCB10P3	ATP binding cassette subfamily B member 10 pseudogene 3 [Source:HGNC Symbol;Acc:HGNC:31129]																																								0	0			0
ENSG00000073734	ABCB11	ATP binding cassette subfamily B member 11 [Source:HGNC Symbol;Acc:HGNC:42]																																								0	0			0
ENSG00000005471	ABCB4	ATP binding cassette subfamily B member 4 [Source:HGNC Symbol;Acc:HGNC:45]	0.820004												1.327																											0	0			0
ENSG00000131269	ABCB7	ATP binding cassette subfamily B member 7 [Source:HGNC Symbol;Acc:HGNC:48]	1.14855			0.97294			1.06559			1.04058			1.04824			1.1661			0.893834			0.990385			1.09248			0.721359			0.85213			0.820792			0.788241			0	0			0
ENSG00000121270	ABCC11	ATP binding cassette subfamily C member 11 [Source:HGNC Symbol;Acc:HGNC:14639]																																								0	0			0
ENSG00000108846	ABCC3	ATP binding cassette subfamily C member 3 [Source:HGNC Symbol;Acc:HGNC:54]																																								0	0			0
ENSG00000119688	ABCD4	ATP binding cassette subfamily D member 4 [Source:HGNC Symbol;Acc:HGNC:68]	0.964002			1.45829			0.990164			0.981131			1.18347			0.891165			0.897972			1.00983			1.01859			1.04421			0.938324			0.972119			0.588816			0	0			0
ENSG00000204574	ABCF1	ATP binding cassette subfamily F member 1 [Source:HGNC Symbol;Acc:HGNC:70]	0.736965			1.00065			0.823666			1.04838			1.02532			1.18503			1.0629			0.853352			0.862934			0.817166			0.788835			0.853192			0.690405			0	0			0
ENSG00000260865	AC010287.1		4.09513		1																1.89426						1.78007			0.966932			1.21417			1.90056						1	0			0
ENSG00000033050	ABCF2	ATP binding cassette subfamily F member 2 [Source:HGNC Symbol;Acc:HGNC:71]	0.960633			0.960048			0.856537			0.981967			0.87562			1.59368			1.01907			0.848021			0.843606			0.848311			0.880793			1.40383			0.880042			0	0			0
ENSG00000242159	ABCF2P1	ATP binding cassette subfamily F member 2 pseudogene 1 [Source:HGNC Symbol;Acc:HGNC:48841]																																								0	0			0
ENSG00000161204	ABCF3	ATP binding cassette subfamily F member 3 [Source:HGNC Symbol;Acc:HGNC:72]	1.00922			1.61699			0.9892			0.834283			1.15748			0.983207			1.01888			1.10316			0.956722			1.13335			0.790909			0.988925			0.623426			0	0			0
ENSG00000143994	ABHD1	abhydrolase domain containing 1 [Source:HGNC Symbol;Acc:HGNC:17553]																																								0	0			0
ENSG00000144827	ABHD10	abhydrolase domain containing 10 [Source:HGNC Symbol;Acc:HGNC:25656]	0.967496			0.899748			1.07762			1.19114			0.972501			1.56675			1.12024			1.10434			0.917484			1.00804			1.03605			0.704606			0.639186			0	0			0
ENSG00000225969	ABHD11-AS1	ABHD11 antisense RNA 1 (tail to tail) [Source:HGNC Symbol;Acc:HGNC:18289]																																								0	0			0
ENSG00000100997	ABHD12	abhydrolase domain containing 12 [Source:HGNC Symbol;Acc:HGNC:15868]	0.985569			1.2872			0.78814			1.29588			0.791323			0.704757			1.17552			0.805735			0.827058			1.03198			0.868532			0.960617			0.609293			0	0			0
ENSG00000139826	ABHD13	abhydrolase domain containing 13 [Source:HGNC Symbol;Acc:HGNC:20293]	1.68046			0.860847			1.71184			0.848291			1.05442			1.23899			1.28245			1.34169			0.996801			1.54127			1.26427			0.609412			1.58928	0.127747		0	0	1	1	0
ENSG00000114786	ABHD14A-ACY1	ABHD14A-ACY1 readthrough [Source:HGNC Symbol;Acc:HGNC:38856]																																								0	0			0
ENSG00000264031	ABHD15-AS1	ABHD15 antisense RNA 1 [Source:HGNC Symbol;Acc:HGNC:49685]																																								0	0			0
ENSG00000204427	ABHD16A	abhydrolase domain containing 16A [Source:HGNC Symbol;Acc:HGNC:13921]	1.31366			0.928785			0.862102			0.893317			1.13952			1.14428			0.978932			1.02446			1.05854			0.92771			0.849103			0.998127			0.804456			0	0			0
ENSG00000183260	ABHD16B	abhydrolase domain containing 16B [Source:HGNC Symbol;Acc:HGNC:16128]																																								0	0			0
ENSG00000250536	ABHD17AP3	abhydrolase domain containing 17A pseudogene 3 [Source:HGNC Symbol;Acc:HGNC:34041]																																								0	0			0
ENSG00000229107	ABHD17AP4	abhydrolase domain containing 17A pseudogene P4 [Source:HGNC Symbol;Acc:HGNC:34042]																																								0	0			0
ENSG00000185101	ANO9	anoctamin 9 [Source:HGNC Symbol;Acc:HGNC:20679]	0.462299			0.491536			0.483151			0.239245			0.15475			0.398779						1.23974			0.232227			1.16893			0.311622			0.635799			0.0707074			0	9	0	2	-2		9
ENSG00000226981	ABHD17AP6	abhydrolase domain containing 17A pseudogene 6 [Source:HGNC Symbol;Acc:HGNC:34044]																																								0	0			0
ENSG00000164074	ABHD18	abhydrolase domain containing 18 [Source:HGNC Symbol;Acc:HGNC:26111]	1.36876			1.06895			0.950931			1.12383			0.900579			1.36575			1.16936			1.24692			1.02571			1.07238			1.01203			0.977156			0.898657			0	0			0
ENSG00000136754	ABI1	abl interactor 1 [Source:HGNC Symbol;Acc:HGNC:11320]	1.43123			0.842897			1.05098			0.873666			0.842578			1.12553			0.928805			1.17793			0.983328			1.00033			0.903663			1.15995			1.21673			0	0			0
ENSG00000267577	AC010327.3																				9.85746	0.534819	1																			1	0	1	0	1
ENSG00000138443	ABI2	abl interactor 2 [Source:HGNC Symbol;Acc:HGNC:24011]	1.5465			1.04141			0.938074			1.12916			1.08974			1.09474			1.08396			0.857773			1.01702			0.876776			1.09285			0.760064			0.983448			0	0			0
ENSG00000173210	ABLIM3	actin binding LIM protein family member 3 [Source:HGNC Symbol;Acc:HGNC:29132]																																								0	0			0
ENSG00000175164	ABO	ABO, alpha 1-3-N-acetylgalactosaminyltransferase and alpha 1-3-galactosyltransferase [Source:HGNC Symbol;Acc:HGNC:79]							1.77064			0.584645																														0	0			0
ENSG00000146386	ABRACL	ABRA C-terminal like [Source:HGNC Symbol;Acc:HGNC:21230]	1.21603			0.850315			1.0963			1.14839			0.850405			1.09495			1.31864			1.00696			1.10272			0.922548			1.16999			0.996284			0.721947			0	0			0
ENSG00000165660	ABRAXAS2	abraxas 2, BRISC complex subunit [Source:HGNC Symbol;Acc:HGNC:28975]	0.928621			0.989966			1.115			0.662811			1.0336			1.21076			0.977693			0.945539			0.994695			1.09277			0.963803			0.924522			0.766778			0	0			0
ENSG00000259876	AC010333.1					0.0774555						5.11572		1													0.402666															1	2			0
ENSG00000259899	AC010333.2					0.0945017						3.35922		1				5.03549		1	0.0868687						0.440176										0.145351					2	3	1	0	1
ENSG00000250496	ABT1P1	activator of basal transcription 1 pseudogene 1 [Source:HGNC Symbol;Acc:HGNC:39557]																																								0	0			0
ENSG00000214248	AC010336.1								0.772642			0.791819									1.22377												0.593902						0.250802			0	1			0
ENSG00000223665	AC000058.1																																									0	0			0
ENSG00000273212	AC000068.2											0.615401			0.687776						0.934951																					0	0			0
ENSG00000226432	AC010342.1																							3.0616		1																1	0			0
ENSG00000240376	AC010343.1		0.571023			0.844319			0.731315			0.897934			0.847638			0.703652			1.43609			0.995788			0.971128			0.673923			1.32734			0.802124			2.22856	0.232553	1	1	0	1	0	1
ENSG00000270393	AC000095.1																																									0	0			0
ENSG00000224981	AC000367.1																																									0	0			0
ENSG00000272330	AC002044.1																																									0	0			0
ENSG00000213683	AC002056.1																																			0.697793						0	0			0
ENSG00000273216	AC002059.1																																									0	0			0
ENSG00000270812	AC002069.2																																									0	0			0
ENSG00000248636	AC002070.1																																									0	0			0
ENSG00000269693	AC010422.6		1.48017			0.764967			0.797546			1.63756			1.08641			1.00926			1.01719			0.762317			1.09749			0.931909			1.3045			1.2449			0.411984			0	1			0
ENSG00000237729	AC002075.2																																						1.5582			0	0			0
ENSG00000265975	AC002091.1																																									0	0			0
ENSG00000266389	AC002091.2																																									0	0			0
ENSG00000265618	AC002094.2																																									0	0			0
ENSG00000261018	AC002101.1																																									0	0			0
ENSG00000214784	AC010468.1		1.00211			1.16188			1.19632			0.735339			0.886674			0.475961			1.24408			2.2397		1	0.823221			0.676853			2.55094		1	0.482165			3.82556	0.544673	1	3	2	1	0	1
ENSG00000227979	AC002127.1																																									0	0			0
ENSG00000233420	AC002127.2																																									0	0			0
ENSG00000268225	AC010487.1		2.02323		1	1.1924			0.741198			0.866818			1.70225			1.65963			1.02									0.842403			0.868802						0.940864			1	0			0
ENSG00000268947	AC002128.1																																									0	0			0
ENSG00000261360	AC010491.1		3.70873		1				0.296479						2.24674		1				1.148						1.68691			3.95164		1	1.46008						0.266937			3	2	1	0	1
ENSG00000271366	AC002128.2																																									0	0			0
ENSG00000259242	AC002306.1																																									0	0			0
ENSG00000235560	AC002310.1		0.845152			1.20812			0.763658			1.15107			0.808137			1.34786			1.01876			1.01126			1.49362			1.10034			0.91237			0.751109			1.06447			0	0			0
ENSG00000270165	AC010530.1											1.54005																		0.399033			0.939301									0	1			0
ENSG00000260494	AC002310.3																																									0	0			0
ENSG00000261433	AC002347.1																																									0	0			0
ENSG00000270006	AC010531.6														0.349179															0.894244												0	1			0
ENSG00000263388	AC002347.2																																									0	0			0
ENSG00000226180	AC010536.1		1.08183			1.84047			0.905908			1.54333			1.46496			0.751171			1.65508			0.80453			1.32708			1.72166			0.682404			0.563149			0.433943			0	1			0
ENSG00000260671	AC010536.2		4.35453		1	2.2803		1				0.708373						0.287329			0.864582						1.34661			0.96034			0.740364									2	1	1	0	1
ENSG00000241680	AC002350.1																																									0	0			0
ENSG00000232392	AC002366.1																																									0	0			0
ENSG00000226436	AC002367.1																																									0	0			0
ENSG00000237741	AC002368.1																																									0	0			0
ENSG00000227863	AC002383.1																																									0	0			0
ENSG00000267328	AC002398.2																																									0	0			0
ENSG00000213976	AC010615.1		1.41944			0.874646			0.817563			1.33472			1.53021			1.13194			1.12825			0.93977			0.969966			1.06143			1.30712			0.789234			0.209761			0	1	0	1	-1
ENSG00000236472	AC002401.1																																									0	0			0
ENSG00000231153	AC002429.1																																									0	0			0
ENSG00000268041	AC010616.1											2.00169		1																												1	0			0
ENSG00000241764	AC002467.1		1.14441			1.15905			1.68371			0.86447			0.559095			1.99787			1.29201			0.800931			0.75608			0.804581			0.850688			0.952394			1.38335			0	0			0
ENSG00000272829	AC002470.1																																									0	0			0
ENSG00000226872	AC002472.1																																									0	0			0
ENSG00000214111	AC002504.1																																									0	0			0
ENSG00000248791	AC010627.1																				0.57152																		0.030679			0	1	1	1	0
ENSG00000261457	AC002519.2																																									0	0			0
ENSG00000267672	AC010632.2		2.03311		1	0.595367			1.1118			1.39413						0.704189						1.55812			1.09357			0.995089			1.1281			2.27771		1	0.352212			2	1			0
ENSG00000233247	AC002524.1																																									0	0			0
ENSG00000267184	AC002545.1																																									0	0			0
ENSG00000267194	AC002546.1		1.58247			1.36565			1.51977			1.5381			0.924012			1.21552			0.890884			1.09786			1.11953			1.1042			0.948702			1.10304			0.871517			0	0			0
ENSG00000261312	AC002550.1																																									0	0			0
ENSG00000261736	AC002551.1																																									0	0			0
ENSG00000227782	AC002553.1																																									0	0			0
ENSG00000233979	AC002553.2																																									0	0			0
ENSG00000261872	AC002558.2																																									0	0			0
ENSG00000267784	AC010680.1																													3.42145		1										1	0			0
ENSG00000270574	AC010680.2		3.22421		1				0.729795			1.14834			1.30315			0.783847			0.888716			1.47684			1.49987			1.04764			0.963958			1.33241			0.461083			1	1	1	0	1
ENSG00000271011	AC010680.3								0.988263			1.00877			1.76857			0.509241			0.838108			0.996089			1.32847			1.26876			0.628556			0.646636			0.401252			0	1			0
ENSG00000271141	AC010680.4		2.4137		1				0.362363			1.13414			1.21924			0.94388			0.810572			1.43242			1.34743			1.05243			0.505447			0.45654			0.226731			1	3			0
ENSG00000267005	AC002984.1																																									0	0			0
ENSG00000256060	AC003002.1	Trafficking protein particle complex subunit 2B [Source:UniProtKB/Swiss-Prot;Acc:P0DI82]	0.879285			1.07081			1.33416			1.13307			0.765151			1.08313			1.00536			1.03694			1.08309			0.832493			1.9981			0.843315			1.26403			0	0			0
ENSG00000185338	SOCS1	suppressor of cytokine signaling 1 [Source:HGNC Symbol;Acc:HGNC:19383]	3.31036		1	4.78484		1	0.635926			1.0889			1.28385			0.153954			2.37312		1	3.26214		1	0.437524			6.55951		1	2.18964		1	1.04497			17.4544	8.52181e-08	1	7	2	2	0	2	5
ENSG00000268533	AC003002.3																																									0	0			0
ENSG00000232713	AC010733.1					0.815077			2.63537		1	0.889887						0.633365			0.692558						1.16435			1.33253			0.663198									1	0			0
ENSG00000269533	AC003002.4																																									0	0			0
ENSG00000268266	AC003005.2																																									0	0			0
ENSG00000244060	AC003029.1																																									0	0			0
ENSG00000212663	AC003035.1																																									0	0			0
ENSG00000267344	AC003070.1																																									0	0			0
ENSG00000225971	AC003071.1																																									0	0			0
ENSG00000237773	AC003075.1											0.8395																														0	0			0
ENSG00000234358	AC003080.1																																									0	0			0
ENSG00000228768	AC003101.1																										0.848178															0	0			0
ENSG00000264577	AC010761.1		0.0539414									6.46154		1																						15.0853		1				2	1			0
ENSG00000268564	AC003956.1																																									0	0			0
ENSG00000263280	AC003965.1																																									0	0			0
ENSG00000269504	AC003973.2																																									0	0			0
ENSG00000260951	AC003985.2																																									0	0			0
ENSG00000236536	AC003986.3								0.549035																																	0	0			0
ENSG00000228113	AC003991.1																																									0	0			0
ENSG00000259287	AC010809.1		1.22466									1.46711									0.544069			1.31652			0.953066						0.567349			3.12376		1	0.228733			1	1			0
ENSG00000259408	AC010809.2																				1.01041						0.878263						1.15344			6.29419	0.193616	1				1	0	1	0	1
ENSG00000254003	AC003991.2																																									0	0			0
ENSG00000237903	AC004000.1																																									0	0			0
ENSG00000228711	AC004006.1																				0.779305																					0	0			0
ENSG00000273008	AC010864.1		1.12709			0.44338			1.77887			0.806893			1.00219						1.96137						1.19071			0.505442			1.36778									0	1			0
ENSG00000233942	AC004012.1																																									0	0			0
ENSG00000261462	AC004023.1																																									0	0			0
ENSG00000257624	AC004024.1																																									0	0			0
ENSG00000262482	AC004034.1																																									0	0			0
ENSG00000230612	AC004039.1																																									0	0			0
ENSG00000260197	AC010889.1					1.28276			1.52836			0.785424						1.23242						1.59505			1.38323			0.922815			0.759367						0.242396			0	1			0
ENSG00000250670	AC004063.1																																									0	0			0
ENSG00000273447	AC004067.1		1.30603									1.59722			0.599031			1.05225			0.52677						0.81841						0.62021			1.2887						0	0			0
ENSG00000251259	AC004069.1																																									0	0			0
ENSG00000268163	AC004076.1																																									0	0			0
ENSG00000232479	AC010900.1		1.78797			1.50781			1.27062			0.817966						1.80759			0.679234			1.52912			1.58134			1.04247			0.787069			2.02368		1	0.124061			1	1	0	1	-1
ENSG00000253508	AC004080.2								0.564722																																	0	0			0
ENSG00000272002	AC010904.2								0.813864															2.26886		1				3.28537		1										2	0			0
ENSG00000257184	AC004080.3								1.4118																																	0	0			0
ENSG00000270182	AC004080.4								1.4824																														1.35489			0	0			0
ENSG00000269973	AC010969.2		1.28716			0.887201			0.751756			1.02006			0.86708			0.745522			1.17617			0.798532			0.883835			0.899272			0.84659			1.25944			0.480568			0	1			0
ENSG00000226851	AC004112.1																																									0	0			0
ENSG00000213798	AC004129.1																																									0	0			0
ENSG00000272789	AC010976.2					1.50291						1.66211						1.16882						0.237681			1.0574			1.81959			0.799848			0.231957						0	2			0
ENSG00000271133	AC004130.1																																									0	0			0
ENSG00000263571	AC004147.2																																									0	0			0
ENSG00000262099	AC004148.1																																									0	0			0
ENSG00000173208	ABCD2	ATP binding cassette subfamily D member 2 [Source:HGNC Symbol;Acc:HGNC:66]	2.31218		1	15.588		1	1.16687			2.24833		1	1.29182			0.575965									0.694953			3.70657		1	1.15101						6.9932	4.89639e-06	1	5	0	1	0	1	5
ENSG00000267666	AC004156.1																																									0	0			0
ENSG00000230333	AC004160.1																																									0	0			0
ENSG00000267457	AC004223.2								1.72946																					1.27459												0	0			0
ENSG00000240311	AC004224.1																																									0	0			0
ENSG00000265359	AC004231.3																																									0	0			0
ENSG00000262362	AC004233.1																																									0	0			0
ENSG00000269635	AC004257.1																																									0	0			0
ENSG00000268812	AC004264.1																																									0	0			0
ENSG00000260510	AC004381.1																																									0	0			0
ENSG00000213269	AC004386.1																																									0	0			0
ENSG00000253926	AC011257.1		0.377058			0.15835						3.61277		1				13.8154		1	1.15219						2.47038		1	0.411291			0.932592			0.0132654						3	4	0	3	-3		3
ENSG00000228331	AC004448.2																																									0	0			0
ENSG00000261204	AC004449.1																																									0	0			0
ENSG00000268069	AC004466.1																																									0	0			0
ENSG00000249839	AC011330.1								1.05885			1.27936																											0.192938			0	1			0
ENSG00000271795	AC011337.1		3.57473		1																0.817573																					1	0			0
ENSG00000223461	AC004471.1																																									0	0			0
ENSG00000272682	AC004471.2																																									0	0			0
ENSG00000250069	AC011379.1																													3.49214		1										1	0			0
ENSG00000254363	AC011379.2																				1.10669									0.36601			0.371977			13.8697	0.123277	1				1	2	1	0	1
ENSG00000263412	AC004477.1		0.996954			0.592665			1.43747			1.84671			0.647135			1.86686			1.03917			0.783791			1.00303									0.90783			0.513703			0	0			0
ENSG00000249363	AC011411.1		5.02187		1	2.65765		1	2.96479		1													7.55901		1				2.63953		1										5	0	1	0	1	5
ENSG00000266341	AC004477.2																																									0	0			0
ENSG00000267122	AC004490.1																																									0	0			0
ENSG00000262312	AC004494.1																																									0	0			0
ENSG00000273237	AC004520.1														0.983115			0.881628			0.79743			0.530423			0.934294			0.889578			1.35583						0.877953			0	0			0
ENSG00000235713	AC004522.1																																									0	0			0
ENSG00000237640	AC004522.2																																									0	0			0
ENSG00000266990	AC004528.1																																									0	0			0
ENSG00000214870	AC004540.1																																						0.546837			0	0			0
ENSG00000225792	AC004540.2																																						0.569547			0	0			0
ENSG00000269972	AC004542.1																																									0	0			0
ENSG00000269987	AC004542.2																																									0	0			0
ENSG00000257452	AC004551.1																																									0	0			0
ENSG00000267383	AC011447.3		1.09111			0.969764			0.845755			1.09085			1.15961			2.20825		1	0.965562			1.01269			1.11616			0.853795			1.26928			1.02518			0.311624			1	1			0
ENSG00000225071	AC004552.1																																									0	0			0
ENSG00000197813	AC011450.1		1.75543			2.51302		1	0.780208			0.841148						0.326063			1.27961			1.14785			1.57781			2.02177		1	0.908778			2.09444		1	0.929189			3	1			0
ENSG00000263120	AC004584.3																																									0	0			0
ENSG00000235669	AC004593.1																																									0	0			0
ENSG00000267394	AC004596.1																																									0	0			0
ENSG00000268673	AC004597.1																																									0	0			0
ENSG00000267285	AC004672.2																																									0	0			0
ENSG00000270264	AC004686.1																																									0	0			0
ENSG00000267197	AC011461.1		1.31706			1.33054			0.93336			1.14019			1.40681						1.14802			1.30313			0.987408			1.45315			1.07106						0.169995			0	1			0
ENSG00000213717	AC004692.1																																									0	0			0
ENSG00000263494	AC004702.1																																									0	0			0
ENSG00000249815	AC004704.1																																									0	0			0
ENSG00000253102	AC004707.1																																									0	0			0
ENSG00000227495	AC004771.1																																									0	0			0
ENSG00000234203	AC004771.2																																									0	0			0
ENSG00000262429	AC004771.4																																									0	0			0
ENSG00000262678	AC004771.5																																									0	0			0
ENSG00000267174	AC011472.2								1.56264			0.436736									0.765698																		30.2179	4.61358e-13	1	1	1	1	1	0
ENSG00000272203	AC004775.1																																									0	0			0
ENSG00000257955	AC004801.3																																									0	0			0
ENSG00000250132	AC004803.1		0.684682			0.814197			1.08421			0.58556			1.10182			1.23668			1.30747			1.20865			1.05476			0.731278			0.729071			1.67836			1.37222			0	0			0
ENSG00000255575	AC004812.1																																									0	0			0
ENSG00000267265	AC011476.3								0.766695												1.73893									4.82978		1							16.7566	1.29218e-07	1	2	0	1	0	1
ENSG00000267419	AC011477.1		2.09896		1	2.28891		1	0.801013			1.03127			1.15813			0.678595			1.00886			1.46586			1.54513			1.37848			0.933477			1.42703			0.389819			2	1			0
ENSG00000267481	AC011477.2		0			1.35768			1.06398			1.06777			1.17396			29.3876		1	1.14417			0			0.97801			1.42655			1.10703			3.59276	0.16782	1	0.92625			2	0	1	2	-1
ENSG00000259907	AC004817.2																																									0	0			0
ENSG00000227751	AC004824.1																																									0	0			0
ENSG00000258871	AC004828.1																																									0	0			0
ENSG00000230137	AC004832.2																																									0	0			0
ENSG00000272689	AC004832.4																																									0	0			0
ENSG00000272854	AC004839.1																																									0	0			0
ENSG00000230914	AC004840.1																																									0	0			0
ENSG00000230160	AC004854.1																																									0	0			0
ENSG00000259109	AC004858.1																																									0	0			0
ENSG00000239636	AC004865.2		0.817704			0.71122			0.775909			0.692767			0.822505			0.526788			1.92915			0.534578			0.725159			0.552043			0.790431			1.79346			0.628356			0	0			0
ENSG00000238109	AC004893.1																																									0	0			0
ENSG00000231704	AC004895.1																																									0	0			0
ENSG00000236018	AC004898.1																																									0	0			0
ENSG00000237286	AC004906.1																																									0	0			0
ENSG00000272240	AC004908.1																																									0	0			0
ENSG00000243797	AC004917.1																																									0	0			0
ENSG00000243829	AC011495.1											1.33182																		0.842403			1.25726			0.846408			2.95822		1	1	0			0
ENSG00000269374	AC011497.2		1.23476			2.47579		1	0.931791			1.63228			1.06114			1.35375			0.886196			0.622654			1.06815			1.9409			1.42784			0.551408			0.62518			1	0			0
ENSG00000254610	AC004923.1																																									0	0			0
ENSG00000267030	AC011498.2		1.97803			1.00053			0.511171			0.726274			1.39894			0.199431			1.89197			1.36189			1.16851			1.1232			1.16565			0.843402			0.0626891			0	2	0	1	-1
ENSG00000243672	AC004924.1																																									0	0			0
ENSG00000231397	AC004941.2																																									0	0			0
ENSG00000259209	AC004943.1					0.658222															0.699206			1.63125			1.45993			0.702003			1.35747									0	0			0
ENSG00000259768	AC004943.2		1.02497			1.51933			1.39849			0.755734			0.928498			0.867798			0.946685			1.26182			1.08812			0.505442			1.11801			1.00765			0.624862			0	0			0
ENSG00000233760	AC004947.1																																									0	0			0
ENSG00000272745	AC004948.1																																									0	0			0
ENSG00000241057	AC004951.3																																									0	0			0
ENSG00000273432	AC004951.4																										1.31707															0	0			0
ENSG00000214243	AC004980.2		0.673374												0.825331												1.60666			0.750011												0	0			0
ENSG00000230305	AC004980.3																																									0	0			0
ENSG00000250778	AC004980.4																																									0	0			0
ENSG00000232756	AC004990.1																																									0	0			0
ENSG00000228532	AC005000.1																																									0	0			0
ENSG00000258017	AC011603.2		0.285255			0.591747			0.847083			2.57928		1	0.475463			0.795204			1.80449			0.784122			0.930867			0.497018			1.70107			1.1763			0.753127			1	3			0
ENSG00000233073	AC005009.2																																									0	0			0
ENSG00000228421	AC005013.1																																									0	0			0
ENSG00000224280	AC005014.1																																									0	0			0
ENSG00000272361	AC005014.2								0.722192																																	0	0			0
ENSG00000253307	AC011676.1		4.11206		1	1.73243			1.70201												0.441842			2.42919		1	1.35422						0.715451			2.14225		1				3	1			0
ENSG00000272537	AC005014.3																																									0	0			0
ENSG00000213875	AC005019.1																																									0	0			0
ENSG00000224448	AC005020.1																																									0	0			0
ENSG00000272647	AC005020.2																																									0	0			0
ENSG00000270462	AC005034.2																																									0	0			0
ENSG00000270996	AC005034.4																																									0	0			0
ENSG00000183308	AC005037.1																				1.24097																					0	0			0
ENSG00000159239	AC005041.1								1.37259			0.609064									1.95284												1.09497									0	0			0
ENSG00000272183	AC005041.3																																									0	0			0
ENSG00000273055	AC005046.1																																									0	0			0
ENSG00000267052	AC005050.1																																									0	0			0
ENSG00000268573	AC011815.1		1.07579			1.48206			0.816747			1.22085			0.708647			0.591409			1.11348			0.99497			0.992234			2.039		1	0.853078			1.89415			0.448592			1	1			0
ENSG00000234073	AC011816.1								1.06732																					2.13409		1	1.63147									1	0			0
ENSG00000232415	AC005056.1																																									0	0			0
ENSG00000243004	AC005062.1																																									0	0			0
ENSG00000224046	AC005076.1		0.923604			0.811463			1.40004			0.53468			0.58642						0.962082			1.22597			0.626767			0.553125			1.59001			0.849524			1.81049			0	0			0
ENSG00000224273	AC005077.2																																									0	0			0
ENSG00000230882	AC005077.4																																									0	0			0
ENSG00000229233	AC011891.1																	0.23577																								0	1			0
ENSG00000226806	AC011893.1		0.806887			3.57859	0.732683	1	0.260331			0.618242			0.806792			0.994099			0.638604			0.547795			0.684636			0.860089			0.858211			0.284138			29.9695	0.000424225	1	2	2	2	1	1
ENSG00000233038	AC011899.2								2.78361		1																															1	0			0
ENSG00000226816	AC005082.1														1.12089																											0	0			0
ENSG00000229893	AC005091.1																																									0	0			0
ENSG00000226624	AC005099.1																																									0	0			0
ENSG00000264853	AC011933.2		4.88637		1	3.14622		1	1.34763			1.54546			1.44058			0.699011			1.17391			1.666			1.31589			1.02466			1.28264			1.3376			0.133964			2	1	1	1	0
ENSG00000223374	AC005104.1																																									0	0			0
ENSG00000259924	AC011939.1		5.47305		1	0.54107			2.79537		1	1.92813			0.468431			0.210352			0.606769			2.26989		1	1.96557			0.945899			1.18131			10.7029	4.14152e-11	1	0.604698			4	2	2	0	2
ENSG00000120833	SOCS2	suppressor of cytokine signaling 2 [Source:HGNC Symbol;Acc:HGNC:19382]				509.609	1.24874e-27	1	1.67841			0.742344						0.00491548			6.58828	1.76523e-12	1	62.623	0.0188248	1	4.51613		1	7.05754		1							370.048	1.37997e-09	1	6	1	5	1	4	5
ENSG00000224232	AC005104.2																																									0	0			0
ENSG00000261542	AC011978.2		3.30819		1	1.70604			1.51146			0.821905			0.742798			0.659396			1.32273			0.965999			1.07546			1.16509			1.39601			1.23264			0.419372			1	1			0
ENSG00000239470	AC011979.1																																						2.00877		1	1	0			0
ENSG00000222017	AC011997.1		3.45922		1	0.579028									0.845461			0.851417			1.15817			1.51231			1.61105			1.01548			0.777896									1	0			0
ENSG00000226874	AC005154.2																																									0	0			0
ENSG00000263683	AC005154.4																																									0	0			0
ENSG00000264520	AC005154.5																																									0	0			0
ENSG00000272568	AC005162.3																																									0	0			0
ENSG00000270100	AC012065.4					0.463387			0.768649			1.50644						0.683274			1.11328			0.839392			1.36479									2.48857		1				1	1	0	1	-1
ENSG00000213197	AC012066.1		5.70451		1																																					1	0			0
ENSG00000271936	AC012073.1		1.17309			1.28212			0.88653			1.47849			1.09974			0.615647			1.09665			0.97206			1.0831			0.853223			0.896772			0.628369			0.307457			0	1			0
ENSG00000239622	AC005165.2																																									0	0			0
ENSG00000267405	AC005180.1																																									0	0			0
ENSG00000256276	AC005186.1																	1.34766						1.13998																		0	0			0
ENSG00000229497	AC005189.1																																									0	0			0
ENSG00000236352	AC005220.1		0.533567																																							0	0			0
ENSG00000258603	AC005225.2																																									0	0			0
ENSG00000258695	AC005225.3																																									0	0			0
ENSG00000273314	AC005229.4								1.25298																														0.639141			0	0			0
ENSG00000225521	AC005237.1																																									0	0			0
ENSG00000242737	AC012170.1		3.18863		1	1.46976												1.98834			1.02123			1.35327			1.95602			1.17593			0.833965			1.02704			0.518111			1	0			0
ENSG00000268030	AC005253.1																																									0	0			0
ENSG00000268983	AC005253.2																																									0	0			0
ENSG00000260350	AC012173.1		2.21597		1	2.75437		1	0.494132			1.5697			0.550221			0.601249			1.02903			1.30533			1.23807			0.74269			0.825099			0.864234			0.0529966			2	2	0	1	-1
ENSG00000267871	AC005261.1		1.26578			1.8933			0.745859			0.840516			0.763432			1.55863			0.809888			1.12304			0.890778			1.27791			0.787323			1.7032			0.818017			0	0			0
ENSG00000261114	AC012181.2		1.58366			1.93752												1.29974						0.625693			0.727568			2.66506		1							15.793	0.572178	1	2	0	1	0	1
ENSG00000261270	AC012181.3		1.64103			1.37047						0.847511						0.554876			0.91868			0.633105			0.686323			1.97363			1.32561			1.1729			7.13013	0.834883	1	1	0	1	0	1
ENSG00000268205	AC005261.2		1.38597			0.981185			1.10238			0.978128			1.13418			1.1327			1.14379			1.41169			1.27895			1.316			1.17323			0.842412			0.565186			0	0			0
ENSG00000261777	AC012184.3		0.62077			1.6146			0.806215			0.612576			0.703959			2.20267		1	1.20825			0.756727			1.03091			0.343909			0.818316			0.887314			1.97095			1	1			0
ENSG00000268678	AC005261.3																																									0	0			0
ENSG00000253477	AC012213.1																										2.48473		1													1	0			0
ENSG00000268723	AC005261.5																																									0	0			0
ENSG00000266289	AC012213.3					0.375614						1.16026									1.45679						2.54376		1	2.40085		1	1.77926			2.315		1				3	1			0
ENSG00000266944	AC005262.1																																									0	0			0
ENSG00000263707	AC005277.1																																									0	0			0
ENSG00000266469	AC005288.1								0.830141												1.27808									0.685957			0.983175									0	0			0
ENSG00000233852	AC005304.1																																									0	0			0
ENSG00000266744	AC005304.3																																									0	0			0
ENSG00000251537	AC005324.3																																									0	0			0
ENSG00000272667	AC012306.2		0.674265			0.954199			1.0934			1.07341			1.46084			0.509342			1.60937			1.24423			1.00618			0.859251			0.962641			0.258138			1.43828			0	1	0	1	-1
ENSG00000266261	AC005324.5																																									0	0			0
ENSG00000267472	AC005332.3								0.624166																																	0	0			0
ENSG00000267218	AC005336.2																																									0	0			0
ENSG00000268565	AC005339.1																																									0	0			0
ENSG00000232098	AC012313.1		0.923733			1.58206			0.771855			0.425597			1.01657			0.832302			1.53194			1.43489			1.16626			1.35083			1.32072			0.532596			0.6111			0	1			0
ENSG00000268049	AC012313.2		0.732503			1.00511			0.735172			0.513674			1.61569			0.467665			1.75585			0.849783			1.46049			0.771464			0.766614			0.761539						0	1			0
ENSG00000203593	AC005342.1																																									0	0			0
ENSG00000256706	AC005342.2								1.91064																																	0	0			0
ENSG00000268912	AC012313.5		0																																							0	0	0	1	-1
ENSG00000250994	AC005355.1																																									0	0			0
ENSG00000267623	AC005357.2																																									0	0			0
ENSG00000269473	AC012313.8		2.99073		1	1.30059			1.64711			0.84196			1.07652												2.49439		1										0.380299			2	1			0
ENSG00000267159	AC005379.1																																									0	0			0
ENSG00000203327	AC012358.1					0.829348			1.22681			0.622155			1.28221						1.36107			2.13398		1	1.54768			1.3748			1.28432			1.93705						1	0			0
ENSG00000231412	AC005392.2																																									0	0			0
ENSG00000241185	AC005410.1																																									0	0			0
ENSG00000178082	AC005412.1																																									0	0			0
ENSG00000239256	AC005412.2																																									0	0			0
ENSG00000259079	AC005476.1																																									0	0			0
ENSG00000224789	AC012363.1																													12.535		1										1	0			0
ENSG00000259146	AC005476.2																																									0	0			0
ENSG00000259005	AC005479.2																																									0	0			0
ENSG00000232693	AC012370.1		2.64471		1	0.738709						2.72062		1				0.685727			0.450645			2.72808		1	1.64851			0.134513			1.20896			6.44182	1.25251e-08	1	0.345082			4	3	1	0	1
ENSG00000270000	AC005479.3																																									0	0			0
ENSG00000258891	AC005480.1																																									0	0			0
ENSG00000222012	AC005481.1		1.01287									0.687011									1.37932						0.995683						1.42587						1.0916			0	0			0
ENSG00000225647	AC005487.1																																									0	0			0
ENSG00000260409	AC012414.5		1.83507						1.04816						1.59171												1.21402			3.17371		1	0.724402									1	0			0
ENSG00000267361	AC005495.1																																									0	0			0
ENSG00000261775	AC012435.2		1.64311			0.913679			0.752963									0.767376			1.07569			1.1036			1.00295			0.682347			0.526494			2.70818		1	0.458582			1	1			0
ENSG00000228251	AC012442.1		2.20841		1	0.403696									0.544719																		0.468888						0.395209			1	3			0
ENSG00000267224	AC005498.1																																									0	0			0
ENSG00000265451	AC012447.1																	3.18538		1	0.93707			1.30354																		1	0			0
ENSG00000267421	AC005498.2								1.4824																																	0	0			0
ENSG00000223878	AC005517.1																																									0	0			0
ENSG00000177776	AC005519.1																																									0	0			0
ENSG00000258559	AC005519.2		1.43306			1.14218			0.988263			1.27349			1.3697			0.570653			1.07634			0.904308			1.17414			1.17738			1.17666			0.940315			0.58516			0	0			0
ENSG00000258653	AC005520.1																																									0	0			0
ENSG00000271976	AC012467.2		0.964106			1.34372			1.03161			0.589593			2.04539		1	1.03806			1.29837			1.1503			1.04975			1.61741			1.19054			1.06982			0.558527			1	0			0
ENSG00000259065	AC005520.2								0.729795									1.18095			1.01952			1.38777									0.643079									0	0			0
ENSG00000213296	AC005521.1																																									0	0			0
ENSG00000229941	AC012499.1																	0.118871			0.613138			0.638886															0.0277222			0	2	0	1	-1
ENSG00000268536	AC005523.1																																									0	0			0
ENSG00000242575	AC012501.2																																									0	0	0	1	-1
ENSG00000269604	AC005523.2																																									0	0			0
ENSG00000234208	AC005529.1																																									0	0			0
ENSG00000253183	AC005531.1																																									0	0			0
ENSG00000273466	AC012510.1		1.43599			1.11765			0.988263			2.14968		1	1.04754			0.49262			0.99082			0.503743			0.949571			0.748803			1.06637			1.50584			0.276845			1	2			0
ENSG00000234450	AC005534.2																																									0	0			0
ENSG00000235852	AC005540.1																																									0	0			0
ENSG00000235828	AC005550.2																																									0	0			0
ENSG00000216917	AC005587.1																																									0	0			0
ENSG00000260107	AC005606.1																																									0	0			0
ENSG00000261790	AC005606.2																																									0	0			0
ENSG00000269296	AC005614.1																																									0	0			0
ENSG00000261886	AC005670.1																																									0	0			0
ENSG00000226329	AC005682.1																																									0	0			0
ENSG00000262966	AC005695.1																																									0	0			0
ENSG00000262050	AC005696.1		0.762293			1.69965			1.19415			0.605791			1.34225			1.9512			1.78252			1.28185			0.519489			0.978275			1.06703			0.984235			0.715528			0	0			0
ENSG00000272770	AC005696.2																																									0	0			0
ENSG00000249631	AC005699.1																																									0	0			0
ENSG00000267302	AC005702.1																																									0	0			0
ENSG00000266667	AC005703.4																																									0	0			0
ENSG00000264044	AC005726.3																																									0	0			0
ENSG00000264608	AC005726.4								0.564722			1.17489									1.15988						1.88509			1.19468												0	0			0
ENSG00000234773	AC012618.3		1.7776			0.955406			0.67822			0.622207			1.46309			0.738994			1.47438			1.02318			1.46306			2.07231		1	1.11669			0.583315			0.257406			1	1			0
ENSG00000265168	AC005726.5																																									0	0			0
ENSG00000259802	AC012640.2		0.421904			1.05009			0.826914			0.743271			0.85972			1.08013			1.64002			0.709971			0.692323			0.529978			0.953922			0.557622			1.11579			0	1			0
ENSG00000265287	AC005726.6																																									0	0			0
ENSG00000225681	AC005730.1																																									0	0			0
ENSG00000262185	AC005736.1																																									0	0			0
ENSG00000271871	AC005740.4								1.05415																																	0	0			0
ENSG00000261416	AC012645.3		0.882509																														0.412053									0	1			0
ENSG00000258461	AC012651.1		1.54849						0.329421												0.99147												0.72391									0	1			0
ENSG00000259477	AC012653.1		0.111672			1.75005									0.707427			1.12752						2.15696		1	0.878857			0.0511214			0.420362			0.00118781						1	4	0	2	-2		3
ENSG00000262712	AC012676.1											1.46728			1.14277						3.01836		1																			1	0			0
ENSG00000267630	AC005758.1																																									0	0			0
ENSG00000230897	AC013248.2		0.681332									1.18021			1.62894			0.168534			1.932			0.640801			1.28532			0.793263			2.59213		1	0.753096			2.48877	0.853947	1	2	1	1	0	1
ENSG00000231621	AC013264.1					0.336413						0.212202			0.722165						1.22496									1.51633												0	2			0
ENSG00000268650	AC005759.1																																									0	0			0
ENSG00000266933	AC005775.1																																									0	0			0
ENSG00000270802	AC005776.1																																									0	0			0
ENSG00000273218	AC005776.2																																									0	0			0
ENSG00000267148	AC005777.1																																									0	0			0
ENSG00000268189	AC005785.1																																									0	0			0
ENSG00000259713	AC013391.2																							2.12992		1				0.637296												1	0			0
ENSG00000266959	AC005786.1																																									0	0			0
ENSG00000271991	AC013400.1																													0.0940357									7.65944	0.249826	1	1	1	1	0	1
ENSG00000272148	AC013403.2					2.16092		1							1.29695									0.815316			0.96959			1.66796									0.686268			1	0			0
ENSG00000267231	AC005786.2																																									0	0			0
ENSG00000267090	AC005789.1																																									0	0			0
ENSG00000248188	AC005798.1																																									0	0			0
ENSG00000265702	AC005821.1								0.93336																																	0	0			0
ENSG00000249982	AC005823.2																																									0	0			0
ENSG00000226797	AC005828.1																																									0	0			0
ENSG00000265282	AC005828.4																																									0	0			0
ENSG00000271749	AC005828.6																																									0	0			0
ENSG00000261575	AC005829.1																																									0	0			0
ENSG00000262539	AC005829.2																																									0	0			0
ENSG00000235128	AC013474.1		3.14683		1																0.737922			0.85691			1.32847			2.37558		1				3.37329	0.316818	1	0.0765793			3	1	1	1	0
ENSG00000256799	AC005832.3																																									0	0			0
ENSG00000223544	AC005838.1																																									0	0			0
ENSG00000213942	AC005840.1																																									0	0			0
ENSG00000224906	AC005840.2																																									0	0			0
ENSG00000259345	AC013652.1		1.30353			3.4852	0.346935	1										1.10745						1.37025						2.3782		1	0.869882			1.58868						2	0	1	0	1
ENSG00000259447	AC013652.2					6.59185		1										0.529569						1.92005						2.45689		1	0.73279									2	0			0
ENSG00000256913	AC005840.4																																									0	0			0
ENSG00000267207	AC005884.1																																									0	0			0
ENSG00000264083	AC005899.1																																									0	0			0
ENSG00000266385	AC005899.5																																									0	0			0
ENSG00000247011	AC005920.1																																									0	0			0
ENSG00000262967	AC005921.2																																									0	0			0
ENSG00000267469	AC005944.1																																									0	0			0
ENSG00000267138	AC005954.1																																									0	0			0
ENSG00000266411	AC005972.1																																									0	0			0
ENSG00000240132	AC005996.1																																									0	0			0
ENSG00000177418	AC006001.1																																									0	0			0
ENSG00000234215	AC006012.1																																									0	0			0
ENSG00000270577	AC006023.1																																									0	0			0
ENSG00000235183	AC015795.1		1.32948			0.731961			1.74123			1.88243			0.319483			0.996018			0.720389			0.646748			1.5638			0.521747			0.904095			2.54816		1	1.01304			1	1			0
ENSG00000273444	AC006023.2																																									0	0			0
ENSG00000224785	AC006026.1																																									0	0			0
ENSG00000234286	AC006026.3																																			0.770735						0	0			0
ENSG00000264324	AC006030.1																																									0	0			0
ENSG00000227719	AC006042.1																																									0	0			0
ENSG00000233108	AC006042.2																																									0	0			0
ENSG00000264112	AC015813.1		1.71563			0.966369			1.25623			1.67169			0.706978			0.995474			0.833502			0.671618			1.07518			0.993191			0.642914			1.844			0.491608			0	1			0
ENSG00000234141	AC006042.4														1.38364																											0	0			0
ENSG00000230084	AC006059.1																																									0	0			0
ENSG00000255608	AC006063.1																																									0	0			0
ENSG00000245667	AC006064.1																																									0	0			0
ENSG00000247853	AC006064.2																																									0	0			0
ENSG00000255966	AC006064.3																																									0	0			0
ENSG00000256732	AC006065.4																																									0	0			0
ENSG00000261938	AC006111.1																																									0	0			0
ENSG00000263235	AC006111.2																				1.41853						0.78746															0	0			0
ENSG00000268352	AC006115.1																																									0	0			0
ENSG00000266907	AC006116.1																																						0.555198			0	0			0
ENSG00000267776	AC006116.10																																									0	0			0
ENSG00000266932	AC006116.2																																									0	0			0
ENSG00000267145	AC006116.3																																									0	0			0
ENSG00000267192	AC006116.4																																									0	0			0
ENSG00000267074	AC015911.3					#DIV/0!	0.857148		0.808579			0.507939						0												9.23643		1								0.346839		1	0	2	1	1
ENSG00000267312	AC015911.4		2.32098		1	6.66251		1	0.920882			0.819245			0.53057			0.271137			1.04409									5.69396		1							0.685183			3	1			0
ENSG00000267429	AC006116.6																																									0	0			0
ENSG00000267459	AC006116.7																																									0	0			0
ENSG00000267549	AC006116.8																																									0	0			0
ENSG00000267554	AC015911.8		1.56395			6.22361		1	0.761597			0.434824			1.31874			0.0775208												6.92792		1				4.55239	0.461944	1	1.48114			3	2	1	0	1
ENSG00000267606	AC006116.9																																									0	0			0
ENSG00000266707	AC006120.1																																									0	0			0
ENSG00000213970	AC006122.1																																									0	0			0
ENSG00000258660	AC006146.1																																									0	0			0
ENSG00000227790	AC015922.1		3.82899		1							2.57379		1																												2	0	1	0	1
ENSG00000249502	AC006160.1								1.2971																					0.855363												0	0			0
ENSG00000238090	AC006195.1																																									0	0			0
ENSG00000256020	AC006205.2																				0.948001																					0	0	1	1	0
ENSG00000256417	AC006206.2																							0.940864																		0	0			0
ENSG00000238247	AC006210.2																																									0	0			0
ENSG00000225335	AC016027.1		0.489826			1.07593			1.77887			0.973364			0.53057			2.99679		1	1.00557						0.761398			0.553125			2.4499		1	0.781901			1.71153			2	1			0
ENSG00000267191	AC006213.3					1.17219																					0.871898															0	0			0
ENSG00000243224	AC006252.1		0.762129									0.866918									0.954553			0.726679												0.858461			0.527178			0	0			0
ENSG00000264529	AC006270.2																																									0	0			0
ENSG00000246089	AC016065.1		0.664721			0.748931			0.981631			0.828398			0.94296			2.09658		1	1.47515			1.06612			0.937162			0.961168			0.871331			0.893323			2.04465		1	2	0			0
ENSG00000268316	AC006272.1																																									0	0			0
ENSG00000267521	AC016168.1		4.78523		1	3.25636		1	0.34078						2.12228		1							1.00176						1.57579			1.3321						0.20475			3	2	1	0	1
ENSG00000267568	AC016168.2		3.01501		1	1.44289			0.494132			1.36634			1.74934			1.02708						0.936814			1.34704			1.64269			2.12993		1	0.749194			0.711933			2	1	1	0	1
ENSG00000267374	AC016205.1					240.077	3.29375e-14	1				0.00868397			0.923424			0.636493						3.57358	0.478128	1	1.36879			0.775173			0.631967			0.6687						2	1	2	1	1
ENSG00000258513	AC006349.1																																									0	0			0
ENSG00000270964	AC016355.1		0.684895			0.739301			1.12616			1.22203			0.909549			2.13765		1	1.12094			0.792416			0.718691			0.92892			1.15276			0.296128			3.84308		1	2	1			0
ENSG00000223872	AC006372.1																																									0	0			0
ENSG00000233191	AC006372.2																																									0	0			0
ENSG00000234210	AC006372.3																																									0	0			0
ENSG00000241679	AC018450.1		2.64725		1	2.68207		1	0.988263			2.43337		1	1.32173			0.628193						1.35426			2.24069		1	2.68273		1	0.518605			1.67231			0.546335			5	0	1	0	1	5
ENSG00000248851	AC006427.1																																									0	0			0
ENSG00000262456	AC006435.1																																									0	0			0
ENSG00000263345	AC006435.2																																									0	0			0
ENSG00000272627	AC016542.1																										2.30657		1	1.13342												1	0			0
ENSG00000263466	AC006441.1																																									0	0			0
ENSG00000265784	AC006441.3																																									0	0			0
ENSG00000249148	AC006445.2																																									0	0			0
ENSG00000228509	AC006460.1																																									0	0			0
ENSG00000268670	AC016586.1		2.57626		1	1.65293			0.658842			1.24401			0.909154			0.595692			1.49871			1.6173			1.20974			1.33395			2.44299		1	1.20729			0.26279			2	1			0
ENSG00000235459	AC006463.2																																									0	0			0
ENSG00000267682	AC016590.2		2.41416		1	1.89396			1.22984			1.26734			1.07293			1.1238			0.927168			1.38659			1.08048			1.31115			1.00065			2.08882		1	0.257003			2	1			0
ENSG00000264281	AC016596.1		0.836147			2.02742		1										0.0699474			1.54988									1.07739			5.8855		1	0.558602			2.08856		1	3	1			0
ENSG00000272719	AC006483.2																																									0	0			0
ENSG00000250310	AC006487.2																																									0	0			0
ENSG00000267264	AC006504.3		1.48922			1.91596			0.882378			1.07034			0.900362			1.02478			0.991632			1.67682			1.1655			1.66307			0.813273			1.29831			0.58881			0	0			0
ENSG00000272635	AC006504.7																																									0	0			0
ENSG00000231414	AC016700.2																																						4.19701		1	1	0			0
ENSG00000224058	AC006509.1																				1.46129									0.611851						0.716831						0	0			0
ENSG00000229267	AC016708.1								0.923246			2.64194		1				0.606969			0.779291						0.992413			0.506916			1.22009			0.611087			0.35266			1	1			0
ENSG00000229131	AC016710.1																																			#DIV/0!	7.46815e-16	1				0	0	1	0	1
ENSG00000240739	AC006511.1																																									0	0			0
ENSG00000255581	AC006511.2		1.31812			0.796114			1.42749			0.850885			1.31082			1.98482						1.3918															0.553247			0	0			0
ENSG00000239701	AC006512.1																																									0	0			0
ENSG00000258587	AC006530.1																																									0	0			0
ENSG00000213179	AC006534.1																																									0	0			0
ENSG00000240673	AC006539.1																																									0	0			0
ENSG00000270820	AC016727.1		1.40948			3.27897		1	1.20788			0.360721			0.755388			0.794755			1.13091			1.45532			1.43313			1.04403			0.858441			0.843431			1.13787			1	1			0
ENSG00000236540	AC006547.1																																									0	0			0
ENSG00000224739	AC016735.1								0.614579			1.1386																											2.29696	0.264169	1	1	0	1	0	1
ENSG00000268292	AC006547.3																																									0	0			0
ENSG00000267356	AC006557.3																																									0	0			0
ENSG00000273368	AC006566.1																													0.546424			0.681779									0	0			0
ENSG00000218175	AC016739.1		0.531306			1.81252			0.808579			1.02661			0.786492			0.131874			1.47397			0.828184			0.906852			0.673923			1.38693			0.876601			1.79027			0	1			0
ENSG00000261882	AC006600.1																																									0	0			0
ENSG00000212978	AC016747.1		0.80385			0.0310457			1.09266			0.292375			1.95634			1.26774						2.07424		1				12.535		1				0.502831			343.216	1.1769e-19	1	3	2	1	1	0
ENSG00000255977	AC006927.1																																									0	0			0
ENSG00000269194	AC006942.1																																									0	0			0
ENSG00000186235	AC016757.1		0.302195															0.849834																								0	1	0	1	-1
ENSG00000273442	AC006946.3																																									0	0			0
ENSG00000270195	AC016773.1		1.30926			2.0298		1	0.603939			1.28117			1.13786			0.844098			1.29588			1.43176			0.916135			1.6262			0.677288			1.28842			0.340482			1	1			0
ENSG00000234457	AC006960.1																																									0	0			0
ENSG00000237400	AC006960.2																																									0	0			0
ENSG00000254273	AC018620.1					0.973427						3.19051		1				0.54908			0.692592			5.08422		1	2.086		1	3.27051		1				2.90608		1				5	0			0	5
ENSG00000260070	AC006960.3																																									0	0			0
ENSG00000267519	AC020916.1		2.29076		1	2.6883		1	1.24868			0.519723			11.761		1	0.204083			1.73482			1.95589						4.94801		1				26.4134	0.7	1	3.67248	0.335586	1	6	1	2	0	2	5
ENSG00000264269	AC016866.1		1.20399			0.212619			0.903555						1.39717			1.9466			0.826586			0.910587			1.23049			0.95142			0.479809			0.0557469						0	3	0	1	-1		3
ENSG00000230191	AC006970.1																																									0	0			0
ENSG00000218586	AC006971.1																																									0	0			0
ENSG00000231063	AC006994.1																																									0	0			0
ENSG00000213542	AC007000.1																																									0	0			0
ENSG00000225726	AC007000.2																																									0	0			0
ENSG00000259628	AC007000.3																				0.503071																					0	0			0
ENSG00000249930	AC007016.1																																									0	0			0
ENSG00000230732	AC016949.1		2.24946		1	0.656061			0.804011			1.20658			0.909549			1.22046			1.04652			1.11869			1.18935			0.890381			0.855522			1.59767			0.381286			1	1			0
ENSG00000271185	AC007029.1																																									0	0			0
ENSG00000273320	AC007032.1																																									0	0			0
ENSG00000269924	AC024451.4		4.738		1	1.03653			2.02854		1	2.94235		1				0.799556			0.68746			3.30313		1	2.1048		1	0.755503			0.93827			4.3493	0.82385	1	0.128815			6	1	2	1	1	5
ENSG00000227017	AC007036.1																																									0	0			0
ENSG00000228384	AC007040.1																																									0	0			0
ENSG00000258881	AC007040.2																				1.52234																					0	0			0
ENSG00000235411	AC007041.1																																									0	0			0
ENSG00000213216	AC007066.1																																									0	0			0
ENSG00000224442	AC017035.1		9.4068		1	0.451489			1.33706			2.80003		1				0.160055			0.952402						1.2236			1.66074			1.36269			5.3241	0.41352	1	0.0821144			3	3	2	1	1
ENSG00000256912	AC007068.2																																									0	0			0
ENSG00000224549	AC017067.1																																			2.23617	0.188217	1				1	0	1	0	1
ENSG00000233716	AC074367.1		6.50831		1	0.688152			1.16795			2.43388		1				0.639773			0.675886			2.61249		1	2.10236		1	0.60067			1.10025			2.83177		1				5	0	1	1	0	5
ENSG00000223838	AC007091.1																																									0	0			0
ENSG00000271947	AC017076.1					12.4682	0.279968	1	1.28264			0.279126						0.983119									1.74746									0.990099						1	1	1	0	1
ENSG00000237162	AC007098.1																																									0	0			0
ENSG00000272328	AC007128.2																																									0	0			0
ENSG00000230408	AC007163.1																																									0	0			0
ENSG00000224721	AC007182.1																																									0	0			0
ENSG00000273064	AC017083.2		1.15092						1.1118			0.798307			1.92577			0.819271			1.4339			1.50162			2.0863		1	0.862225			0.740922			2.33542		1	0.266062			2	1			0
ENSG00000242951	AC007182.2																																						1.40179			0	0			0
ENSG00000268173	AC007192.1																																									0	0			0
ENSG00000235833	AC017099.1		5.49362		1	1.10192									1.29695			0.32277			0.864531															2.09031		1				2	1	1	0	1
ENSG00000259985	AC017100.1		0.485459			1.06583			1.44364			0.328963			1.07965			1.53864			1.13813			1.56435			1.04627			1.2535			0.60717			0.713433			0.596019			0	2	0	1	-1
ENSG00000269145	AC007192.2																																									0	0			0
ENSG00000224376	AC017104.1		1.03249						0.466162			2.29011		1							1.33769																					1	1			0
ENSG00000242444	AC007207.1																																									0	0			0
ENSG00000261216	AC007216.2																																									0	0			0
ENSG00000261560	AC007216.3		1.01604			1.42081			0.862102			1.41989			0.696373			1.37264			1.46078			1.47			1.22878			0.858449			0.986195			1.29105			0.62837			0	0			0
ENSG00000263307	AC007216.4		1.30134						1.16014												1.10922			0.820862			1.06328			1.51633			0.941611			1.31123						0	0			0
ENSG00000235683	AC018442.1		3.1628		1				1.97653			0.756335									0.741391			1.13119			1.87185			1.34785			0.790056			4.80267	0.474831	1	0.218183			2	1	1	0	1
ENSG00000263033	AC007220.1																																									0	0			0
ENSG00000148700	ADD3	adducin 3 [Source:HGNC Symbol;Acc:HGNC:245]	0.539888			5.12852	2.55469e-08	1	0.76374			0.807188			0.795957			0.755562			0.81078			2.4426		1	0.986143			2.87027		1	0.623987			2.3095	0.166689	1	7.02168	2.61178e-19	1	5	0	3	1	2	5
ENSG00000260782	AC007225.1																																									0	0			0
ENSG00000268036	AC007228.1																																									0	0			0
ENSG00000268568	AC007228.2																																									0	0			0
ENSG00000267544	AC007229.1																																									0	0			0
ENSG00000231043	AC007238.1		0.70144			0.85634			0.728194			1.17615			1.34116			0.915895			1.30041			1.45576			1.12327			0.777603			1.5212			0.527937						0	0			0
ENSG00000273063	AC007250.1																																									0	0			0
ENSG00000232719	AC007272.1																																									0	0			0
ENSG00000264920	AC018521.5		0.481486			1.39633			0.755182			1.31703			1.1142			1.5658			1.09102			1.29617			0.922856			0.41719			0.862461			1.32144			1.09078			0	2			0
ENSG00000213981	AC007277.1																																									0	0			0
ENSG00000234389	AC007278.1																																									0	0			0
ENSG00000236525	AC007278.2																																									0	0			0
ENSG00000227014	AC007285.1																																									0	0			0
ENSG00000260467	AC018552.2		2.7249		1	0.864851			2.06637		1	0.634266						1.63463			0.981335			1.84403						1.95438									1.38616			2	0			0
ENSG00000267980	AC007292.1		1.14641						0.898421			0.811766			0.990398									1.58466			1.19838			1.27176			0.859416			0.592879						0	0			0
ENSG00000269318	AC007292.2		1.60584			0.855632						1.06252			1.19806									0.682574			1.03397			1.66796			0.99037						0.52369			0	0			0
ENSG00000269807	AC007292.3																																									0	0			0
ENSG00000257715	AC007298.1																																									0	0			0
ENSG00000254325	AC018607.1								1.84762			1.32171																											0.101511			0	1	0	1	-1
ENSG00000235609	AF127577.4		253.449	1.76749e-08	1	1.44853						1.78956			0.868595			3.07257		1	0.552197			5.60991		1	1.78116			3.21744		1	1.43737			0.528271			114.635	0.135923	1	5	0	2	0	2	5
ENSG00000256019	AC018630.1		5.86251		1	0.551174			1.60005			2.30517		1	0.803025			0.730384			0.885356			1.55357			1.99327			0.918098			0.577074			2.42811		1	0.193161			3	1	1	0	1
ENSG00000256274	AC018630.2		5.04809		1	0.478967			2.19889		1	1.22761			0.818337			0.598199			0.991854			1.91517			1.85425			0.815693			0.854916			2.43826	0.227942	1	0.0343056			3	2	2	1	1
ENSG00000256400	AC018630.3								1.40004																		4.61084		1	0.941168												1	0			0
ENSG00000257878	AC007298.2																																									0	0			0
ENSG00000234818	AC007314.1																																									0	0			0
ENSG00000172974	AC007318.1		0.605528			0.764374			1.0951			0.767842			0.965218			0.799119			1.51158			0.765933			0.67015			0.897514			0.908865			0.573043			1.44037			0	0			0
ENSG00000230715	AC018638.2		2.23868		1	1.61923			0.805599			0.889041			1.16122			0.452601			1.74375			1.34132			1.03927			0.893897			0.675115			1.49034			0.328207			1	2			0
ENSG00000243302	AC018638.4		2.25878		1	1.77903			0.820959			1.02445			0.966242			0.695081			1.18337			1.32311			1.08805			1.05575			0.870766			2.35149	0.623286	1	0.310826			2	1	1	0	1
ENSG00000243679	AC018638.5		2.54553		1	1.019			0.942651			0.877846			1.28681			0.144218			1.92215			1.12859			0.820353			0.83157			0.975473			1.34077			0.171898			1	2	0	1	-1
ENSG00000224063	AC007319.1																																									0	0			0
ENSG00000271553	AC018638.7		10.0932		1				1.1403												1.08865									2.88102		1				1.33935			0.466889			2	1	1	0	1
ENSG00000260078	AC007342.3																																									0	0			0
ENSG00000229677	AC018644.1		3.86006		1	0.766357			0.77051			1.58887			1.27668			1.56135			0.952798			1.39763			1.37072			1.813			1.53103			4.65199	0.3652	1	0.408616			2	1	2	0	2
ENSG00000262714	AC007342.5																																									0	0			0
ENSG00000260939	AC007346.2																																									0	0			0
ENSG00000271122	AC018647.2		0.329843			1.2868			0.772191			0.467224			1.27133			2.47448		1	1.16021			1.17638			1.14657			0.906207			1.10215			1.27191			0.929111			1	2	0	1	-1
ENSG00000261049	AC007347.1																																									0	0			0
ENSG00000255572	AC018653.1																																0.499987									0	1			0
ENSG00000272984	AC007349.4																																									0	0			0
ENSG00000231969	AC007364.1																																									0	0			0
ENSG00000273306	AC018690.1		2.5757		1	0.788291			0.667078			1.68797			1.13483			0.700164			0.677489			0.865887			0.978214			0.747777			0.779543			2.41499		1	0.387314			2	1			0
ENSG00000226756	AC007365.1																																									0	0			0
ENSG00000227791	AC007365.2																																									0	0			0
ENSG00000233694	AC007365.3																																									0	0			0
ENSG00000250098	AC007370.1																																									0	0			0
ENSG00000273090	AC007378.1																																									0	0			0
ENSG00000237039	AC018738.1		0.534791			0.24159			0.38604			0.899246			0.960079			0.537844			0.787054			0.964498			1.09709			0.561602			0.696528			1.01961			2.31362		1	1	2			0
ENSG00000228590	AC007381.1																																									0	0			0
ENSG00000272367	AC018754.1		4.83276		1	0.656395			1.26827			1.11945			0.690421			1.19037			1.00869			1.70507			1.80106			1.34442			1.06928			2.07765		1	0.275279			2	1	1	0	1
ENSG00000231955	AC007383.3																																									0	0			0
ENSG00000227394	AC007386.1																										1.58915						0.619817									0	0			0
ENSG00000224646	AC007387.1																																									0	0			0
ENSG00000204929	AC007389.1																																									0	0			0
ENSG00000231386	AC007395.1																																									0	0			0
ENSG00000234350	AC007405.1																																									0	0			0
ENSG00000246560	AC018797.2		2.01378		1	0.916374			1.02944			1.49995			1.20454			1.00926			0.646991						1.36139						0.758196			0.941093			0.365546			1	1			0
ENSG00000239467	AC007405.3																																									0	0			0
ENSG00000255746	AC007406.2																																									0	0			0
ENSG00000257501	AC007424.1																																									0	0			0
ENSG00000269982	AC018809.2		5.62165		1				0.517662			1.55809									1.04366						3.13382		1	1.45686			1.62269			2.00639		1	0.216813			3	1	1	0	1
ENSG00000235978	AC018816.1		2.52598		1	1.05279			3.21186		1	1.14565						1.30146			0.713107			1.28795			0.821878			0.858298			0.662321			1.82913			0.652668			2	0			0
ENSG00000261173	AC018845.3		1.29393			0.939471			0.763658			1.25387									1.04084												0.605885						2.73195		1	1	0			0
ENSG00000263499	AC007431.1																																									0	0			0
ENSG00000266100	AC007431.2																																									0	0			0
ENSG00000259476	AC018904.2																																2.27332		1	11.485	0.857299	1	0.651915			2	0	1	0	1
ENSG00000227187	AC007435.1																																									0	0			0
ENSG00000266473	AC007448.3																																									0	0			0
ENSG00000261393	AC007493.2																																									0	0			0
[truncated: 28,680 more rows]

## Sheet: Suppl.Tab.7b
Suppl. Tab. 7b Recurrent changes in ATAC-peaks between INI and REL separately per each of patients (DE-Seq2; p<0.05).
			type 2							type 1
id	gene.x	ensembl_id.x	P1_padj	P2_padj	P6_padj	P7_padj	P8_padj	P10_padj	P12_padj	P3_padj	P4_padj	P9_padj	P11_padj	SUM	SUM_type1	SUM_type2
Peak00095866	NA	NA	0.00282312	NA	8.93219e-08	NA	NA	0.0011568	0.000348894	NA	NA	NA	NA	4	4	0
Peak00012109	ACYP2	ENSG00000170634	1.28145e-22	NA	NA	NA	NA	2.98948e-16	0.00304587	NA	NA	NA	NA	3	3	0
Peak00075006	RECQL,GOLT1B	ENSG00000004700,ENSG00000111711	0.00483786	NA	NA	0.0333097	NA	0.00416251	NA	NA	NA	NA	NA	3	3	0
Peak00094031	PMP22,MIR4731,RP11-849N15.1,AC005703.3	ENSG00000109099,ENSG00000265110,ENSG00000265445,ENSG00000230971	4.2654e-08	NA	NA	0.00767023	NA	NA	NA	NA	1.07223e-09	NA	NA	3	2	1
Peak00095865	NA	NA	0.00295474	NA	7.95787e-13	NA	NA	NA	1.12555e-12	NA	NA	NA	NA	3	3	0
Peak00072748	NA	NA	NA	NA	NA	NA	0.0196328	0.00132845	0.0204215	NA	NA	NA	NA	3	3	0
Peak00009454	SNORA25,RYR2	ENSG00000198626,ENSG00000252290	2.43544e-06	NA	NA	NA	NA	NA	0.0292494	NA	NA	NA	NA	2	2	0
Peak00017482	ANKRD44,ANKRD44-IT1,AC010746.3	ENSG00000065413,ENSG00000236977,ENSG00000225979	1.31536e-05	NA	NA	NA	NA	NA	0.0366891	NA	NA	NA	NA	2	2	0
Peak00018304	DIRC3	ENSG00000231672	0.0029625	NA	NA	NA	NA	0.0102864	NA	NA	NA	NA	NA	2	2	0
Peak00020896	RNA5SP127	ENSG00000222983	0.0340972	NA	NA	NA	NA	NA	0.0201813	NA	NA	NA	NA	2	2	0
Peak00022305	RPP14,RP11-80H18.4,PXK	ENSG00000163684,ENSG00000273493,ENSG00000168297	0.0180417	6.88042e-05	NA	NA	NA	NA	NA	NA	NA	NA	NA	2	2	0
Peak00025850	RP11-10O22.1,CT64	ENSG00000241168,ENSG00000241369	1.93111e-07	NA	NA	NA	NA	NA	0.000368812	NA	NA	NA	NA	2	2	0
Peak00026318	LINC00578	ENSG00000228221	0.0189482	0.030142	NA	NA	NA	NA	NA	NA	NA	NA	NA	2	2	0
Peak00027059	NA	NA	0.0359248	NA	NA	NA	NA	3.65458e-05	NA	NA	NA	NA	NA	2	2	0
Peak00029088	NA	NA	1.40512e-05	NA	NA	NA	NA	0.000582287	NA	NA	NA	NA	NA	2	2	0
Peak00034211	NA	NA	0.0204078	NA	NA	NA	NA	0.0287073	NA	NA	NA	NA	NA	2	2	0
Peak00039591	NA	NA	6.52498e-08	NA	NA	NA	NA	1.06096e-08	NA	NA	NA	NA	NA	2	2	0
Peak00044415	ZUFSP	ENSG00000153975	0.00157452	NA	NA	NA	NA	0.0104812	NA	NA	NA	NA	NA	2	2	0
Peak00047392	NA	NA	0.00366901	NA	NA	NA	NA	NA	0.00430835	NA	NA	NA	NA	2	2	0
Peak00048192	NA	NA	1.24936e-05	NA	NA	NA	NA	NA	0.00295528	NA	NA	NA	NA	2	2	0
Peak00048240	NA	NA	0.00310339	NA	NA	NA	NA	NA	0.00132167	NA	NA	NA	NA	2	2	0
Peak00050094	CDK6	ENSG00000105810	4.17545e-09	NA	NA	NA	NA	6.75693e-21	NA	NA	NA	NA	NA	2	2	0
Peak00054086	CLU	ENSG00000120885	0.0215917	NA	NA	NA	NA	NA	0.0382751	NA	NA	NA	NA	2	2	0
Peak00055734	RP11-758M4.4,PI15	ENSG00000253706,ENSG00000137558	0.0121876	NA	NA	NA	NA	0.0243253	NA	NA	NA	NA	NA	2	2	0
Peak00057291	NA	NA	2.02669e-06	NA	NA	NA	NA	NA	NA	NA	0.000521446	NA	NA	2	1	1
Peak00066773	PLCE1,RP11-76P2.4,NOC3L	ENSG00000138193,ENSG00000273450,ENSG00000173145	0.0174915	NA	NA	NA	NA	NA	0.00262595	NA	NA	NA	NA	2	2	0
Peak00066814	ENTPD1,ENTPD1-AS1	ENSG00000138185,ENSG00000226688	3.07417e-05	NA	NA	NA	NA	1.65676e-06	NA	NA	NA	NA	NA	2	2	0
Peak00072128	CTSC	ENSG00000109861	0.002604	NA	NA	NA	NA	4.38939e-05	NA	NA	NA	NA	NA	2	2	0
Peak00072578	PDGFD	ENSG00000170962	8.1922e-09	NA	9.74648e-05	NA	NA	NA	NA	NA	NA	NA	NA	2	2	0
Peak00075145	NA	NA	0.0200962	NA	NA	NA	NA	NA	NA	NA	0.0019743	NA	NA	2	1	1
Peak00075202	NA	NA	0.00154819	NA	NA	NA	NA	NA	5.80244e-06	NA	NA	NA	NA	2	2	0
Peak00081667	HSPD1P8	ENSG00000215357	3.00361e-11	NA	NA	0.0489611	NA	NA	NA	NA	NA	NA	NA	2	2	0
Peak00082377	NA	NA	0.00234603	NA	NA	NA	NA	1.13948e-05	NA	NA	NA	NA	NA	2	2	0
Peak00084534	PLEK2	ENSG00000100558	4.33682e-05	0.0485305	NA	NA	NA	NA	NA	NA	NA	NA	NA	2	2	0
Peak00089516	RP11-266O8.1	ENSG00000257060	0.000974086	NA	NA	NA	NA	NA	NA	NA	8.39844e-08	NA	NA	2	1	1
Peak00089948	LMF1,LA16c-306A4.1	ENSG00000103227,ENSG00000260022	1.40238e-05	0.000158343	NA	NA	NA	NA	NA	NA	NA	NA	NA	2	2	0
Peak00089949	LMF1,LA16c-306A4.2	ENSG00000103227,ENSG00000260316	1.00728e-13	NA	NA	NA	NA	NA	0.0123823	NA	NA	NA	NA	2	2	0
Peak00092955	NA	NA	6.58506e-06	NA	NA	NA	NA	NA	0.0111585	NA	NA	NA	NA	2	2	0
Peak00093648	NLRP1	ENSG00000091592	0.0401568	NA	NA	NA	NA	0.00340264	NA	NA	NA	NA	NA	2	2	0
Peak00098259	LDLRAD4,LDLRAD4-AS1	ENSG00000168675,ENSG00000267690	0.00885936	NA	NA	NA	NA	NA	4.1207e-13	NA	NA	NA	NA	2	2	0
Peak00098358	ABHD3,RP11-13N13.6,MIR320C1	ENSG00000158201,ENSG00000265656,ENSG00000221493	0.0350729	0.0446419	NA	NA	NA	NA	NA	NA	NA	NA	NA	2	2	0
Peak00098365	RP11-268I9.4	ENSG00000264289	0.000607828	3.45585e-07	NA	NA	NA	NA	NA	NA	NA	NA	NA	2	2	0
Peak00101113	TIMM44	ENSG00000104980	1.31536e-05	NA	NA	NA	NA	0.0251497	NA	NA	NA	NA	NA	2	2	0
Peak00101308	C19orf38,CARM1	ENSG00000214212,ENSG00000142453	0.0257199	NA	NA	NA	NA	NA	0.000119502	NA	NA	NA	NA	2	2	0
Peak00003680	ST6GALNAC5	ENSG00000117069	NA	0.0153443	NA	NA	NA	NA	0.0323167	NA	NA	NA	NA	2	2	0
Peak00003934	CLCA2	ENSG00000137975	NA	0.00128359	NA	NA	NA	NA	1.70015e-05	NA	NA	NA	NA	2	2	0
Peak00008941	OBSCN,RP5-1139B12.2,RP5-1139B12.3	ENSG00000154358,ENSG00000269890,ENSG00000269934	NA	0.00693419	NA	NA	0.0226301	NA	NA	NA	NA	NA	NA	2	2	0
Peak00013584	STARD7-AS1,TMEM127	ENSG00000204685,ENSG00000135956	NA	0.00618124	NA	NA	NA	NA	0.00909322	NA	NA	NA	NA	2	2	0
Peak00018923	NA	NA	NA	0.0047922	NA	NA	0.0452434	NA	NA	NA	NA	NA	NA	2	2	0
Peak00020791	NA	NA	NA	0.0131914	NA	NA	NA	0.00807649	NA	NA	NA	NA	NA	2	2	0
Peak00029906	RASGEF1B,RP11-689K5.3	ENSG00000138670,ENSG00000251331	NA	0.0373904	NA	NA	NA	NA	0.0146342	NA	NA	NA	NA	2	2	0
Peak00034559	CAPSL	ENSG00000152611	NA	0.0444605	NA	NA	NA	NA	NA	NA	0.00654753	NA	NA	2	1	1
Peak00035471	MAST4	ENSG00000069020	NA	6.88042e-05	NA	NA	NA	NA	0.00342433	NA	NA	NA	NA	2	2	0
Peak00041536	HLA-B,XXbac-BPG248L24.12,DHFRP2	ENSG00000234745,ENSG00000271581,ENSG00000228432	NA	0.00220464	NA	NA	NA	NA	4.02982e-05	NA	NA	NA	NA	2	2	0
Peak00043982	NA	NA	NA	5.40055e-06	NA	NA	0.0489905	NA	NA	NA	NA	NA	NA	2	2	0
Peak00047141	ZNF815P	ENSG00000235944	NA	0.0216962	NA	NA	NA	NA	0.00308567	NA	NA	NA	NA	2	2	0
Peak00048403	NA	NA	NA	0.0313244	NA	NA	NA	0.0434016	NA	NA	NA	NA	NA	2	2	0
Peak00061989	DAB2IP	ENSG00000136848	NA	6.88042e-05	NA	NA	NA	0.0338722	NA	NA	NA	NA	NA	2	2	0
Peak00070789	SYT7,RP11-855O10.2	ENSG00000011347,ENSG00000250230	NA	0.00691862	NA	NA	NA	NA	9.43785e-06	NA	NA	NA	NA	2	2	0
Peak00079050	DNAH10	ENSG00000197653	NA	0.0389816	NA	NA	NA	0.0150077	NA	NA	NA	NA	NA	2	2	0
Peak00095713	TAC4,RP11-304F15.3	ENSG00000176358,ENSG00000204584	NA	0.0047922	NA	NA	NA	1.1522e-06	NA	NA	NA	NA	NA	2	2	0
Peak00099238	ZBTB7C	ENSG00000184828	NA	0.00506112	NA	NA	0.0142832	NA	NA	NA	NA	NA	NA	2	2	0
Peak00104000	FAM110A,RPS10L	ENSG00000125898,ENSG00000101278	NA	0.000935458	NA	NA	NA	NA	0.0443306	NA	NA	NA	NA	2	2	0
Peak00104097	IDH3B,RP4-686C3.7	ENSG00000101365,ENSG00000228293	NA	0.0153443	NA	NA	NA	4.60944e-08	NA	NA	NA	NA	NA	2	2	0
Peak00104375	PLCB1	ENSG00000182621	NA	0.023393	NA	NA	NA	0.0159237	NA	NA	NA	NA	NA	2	2	0
Peak00021259	XYLB	ENSG00000093217	NA	NA	NA	NA	NA	NA	8.4507e-06	NA	0.00546416	NA	NA	2	1	1
Peak00047549	SNX13	ENSG00000071189	NA	NA	NA	NA	NA	NA	5.79701e-06	NA	0.0026719	NA	NA	2	1	1
Peak00048426	STARD3NL	ENSG00000010270	NA	NA	NA	NA	NA	NA	NA	NA	4.85111e-08	NA	0.0361866	2	0	2
Peak00043340	NA	NA	NA	NA	0.00594921	NA	NA	NA	5.72786e-08	NA	NA	NA	NA	2	2	0
Peak00076147	ESPL1,PFDN5	ENSG00000135476,ENSG00000123349	NA	NA	0.0364467	NA	NA	0.000502019	NA	NA	NA	NA	NA	2	2	0
Peak00076148	ESPL1,PFDN5,RP11-680A11.5,C12orf10	ENSG00000135476,ENSG00000123349,ENSG00000257605,ENSG00000139637	NA	NA	0.00594921	NA	NA	0.000575762	NA	NA	NA	NA	NA	2	2	0
Peak00009794	ZNF496	ENSG00000162714	NA	NA	NA	NA	0.0015956	NA	0.020892	NA	NA	NA	NA	2	2	0
Peak00013201	NA	NA	NA	NA	NA	NA	0.00254154	0.000122587	NA	NA	NA	NA	NA	2	2	0
Peak00047826	DFNA5	ENSG00000105928	NA	NA	NA	NA	1.2011e-12	NA	6.75091e-06	NA	NA	NA	NA	2	2	0
Peak00075595	TMEM117	ENSG00000139173	NA	NA	NA	NA	0.0229555	NA	0.0136964	NA	NA	NA	NA	2	2	0
Peak00094752	Vault,RFFL,RAD51L3-RFFL,RNU6-840P,RAD51D	ENSG00000092871,ENSG00000267618,ENSG00000253084,ENSG00000252328,ENSG00000185379	NA	NA	NA	NA	0.0127963	NA	0.000992106	NA	NA	NA	NA	2	2	0
Peak00009984	MYT1L	ENSG00000186487	NA	NA	NA	NA	NA	5.87531e-07	0.00089279	NA	NA	NA	NA	2	2	0
Peak00009998	MYT1L	ENSG00000186487	NA	NA	NA	NA	NA	0.00201533	0.000333088	NA	NA	NA	NA	2	2	0
Peak00018619	FAM124B	ENSG00000124019	NA	NA	NA	NA	NA	4.46836e-05	5.94907e-05	NA	NA	NA	NA	2	2	0
Peak00020160	TMEM43,RP11-434D12.1,AC093495.4,XPC	ENSG00000170876,ENSG00000268279,ENSG00000228242,ENSG00000154767	NA	NA	NA	NA	NA	4.6021e-05	2.19863e-06	NA	NA	NA	NA	2	2	0
Peak00022681	FOXP1	ENSG00000114861	NA	NA	NA	NA	NA	1.12305e-06	2.41097e-05	NA	NA	NA	NA	2	2	0
Peak00023089	HTR1F	ENSG00000179097	NA	NA	NA	NA	NA	0.00417801	0.000256468	NA	NA	NA	NA	2	2	0
Peak00035076	SKIV2L2	ENSG00000039123	NA	NA	NA	NA	NA	0.00807649	0.00139875	NA	NA	NA	NA	2	2	0
Peak00042964	LGSN	ENSG00000146166	NA	NA	NA	NA	NA	0.0459311	0.00028045	NA	NA	NA	NA	2	2	0
Peak00045856	PLEKHG1	ENSG00000120278	NA	NA	NA	NA	NA	0.000141129	0.0353905	NA	NA	NA	NA	2	2	0
Peak00046979	AMZ1,GNA12	ENSG00000174945,ENSG00000146535	NA	NA	NA	NA	NA	0.00409898	0.00351323	NA	NA	NA	NA	2	2	0
Peak00060588	RP11-213G2.3	ENSG00000165121	NA	NA	NA	NA	NA	0.00287316	0.025668	NA	NA	NA	NA	2	2	0
Peak00063695	UPF2	ENSG00000151461	NA	NA	NA	NA	NA	0.00188247	0.0109287	NA	NA	NA	NA	2	2	0
Peak00072598	NA	NA	NA	NA	NA	NA	NA	7.16778e-08	0.0106079	NA	NA	NA	NA	2	2	0
Peak00075462	RNU6-472P	ENSG00000207026	NA	NA	NA	NA	NA	0.0486914	0.0485077	NA	NA	NA	NA	2	2	0
Peak00082396	NA	NA	NA	NA	NA	NA	NA	4.93437e-18	2.54766e-17	NA	NA	NA	NA	2	2	0
Peak00086604	SNRPN,SNURF	ENSG00000128739,ENSG00000273173,ENSG00000214265	NA	NA	NA	NA	NA	0.0481605	0.00106951	NA	NA	NA	NA	2	2	0
Peak00090106	HCFC1R1,THOC6,CCDC64B,RP11-473M20.5	ENSG00000103145,ENSG00000131652,ENSG00000162069,ENSG00000205890	NA	NA	NA	NA	NA	1.62361e-10	9.22718e-06	NA	NA	NA	NA	2	2	0
Peak00090547	PARN	ENSG00000140694	NA	NA	NA	NA	NA	4.02199e-05	0.00819695	NA	NA	NA	NA	2	2	0
Peak00095868	NA	NA	NA	NA	NA	NA	NA	0.00111729	0.0496146	NA	NA	NA	NA	2	2	0
Peak00095871	ARL2BPP8	ENSG00000263125	NA	NA	NA	NA	NA	3.07424e-12	8.07656e-05	NA	NA	NA	NA	2	2	0
Peak00103777	PTPRH	ENSG00000080031	NA	NA	NA	NA	NA	0.000582287	0.000371281	NA	NA	NA	NA	2	2	0
Peak00000332	NA	NA	0.0177449	NA	NA	NA	NA	NA	NA	NA	NA	NA	NA	1	1	0
Peak00000506	RP3-477M7.5,RP3-477M7.6	ENSG00000232208,ENSG00000232663	0.0489841	NA	NA	NA	NA	NA	NA	NA	NA	NA	NA	1	1	0
Peak00000855	TMEM51-AS1,TMEM51	ENSG00000175147,ENSG00000171729	0.0007866	NA	NA	NA	NA	NA	NA	NA	NA	NA	NA	1	1	0
Peak00001680	Y_RNA,RP1-212P9.3,EPB41	ENSG00000233427,ENSG00000199756,ENSG00000159023	1.28055e-05	NA	NA	NA	NA	NA	NA	NA	NA	NA	NA	1	1	0
Peak00008455	USH2A,RP5-1111A8.3	ENSG00000042781,ENSG00000229242	0.000168029	NA	NA	NA	NA	NA	NA	NA	NA	NA	NA	1	1	0
Peak00008457	USH2A	ENSG00000042781	0.00039665	NA	NA	NA	NA	NA	NA	NA	NA	NA	NA	1	1	0
Peak00008730	SNORA72,RP11-365O16.1,DEGS1	ENSG00000236773,ENSG00000143753,ENSG00000201898	0.00192534	NA	NA	NA	NA	NA	NA	NA	NA	NA	NA	1	1	0
Peak00009184	NA	NA	0.0235007	NA	NA	NA	NA	NA	NA	NA	NA	NA	NA	1	1	0
Peak00009449	RYR2	ENSG00000198626	0.0385029	NA	NA	NA	NA	NA	NA	NA	NA	NA	NA	1	1	0
Peak00010232	NA	NA	0.0180417	NA	NA	NA	NA	NA	NA	NA	NA	NA	NA	1	1	0
Peak00011487	ATL2	ENSG00000119787	0.0119222	NA	NA	NA	NA	NA	NA	NA	NA	NA	NA	1	1	0
Peak00012901	ZNF638	ENSG00000075292	0.0467716	NA	NA	NA	NA	NA	NA	NA	NA	NA	NA	1	1	0
Peak00013180	CTNNA2	ENSG00000066032	0.0312891	NA	NA	NA	NA	NA	NA	NA	NA	NA	NA	1	1	0
Peak00013693	INPP4A	ENSG00000040933	0.0301766	NA	NA	NA	NA	NA	NA	NA	NA	NA	NA	1	1	0
Peak00013853	TBC1D8	ENSG00000204634	0.0360769	NA	NA	NA	NA	NA	NA	NA	NA	NA	NA	1	1	0
Peak00013854	TBC1D8	ENSG00000204634	0.00287253	NA	NA	NA	NA	NA	NA	NA	NA	NA	NA	1	1	0
Peak00013865	RNF149,MIR5696	ENSG00000163162,ENSG00000264857	0.0349114	NA	NA	NA	NA	NA	NA	NA	NA	NA	NA	1	1	0
Peak00015451	ARHGAP15,AC096558.1,RP11-570L15.2	ENSG00000075884,ENSG00000228655,ENSG00000257640	0.0107178	NA	NA	NA	NA	NA	NA	NA	NA	NA	NA	1	1	0
Peak00017179	MFSD6,TMEM194B	ENSG00000151690,ENSG00000189362	0.000189666	NA	NA	NA	NA	NA	NA	NA	NA	NA	NA	1	1	0
Peak00018150	AC107218.3,VWC2L	ENSG00000197585,ENSG00000174453	0.00287775	NA	NA	NA	NA	NA	NA	NA	NA	NA	NA	1	1	0
Peak00019088	MSL3P1	ENSG00000224287	0.0481713	NA	NA	NA	NA	NA	NA	NA	NA	NA	NA	1	1	0
Peak00019823	LMCD1-AS1	ENSG00000227110	0.000150022	NA	NA	NA	NA	NA	NA	NA	NA	NA	NA	1	1	0
Peak00020784	NA	NA	4.56754e-08	NA	NA	NA	NA	NA	NA	NA	NA	NA	NA	1	1	0
Peak00021316	RP11-331G2.6	ENSG00000270367	0.0148275	NA	NA	NA	NA	NA	NA	NA	NA	NA	NA	1	1	0
Peak00021332	MOBP	ENSG00000168314	0.0388965	NA	NA	NA	NA	NA	NA	NA	NA	NA	NA	1	1	0
Peak00022353	RP11-719N22.2	ENSG00000242545	0.0328005	NA	NA	NA	NA	NA	NA	NA	NA	NA	NA	1	1	0
Peak00022688	FOXP1	ENSG00000114861	0.0311647	NA	NA	NA	NA	NA	NA	NA	NA	NA	NA	1	1	0
Peak00022818	SHQ1	ENSG00000144736	0.0122331	NA	NA	NA	NA	NA	NA	NA	NA	NA	NA	1	1	0
Peak00023268	COL8A1,RP11-383I23.2	ENSG00000144810,ENSG00000273374	0.0177921	NA	NA	NA	NA	NA	NA	NA	NA	NA	NA	1	1	0
Peak00023456	ALCAM	ENSG00000170017	0.0496647	NA	NA	NA	NA	NA	NA	NA	NA	NA	NA	1	1	0
Peak00023948	RP11-384F7.1	ENSG00000243276	0.00139161	NA	NA	NA	NA	NA	NA	NA	NA	NA	NA	1	1	0
Peak00024667	RP11-91K8.4	ENSG00000214301	6.24373e-05	NA	NA	NA	NA	NA	NA	NA	NA	NA	NA	1	1	0
Peak00025454	NA	NA	8.93756e-05	NA	NA	NA	NA	NA	NA	NA	NA	NA	NA	1	1	0
Peak00025592	NA	NA	0.00773535	NA	NA	NA	NA	NA	NA	NA	NA	NA	NA	1	1	0
Peak00025595	NA	NA	1.40512e-05	NA	NA	NA	NA	NA	NA	NA	NA	NA	NA	1	1	0
Peak00026272	NA	NA	0.0235669	NA	NA	NA	NA	NA	NA	NA	NA	NA	NA	1	1	0
Peak00028790	APBB2	ENSG00000163697	2.16192e-08	NA	NA	NA	NA	NA	NA	NA	NA	NA	NA	1	1	0
Peak00028815	LIMCH1,RP11-227F19.5	ENSG00000064042,ENSG00000249216	0.00649375	NA	NA	NA	NA	NA	NA	NA	NA	NA	NA	1	1	0
Peak00029597	CXCL6,PPBPP1,PF4V1	ENSG00000124875,ENSG00000250550,ENSG00000109272	0.00897395	NA	NA	NA	NA	NA	NA	NA	NA	NA	NA	1	1	0
Peak00029689	FAM47E,FAM47E-STBD1	ENSG00000189157,ENSG00000272414,ENSG00000118804	0.0266384	NA	NA	NA	NA	NA	NA	NA	NA	NA	NA	1	1	0
Peak00030824	LEF1	ENSG00000138795	0.0351256	NA	NA	NA	NA	NA	NA	NA	NA	NA	NA	1	1	0
Peak00031097	NA	NA	0.00234603	NA	NA	NA	NA	NA	NA	NA	NA	NA	NA	1	1	0
Peak00031234	NA	NA	1.26182e-06	NA	NA	NA	NA	NA	NA	NA	NA	NA	NA	1	1	0
Peak00031274	NA	NA	0.00407437	NA	NA	NA	NA	NA	NA	NA	NA	NA	NA	1	1	0
Peak00031288	NA	NA	0.0231333	NA	NA	NA	NA	NA	NA	NA	NA	NA	NA	1	1	0
Peak00031332	FGF2,AC021205.1	ENSG00000138685,ENSG00000253069	0.000944556	NA	NA	NA	NA	NA	NA	NA	NA	NA	NA	1	1	0
Peak00031478	PGRMC2,RP11-420A23.1	ENSG00000164040,ENSG00000251432	0.00547594	NA	NA	NA	NA	NA	NA	NA	NA	NA	NA	1	1	0
Peak00033226	NA	NA	0.00549642	NA	NA	NA	NA	NA	NA	NA	NA	NA	NA	1	1	0
Peak00033841	NA	NA	2.66942e-05	NA	NA	NA	NA	NA	NA	NA	NA	NA	NA	1	1	0
Peak00034264	NA	NA	0.000150022	NA	NA	NA	NA	NA	NA	NA	NA	NA	NA	1	1	0
Peak00036105	VCAN	ENSG00000038427	0.0244542	NA	NA	NA	NA	NA	NA	NA	NA	NA	NA	1	1	0
Peak00037356	SNX24	ENSG00000064652	0.0280844	NA	NA	NA	NA	NA	NA	NA	NA	NA	NA	1	1	0
Peak00037442	RP11-114J13.1	ENSG00000248752	0.0383772	NA	NA	NA	NA	NA	NA	NA	NA	NA	NA	1	1	0
Peak00040020	NA	NA	0.00453274	NA	NA	NA	NA	NA	NA	NA	NA	NA	NA	1	1	0
Peak00040129	snoU13	ENSG00000238801	0.00425639	NA	NA	NA	NA	NA	NA	NA	NA	NA	NA	1	1	0
Peak00040604	NA	NA	0.0410912	NA	NA	NA	NA	NA	NA	NA	NA	NA	NA	1	1	0
Peak00041021	CASC15	ENSG00000272168	1.12019e-05	NA	NA	NA	NA	NA	NA	NA	NA	NA	NA	1	1	0
Peak00041187	SLC17A2	ENSG00000112337	0.0380272	NA	NA	NA	NA	NA	NA	NA	NA	NA	NA	1	1	0
Peak00041882	MAPK14,RP1-179N16.3	ENSG00000112062,ENSG00000237719	0.0108925	NA	NA	NA	NA	NA	NA	NA	NA	NA	NA	1	1	0
Peak00042646	DEFB110	ENSG00000203970	0.0481713	NA	NA	NA	NA	NA	NA	NA	NA	NA	NA	1	1	0
Peak00042712	EFHC1,TRAM2	ENSG00000096093,ENSG00000065308	0.0180417	NA	NA	NA	NA	NA	NA	NA	NA	NA	NA	1	1	0
Peak00042728	RP1-152L7.9,RP1-152L7.5,TMEM14A	ENSG00000270382,ENSG00000216775,ENSG00000096092	0.0360769	NA	NA	NA	NA	NA	NA	NA	NA	NA	NA	1	1	0
Peak00042733	GSTA5,RP11-392A23.4	ENSG00000182793,ENSG00000230375	1.43704e-07	NA	NA	NA	NA	NA	NA	NA	NA	NA	NA	1	1	0
Peak00042879	DST	ENSG00000151914	0.0146259	NA	NA	NA	NA	NA	NA	NA	NA	NA	NA	1	1	0
Peak00042934	NA	NA	0.0167809	NA	NA	NA	NA	NA	NA	NA	NA	NA	NA	1	1	0
Peak00042952	NA	NA	0.0474078	NA	NA	NA	NA	NA	NA	NA	NA	NA	NA	1	1	0
Peak00043089	NA	NA	0.0228448	NA	NA	NA	NA	NA	NA	NA	NA	NA	NA	1	1	0
Peak00043453	NA	NA	0.00474951	NA	NA	NA	NA	NA	NA	NA	NA	NA	NA	1	1	0
Peak00043454	NA	NA	0.0024185	NA	NA	NA	NA	NA	NA	NA	NA	NA	NA	1	1	0
Peak00043455	NA	NA	0.0257199	NA	NA	NA	NA	NA	NA	NA	NA	NA	NA	1	1	0
Peak00043461	RNU4-12P	ENSG00000202103	0.0239054	NA	NA	NA	NA	NA	NA	NA	NA	NA	NA	1	1	0
Peak00043480	GJB7,SMIM8,RP1-102H19.8	ENSG00000164411,ENSG00000111850,ENSG00000226524	0.00261684	NA	NA	NA	NA	NA	NA	NA	NA	NA	NA	1	1	0
Peak00043487	C6ORF165,C6orf165,SLC35A1	ENSG00000272514,ENSG00000213204,ENSG00000164414	0.00192836	NA	NA	NA	NA	NA	NA	NA	NA	NA	NA	1	1	0
Peak00043789	POU3F2	ENSG00000184486	0.000445768	NA	NA	NA	NA	NA	NA	NA	NA	NA	NA	1	1	0
Peak00043852	SIM1,RP1-121G13.2	ENSG00000112246,ENSG00000228082	2.38064e-05	NA	NA	NA	NA	NA	NA	NA	NA	NA	NA	1	1	0
Peak00043856	SIM1	ENSG00000112246	0.013303	NA	NA	NA	NA	NA	NA	NA	NA	NA	NA	1	1	0
Peak00044096	RP11-697G4.4,FOXO3	ENSG00000271608,ENSG00000118689	0.00999221	NA	NA	NA	NA	NA	NA	NA	NA	NA	NA	1	1	0
Peak00044214	RPF2,RNU6-906P	ENSG00000197498,ENSG00000207431	0.0389384	NA	NA	NA	NA	NA	NA	NA	NA	NA	NA	1	1	0
Peak00044557	NA	NA	2.86634e-07	NA	NA	NA	NA	NA	NA	NA	NA	NA	NA	1	1	0
Peak00044587	HMGB3P18	ENSG00000220184	0.00073705	NA	NA	NA	NA	NA	NA	NA	NA	NA	NA	1	1	0
Peak00044691	NA	NA	0.0350729	NA	NA	NA	NA	NA	NA	NA	NA	NA	NA	1	1	0
Peak00045029	Y_RNA,SGK1	ENSG00000118515,ENSG00000201309	0.0246807	NA	NA	NA	NA	NA	NA	NA	NA	NA	NA	1	1	0
Peak00045037	NA	NA	0.0128487	NA	NA	NA	NA	NA	NA	NA	NA	NA	NA	1	1	0
Peak00045038	NA	NA	0.0139277	NA	NA	NA	NA	NA	NA	NA	NA	NA	NA	1	1	0
Peak00045581	UTRN	ENSG00000152818	0.00222645	NA	NA	NA	NA	NA	NA	NA	NA	NA	NA	1	1	0
Peak00046036	NA	NA	0.0390579	NA	NA	NA	NA	NA	NA	NA	NA	NA	NA	1	1	0
Peak00046349	IGF2R,AIRN	ENSG00000197081,ENSG00000268257	1.40238e-05	NA	NA	NA	NA	NA	NA	NA	NA	NA	NA	1	1	0
Peak00046493	PDE10A	ENSG00000112541	0.000331319	NA	NA	NA	NA	NA	NA	NA	NA	NA	NA	1	1	0
Peak00046701	WDR27	ENSG00000184465	0.0301766	NA	NA	NA	NA	NA	NA	NA	NA	NA	NA	1	1	0
Peak00047045	SDK1	ENSG00000146555	0.00474951	NA	NA	NA	NA	NA	NA	NA	NA	NA	NA	1	1	0
Peak00047142	ZNF815P	ENSG00000235944	0.00649375	NA	NA	NA	NA	NA	NA	NA	NA	NA	NA	1	1	0
Peak00047615	AC005062.2	ENSG00000243004	0.0103397	NA	NA	NA	NA	NA	NA	NA	NA	NA	NA	1	1	0
Peak00047759	GPNMB	ENSG00000136235	5.53119e-08	NA	NA	NA	NA	NA	NA	NA	NA	NA	NA	1	1	0
Peak00047969	HIBADH	ENSG00000106049	0.0222894	NA	NA	NA	NA	NA	NA	NA	NA	NA	NA	1	1	0
Peak00048123	ZNRF2	ENSG00000180233	8.2361e-05	NA	NA	NA	NA	NA	NA	NA	NA	NA	NA	1	1	0
Peak00048190	NA	NA	0.000517237	NA	NA	NA	NA	NA	NA	NA	NA	NA	NA	1	1	0
Peak00048193	SLC25A5P5,LSM5	ENSG00000226421,ENSG00000106355	1.40512e-05	NA	NA	NA	NA	NA	NA	NA	NA	NA	NA	1	1	0
Peak00048384	ELMO1	ENSG00000155849	0.0382302	NA	NA	NA	NA	NA	NA	NA	NA	NA	NA	1	1	0
Peak00049717	NA	NA	0.0118442	NA	NA	NA	NA	NA	NA	NA	NA	NA	NA	1	1	0
Peak00049789	NA	NA	0.0017884	NA	NA	NA	NA	NA	NA	NA	NA	NA	NA	1	1	0
Peak00050131	AC002454.1	ENSG00000237819	0.00295474	NA	NA	NA	NA	NA	NA	NA	NA	NA	NA	1	1	0
Peak00050785	PIK3CG	ENSG00000105851	0.012536	NA	NA	NA	NA	NA	NA	NA	NA	NA	NA	1	1	0
Peak00051331	POT1	ENSG00000128513	0.0349114	NA	NA	NA	NA	NA	NA	NA	NA	NA	NA	1	1	0
Peak00051470	KCP,AC025594.1,RP11-309L24.6	ENSG00000135253,ENSG00000221401,ENSG00000224163	0.0425071	NA	NA	NA	NA	NA	NA	NA	NA	NA	NA	1	1	0
Peak00051573	KLF14	ENSG00000174595	0.0194791	NA	NA	NA	NA	NA	NA	NA	NA	NA	NA	1	1	0
Peak00051603	LINC-PINT,RNU6-1010P	ENSG00000231721,ENSG00000199627	0.00843543	NA	NA	NA	NA	NA	NA	NA	NA	NA	NA	1	1	0
Peak00052212	EPHA1-AS1,OR10AC1P	ENSG00000229153,ENSG00000176510	0.00303445	NA	NA	NA	NA	NA	NA	NA	NA	NA	NA	1	1	0
Peak00053078	CSMD1	ENSG00000183117	0.0467398	NA	NA	NA	NA	NA	NA	NA	NA	NA	NA	1	1	0
Peak00053678	CSGALNACT1	ENSG00000147408	0.00310339	NA	NA	NA	NA	NA	NA	NA	NA	NA	NA	1	1	0
Peak00053983	KCTD9,CDCA2	ENSG00000104756,ENSG00000184661	0.0428018	NA	NA	NA	NA	NA	NA	NA	NA	NA	NA	1	1	0
Peak00054089	RP11-16P20.2,MIR3622B	ENSG00000253560,ENSG00000265075	1.40512e-05	NA	NA	NA	NA	NA	NA	NA	NA	NA	NA	1	1	0
Peak00056715	KB-1980E6.3,RNU6-1224P	ENSG00000253633,ENSG00000252593	0.0311647	NA	NA	NA	NA	NA	NA	NA	NA	NA	NA	1	1	0
Peak00057680	NA	NA	2.06893e-05	NA	NA	NA	NA	NA	NA	NA	NA	NA	NA	1	1	0
Peak00058850	IL33	ENSG00000137033	0.000512715	NA	NA	NA	NA	NA	NA	NA	NA	NA	NA	1	1	0
Peak00058868	RP11-390F4.10	ENSG00000229611	0.0442836	NA	NA	NA	NA	NA	NA	NA	NA	NA	NA	1	1	0
Peak00058892	KDM4C	ENSG00000107077	7.89865e-05	NA	NA	NA	NA	NA	NA	NA	NA	NA	NA	1	1	0
Peak00059119	CCDC171	ENSG00000164989	0.0301766	NA	NA	NA	NA	NA	NA	NA	NA	NA	NA	1	1	0
Peak00059545	NA	NA	0.0301766	NA	NA	NA	NA	NA	NA	NA	NA	NA	NA	1	1	0
Peak00060387	NA	NA	0.0075632	NA	NA	NA	NA	NA	NA	NA	NA	NA	NA	1	1	0
Peak00060829	AUH	ENSG00000148090	9.06144e-05	NA	NA	NA	NA	NA	NA	NA	NA	NA	NA	1	1	0
Peak00062360	SWI5,AL359091.2,RP11-339B21.15,RP11-339B21.14	ENSG00000175854,ENSG00000268211,ENSG00000272960,ENSG00000273281	0.00336526	NA	NA	NA	NA	NA	NA	NA	NA	NA	NA	1	1	0
Peak00062604	RAPGEF1	ENSG00000107263	0.0177921	NA	NA	NA	NA	NA	NA	NA	NA	NA	NA	1	1	0
Peak00062874	NA	NA	0.00149655	NA	NA	NA	NA	NA	NA	NA	NA	NA	NA	1	1	0
Peak00066760	NA	NA	0.0309966	NA	NA	NA	NA	NA	NA	NA	NA	NA	NA	1	1	0
Peak00066766	SLC35G1	ENSG00000176273	0.0113706	NA	NA	NA	NA	NA	NA	NA	NA	NA	NA	1	1	0
Peak00067313	GSTO2	ENSG00000065621	0.00158406	NA	NA	NA	NA	NA	NA	NA	NA	NA	NA	1	1	0
Peak00068667	NA	NA	0.0345817	NA	NA	NA	NA	NA	NA	NA	NA	NA	NA	1	1	0
Peak00068674	NA	NA	0.0231333	NA	NA	NA	NA	NA	NA	NA	NA	NA	NA	1	1	0
Peak00068675	NA	NA	0.0180417	NA	NA	NA	NA	NA	NA	NA	NA	NA	NA	1	1	0
Peak00071454	ANO1	ENSG00000131620	0.0268701	NA	NA	NA	NA	NA	NA	NA	NA	NA	NA	1	1	0
Peak00072426	CNTN5	ENSG00000149972	0.0148275	NA	NA	NA	NA	NA	NA	NA	NA	NA	NA	1	1	0
Peak00072681	RP11-144G7.2,ACAT1	ENSG00000255467,ENSG00000075239	0.00171803	NA	NA	NA	NA	NA	NA	NA	NA	NA	NA	1	1	0
Peak00073043	DSCAML1	ENSG00000177103	0.025385	NA	NA	NA	NA	NA	NA	NA	NA	NA	NA	1	1	0
Peak00073755	NA	NA	0.000707686	NA	NA	NA	NA	NA	NA	NA	NA	NA	NA	1	1	0
Peak00074393	MLF2,PTMS,LAG3	ENSG00000089693,ENSG00000159335,ENSG00000089692	0.0301766	NA	NA	NA	NA	NA	NA	NA	NA	NA	NA	1	1	0
Peak00074394	MLF2,PTMS,LAG3,RN7SL380P	ENSG00000089693,ENSG00000159335,ENSG00000089692,ENSG00000244532	0.00192836	NA	NA	NA	NA	NA	NA	NA	NA	NA	NA	1	1	0
Peak00075116	RP11-713N11.5,LRMP	ENSG00000258879,ENSG00000118308	0.0194791	NA	NA	NA	NA	NA	NA	NA	NA	NA	NA	1	1	0
Peak00075200	ITPR2	ENSG00000123104	0.00550801	NA	NA	NA	NA	NA	NA	NA	NA	NA	NA	1	1	0
Peak00075928	ASIC1,SMARCD1	ENSG00000110881,ENSG00000066117	0.00483786	NA	NA	NA	NA	NA	NA	NA	NA	NA	NA	1	1	0
Peak00076360	RP11-153M3.1,RBMS2	ENSG00000257576,ENSG00000076067	0.0159306	NA	NA	NA	NA	NA	NA	NA	NA	NA	NA	1	1	0
Peak00076368	RBMS2,RNU6-343P,BAZ2A	ENSG00000076067,ENSG00000201579,ENSG00000076108	0.00264352	NA	NA	NA	NA	NA	NA	NA	NA	NA	NA	1	1	0
Peak00077278	RP11-362A1.1,RP11-362A1.2	ENSG00000257747,ENSG00000258193	0.000485584	NA	NA	NA	NA	NA	NA	NA	NA	NA	NA	1	1	0
Peak00077585	C12orf79	ENSG00000257242	0.0389384	NA	NA	NA	NA	NA	NA	NA	NA	NA	NA	1	1	0
Peak00078497	RP1-71H24.1,OAS3,OAS2	ENSG00000257452,ENSG00000111331,ENSG00000111335	0.0178731	NA	NA	NA	NA	NA	NA	NA	NA	NA	NA	1	1	0
Peak00078505	DTX1	ENSG00000135144	0.0311647	NA	NA	NA	NA	NA	NA	NA	NA	NA	NA	1	1	0
Peak00079581	GJB6	ENSG00000121742	0.0368025	NA	NA	NA	NA	NA	NA	NA	NA	NA	NA	1	1	0
Peak00079584	NA	NA	0.0257199	NA	NA	NA	NA	NA	NA	NA	NA	NA	NA	1	1	0
Peak00079591	CRYL1	ENSG00000165475	0.00687323	NA	NA	NA	NA	NA	NA	NA	NA	NA	NA	1	1	0
Peak00082790	GAS6-AS1,GAS6	ENSG00000233695,ENSG00000183087	0.00388913	NA	NA	NA	NA	NA	NA	NA	NA	NA	NA	1	1	0
Peak00084131	RPL9P5	ENSG00000239510	1.51058e-05	NA	NA	NA	NA	NA	NA	NA	NA	NA	NA	1	1	0
Peak00084665	GALNT16	ENSG00000100626	0.0167722	NA	NA	NA	NA	NA	NA	NA	NA	NA	NA	1	1	0
Peak00085135	Y_RNA,ADCK1	ENSG00000063761,ENSG00000199440	0.020252	NA	NA	NA	NA	NA	NA	NA	NA	NA	NA	1	1	0
Peak00087322	DUOX1,CTD-2651B20.1,SHF,RP11-519G16.2	ENSG00000137857,ENSG00000259539,ENSG00000138606,ENSG00000259519	0.0235669	NA	NA	NA	NA	NA	NA	NA	NA	NA	NA	1	1	0
Peak00090076	KCTD5,PRSS27,AC092117.1	ENSG00000167977,ENSG00000172382,ENSG00000222055	1.28055e-05	NA	NA	NA	NA	NA	NA	NA	NA	NA	NA	1	1	0
Peak00091858	NA	NA	0.00052046	NA	NA	NA	NA	NA	NA	NA	NA	NA	NA	1	1	0
Peak00091859	NA	NA	0.0468259	NA	NA	NA	NA	NA	NA	NA	NA	NA	NA	1	1	0
Peak00091860	CDH8	ENSG00000150394	3.33272e-05	NA	NA	NA	NA	NA	NA	NA	NA	NA	NA	1	1	0
Peak00091898	RP11-351A20.1	ENSG00000261818	0.0395329	NA	NA	NA	NA	NA	NA	NA	NA	NA	NA	1	1	0
Peak00091901	NA	NA	0.00348229	NA	NA	NA	NA	NA	NA	NA	NA	NA	NA	1	1	0
Peak00092479	NA	NA	0.00157452	NA	NA	NA	NA	NA	NA	NA	NA	NA	NA	1	1	0
Peak00092553	WWOX	ENSG00000186153	0.0429154	NA	NA	NA	NA	NA	NA	NA	NA	NA	NA	1	1	0
Peak00092605	RP11-525K10.3,DYNLRB2,RP11-109P11.1	ENSG00000259867,ENSG00000168589,ENSG00000260183	0.00962181	NA	NA	NA	NA	NA	NA	NA	NA	NA	NA	1	1	0
Peak00093466	RAP1GAP2	ENSG00000132359	0.0257199	NA	NA	NA	NA	NA	NA	NA	NA	NA	NA	1	1	0
Peak00094037	CDRT4,TVP23C-CDRT4,TVP23C,AC005517.3	ENSG00000239704,ENSG00000259024,ENSG00000175106,ENSG00000223878	0.00208749	NA	NA	NA	NA	NA	NA	NA	NA	NA	NA	1	1	0
Peak00095807	RP11-700H6.1,RP11-700H6.2	ENSG00000247011,ENSG00000251665	0.0138328	NA	NA	NA	NA	NA	NA	NA	NA	NA	NA	1	1	0
Peak00096089	LPO	ENSG00000167419	0.0349114	NA	NA	NA	NA	NA	NA	NA	NA	NA	NA	1	1	0
Peak00096117	MTMR4,RP11-112H10.4,SEPT4	ENSG00000108389,ENSG00000264672,ENSG00000108387	4.2654e-08	NA	NA	NA	NA	NA	NA	NA	NA	NA	NA	1	1	0
Peak00096366	SMURF2	ENSG00000108854	0.0328005	NA	NA	NA	NA	NA	NA	NA	NA	NA	NA	1	1	0
Peak00096482	PRKCA	ENSG00000154229	0.00141326	NA	NA	NA	NA	NA	NA	NA	NA	NA	NA	1	1	0
Peak00097767	EMILIN2	ENSG00000132205	0.0180417	NA	NA	NA	NA	NA	NA	NA	NA	NA	NA	1	1	0
Peak00098040	RP11-474N24.6,VAPA,RNA5SP450	ENSG00000272799,ENSG00000101558,ENSG00000223138	1.98634e-10	NA	NA	NA	NA	NA	NA	NA	NA	NA	NA	1	1	0
Peak00098277	LDLRAD4,RP11-53B2.3	ENSG00000168675,ENSG00000267136	0.0231333	NA	NA	NA	NA	NA	NA	NA	NA	NA	NA	1	1	0
Peak00098289	LDLRAD4,RP11-53B2.4	ENSG00000168675,ENSG00000267503	0.00649801	NA	NA	NA	NA	NA	NA	NA	NA	NA	NA	1	1	0
Peak00098533	ZNF521	ENSG00000198795	0.000160007	NA	NA	NA	NA	NA	NA	NA	NA	NA	NA	1	1	0
Peak00098590	KCTD1	ENSG00000134504	0.0159306	NA	NA	NA	NA	NA	NA	NA	NA	NA	NA	1	1	0
Peak00098910	FHOD3	ENSG00000134775	0.0406117	NA	NA	NA	NA	NA	NA	NA	NA	NA	NA	1	1	0
Peak00098912	FHOD3	ENSG00000134775	0.0378373	NA	NA	NA	NA	NA	NA	NA	NA	NA	NA	1	1	0
Peak00099281	CTIF,MIR4743,RP11-426J5.2	ENSG00000134030,ENSG00000266276,ENSG00000267762	0.00773535	NA	NA	NA	NA	NA	NA	NA	NA	NA	NA	1	1	0
Peak00100247	MBP	ENSG00000197971	0.000607828	NA	NA	NA	NA	NA	NA	NA	NA	NA	NA	1	1	0
Peak00002139	RP11-781D11.1	ENSG00000235549	NA	0.0209929	NA	NA	NA	NA	NA	NA	NA	NA	NA	1	1	0
Peak00004450	NA	NA	NA	0.0153443	NA	NA	NA	NA	NA	NA	NA	NA	NA	1	1	0
Peak00005298	RP11-343N15.1,RP11-343N15.5,AL592494.5	ENSG00000230806,ENSG00000269996,ENSG00000227082	NA	0.0439386	NA	NA	NA	NA	NA	NA	NA	NA	NA	1	1	0
Peak00008995	NA	NA	NA	0.0209929	NA	NA	NA	NA	NA	NA	NA	NA	NA	1	1	0
Peak00009505	RP11-438O11.1	ENSG00000215805	NA	0.0216962	NA	NA	NA	NA	NA	NA	NA	NA	NA	1	1	0
Peak00009754	RP11-439E19.9,RP11-439E19.7	ENSG00000260698,ENSG00000235021	NA	0.0191041	NA	NA	NA	NA	NA	NA	NA	NA	NA	1	1	0
Peak00011619	NA	NA	NA	0.0170259	NA	NA	NA	NA	NA	NA	NA	NA	NA	1	1	0
Peak00011870	PRKCE,AC017078.1	ENSG00000171132,ENSG00000233829	NA	0.000978726	NA	NA	NA	NA	NA	NA	NA	NA	NA	1	1	0
Peak00011871	PRKCE	ENSG00000171132	NA	0.0492086	NA	NA	NA	NA	NA	NA	NA	NA	NA	1	1	0
Peak00012391	PUS10,RNA5SP95	ENSG00000162927,ENSG00000222251	NA	0.0402672	NA	NA	NA	NA	NA	NA	NA	NA	NA	1	1	0
Peak00014467	NA	NA	NA	0.00335037	NA	NA	NA	NA	NA	NA	NA	NA	NA	1	1	0
Peak00014574	NA	NA	NA	0.0341288	NA	NA	NA	NA	NA	NA	NA	NA	NA	1	1	0
Peak00014575	EN1	ENSG00000163064	NA	0.00128359	NA	NA	NA	NA	NA	NA	NA	NA	NA	1	1	0
Peak00022181	WNT5A,WNT5A-AS1,RP11-875H7.5	ENSG00000114251,ENSG00000244586,ENSG00000242317	NA	0.0437083	NA	NA	NA	NA	NA	NA	NA	NA	NA	1	1	0
Peak00022327	NA	NA	NA	0.000580146	NA	NA	NA	NA	NA	NA	NA	NA	NA	1	1	0
Peak00023321	NA	NA	NA	7.19298e-05	NA	NA	NA	NA	NA	NA	NA	NA	NA	1	1	0
Peak00023771	RP11-572C15.5	ENSG00000240893	NA	0.00419041	NA	NA	NA	NA	NA	NA	NA	NA	NA	1	1	0
Peak00026925	CLDN16	ENSG00000113946	NA	0.00506112	NA	NA	NA	NA	NA	NA	NA	NA	NA	1	1	0
Peak00027924	AC006499.3,AC006499.2,AC006499.1	ENSG00000250505,ENSG00000251278,ENSG00000251338	NA	0.015206	NA	NA	NA	NA	NA	NA	NA	NA	NA	1	1	0
Peak00031099	NA	NA	NA	0.0123957	NA	NA	NA	NA	NA	NA	NA	NA	NA	1	1	0
Peak00033136	NA	NA	NA	0.00935032	NA	NA	NA	NA	NA	NA	NA	NA	NA	1	1	0
Peak00033209	NA	NA	NA	0.0261178	NA	NA	NA	NA	NA	NA	NA	NA	NA	1	1	0
Peak00034196	NA	NA	NA	0.028577	NA	NA	NA	NA	NA	NA	NA	NA	NA	1	1	0
Peak00034328	NA	NA	NA	0.000528105	NA	NA	NA	NA	NA	NA	NA	NA	NA	1	1	0
Peak00042282	TRERF1	ENSG00000124496	NA	0.000456942	NA	NA	NA	NA	NA	NA	NA	NA	NA	1	1	0
Peak00042405	RP5-1120P11.1,RP5-1120P11.3	ENSG00000237686,ENSG00000231881	NA	0.0382149	NA	NA	NA	NA	NA	NA	NA	NA	NA	1	1	0
Peak00043284	NA	NA	NA	0.000456942	NA	NA	NA	NA	NA	NA	NA	NA	NA	1	1	0
Peak00043419	RP1-90L14.1	ENSG00000231776	NA	0.00693419	NA	NA	NA	NA	NA	NA	NA	NA	NA	1	1	0
Peak00044862	TMEM244	ENSG00000203756	NA	0.0170259	NA	NA	NA	NA	NA	NA	NA	NA	NA	1	1	0
Peak00045276	RP11-240M16.1	ENSG00000229922	NA	0.0431863	NA	NA	NA	NA	NA	NA	NA	NA	NA	1	1	0
Peak00046508	PDE10A	ENSG00000112541	NA	0.0191041	NA	NA	NA	NA	NA	NA	NA	NA	NA	1	1	0
Peak00046514	PDE10A	ENSG00000112541	NA	0.00471707	NA	NA	NA	NA	NA	NA	NA	NA	NA	1	1	0
Peak00046720	NA	NA	NA	0.00316813	NA	NA	NA	NA	NA	NA	NA	NA	NA	1	1	0
Peak00047022	AC073316.2	ENSG00000231892	NA	0.00506112	NA	NA	NA	NA	NA	NA	NA	NA	NA	1	1	0
Peak00047647	ABCB5	ENSG00000004846	NA	0.000302707	NA	NA	NA	NA	NA	NA	NA	NA	NA	1	1	0
Peak00051941	HIPK2	ENSG00000064393	NA	0.0374374	NA	NA	NA	NA	NA	NA	NA	NA	NA	1	1	0
Peak00052257	NA	NA	NA	7.19298e-05	NA	NA	NA	NA	NA	NA	NA	NA	NA	1	1	0
Peak00052678	CNPY1	ENSG00000146910	NA	0.0350807	NA	NA	NA	NA	NA	NA	NA	NA	NA	1	1	0
Peak00053115	CSMD1	ENSG00000183117	NA	0.0448328	NA	NA	NA	NA	NA	NA	NA	NA	NA	1	1	0
Peak00053156	MCPH1,RP11-115C21.4	ENSG00000147316,ENSG00000253550	NA	0.00220464	NA	NA	NA	NA	NA	NA	NA	NA	NA	1	1	0
Peak00054273	RP5-1009N12.1	ENSG00000253204	NA	4.81823e-11	NA	NA	NA	NA	NA	NA	NA	NA	NA	1	1	0
Peak00054274	RP5-1009N12.1	ENSG00000253204	NA	0.0128319	NA	NA	NA	NA	NA	NA	NA	NA	NA	1	1	0
Peak00055177	NA	NA	NA	0.0313244	NA	NA	NA	NA	NA	NA	NA	NA	NA	1	1	0
Peak00056885	ZFPM2,RP11-152P17.2	ENSG00000169946,ENSG00000251003	NA	0.0201784	NA	NA	NA	NA	NA	NA	NA	NA	NA	1	1	0
Peak00058622	KANK1,RP11-130C19.1	ENSG00000107104,ENSG00000229875	NA	0.00335037	NA	NA	NA	NA	NA	NA	NA	NA	NA	1	1	0
Peak00058787	JAK2	ENSG00000096968	NA	0.000935458	NA	NA	NA	NA	NA	NA	NA	NA	NA	1	1	0
Peak00058814	NA	NA	NA	0.0117301	NA	NA	NA	NA	NA	NA	NA	NA	NA	1	1	0
Peak00060817	RP11-305L7.6,RP11-305L7.3,LINC00484,RP11-305L7.5	ENSG00000229694,ENSG00000237422,ENSG00000235641,ENSG00000230147	NA	0.00112369	NA	NA	NA	NA	NA	NA	NA	NA	NA	1	1	0
Peak00060819	RP11-305L7.6,RP11-305L7.3,LINC00484,RP11-305L7.5	ENSG00000229694,ENSG00000237422,ENSG00000235641,ENSG00000230147	NA	0.0047922	NA	NA	NA	NA	NA	NA	NA	NA	NA	1	1	0
Peak00060825	AUH	ENSG00000148090	NA	0.000580146	NA	NA	NA	NA	NA	NA	NA	NA	NA	1	1	0
Peak00060828	AUH	ENSG00000148090	NA	0.000456942	NA	NA	NA	NA	NA	NA	NA	NA	NA	1	1	0
Peak00060830	AUH	ENSG00000148090	NA	0.0373745	NA	NA	NA	NA	NA	NA	NA	NA	NA	1	1	0
Peak00064590	ITGB1,RP11-462L8.1	ENSG00000150093,ENSG00000229656	NA	0.00242557	NA	NA	NA	NA	NA	NA	NA	NA	NA	1	1	0
Peak00070163	NA	NA	NA	0.00506112	NA	NA	NA	NA	NA	NA	NA	NA	NA	1	1	0
Peak00073363	UBASH3B	ENSG00000154127	NA	0.00829423	NA	NA	NA	NA	NA	NA	NA	NA	NA	1	1	0
Peak00073486	NRGN,RP11-677M14.2,VSIG2,ESAM	ENSG00000154146,ENSG00000255045,ENSG00000019102,ENSG00000149564	NA	0.0427323	NA	NA	NA	NA	NA	NA	NA	NA	NA	1	1	0
Peak00074560	CD69	ENSG00000110848	NA	0.00335037	NA	NA	NA	NA	NA	NA	NA	NA	NA	1	1	0
Peak00075096	RP11-625L16.1	ENSG00000255745	NA	0.0209929	NA	NA	NA	NA	NA	NA	NA	NA	NA	1	1	0
Peak00076110	NA	NA	NA	0.00220464	NA	NA	NA	NA	NA	NA	NA	NA	NA	1	1	0
Peak00079784	RP11-307N16.6,C1QTNF9,C1QTNF9-AS1,AL359736.1,NUS1P3,LINC00566	ENSG00000273167,ENSG00000240654,ENSG00000240868,ENSG00000205850,ENSG00000234627,ENSG00000261498	NA	0.0396366	NA	NA	NA	NA	NA	NA	NA	NA	NA	1	1	0
Peak00084498	CTD-2014B16.3	ENSG00000258847	NA	0.0402672	NA	NA	NA	NA	NA	NA	NA	NA	NA	1	1	0
Peak00086071	PPP2R5C	ENSG00000078304	NA	0.0106923	NA	NA	NA	NA	NA	NA	NA	NA	NA	1	1	0
Peak00086848	FMN1	ENSG00000248905	NA	0.00419041	NA	NA	NA	NA	NA	NA	NA	NA	NA	1	1	0
Peak00089337	CRTC3	ENSG00000140577	NA	0.0313244	NA	NA	NA	NA	NA	NA	NA	NA	NA	1	1	0
Peak00089384	NA	NA	NA	0.0164058	NA	NA	NA	NA	NA	NA	NA	NA	NA	1	1	0
Peak00089958	C1QTNF8,LA16c-349E11.1,LA16c-381G6.1	ENSG00000184471,ENSG00000260702,ENSG00000260532	NA	0.00506112	NA	NA	NA	NA	NA	NA	NA	NA	NA	1	1	0
Peak00090097	KREMEN2,PKMYT1,PAQR4	ENSG00000131650,ENSG00000127564,ENSG00000162073	NA	0.0376019	NA	NA	NA	NA	NA	NA	NA	NA	NA	1	1	0
Peak00091378	ZNF423	ENSG00000102935	NA	0.00048072	NA	NA	NA	NA	NA	NA	NA	NA	NA	1	1	0
Peak00091393	ZNF423	ENSG00000102935	NA	0.0211347	NA	NA	NA	NA	NA	NA	NA	NA	NA	1	1	0
Peak00091684	NUP93	ENSG00000102900	NA	0.0437804	NA	NA	NA	NA	NA	NA	NA	NA	NA	1	1	0
Peak00092048	TSNAXIP1,CENPT,THAP11	ENSG00000102904,ENSG00000102901,ENSG00000168286	NA	0.0209929	NA	NA	NA	NA	NA	NA	NA	NA	NA	1	1	0
Peak00092477	NA	NA	NA	0.00112218	NA	NA	NA	NA	NA	NA	NA	NA	NA	1	1	0
Peak00092746	HSBP1	ENSG00000230989	NA	0.00156318	NA	NA	NA	NA	NA	NA	NA	NA	NA	1	1	0
Peak00093077	NA	NA	NA	0.0447763	NA	NA	NA	NA	NA	NA	NA	NA	NA	1	1	0
Peak00094375	RP11-173M1.4,RP11-173M1.5	ENSG00000266313,ENSG00000265683	NA	0.0173103	NA	NA	NA	NA	NA	NA	NA	NA	NA	1	1	0
Peak00095955	NA	NA	NA	0.00837205	NA	NA	NA	NA	NA	NA	NA	NA	NA	1	1	0
Peak00097990	NA	NA	NA	0.0373745	NA	NA	NA	NA	NA	NA	NA	NA	NA	1	1	0
Peak00098361	MIB1	ENSG00000101752	NA	0.0474626	NA	NA	NA	NA	NA	NA	NA	NA	NA	1	1	0
Peak00098363	MIB1,RP11-268I9.3,RNU6-1038P	ENSG00000101752,ENSG00000264149,ENSG00000252325	NA	0.00800685	NA	NA	NA	NA	NA	NA	NA	NA	NA	1	1	0
Peak00098426	TMEM241	ENSG00000134490	NA	0.0118178	NA	NA	NA	NA	NA	NA	NA	NA	NA	1	1	0
Peak00099330	DYM	ENSG00000141627	NA	0.00693419	NA	NA	NA	NA	NA	NA	NA	NA	NA	1	1	0
Peak00101835	SLC27A1,CTD-3131K8.2	ENSG00000130304,ENSG00000269439	NA	0.0209929	NA	NA	NA	NA	NA	NA	NA	NA	NA	1	1	0
Peak00102521	CAPNS1,AD001527.7	ENSG00000126247,ENSG00000270760	NA	0.000140273	NA	NA	NA	NA	NA	NA	NA	NA	NA	1	1	0
Peak00102625	ACTN4,CTB-186G2.4	ENSG00000130402,ENSG00000267375	NA	0.0131914	NA	NA	NA	NA	NA	NA	NA	NA	NA	1	1	0
Peak00103538	KLKP1,KLK4	ENSG00000197588,ENSG00000167749	NA	0.00207088	NA	NA	NA	NA	NA	NA	NA	NA	NA	1	1	0
Peak00103941	ZNF324,ZNF446,CTD-2619J13.23,SLC27A5,RNU6-1337P,RN7SL693P	ENSG00000083812,ENSG00000083838,ENSG00000269106,ENSG00000083807,ENSG00000252334,ENSG00000265272	NA	0.000876028	NA	NA	NA	NA	NA	NA	NA	NA	NA	1	1	0
Peak00104313	MCM8,RN7SL498P,CRLS1	ENSG00000125885,ENSG00000263755,ENSG00000088766	NA	0.0351367	NA	NA	NA	NA	NA	NA	NA	NA	NA	1	1	0
Peak00104385	PLCB1	ENSG00000182621	NA	0.0426704	NA	NA	NA	NA	NA	NA	NA	NA	NA	1	1	0
Peak00104955	NA	NA	NA	0.00128359	NA	NA	NA	NA	NA	NA	NA	NA	NA	1	1	0
Peak00104957	NA	NA	NA	0.0018282	NA	NA	NA	NA	NA	NA	NA	NA	NA	1	1	0
Peak00104960	NA	NA	NA	0.000678519	NA	NA	NA	NA	NA	NA	NA	NA	NA	1	1	0
Peak00104990	SYNDIG1	ENSG00000101463	NA	0.0485305	NA	NA	NA	NA	NA	NA	NA	NA	NA	1	1	0
Peak00031239	PRDM5	ENSG00000138738	NA	NA	NA	NA	NA	NA	NA	8.14859e-06	NA	NA	NA	1	0	1
Peak00034460	ADAMTS12,RNU6-923P	ENSG00000151388,ENSG00000201623	NA	NA	NA	NA	NA	NA	NA	0.00245465	NA	NA	NA	1	0	1
Peak00035977	ZFYVE16,CTD-2015H6.3,FAM151B,CTD-2015H6.2	ENSG00000039319,ENSG00000249042,ENSG00000152380,ENSG00000242706	NA	NA	NA	NA	NA	NA	NA	0.0100188	NA	NA	NA	1	0	1
Peak00036580	RGMB,RGMB-AS1	ENSG00000174136,ENSG00000246763	NA	NA	NA	NA	NA	NA	NA	6.43906e-05	NA	NA	NA	1	0	1
Peak00058331	NA	NA	NA	NA	NA	NA	NA	NA	NA	0.00245465	NA	NA	NA	1	0	1
Peak00061653	SUSD1	ENSG00000106868	NA	NA	NA	NA	NA	NA	NA	0.0100188	NA	NA	NA	1	0	1
Peak00061940	RAB14,RN7SL181P,GSN	ENSG00000119396,ENSG00000243738,ENSG00000148180	NA	NA	NA	NA	NA	NA	NA	0.0100188	NA	NA	NA	1	0	1
Peak00074386	PIANP,RNU6-781P	ENSG00000139200,ENSG00000252186	NA	NA	NA	NA	NA	NA	NA	0.00245465	NA	NA	NA	1	0	1
Peak00074442	CD163L1,CD163	ENSG00000177675,ENSG00000177575	NA	NA	NA	NA	NA	NA	NA	3.77166e-11	NA	NA	NA	1	0	1
Peak00074801	ATF7IP	ENSG00000171681	NA	NA	NA	NA	NA	NA	NA	0.00245465	NA	NA	NA	1	0	1
Peak00074802	ATF7IP	ENSG00000171681	NA	NA	NA	NA	NA	NA	NA	0.0100188	NA	NA	NA	1	0	1
Peak00075575	NA	NA	NA	NA	NA	NA	NA	NA	NA	0.0483725	NA	NA	NA	1	0	1
Peak00097965	RAB12	ENSG00000206418	NA	NA	NA	NA	NA	NA	NA	0.0483725	NA	NA	NA	1	0	1
Peak00103127	FOXA3,IRF2BP1,MYPOP	ENSG00000170608,ENSG00000170604,ENSG00000176182	NA	NA	NA	NA	NA	NA	NA	0.000898475	NA	NA	NA	1	0	1
Peak00000524	GPR157	ENSG00000180758	NA	NA	NA	NA	NA	NA	NA	NA	0.00120345	NA	NA	1	0	1
Peak00006227	SDHC,C1orf192,RP11-122G18.5,RP11-122G18.8	ENSG00000143252,ENSG00000188931,ENSG00000235477,ENSG00000273075	NA	NA	NA	NA	NA	NA	NA	NA	0.0284238	NA	NA	1	0	1
Peak00016735	PDE11A,AC012499.1	ENSG00000128655,ENSG00000229941	NA	NA	NA	NA	NA	NA	NA	NA	0.0419931	NA	NA	1	0	1
Peak00017385	DNAH7	ENSG00000118997	NA	NA	NA	NA	NA	NA	NA	NA	0.00153074	NA	NA	1	0	1
Peak00025341	MED12L	ENSG00000144893	NA	NA	NA	NA	NA	NA	NA	NA	0.0159215	NA	NA	1	0	1
Peak00030323	CCSER1	ENSG00000184305	NA	NA	NA	NA	NA	NA	NA	NA	1.64384e-07	NA	NA	1	0	1
Peak00031594	RP11-9G1.3,PCDH10	ENSG00000250241,ENSG00000138650	NA	NA	NA	NA	NA	NA	NA	NA	0.0429535	NA	NA	1	0	1
Peak00036278	NA	NA	NA	NA	NA	NA	NA	NA	NA	NA	0.0381166	NA	NA	1	0	1
Peak00038267	AC005592.2,FGF1	ENSG00000231185,ENSG00000113578	NA	NA	NA	NA	NA	NA	NA	NA	0.0268554	NA	NA	1	0	1
Peak00043691	NA	NA	NA	NA	NA	NA	NA	NA	NA	NA	0.0284238	NA	NA	1	0	1
Peak00047536	NA	NA	NA	NA	NA	NA	NA	NA	NA	NA	0.0429535	NA	NA	1	0	1
Peak00047541	NA	NA	NA	NA	NA	NA	NA	NA	NA	NA	0.00175908	NA	NA	1	0	1
Peak00047547	SNX13	ENSG00000071189	NA	NA	NA	NA	NA	NA	NA	NA	7.32405e-05	NA	NA	1	0	1
Peak00047551	SNX13	ENSG00000071189	NA	NA	NA	NA	NA	NA	NA	NA	0.0224794	NA	NA	1	0	1
Peak00047554	AC080080.1	ENSG00000265876	NA	NA	NA	NA	NA	NA	NA	NA	0.00392316	NA	NA	1	0	1
Peak00047555	NA	NA	NA	NA	NA	NA	NA	NA	NA	NA	0.0495409	NA	NA	1	0	1
Peak00047556	HDAC9	ENSG00000048052	NA	NA	NA	NA	NA	NA	NA	NA	4.85111e-08	NA	NA	1	0	1
Peak00048422	NA	NA	NA	NA	NA	NA	NA	NA	NA	NA	0.012536	NA	NA	1	0	1
Peak00048427	STARD3NL	ENSG00000010270	NA	NA	NA	NA	NA	NA	NA	NA	1.68751e-05	NA	NA	1	0	1
Peak00048428	STARD3NL	ENSG00000010270	NA	NA	NA	NA	NA	NA	NA	NA	0.00504059	NA	NA	1	0	1
Peak00048429	STARD3NL	ENSG00000010270	NA	NA	NA	NA	NA	NA	NA	NA	0.00066769	NA	NA	1	0	1
Peak00048430	STARD3NL	ENSG00000010270	NA	NA	NA	NA	NA	NA	NA	NA	5.36392e-06	NA	NA	1	0	1
Peak00048431	STARD3NL,TRGC2	ENSG00000010270,ENSG00000227191	NA	NA	NA	NA	NA	NA	NA	NA	8.13602e-08	NA	NA	1	0	1
Peak00048432	STARD3NL,TRGC2	ENSG00000010270,ENSG00000227191	NA	NA	NA	NA	NA	NA	NA	NA	5.70936e-08	NA	NA	1	0	1
Peak00048438	TRGJP,TRGJP1	ENSG00000211691,ENSG00000211692	NA	NA	NA	NA	NA	NA	NA	NA	0.0186274	NA	NA	1	0	1
Peak00048440	TRGV11,TRGVB,TRGV10	ENSG00000211693,ENSG00000231202,ENSG00000211694	NA	NA	NA	NA	NA	NA	NA	NA	0.000941977	NA	NA	1	0	1
Peak00050192	SGCE	ENSG00000127990	NA	NA	NA	NA	NA	NA	NA	NA	0.00391854	NA	NA	1	0	1
Peak00050203	PPP1R9A,AC002429.5	ENSG00000158528,ENSG00000236197	NA	NA	NA	NA	NA	NA	NA	NA	0.0435028	NA	NA	1	0	1
Peak00050807	COG5	ENSG00000164597	NA	NA	NA	NA	NA	NA	NA	NA	0.000181208	NA	NA	1	0	1
Peak00053747	NA	NA	NA	NA	NA	NA	NA	NA	NA	NA	0.0465436	NA	NA	1	0	1
Peak00057289	SAMD12	ENSG00000177570	NA	NA	NA	NA	NA	NA	NA	NA	0.00185333	NA	NA	1	0	1
Peak00058648	DMRT2	ENSG00000173253	NA	NA	NA	NA	NA	NA	NA	NA	0.031728	NA	NA	1	0	1
Peak00062897	NACC2,RP11-83N9.5	ENSG00000148411,ENSG00000260193	NA	NA	NA	NA	NA	NA	NA	NA	2.5848e-06	NA	NA	1	0	1
Peak00065015	ARHGAP22	ENSG00000128805	NA	NA	NA	NA	NA	NA	NA	NA	0.000521446	NA	NA	1	0	1
Peak00065963	AP3M1,ADK	ENSG00000185009,ENSG00000156110	NA	NA	NA	NA	NA	NA	NA	NA	0.0026719	NA	NA	1	0	1
Peak00070617	GLYATL2	ENSG00000156689	NA	NA	NA	NA	NA	NA	NA	NA	0.0281305	NA	NA	1	0	1
Peak00072605	RP11-693N9.2	ENSG00000235505	NA	NA	NA	NA	NA	NA	NA	NA	0.0376904	NA	NA	1	0	1
Peak00072685	Y_RNA,NPAT,ATM	ENSG00000149308,ENSG00000149311,ENSG00000206967	NA	NA	NA	NA	NA	NA	NA	NA	0.0465436	NA	NA	1	0	1
Peak00072688	C11orf65	ENSG00000166323	NA	NA	NA	NA	NA	NA	NA	NA	0.00437917	NA	NA	1	0	1
Peak00077503	MRPL2P1,RNU6-148P	ENSG00000257480,ENSG00000252823	NA	NA	NA	NA	NA	NA	NA	NA	0.0281305	NA	NA	1	0	1
Peak00080408	NA	NA	NA	NA	NA	NA	NA	NA	NA	NA	0.0186363	NA	NA	1	0	1
Peak00082628	ING1	ENSG00000153487	NA	NA	NA	NA	NA	NA	NA	NA	0.000108384	NA	NA	1	0	1
Peak00090087	FLYWCH2	ENSG00000162076	NA	NA	NA	NA	NA	NA	NA	NA	0.00431779	NA	NA	1	0	1
Peak00100129	FAM69C	ENSG00000187773	NA	NA	NA	NA	NA	NA	NA	NA	0.0186274	NA	NA	1	0	1
Peak00100159	ZNF407	ENSG00000215421	NA	NA	NA	NA	NA	NA	NA	NA	0.00471833	NA	NA	1	0	1
Peak00101257	TYK2,CDC37	ENSG00000105397,ENSG00000105401	NA	NA	NA	NA	NA	NA	NA	NA	0.0321066	NA	NA	1	0	1
Peak00102347	WDR88	ENSG00000166359	NA	NA	NA	NA	NA	NA	NA	NA	2.26512e-05	NA	NA	1	0	1
Peak00102348	WDR88	ENSG00000166359	NA	NA	NA	NA	NA	NA	NA	NA	0.000655771	NA	NA	1	0	1
Peak00104212	NA	NA	NA	NA	NA	NA	NA	NA	NA	NA	0.00654753	NA	NA	1	0	1
Peak00104521	SPTLC3	ENSG00000172296	NA	NA	NA	NA	NA	NA	NA	NA	0.0429535	NA	NA	1	0	1
Peak00012765	GKN1	ENSG00000169605	NA	NA	0.00594921	NA	NA	NA	NA	NA	NA	NA	NA	1	1	0
Peak00016348	ABCB11	ENSG00000073734	NA	NA	0.0499252	NA	NA	NA	NA	NA	NA	NA	NA	1	1	0
Peak00028448	RPS3AP17	ENSG00000244031	NA	NA	0.0364467	NA	NA	NA	NA	NA	NA	NA	NA	1	1	0
Peak00039445	ERGIC1,CTC-308K20.1,CTC-308K20.2,RPL26L1	ENSG00000113719,ENSG00000204758,ENSG00000254295,ENSG00000037241	NA	NA	0.00745102	NA	NA	NA	NA	NA	NA	NA	NA	1	1	0
Peak00076137	ITGB7,RARG	ENSG00000139626,ENSG00000172819	NA	NA	0.00594921	NA	NA	NA	NA	NA	NA	NA	NA	1	1	0
Peak00079312	TMEM132D	ENSG00000151952	NA	NA	0.0122675	NA	NA	NA	NA	NA	NA	NA	NA	1	1	0
Peak00092139	CDH3,RP11-615I2.2,RP11-615I2.3	ENSG00000062038,ENSG00000260577,ENSG00000260860	NA	NA	0.0364467	NA	NA	NA	NA	NA	NA	NA	NA	1	1	0
Peak00006989	RP1-223H12.5	ENSG00000270443	NA	NA	NA	0.0138137	NA	NA	NA	NA	NA	NA	NA	1	1	0
Peak00009671	COX20,HNRNPU-AS1,HNRNPU,RP11-11N7.4	ENSG00000203667,ENSG00000188206,ENSG00000153187,ENSG00000273175	NA	NA	NA	0.000761	NA	NA	NA	NA	NA	NA	NA	1	1	0
Peak00035179	NA	NA	NA	NA	NA	0.0228976	NA	NA	NA	NA	NA	NA	NA	1	1	0
Peak00056535	VPS13B	ENSG00000132549	NA	NA	NA	0.000213995	NA	NA	NA	NA	NA	NA	NA	1	1	0
Peak00064180	KIAA1217	ENSG00000120549	NA	NA	NA	0.0438973	NA	NA	NA	NA	NA	NA	NA	1	1	0
Peak00083310	NUBPL	ENSG00000151413	NA	NA	NA	0.0489611	NA	NA	NA	NA	NA	NA	NA	1	1	0
Peak00087432	CEP152	ENSG00000103995	NA	NA	NA	0.0228976	NA	NA	NA	NA	NA	NA	NA	1	1	0
Peak00094189	TOM1L2	ENSG00000175662	NA	NA	NA	6.3264e-05	NA	NA	NA	NA	NA	NA	NA	1	1	0
Peak00003223	ROR1,RP4-597J3.1	ENSG00000185483,ENSG00000177452	NA	NA	NA	NA	0.00252726	NA	NA	NA	NA	NA	NA	1	1	0
Peak00013801	LINC01104	ENSG00000232084	NA	NA	NA	NA	0.0015956	NA	NA	NA	NA	NA	NA	1	1	0
Peak00014455	PSD4,PAX8-AS1,PAX8	ENSG00000125637,ENSG00000189223,ENSG00000125618	NA	NA	NA	NA	0.0248023	NA	NA	NA	NA	NA	NA	1	1	0
Peak00015922	TANC1	ENSG00000115183	NA	NA	NA	NA	0.0151134	NA	NA	NA	NA	NA	NA	1	1	0
Peak00020173	NA	NA	NA	NA	NA	NA	0.0189746	NA	NA	NA	NA	NA	NA	1	1	0
Peak00021886	CDHR4,FAM212A,UBA7,MIR5193	ENSG00000187492,ENSG00000185614,ENSG00000182179,ENSG00000263506	NA	NA	NA	NA	0.0333197	NA	NA	NA	NA	NA	NA	1	1	0
Peak00022081	SFMBT1	ENSG00000163935	NA	NA	NA	NA	0.0173571	NA	NA	NA	NA	NA	NA	1	1	0
Peak00023498	LINC00882	ENSG00000242759	NA	NA	NA	NA	0.024109	NA	NA	NA	NA	NA	NA	1	1	0
Peak00031171	NDST3	ENSG00000164100	NA	NA	NA	NA	0.0461581	NA	NA	NA	NA	NA	NA	1	1	0
Peak00031532	RP11-519M16.1,RP11-422J15.1	ENSG00000246876,ENSG00000249618	NA	NA	NA	NA	0.0127963	NA	NA	NA	NA	NA	NA	1	1	0
Peak00034345	RP11-152K4.2	ENSG00000254138	NA	NA	NA	NA	0.0452434	NA	NA	NA	NA	NA	NA	1	1	0
Peak00036312	ARRDC3	ENSG00000113369	NA	NA	NA	NA	0.00727692	NA	NA	NA	NA	NA	NA	1	1	0
Peak00037380	NA	NA	NA	NA	NA	NA	0.00012702	NA	NA	NA	NA	NA	NA	1	1	0
Peak00040721	JARID2	ENSG00000008083	NA	NA	NA	NA	0.0452434	NA	NA	NA	NA	NA	NA	1	1	0
Peak00042515	NA	NA	NA	NA	NA	NA	0.00379481	NA	NA	NA	NA	NA	NA	1	1	0
Peak00047223	COL28A1,RP5-1159O4.2	ENSG00000215018,ENSG00000272732	NA	NA	NA	NA	0.00111646	NA	NA	NA	NA	NA	NA	1	1	0
Peak00066114	LINC00856,LINC00595,RP11-90J7.2	ENSG00000230417,ENSG00000227136,ENSG00000229543	NA	NA	NA	NA	0.00252726	NA	NA	NA	NA	NA	NA	1	1	0
Peak00075932	GPD1,COX14,RP4-605O3.4	ENSG00000167588,ENSG00000178449,ENSG00000272368	NA	NA	NA	NA	0.000597713	NA	NA	NA	NA	NA	NA	1	1	0
Peak00076131	CSAD,ZNF740,ITGB7	ENSG00000139631,ENSG00000139651,ENSG00000139626	NA	NA	NA	NA	0.00759052	NA	NA	NA	NA	NA	NA	1	1	0
Peak00076135	ITGB7,RARG	ENSG00000139626,ENSG00000172819	NA	NA	NA	NA	0.00256189	NA	NA	NA	NA	NA	NA	1	1	0
Peak00079526	CHFR	ENSG00000072609	NA	NA	NA	NA	8.90148e-05	NA	NA	NA	NA	NA	NA	1	1	0
Peak00085265	RP11-666E17.1	ENSG00000259035	NA	NA	NA	NA	0.0144523	NA	NA	NA	NA	NA	NA	1	1	0
Peak00088937	RP11-2E17.1	ENSG00000259417	NA	NA	NA	NA	0.000434468	NA	NA	NA	NA	NA	NA	1	1	0
Peak00094287	SPECC1	ENSG00000128487	NA	NA	NA	NA	0.000329185	NA	NA	NA	NA	NA	NA	1	1	0
Peak00094300	CCDC144CP,UPF3AP2	ENSG00000154898,ENSG00000214832	NA	NA	NA	NA	0.0114494	NA	NA	NA	NA	NA	NA	1	1	0
Peak00094309	RP11-344E13.3,RP11-381P6.1,RP11-746M1.2,RP11-746M1.8	ENSG00000233098,ENSG00000264660,ENSG00000266009,ENSG00000263729	NA	NA	NA	NA	2.73233e-06	NA	NA	NA	NA	NA	NA	1	1	0
Peak00095682	RP11-81K2.1,NGFR	ENSG00000262039,ENSG00000064300	NA	NA	NA	NA	0.000247863	NA	NA	NA	NA	NA	NA	1	1	0
Peak00096037	CCDC182	ENSG00000166329	NA	NA	NA	NA	4.65978e-10	NA	NA	NA	NA	NA	NA	1	1	0
Peak00000027	RP11-54O7.17,HES4,RP11-54O7.10	ENSG00000272512,ENSG00000188290,ENSG00000231702	NA	NA	NA	NA	NA	0.00293631	NA	NA	NA	NA	NA	1	1	0
Peak00000036	RP11-465B22.3,RP11-54O7.18,RNF223	ENSG00000217801,ENSG00000273443,ENSG00000237330	NA	NA	NA	NA	NA	0.00278949	NA	NA	NA	NA	NA	1	1	0
Peak00000070	ANKRD65,RP4-758J18.7,TMEM88B,RP4-758J18.10	ENSG00000235098,ENSG00000225905,ENSG00000205116,ENSG00000225285	NA	NA	NA	NA	NA	0.0251497	NA	NA	NA	NA	NA	1	1	0
Peak00000351	KCNAB2	ENSG00000069424	NA	NA	NA	NA	NA	0.00201533	NA	NA	NA	NA	NA	1	1	0
Peak00000412	NA	NA	NA	NA	NA	NA	NA	0.00811448	NA	NA	NA	NA	NA	1	1	0
Peak00000497	RERE,RP4-633I8.4	ENSG00000142599,ENSG00000228423	NA	NA	NA	NA	NA	0.0469627	NA	NA	NA	NA	NA	1	1	0
Peak00001823	PTP4A2,RP4-534N18.2	ENSG00000184007,ENSG00000228634	NA	NA	NA	NA	NA	0.00291196	NA	NA	NA	NA	NA	1	1	0
Peak00002027	TRAPPC3,MAP7D1	ENSG00000054116,ENSG00000116871	NA	NA	NA	NA	NA	2.26577e-06	NA	NA	NA	NA	NA	1	1	0
Peak00002570	FAAH	ENSG00000117480	NA	NA	NA	NA	NA	0.00188247	NA	NA	NA	NA	NA	1	1	0
Peak00002819	MAGOH,RP5-1024G6.5,RP5-1024G6.8,LRP8	ENSG00000162385,ENSG00000226754,ENSG00000270172,ENSG00000157193	NA	NA	NA	NA	NA	0.00111729	NA	NA	NA	NA	NA	1	1	0
Peak00003077	NA	NA	NA	NA	NA	NA	NA	0.00240615	NA	NA	NA	NA	NA	1	1	0
Peak00003117	CYP2J2	ENSG00000134716	NA	NA	NA	NA	NA	0.000582287	NA	NA	NA	NA	NA	1	1	0
Peak00003702	RP4-706L14.2,FAM73A,RNA5SP21	ENSG00000232672,ENSG00000180488,ENSG00000222849	NA	NA	NA	NA	NA	7.00686e-05	NA	NA	NA	NA	NA	1	1	0
Peak00003903	RP11-290M5.2	ENSG00000230285	NA	NA	NA	NA	NA	0.00113937	NA	NA	NA	NA	NA	1	1	0
Peak00005314	AL592284.1,RP11-640M9.1,RNU1-59P	ENSG00000231360,ENSG00000236943,ENSG00000201699	NA	NA	NA	NA	NA	0.00010876	NA	NA	NA	NA	NA	1	1	0
Peak00005796	ASH1L	ENSG00000116539	NA	NA	NA	NA	NA	3.50305e-05	NA	NA	NA	NA	NA	1	1	0
Peak00009027	URB2	ENSG00000135763	NA	NA	NA	NA	NA	0.000728013	NA	NA	NA	NA	NA	1	1	0
Peak00009234	MLK4	ENSG00000143674	NA	NA	NA	NA	NA	0.00807649	NA	NA	NA	NA	NA	1	1	0
Peak00009264	SLC35F3,MIR4671	ENSG00000183780,ENSG00000264377	NA	NA	NA	NA	NA	0.0444788	NA	NA	NA	NA	NA	1	1	0
Peak00009942	SNTG2	ENSG00000172554	NA	NA	NA	NA	NA	0.0481605	NA	NA	NA	NA	NA	1	1	0
Peak00010064	TRAPPC12	ENSG00000171853	NA	NA	NA	NA	NA	4.05792e-08	NA	NA	NA	NA	NA	1	1	0
Peak00010091	NA	NA	NA	NA	NA	NA	NA	0.000758651	NA	NA	NA	NA	NA	1	1	0
Peak00010134	NA	NA	NA	NA	NA	NA	NA	0.00851046	NA	NA	NA	NA	NA	1	1	0
Peak00010332	ASAP2	ENSG00000151693	NA	NA	NA	NA	NA	0.0189658	NA	NA	NA	NA	NA	1	1	0
Peak00010457	AC062028.1,RP11-345J13.1	ENSG00000145063,ENSG00000226080	NA	NA	NA	NA	NA	0.0128862	NA	NA	NA	NA	NA	1	1	0
Peak00010489	LPIN1,AC012456.4	ENSG00000134324,ENSG00000230790	NA	NA	NA	NA	NA	0.00212496	NA	NA	NA	NA	NA	1	1	0
Peak00010906	ADCY3	ENSG00000138031	NA	NA	NA	NA	NA	1.42048e-05	NA	NA	NA	NA	NA	1	1	0
Peak00011241	CAPN14,RNA5SP90	ENSG00000214711,ENSG00000201671	NA	NA	NA	NA	NA	0.000482884	NA	NA	NA	NA	NA	1	1	0
Peak00014664	AC018866.1	ENSG00000229774	NA	NA	NA	NA	NA	0.0499952	NA	NA	NA	NA	NA	1	1	0
Peak00015894	PKP4	ENSG00000144283	NA	NA	NA	NA	NA	0.00695066	NA	NA	NA	NA	NA	1	1	0
Peak00016172	SLC38A11	ENSG00000169507	NA	NA	NA	NA	NA	1.40268e-05	NA	NA	NA	NA	NA	1	1	0
Peak00017118	NA	NA	NA	NA	NA	NA	NA	0.00179433	NA	NA	NA	NA	NA	1	1	0
Peak00017595	SPATS2L,KCTD18	ENSG00000196141,ENSG00000155729	NA	NA	NA	NA	NA	4.60944e-08	NA	NA	NA	NA	NA	1	1	0
Peak00018030	NA	NA	NA	NA	NA	NA	NA	0.0091531	NA	NA	NA	NA	NA	1	1	0
Peak00018080	AC079610.1	ENSG00000273118	NA	NA	NA	NA	NA	0.0061373	NA	NA	NA	NA	NA	1	1	0
Peak00018096	AC079610.1	ENSG00000273118	NA	NA	NA	NA	NA	1.13948e-05	NA	NA	NA	NA	NA	1	1	0
Peak00018649	DOCK10	ENSG00000135905	NA	NA	NA	NA	NA	0.0168465	NA	NA	NA	NA	NA	1	1	0
Peak00019221	NA	NA	NA	NA	NA	NA	NA	0.00418035	NA	NA	NA	NA	NA	1	1	0
Peak00019798	GRM7	ENSG00000196277	NA	NA	NA	NA	NA	0.0486914	NA	NA	NA	NA	NA	1	1	0
Peak00020405	TBC1D5	ENSG00000131374	NA	NA	NA	NA	NA	0.00150037	NA	NA	NA	NA	NA	1	1	0
Peak00020797	CMC1	ENSG00000187118	NA	NA	NA	NA	NA	0.00110309	NA	NA	NA	NA	NA	1	1	0
Peak00021537	TOPAZ1	ENSG00000173769	NA	NA	NA	NA	NA	0.0110148	NA	NA	NA	NA	NA	1	1	0
Peak00022341	RP11-285B24.1	ENSG00000243903	NA	NA	NA	NA	NA	0.00741936	NA	NA	NA	NA	NA	1	1	0
Peak00022475	ATXN7	ENSG00000163635	NA	NA	NA	NA	NA	0.00361183	NA	NA	NA	NA	NA	1	1	0
Peak00023313	ABI3BP	ENSG00000154175	NA	NA	NA	NA	NA	9.87843e-05	NA	NA	NA	NA	NA	1	1	0
Peak00025238	GYG1	ENSG00000163754	NA	NA	NA	NA	NA	0.0238053	NA	NA	NA	NA	NA	1	1	0
Peak00025266	TM4SF4,RP11-278L15.6	ENSG00000169903,ENSG00000244503	NA	NA	NA	NA	NA	2.26577e-06	NA	NA	NA	NA	NA	1	1	0
Peak00025473	RP11-23D24.2	ENSG00000238755	NA	NA	NA	NA	NA	1.53543e-05	NA	NA	NA	NA	NA	1	1	0
Peak00026932	IL1RAP	ENSG00000196083	NA	NA	NA	NA	NA	0.00285792	NA	NA	NA	NA	NA	1	1	0
Peak00027248	AC117490.2	ENSG00000225240	NA	NA	NA	NA	NA	3.69148e-08	NA	NA	NA	NA	NA	1	1	0
Peak00027373	PCGF3	ENSG00000185619	NA	NA	NA	NA	NA	0.0447843	NA	NA	NA	NA	NA	1	1	0
Peak00027739	TBC1D14	ENSG00000132405	NA	NA	NA	NA	NA	7.70844e-08	NA	NA	NA	NA	NA	1	1	0
Peak00028641	NA	NA	NA	NA	NA	NA	NA	0.00990775	NA	NA	NA	NA	NA	1	1	0
Peak00028765	RBM47,AC098869.1	ENSG00000163694,ENSG00000221122	NA	NA	NA	NA	NA	0.00106253	NA	NA	NA	NA	NA	1	1	0
Peak00029636	NA	NA	NA	NA	NA	NA	NA	0.00154966	NA	NA	NA	NA	NA	1	1	0
Peak00030197	PKD2	ENSG00000118762	NA	NA	NA	NA	NA	0.0319698	NA	NA	NA	NA	NA	1	1	0
Peak00030482	STPG2	ENSG00000163116	NA	NA	NA	NA	NA	0.0136834	NA	NA	NA	NA	NA	1	1	0
Peak00030607	PPP3CA	ENSG00000138814	NA	NA	NA	NA	NA	9.67474e-06	NA	NA	NA	NA	NA	1	1	0
Peak00031256	RP11-647P12.2	ENSG00000271302	NA	NA	NA	NA	NA	1.18251e-07	NA	NA	NA	NA	NA	1	1	0
Peak00031272	NA	NA	NA	NA	NA	NA	NA	0.00271138	NA	NA	NA	NA	NA	1	1	0
Peak00031327	IL21-AS1	ENSG00000227145	NA	NA	NA	NA	NA	0.00551778	NA	NA	NA	NA	NA	1	1	0
Peak00031568	NA	NA	NA	NA	NA	NA	NA	0.0268089	NA	NA	NA	NA	NA	1	1	0
Peak00031705	LINC00499	ENSG00000251372	NA	NA	NA	NA	NA	6.68082e-09	NA	NA	NA	NA	NA	1	1	0
Peak00031782	MGST2,MAML3	ENSG00000085871,ENSG00000196782	NA	NA	NA	NA	NA	0.0452676	NA	NA	NA	NA	NA	1	1	0
Peak00032098	NA	NA	NA	NA	NA	NA	NA	0.0486914	NA	NA	NA	NA	NA	1	1	0
Peak00032347	KIAA0922	ENSG00000121210	NA	NA	NA	NA	NA	0.00179433	NA	NA	NA	NA	NA	1	1	0
Peak00032412	RBM46	ENSG00000151962	NA	NA	NA	NA	NA	0.021065	NA	NA	NA	NA	NA	1	1	0
Peak00032428	NA	NA	NA	NA	NA	NA	NA	5.28807e-11	NA	NA	NA	NA	NA	1	1	0
Peak00032566	NA	NA	NA	NA	NA	NA	NA	0.0248548	NA	NA	NA	NA	NA	1	1	0
Peak00032856	RP11-344G13.1	ENSG00000248872	NA	NA	NA	NA	NA	0.000722872	NA	NA	NA	NA	NA	1	1	0
Peak00032869	NA	NA	NA	NA	NA	NA	NA	0.000113436	NA	NA	NA	NA	NA	1	1	0
Peak00033151	RP11-433O3.1	ENSG00000225356	NA	NA	NA	NA	NA	0.00278949	NA	NA	NA	NA	NA	1	1	0
Peak00033982	CTNND2	ENSG00000169862	NA	NA	NA	NA	NA	2.57191e-06	NA	NA	NA	NA	NA	1	1	0
Peak00034066	FAM105B,ANKH	ENSG00000154124,ENSG00000154122	NA	NA	NA	NA	NA	0.000584935	NA	NA	NA	NA	NA	1	1	0
Peak00034701	C9,DAB2	ENSG00000113600,ENSG00000153071	NA	NA	NA	NA	NA	0.0123812	NA	NA	NA	NA	NA	1	1	0
Peak00035648	ANKRA2,UTP15	ENSG00000164331,ENSG00000164338	NA	NA	NA	NA	NA	0.0172083	NA	NA	NA	NA	NA	1	1	0
Peak00035752	CTC-235G5.1,CTC-235G5.2,CTC-235G5.3,SV2C,RNA5SP186	ENSG00000249777,ENSG00000251342,ENSG00000248127,ENSG00000122012,ENSG00000252833	NA	NA	NA	NA	NA	0.00166823	NA	NA	NA	NA	NA	1	1	0
Peak00035808	S100Z	ENSG00000171643	NA	NA	NA	NA	NA	0.000743113	NA	NA	NA	NA	NA	1	1	0
Peak00036145	NA	NA	NA	NA	NA	NA	NA	0.036381	NA	NA	NA	NA	NA	1	1	0
Peak00036171	NA	NA	NA	NA	NA	NA	NA	0.000482884	NA	NA	NA	NA	NA	1	1	0
Peak00036662	ST8SIA4	ENSG00000113532	NA	NA	NA	NA	NA	0.0154919	NA	NA	NA	NA	NA	1	1	0
Peak00037693	AC034220.3,MIR3936,SLC22A5	ENSG00000233006,ENSG00000263597,ENSG00000197375	NA	NA	NA	NA	NA	1.21082e-06	NA	NA	NA	NA	NA	1	1	0
Peak00040518	SUMO2P12	ENSG00000218893	NA	NA	NA	NA	NA	0.00111729	NA	NA	NA	NA	NA	1	1	0
Peak00041795	PACSIN1	ENSG00000124507	NA	NA	NA	NA	NA	0.0499952	NA	NA	NA	NA	NA	1	1	0
Peak00042309	NA	NA	NA	NA	NA	NA	NA	0.0255531	NA	NA	NA	NA	NA	1	1	0
Peak00042362	RNU6-1113P,TJAP1	ENSG00000207076,ENSG00000137221	NA	NA	NA	NA	NA	1.73896e-05	NA	NA	NA	NA	NA	1	1	0
Peak00042490	RUNX2,RP1-244F24.1	ENSG00000124813,ENSG00000271857	NA	NA	NA	NA	NA	9.36104e-06	NA	NA	NA	NA	NA	1	1	0
Peak00042491	RUNX2	ENSG00000124813	NA	NA	NA	NA	NA	0.00154089	NA	NA	NA	NA	NA	1	1	0
Peak00042492	RUNX2	ENSG00000124813	NA	NA	NA	NA	NA	3.48889e-08	NA	NA	NA	NA	NA	1	1	0
Peak00042939	MTRNR2L9	ENSG00000255633	NA	NA	NA	NA	NA	0.0018028	NA	NA	NA	NA	NA	1	1	0
Peak00042968	PTP4A1,RPL7AP34	ENSG00000112245,ENSG00000213312	NA	NA	NA	NA	NA	0.00851046	NA	NA	NA	NA	NA	1	1	0
Peak00043769	NA	NA	NA	NA	NA	NA	NA	0.034755	NA	NA	NA	NA	NA	1	1	0
Peak00044201	CDK19	ENSG00000155111	NA	NA	NA	NA	NA	9.78857e-05	NA	NA	NA	NA	NA	1	1	0
Peak00044581	RP11-129H15.3,RP11-129H15.4	ENSG00000219135,ENSG00000217139	NA	NA	NA	NA	NA	0.0376977	NA	NA	NA	NA	NA	1	1	0
Peak00044960	MOXD1	ENSG00000079931	NA	NA	NA	NA	NA	4.21691e-05	NA	NA	NA	NA	NA	1	1	0
Peak00045005	TBPL1	ENSG00000028839	NA	NA	NA	NA	NA	0.0254541	NA	NA	NA	NA	NA	1	1	0
Peak00045546	PLAGL1	ENSG00000118495	NA	NA	NA	NA	NA	0.0100972	NA	NA	NA	NA	NA	1	1	0
Peak00045743	UST	ENSG00000111962	NA	NA	NA	NA	NA	1.26876e-05	NA	NA	NA	NA	NA	1	1	0
Peak00045961	NA	NA	NA	NA	NA	NA	NA	0.00851046	NA	NA	NA	NA	NA	1	1	0
Peak00046192	SNX9,RP3-403L10.3	ENSG00000130340,ENSG00000236324	NA	NA	NA	NA	NA	0.0034577	NA	NA	NA	NA	NA	1	1	0
Peak00046687	RP3-495K2.3	ENSG00000225879	NA	NA	NA	NA	NA	0.0193211	NA	NA	NA	NA	NA	1	1	0
Peak00046760	AC093627.9,AC093627.10	ENSG00000242474,ENSG00000240859	NA	NA	NA	NA	NA	0.000343511	NA	NA	NA	NA	NA	1	1	0
Peak00047184	ZDHHC4,AC079742.4,C7orf26	ENSG00000136247,ENSG00000232581,ENSG00000146576	NA	NA	NA	NA	NA	0.00120379	NA	NA	NA	NA	NA	1	1	0
Peak00047741	AC005682.6,AC005682.7	ENSG00000226329,ENSG00000226279	NA	NA	NA	NA	NA	0.0100529	NA	NA	NA	NA	NA	1	1	0
Peak00048186	PDE1C	ENSG00000154678	NA	NA	NA	NA	NA	0.034755	NA	NA	NA	NA	NA	1	1	0
Peak00048219	NT5C3A	ENSG00000122643	NA	NA	NA	NA	NA	0.0163671	NA	NA	NA	NA	NA	1	1	0
Peak00048484	POU6F2,POU6F2-AS1	ENSG00000106536,ENSG00000224122	NA	NA	NA	NA	NA	0.00409898	NA	NA	NA	NA	NA	1	1	0
Peak00048706	CAMK2B	ENSG00000058404	NA	NA	NA	NA	NA	2.79719e-07	NA	NA	NA	NA	NA	1	1	0
Peak00048785	IGFBP3	ENSG00000146674	NA	NA	NA	NA	NA	0.00807649	NA	NA	NA	NA	NA	1	1	0
Peak00048810	TNS3	ENSG00000136205	NA	NA	NA	NA	NA	2.25923e-07	NA	NA	NA	NA	NA	1	1	0
Peak00049263	TPST1	ENSG00000169902	NA	NA	NA	NA	NA	0.0306658	NA	NA	NA	NA	NA	1	1	0
Peak00050075	PEX1,RBM48	ENSG00000127980,ENSG00000127993	NA	NA	NA	NA	NA	0.000970371	NA	NA	NA	NA	NA	1	1	0
Peak00050473	ZAN	ENSG00000146839	NA	NA	NA	NA	NA	7.97569e-07	NA	NA	NA	NA	NA	1	1	0
Peak00050939	DOCK4	ENSG00000128512	NA	NA	NA	NA	NA	0.0178929	NA	NA	NA	NA	NA	1	1	0
Peak00050940	DOCK4	ENSG00000128512	NA	NA	NA	NA	NA	2.79719e-07	NA	NA	NA	NA	NA	1	1	0
Peak00051163	CFTR,AC000111.3	ENSG00000001626,ENSG00000232661	NA	NA	NA	NA	NA	0.00311655	NA	NA	NA	NA	NA	1	1	0
Peak00051365	GRM8	ENSG00000179603	NA	NA	NA	NA	NA	0.00807649	NA	NA	NA	NA	NA	1	1	0
Peak00051631	PODXL	ENSG00000128567	NA	NA	NA	NA	NA	0.00124684	NA	NA	NA	NA	NA	1	1	0
Peak00052471	KCNH2,NOS3	ENSG00000055118,ENSG00000164867	NA	NA	NA	NA	NA	0.0147282	NA	NA	NA	NA	NA	1	1	0
Peak00052700	SHH	ENSG00000164690	NA	NA	NA	NA	NA	0.000728013	NA	NA	NA	NA	NA	1	1	0
Peak00052995	KBTBD11-OT1,RP11-439C15.4,KBTBD11,RP11-439C15.5	ENSG00000253696,ENSG00000253764,ENSG00000176595,ENSG00000270988	NA	NA	NA	NA	NA	0.0034577	NA	NA	NA	NA	NA	1	1	0
Peak00053126	CSMD1	ENSG00000183117	NA	NA	NA	NA	NA	2.79473e-10	NA	NA	NA	NA	NA	1	1	0
Peak00053396	BLK	ENSG00000136573	NA	NA	NA	NA	NA	0.0156199	NA	NA	NA	NA	NA	1	1	0
Peak00053570	SLC7A2	ENSG00000003989	NA	NA	NA	NA	NA	0.0179312	NA	NA	NA	NA	NA	1	1	0
Peak00053607	NA	NA	NA	NA	NA	NA	NA	0.00869293	NA	NA	NA	NA	NA	1	1	0
Peak00053685	LPL	ENSG00000175445	NA	NA	NA	NA	NA	0.039897	NA	NA	NA	NA	NA	1	1	0
Peak00054569	NKX6-3,ANK1	ENSG00000165066,ENSG00000029534	NA	NA	NA	NA	NA	5.89943e-05	NA	NA	NA	NA	NA	1	1	0
Peak00054663	HOOK3	ENSG00000168172	NA	NA	NA	NA	NA	0.00418043	NA	NA	NA	NA	NA	1	1	0
Peak00054676	AFG3L2P1,RP11-726G23.7,RP11-726G23.10,RP11-726G23.8	ENSG00000253606,ENSG00000253486,ENSG00000234713,ENSG00000253707	NA	NA	NA	NA	NA	0.00247966	NA	NA	NA	NA	NA	1	1	0
Peak00056939	ANGPT1	ENSG00000154188	NA	NA	NA	NA	NA	0.00807615	NA	NA	NA	NA	NA	1	1	0
Peak00056953	ANGPT1	ENSG00000154188	NA	NA	NA	NA	NA	0.000131778	NA	NA	NA	NA	NA	1	1	0
Peak00057331	DEPTOR	ENSG00000155792	NA	NA	NA	NA	NA	1.78132e-06	NA	NA	NA	NA	NA	1	1	0
Peak00057349	MRPL13	ENSG00000172172	NA	NA	NA	NA	NA	0.000976434	NA	NA	NA	NA	NA	1	1	0
Peak00057521	MTSS1,RP11-532M24.1	ENSG00000170873,ENSG00000272486	NA	NA	NA	NA	NA	0.000213853	NA	NA	NA	NA	NA	1	1	0
Peak00057593	LINC00861	ENSG00000245164	NA	NA	NA	NA	NA	3.48889e-08	NA	NA	NA	NA	NA	1	1	0
Peak00058369	BAI1	ENSG00000181790	NA	NA	NA	NA	NA	1.22346e-05	NA	NA	NA	NA	NA	1	1	0
Peak00058410	NA	NA	NA	NA	NA	NA	NA	0.00333097	NA	NA	NA	NA	NA	1	1	0
Peak00058413	LY6H	ENSG00000176956	NA	NA	NA	NA	NA	0.0254541	NA	NA	NA	NA	NA	1	1	0
Peak00058781	RCL1,MIR101-2,RP11-125K10.5,AL158147.2	ENSG00000120158,ENSG00000199065,ENSG00000228165,ENSG00000269305	NA	NA	NA	NA	NA	0.0106561	NA	NA	NA	NA	NA	1	1	0
Peak00059188	NA	NA	NA	NA	NA	NA	NA	8.2857e-08	NA	NA	NA	NA	NA	1	1	0
Peak00059239	SLC24A2	ENSG00000155886	NA	NA	NA	NA	NA	0.0486914	NA	NA	NA	NA	NA	1	1	0
Peak00059287	FOCAD	ENSG00000188352	NA	NA	NA	NA	NA	3.79614e-05	NA	NA	NA	NA	NA	1	1	0
Peak00059664	RP11-537H15.3,DCAF12	ENSG00000228352,ENSG00000198876	NA	NA	NA	NA	NA	0.000689697	NA	NA	NA	NA	NA	1	1	0
Peak00059674	KIF24,RNU2-50P	ENSG00000186638,ENSG00000222426	NA	NA	NA	NA	NA	0.00186258	NA	NA	NA	NA	NA	1	1	0
Peak00059688	DNAI1,ENHO,RP11-296L22.8	ENSG00000122735,ENSG00000168913,ENSG00000230729	NA	NA	NA	NA	NA	0.0250786	NA	NA	NA	NA	NA	1	1	0
Peak00059952	FAM27A,RP11-7G23.4,RP11-7G23.8,FAM27E2	ENSG00000182368,ENSG00000229523,ENSG00000184879,ENSG00000204807	NA	NA	NA	NA	NA	0.0486914	NA	NA	NA	NA	NA	1	1	0
Peak00060987	C9orf3	ENSG00000148120	NA	NA	NA	NA	NA	0.0445351	NA	NA	NA	NA	NA	1	1	0
Peak00061292	RNF20,GRIN3A	ENSG00000155827,ENSG00000198785	NA	NA	NA	NA	NA	0.0339232	NA	NA	NA	NA	NA	1	1	0
Peak00061522	NA	NA	NA	NA	NA	NA	NA	0.026872	NA	NA	NA	NA	NA	1	1	0
Peak00061737	RGS3,RP11-168K11.2	ENSG00000138835,ENSG00000237073	NA	NA	NA	NA	NA	3.98948e-12	NA	NA	NA	NA	NA	1	1	0
Peak00061829	NA	NA	NA	NA	NA	NA	NA	0.0382654	NA	NA	NA	NA	NA	1	1	0
Peak00062446	RP11-65J3.3	ENSG00000230676	NA	NA	NA	NA	NA	0.00837456	NA	NA	NA	NA	NA	1	1	0
Peak00062561	NUP214,RP11-544A12.8	ENSG00000126883,ENSG00000246851	NA	NA	NA	NA	NA	0.000122903	NA	NA	NA	NA	NA	1	1	0
Peak00062702	NA	NA	NA	NA	NA	NA	NA	0.0376977	NA	NA	NA	NA	NA	1	1	0
Peak00062776	DBH,DBH-AS1,SARDH	ENSG00000123454,ENSG00000225756,ENSG00000123453	NA	NA	NA	NA	NA	0.0107377	NA	NA	NA	NA	NA	1	1	0
Peak00062812	NA	NA	NA	NA	NA	NA	NA	0.00110309	NA	NA	NA	NA	NA	1	1	0
Peak00063545	NA	NA	NA	NA	NA	NA	NA	0.000428278	NA	NA	NA	NA	NA	1	1	0
Peak00063807	FRMD4A	ENSG00000151474	NA	NA	NA	NA	NA	0.0312594	NA	NA	NA	NA	NA	1	1	0
Peak00063825	NA	NA	NA	NA	NA	NA	NA	1.8532e-06	NA	NA	NA	NA	NA	1	1	0
Peak00063853	NA	NA	NA	NA	NA	NA	NA	0.0315394	NA	NA	NA	NA	NA	1	1	0
Peak00064209	ARHGAP21,RNA5SP305	ENSG00000107863,ENSG00000199535	NA	NA	NA	NA	NA	0.014699	NA	NA	NA	NA	NA	1	1	0
Peak00064304	NA	NA	NA	NA	NA	NA	NA	7.77078e-06	NA	NA	NA	NA	NA	1	1	0
Peak00065253	PCDH15,RP11-168O22.1	ENSG00000150275,ENSG00000236744	NA	NA	NA	NA	NA	3.48889e-08	NA	NA	NA	NA	NA	1	1	0
Peak00065680	NA	NA	NA	NA	NA	NA	NA	0.000122903	NA	NA	NA	NA	NA	1	1	0
Peak00066220	NA	NA	NA	NA	NA	NA	NA	9.21983e-06	NA	NA	NA	NA	NA	1	1	0
Peak00066235	MAT1A	ENSG00000151224	NA	NA	NA	NA	NA	0.000832119	NA	NA	NA	NA	NA	1	1	0
Peak00066236	MAT1A,RP11-36D19.4	ENSG00000151224,ENSG00000232950	NA	NA	NA	NA	NA	0.000412338	NA	NA	NA	NA	NA	1	1	0
Peak00066249	TSPAN14	ENSG00000108219	NA	NA	NA	NA	NA	1.3747e-20	NA	NA	NA	NA	NA	1	1	0
Peak00066538	STAMBPL1	ENSG00000138134	NA	NA	NA	NA	NA	0.000459375	NA	NA	NA	NA	NA	1	1	0
Peak00067281	SH3PXD2A	ENSG00000107957	NA	NA	NA	NA	NA	0.0305153	NA	NA	NA	NA	NA	1	1	0
Peak00067672	ATRNL1	ENSG00000107518	NA	NA	NA	NA	NA	5.83139e-05	NA	NA	NA	NA	NA	1	1	0
Peak00067718	NA	NA	NA	NA	NA	NA	NA	0.0486914	NA	NA	NA	NA	NA	1	1	0
Peak00068287	EBF3	ENSG00000108001	NA	NA	NA	NA	NA	3.56044e-07	NA	NA	NA	NA	NA	1	1	0
Peak00068600	MUC5B,RP11-532E4.2	ENSG00000117983,ENSG00000255177	NA	NA	NA	NA	NA	1.26876e-05	NA	NA	NA	NA	NA	1	1	0
Peak00070613	GLYAT	ENSG00000149124	NA	NA	NA	NA	NA	0.00359141	NA	NA	NA	NA	NA	1	1	0
Peak00070809	MYRF,TMEM258,MIR611,FEN1,FADS2,FADS1	ENSG00000124920,ENSG00000134825,ENSG00000207601,ENSG00000168496,ENSG00000134824,ENSG00000149485	NA	NA	NA	NA	NA	0.000490531	NA	NA	NA	NA	NA	1	1	0
Peak00070889	HNRNPUL2-BSCL2,HNRNPUL2,TTC9C	ENSG00000234857,ENSG00000214753,ENSG00000162222	NA	NA	NA	NA	NA	0.0422963	NA	NA	NA	NA	NA	1	1	0
Peak00071353	C11orf24	ENSG00000171067	NA	NA	NA	NA	NA	0.0220244	NA	NA	NA	NA	NA	1	1	0
Peak00071511	NADSYN1,RP11-684B2.3	ENSG00000172890,ENSG00000254924	NA	NA	NA	NA	NA	0.00577702	NA	NA	NA	NA	NA	1	1	0
Peak00071953	RP11-718B12.2	ENSG00000255382	NA	NA	NA	NA	NA	0.0315394	NA	NA	NA	NA	NA	1	1	0
Peak00071957	PRCP	ENSG00000137509	NA	NA	NA	NA	NA	1.41875e-12	NA	NA	NA	NA	NA	1	1	0
Peak00073075	TMPRSS13	ENSG00000137747	NA	NA	NA	NA	NA	1.38019e-11	NA	NA	NA	NA	NA	1	1	0
Peak00074514	RIMKLB	ENSG00000166532	NA	NA	NA	NA	NA	0.0422963	NA	NA	NA	NA	NA	1	1	0
Peak00075127	CASC1,LYRM5,KRAS	ENSG00000118307,ENSG00000205707,ENSG00000133703	NA	NA	NA	NA	NA	0.0254541	NA	NA	NA	NA	NA	1	1	0
Peak00075555	YAF2,AC020629.1	ENSG00000015153,ENSG00000269367	NA	NA	NA	NA	NA	1.11522e-07	NA	NA	NA	NA	NA	1	1	0
Peak00076665	GNS	ENSG00000135677	NA	NA	NA	NA	NA	0.0116919	NA	NA	NA	NA	NA	1	1	0
Peak00077279	NA	NA	NA	NA	NA	NA	NA	0.00237567	NA	NA	NA	NA	NA	1	1	0
Peak00077280	NA	NA	NA	NA	NA	NA	NA	0.0142918	NA	NA	NA	NA	NA	1	1	0
Peak00079624	LATS2	ENSG00000150457	NA	NA	NA	NA	NA	0.0149748	NA	NA	NA	NA	NA	1	1	0
Peak00079754	RP11-307N16.6,SPATA13	ENSG00000273167,ENSG00000182957	NA	NA	NA	NA	NA	0.0296048	NA	NA	NA	NA	NA	1	1	0
Peak00080662	SIAH3	ENSG00000215475	NA	NA	NA	NA	NA	0.00885133	NA	NA	NA	NA	NA	1	1	0
Peak00081508	RNY1P5	ENSG00000206617	NA	NA	NA	NA	NA	0.000543792	NA	NA	NA	NA	NA	1	1	0
Peak00082476	NA	NA	NA	NA	NA	NA	NA	0.000417469	NA	NA	NA	NA	NA	1	1	0
Peak00082539	MYO16	ENSG00000041515	NA	NA	NA	NA	NA	9.36104e-06	NA	NA	NA	NA	NA	1	1	0
Peak00082696	NA	NA	NA	NA	NA	NA	NA	0.0228145	NA	NA	NA	NA	NA	1	1	0
Peak00082740	AL137002.1,F7	ENSG00000268130,ENSG00000057593	NA	NA	NA	NA	NA	0.0199575	NA	NA	NA	NA	NA	1	1	0
Peak00082996	AE000660.1,TRAV27,TRAV28,TRAV29DV5	ENSG00000238634,ENSG00000211809,ENSG00000258835,ENSG00000211810	NA	NA	NA	NA	NA	0.0490137	NA	NA	NA	NA	NA	1	1	0
Peak00084465	CTD-2509G16.5	ENSG00000258760	NA	NA	NA	NA	NA	0.000251225	NA	NA	NA	NA	NA	1	1	0
Peak00086146	CDC42BPB	ENSG00000198752	NA	NA	NA	NA	NA	0.00297274	NA	NA	NA	NA	NA	1	1	0
Peak00086948	RP11-1008C21.1	ENSG00000259225	NA	NA	NA	NA	NA	2.71456e-07	NA	NA	NA	NA	NA	1	1	0
Peak00087292	SPG11	ENSG00000104133	NA	NA	NA	NA	NA	0.000320469	NA	NA	NA	NA	NA	1	1	0
Peak00087489	TRPM7	ENSG00000092439	NA	NA	NA	NA	NA	0.0250786	NA	NA	NA	NA	NA	1	1	0
Peak00088595	RP11-60L3.1,CCDC33	ENSG00000259264,ENSG00000140481	NA	NA	NA	NA	NA	0.0172083	NA	NA	NA	NA	NA	1	1	0
Peak00088779	RP11-307C19.1	ENSG00000259362	NA	NA	NA	NA	NA	0.00179433	NA	NA	NA	NA	NA	1	1	0
Peak00088788	LINGO1,RP11-307C19.3,CTD-2632K10.1	ENSG00000169783,ENSG00000259666,ENSG00000259281	NA	NA	NA	NA	NA	0.00807649	NA	NA	NA	NA	NA	1	1	0
Peak00089122	AKAP13,RP11-815J21.4,RP11-815J21.3	ENSG00000170776,ENSG00000259367,ENSG00000259276	NA	NA	NA	NA	NA	0.000135477	NA	NA	NA	NA	NA	1	1	0
Peak00089833	PCSK6	ENSG00000140479	NA	NA	NA	NA	NA	0.0328828	NA	NA	NA	NA	NA	1	1	0
Peak00090104	CLDN6,TNFRSF12A,HCFC1R1,THOC6,CCDC64B,RP11-473M20.5	ENSG00000184697,ENSG00000006327,ENSG00000103145,ENSG00000131652,ENSG00000162069,ENSG00000205890	NA	NA	NA	NA	NA	0.0035489	NA	NA	NA	NA	NA	1	1	0
Peak00090366	CIITA,DEXI,RP11-876N24.5,RP11-876N24.4,CLEC16A	ENSG00000179583,ENSG00000182108,ENSG00000263013,ENSG00000262222,ENSG00000038532	NA	NA	NA	NA	NA	0.0361334	NA	NA	NA	NA	NA	1	1	0
Peak00090763	UQCRC2,PDZD9	ENSG00000140740,ENSG00000155714	NA	NA	NA	NA	NA	0.0188046	NA	NA	NA	NA	NA	1	1	0
Peak00090785	POLR3E	ENSG00000058600	NA	NA	NA	NA	NA	0.00199048	NA	NA	NA	NA	NA	1	1	0
Peak00091820	GINS3,RP11-481J2.2	ENSG00000181938,ENSG00000260186	NA	NA	NA	NA	NA	0.0147	NA	NA	NA	NA	NA	1	1	0
Peak00092096	SLC7A6	ENSG00000103064	NA	NA	NA	NA	NA	0.00179433	NA	NA	NA	NA	NA	1	1	0
Peak00092685	RP11-960L18.1,PLCG2	ENSG00000261218,ENSG00000197943	NA	NA	NA	NA	NA	0.00111729	NA	NA	NA	NA	NA	1	1	0
Peak00092712	RN7SKP190	ENSG00000251888	NA	NA	NA	NA	NA	6.44291e-08	NA	NA	NA	NA	NA	1	1	0
Peak00092819	CRISPLD2	ENSG00000103196	NA	NA	NA	NA	NA	0.00023158	NA	NA	NA	NA	NA	1	1	0
Peak00092946	IRF8,RP11-542M13.3	ENSG00000140968,ENSG00000268804	NA	NA	NA	NA	NA	4.02199e-05	NA	NA	NA	NA	NA	1	1	0
Peak00093009	ZCCHC14	ENSG00000140948	NA	NA	NA	NA	NA	0.0131009	NA	NA	NA	NA	NA	1	1	0
Peak00093176	ACSF3,CTD-2555A7.3	ENSG00000176715,ENSG00000261546	NA	NA	NA	NA	NA	0.0381761	NA	NA	NA	NA	NA	1	1	0
Peak00093311	FAM57A,GEMIN4,DBIL5P,GLOD4	ENSG00000167695,ENSG00000179409,ENSG00000231784,ENSG00000167699	NA	NA	NA	NA	NA	0.00873175	NA	NA	NA	NA	NA	1	1	0
Peak00093319	NXN	ENSG00000167693	NA	NA	NA	NA	NA	0.026872	NA	NA	NA	NA	NA	1	1	0
Peak00093340	ABR	ENSG00000159842	NA	NA	NA	NA	NA	9.36104e-06	NA	NA	NA	NA	NA	1	1	0
Peak00093614	CAMTA2,RP5-1050D4.4,AC004771.1,RP5-1050D4.5,INCA1,KIF1C	ENSG00000108509,ENSG00000262678,ENSG00000203562,ENSG00000262227,ENSG00000196388,ENSG00000129250	NA	NA	NA	NA	NA	0.0450444	NA	NA	NA	NA	NA	1	1	0
Peak00093711	SLC16A11,CTD-2545G14.2	ENSG00000174326,ENSG00000262067	NA	NA	NA	NA	NA	0.0082473	NA	NA	NA	NA	NA	1	1	0
Peak00093871	NTN1	ENSG00000065320	NA	NA	NA	NA	NA	0.00188247	NA	NA	NA	NA	NA	1	1	0
Peak00094084	NA	NA	NA	NA	NA	NA	NA	7.69125e-07	NA	NA	NA	NA	NA	1	1	0
Peak00094105	AC104024.2	ENSG00000230969	NA	NA	NA	NA	NA	0.00182011	NA	NA	NA	NA	NA	1	1	0
Peak00094705	ASIC2	ENSG00000108684	NA	NA	NA	NA	NA	0.00509678	NA	NA	NA	NA	NA	1	1	0
Peak00094944	LASP1,RP1-56K13.3,LINC00672	ENSG00000002834,ENSG00000265784,ENSG00000263874	NA	NA	NA	NA	NA	0.009694	NA	NA	NA	NA	NA	1	1	0
Peak00095284	MIR2117	ENSG00000267151	NA	NA	NA	NA	NA	0.021065	NA	NA	NA	NA	NA	1	1	0
Peak00095517	snoU13,MYL4	ENSG00000198336,ENSG00000252088	NA	NA	NA	NA	NA	0.0103042	NA	NA	NA	NA	NA	1	1	0
Peak00095566	COPZ2	ENSG00000005243	NA	NA	NA	NA	NA	0.0382079	NA	NA	NA	NA	NA	1	1	0
Peak00095633	PRAC1,PRAC2,MIR3185,HOXB13,CTD-2377D24.4	ENSG00000159182,ENSG00000229637,ENSG00000263602,ENSG00000159184,ENSG00000242407	NA	NA	NA	NA	NA	0.0464334	NA	NA	NA	NA	NA	1	1	0
Peak00095869	NA	NA	NA	NA	NA	NA	NA	0.000250638	NA	NA	NA	NA	NA	1	1	0
Peak00095889	HLF,RP11-515O17.2	ENSG00000108924,ENSG00000263096	NA	NA	NA	NA	NA	0.0021293	NA	NA	NA	NA	NA	1	1	0
Peak00096015	MSI2	ENSG00000153944	NA	NA	NA	NA	NA	0.00223455	NA	NA	NA	NA	NA	1	1	0
Peak00096188	USP32,C17orf64	ENSG00000170832,ENSG00000141371	NA	NA	NA	NA	NA	0.0173143	NA	NA	NA	NA	NA	1	1	0
Peak00096305	MAP3K3,LIMD2,STRADA,RP11-51F16.8	ENSG00000198909,ENSG00000136490,ENSG00000266173,ENSG00000125695	NA	NA	NA	NA	NA	4.44218e-06	NA	NA	NA	NA	NA	1	1	0
Peak00096306	MAP3K3,LIMD2,STRADA,RP11-51F16.8	ENSG00000198909,ENSG00000136490,ENSG00000266173,ENSG00000125695	NA	NA	NA	NA	NA	1.8591e-05	NA	NA	NA	NA	NA	1	1	0
Peak00097363	SLC26A11,RNF213	ENSG00000181045,ENSG00000173821	NA	NA	NA	NA	NA	0.00187301	NA	NA	NA	NA	NA	1	1	0
Peak00097568	RP13-516M14.4,RP13-516M14.1	ENSG00000265692,ENSG00000260563	NA	NA	NA	NA	NA	0.0198403	NA	NA	NA	NA	NA	1	1	0
Peak00098763	NA	NA	NA	NA	NA	NA	NA	0.0162435	NA	NA	NA	NA	NA	1	1	0
Peak00098997	LINC00669	ENSG00000267374	NA	NA	NA	NA	NA	0.0499952	NA	NA	NA	NA	NA	1	1	0
Peak00099118	SLC14A2	ENSG00000132874	NA	NA	NA	NA	NA	5.62153e-05	NA	NA	NA	NA	NA	1	1	0
Peak00099261	ZBTB7C	ENSG00000184828	NA	NA	NA	NA	NA	0.0481605	NA	NA	NA	NA	NA	1	1	0
Peak00099522	NA	NA	NA	NA	NA	NA	NA	0.0172083	NA	NA	NA	NA	NA	1	1	0
Peak00100105	FBXO15	ENSG00000141665	NA	NA	NA	NA	NA	0.0305153	NA	NA	NA	NA	NA	1	1	0
Peak00100259	MBP	ENSG00000197971	NA	NA	NA	NA	NA	0.00297274	NA	NA	NA	NA	NA	1	1	0
[truncated: 806 more rows]
