# Supplementary material for: Pediatric T-ALL type-1 and type-2 relapses develop along distinct pathways of clonal evolution
Source: Leukemia. 2022 May 18;36(7):1759–68. doi: 10.1038/s41375-022-01587-0 (PMC9252914; doi:10.1038/s41375-022-01587-0)
Supplement: Supplementary file 8 — Suppl. Tab. 8 [file 41375_2022_1587_MOESM8_ESM.xlsx]

## Sheet: Suppl.Tab.8
Suppl.Tab. 8 Clinical characteristics of the patients.
Pseudo	Driver	Relapse_type	Type	Group	Gender	Country	DNA_Source	WBC_Count[per nl]	BM_Blast_content[%]	TimeTorelapse[Days]	Age_at_First_Diagnosis	Immunophenotype	Risk_group	FACS-MRD(Day15)	Prednisone_Response	MRD1(Day33)	MRD2(Day78)
P1	NKX2-1/4/5	2	primary	initial	female	Germany	NA	33.1	NA	962	12.3	cortical T	MR	0	good	NA	NA
P1	NKX2-1/4/5	2	primary	relapse	female	Germany	bone marrow	NA	86	962	12.3	NA	NA	NA	good	NA	NA
P2	TAL1/2,LMO2	2	primary	initial	male	Germany	NA	255.8	NA	462	11	cortical T	MR	2	good	3	4
P2	TAL1/2,LMO2	2	primary	relapse	male	Germany	bone marrow	NA	72	462	11	NA	MR	2	good	3	4
P3	HOXA	1	primary	initial	male	NA	NA	25.6	74	471	15.786	cortical T	HR	NA	NA	NA	NA
P3	HOXA	1	primary	relapse	male	NA	NA	NA	78	471	NA	NA	NA	NA	NA	NA	NA
P4	TLX1/3	1	primary	initial	male	NA	NA	630	NA	450	3.633	pre-T	HR	NA	NA	NA	NA
P4	TLX1/3	1	primary	relapse	male	NA	bone marrow	NA	8	450	NA	NA	NA	NA	NA	NA	NA
P5	NKX2-1/4/5	1	primary	initial	female	NA	NA	139.1	NA	461	1.342	cortical T	MR	NA	NA	4	6
P5	NKX2-1/4/5	1	primary	relapse	female	NA	blood	NA	57	461	NA	NA	NA	NA	NA	4	6
P6	TAL1/2,LMO2	2	primary	initial	male	Germany	NA	803	NA	344	2.2	pre-T	HR	83	poor	1	4
P6	TAL1/2,LMO2	2	primary	relapse	male	Germany	blood	NA	73	344	2.2	NA	NA	83	poor	1	4
P7	TLX1/3	2	primary	initial	female	Germany	NA	170.5	NA	417	5.6	pro-T	HR	NA	poor	1	4
P7	TLX1/3	2	primary	relapse	female	Germany	bone marrow	NA	97	417	5.6	NA	NA	NA	poor	1	4
P8	TAL1/2,LMO2	2	primary	initial	male	Germany	NA	226.5	NA	507	11.7	mature T	HR	59	poor	1	4
P8	TAL1/2,LMO2	2	primary	relapse	male	Germany	blood	NA	70	507	11.7	NA	NA	59	poor	1	4
P9	TLX1/3	1	primary	initial	male	Germany	blood	144	NA	420	2	cortical T/ T-ALL ohne Spez./ pre T	HR	4.5	poor	4	7
P9	TLX1/3	1	primary	relapse	male	Germany	NA	NA	85	420	2	NA	NA	4.5	poor	4	7
P10	TAL1/2,LMO2	2	primary	initial	male	Germany	NA	36.3	NA	541	9.7	cortical T	MR	1	good	NA	NA
P10	TAL1/2,LMO2	2	primary	relapse	male	Germany	bone marrow	NA	41	541	9.7	NA	NA	1	good	NA	NA
P11	TAL1/2,LMO2	1	primary	initial	male	Germany	bone marrow	131.3	NA	600	3	pre-T	MR	2	good	4	4
P11	TAL1/2,LMO2	1	primary	relapse	male	Germany	NA	NA	NA	600	3	pre-T	NA	2	good	4	4
P12	TAL1/2,LMO2	2	primary	initial	female	Germany	bone marrow	170.9	NA	456	8.2	cortical T	MR	0	good	3	4
P12	TAL1/2,LMO2	2	primary	relapse	female	Germany	bone marrow	NA	96	456	8.2	NA	NA	0	good	3	4
P13	NA	NA	primary	initial	male	Israel	NA	92	NA	NA	4.4	NA	NA	NA	NA	NA	NA
P13	NA	NA	primary	relapse	male	Israel	NA	NA	NA	NA	4.4	NA	NA	NA	NA	NA	NA
P14	NA	NA	primary	initial	male	Israel	NA	4	NA	NA	18	NA	NA	NA	NA	NA	NA
P14	NA	NA	primary	relapse	male	Israel	NA	NA	NA	NA	18	NA	NA	NA	NA	NA	NA
P15	NA	NA	primary	initial	male	Israel	NA	465	NA	NA	12	NA	NA	NA	NA	NA	NA
P15	NA	NA	primary	relapse	male	Israel	NA	NA	NA	NA	12	NA	NA	NA	NA	NA	NA
P16	NA	NA	primary	initial	female	Israel	NA	83	NA	NA	5.5	NA	NA	NA	NA	NA	NA
P16	NA	NA	primary	relapse	female	Israel	NA	NA	NA	NA	5.5	NA	NA	NA	NA	NA	NA
P17	NA	NA	primary	initial	male	Israel	NA	167	NA	NA	9.2	NA	NA	NA	NA	NA	NA
P17	NA	NA	primary	relapse	male	Israel	NA	NA	NA	NA	9.2	NA	NA	NA	NA	NA	NA
P18	NA	NA	primary	initial	female	Israel	NA	74	NA	NA	9.6	NA	NA	NA	NA	NA	NA
P18	NA	NA	primary	relapse	female	Israel	NA	NA	NA	NA	9.6	NA	NA	NA	NA	NA	NA
P19	NA	NA	primary	initial	male	Germany	NA	449.4	NA	93	17.9	cortical T	HR	31.5	poor	NA	NA
P19	NA	NA	primary	relapse	male	Germany	NA	NA	70	93	17.9	NA	NA	NA	NA	NA	NA
P20	NA	NA	primary	initial	male	Germany	NA	14.5	NA	416	4.8	cortical T	HR	33.5	poor	3	4
P20	NA	NA	primary	relapse	male	Germany	NA	NA	78	416	4.8	NA	NA	NA	NA	NA	NA
P22	NA	NA	primary	initial	male	NA	NA	119.6	88	738	7.504	cortical T	HR	0.06	NA	NA	NA
P22	NA	NA	primary	relapse	male	NA	NA	NA	84	738	7.504	NA	NA	NA	NA	NA	NA
P23	NA	NA	primary	initial	male	NA	NA	10.2	43	405	5.465	cortical T	HR	NA	NA	NA	NA
P23	NA	NA	primary	relapse	male	NA	NA	NA	94	405	NA	NA	NA	NA	NA	NA	NA
P24	NA	NA	primary	initial	female	NA	NA	10.1	23	1058	5.889	T-ALL	HR	0.0263	NA	NA	NA
P24	NA	NA	primary	relapse	female	NA	NA	NA	25	1058	5.889	NA	NA	NA	NA	NA	NA
P25	NA	NA	primary	initial	male	Germany	NA	5.6	NA	377	4.8	T without classification	MR	NA	NA	2	4
P25	NA	NA	primary	relapse	male	Germany	NA	NA	79	377	4.8	NA	NA	NA	NA	NA	NA
P26	NA	NA	primary	initial	male	Germany	bone marrow	163.16	NA	303	16.1	cortical T	MR	9	good	2	4
P26	NA	NA	primary	relapse	male	Germany	NA	NA	27	303	16.1	NA	NA	NA	NA	NA	NA
P27	HOXA	2	primary	initial	male	Germany	NA	112.34	NA	913	6.8	mature T	HR	20.5	poor	3	4
P27	HOXA	2	primary	relapse	male	Germany	bone marrow	NA	98	913	6.8	NA	NA	NA	NA	NA	NA
P28	NA	NA	primary	initial	male	Germany	bone marrow	424	NA	363	12.2	cortical T	MR	3	good	3	4
P28	NA	NA	primary	relapse	male	Germany	NA	NA	95	363	12.2	NA	NA	NA	NA	NA	NA
P29	NA	NA	primary	initial	female	Germany	NA	27.6	NA	415	13.7	pre-T	MR	4.5	good	1	4
P29	NA	NA	primary	relapse	female	Germany	NA	NA	64	415	13.7	NA	NA	NA	NA	NA	NA
P30	NA	NA	primary	initial	male	Germany	bone marrow	14.1	NA	998	14.2	pre-T	MR	1.5	good	3	4
P30	NA	NA	primary	relapse	male	Germany	NA	NA	68	998	14.2	NA	NA	NA	NA	NA	NA
P31	NA	NA	primary	initial	female	Germany	bone marrow	62.67	NA	875	17.6	cortical T	MR	1	good	4	7
P31	NA	NA	primary	relapse	female	Germany	NA	NA	91	875	17.6	NA	NA	NA	NA	NA	NA
P32	NA	NA	primary	initial	female	Germany	NA	2,1/ 156,94	NA	219	3.9	mature T	HR	91	poor	1	1
P32	NA	NA	primary	relapse	female	Germany	bone marrow	NA	unknown	219	3.9	NA	NA	NA	NA	NA	NA
P33	NA	NA	primary	initial	male	Germany	NA	1.98	NA	873	14.2	pro-T	MR	24.5	good	4	7
P33	NA	NA	primary	relapse	male	Germany	NA	NA	98	873	14.2	NA	NA	NA	NA	NA	NA
P34	NA	NA	primary	initial	female	Germany	NA	0.84	NA	568	7.8	pre-T	MR	44	good	4	4
P34	NA	NA	primary	relapse	female	Germany	NA	NA	96	568	7.8	NA	NA	NA	NA	NA	NA
P35	NA	NA	primary	initial	male	Germany	NA	97.6	NA	541	6.5	cortical T	MR	5.5	good	2	4
P35	NA	NA	primary	relapse	male	Germany	NA	NA	27	541	6.5	NA	NA	NA	NA	NA	NA
P36	NA	NA	primary	initial	male	Germany	NA	157/ 2,1	NA	913	5.4	cortical T	MR	5.5	good	3	7
P36	NA	NA	primary	relapse	male	Germany	bone marrow	NA	59	913	5.4	NA	NA	NA	NA	NA	NA
P37	NA	NA	primary	initial	female	Germany	bone marrow	550	NA	420	2.4	cortical T	HR	26.5	poor	NA	2
P37	NA	NA	primary	relapse	female	Germany	NA	NA	77	420	2.4	NA	NA	NA	NA	NA	NA
P38	NA	NA	primary	initial	male	Germany	NA	NA	NA	1410	NA	NA	NA	NA	NA	NA	NA
P38	NA	NA	primary	relapse	male	Germany	NA	NA	NA	1410	NA	NA	NA	NA	NA	NA	NA
P54	NA	NA	primary	initial	male	Germany	NA	NA	NA	433	NA	NA	NA	NA	NA	NA	NA
P54	NA	NA	primary	relapse	male	Germany	NA	NA	NA	433	NA	NA	NA	NA	NA	NA	NA
