# Supplementary material for: Pediatric T-ALL type-1 and type-2 relapses develop along distinct pathways of clonal evolution
Source: Leukemia. 2022 May 18;36(7):1759–68. doi: 10.1038/s41375-022-01587-0 (PMC9252914; doi:10.1038/s41375-022-01587-0)
Supplement: Supplementary file 9 — Suppl. Tab. 9 [file 41375_2022_1587_MOESM9_ESM.xlsx]

## Sheet: Suppl.Tab.9
Suppl.Tab. 9 List of potential cancer predisposing genes
Gene	Indication	Reference	GOTERM_BP_DIRECT	UP_KEYWORDS
AKT1	The genomic landscape of pediatric and young adult T-lineage acute lymphoblastic leukemia.	Liu, Y., Easton, J., Shao, Y., Maciaszek, J., Wang, Z., Wilkinson, M. R., McCastlain, K., Edmonson, M., Pounds, S. B., Shi, L., Zhou, X., Ma, X., Sioson, E., Li, Y., Rusch, M., Gupta, P., Pei, D., Cheng, C., Smith, M. A., Auvil, J. G., Gerhard, D. S., Relling, M. V., Winick, N. J., Carroll, A. J., Heerema, N. A., Raetz, E., Devidas, M., Willman, C. L., Harvey, R. C., Carroll, W. L., Dunsmore, K. …	suppressor	3D-structure,Acetylation,Alternative splicing,Apoptosis,ATP-binding,Carbohydrate metabolism,Cell membrane,Complete proteome,Cytoplasm,Developmental protein,Disease mutation,Disulfide bond,Glucose metabolism,Glycogen biosynthesis,Glycogen metabolism,Glycoprotein,Isopeptide bond,Kinase,Membrane,Neurogenesis,Nucleotide-binding,Nucleus,Phosphoprotein,Polymorphism,Proteomics identification,Proto-oncog…
ALKBH1	PCAWG	PCAWG	GO:0001701~in utero embryonic development,GO:0001764~neuron migration,GO:0001890~placenta development,GO:0006281~DNA repair,GO:0006307~DNA dealkylation involved in DNA repair,GO:0010468~regulation of gene expression,GO:0031175~neuron projection development,GO:0042245~RNA repair,GO:0043524~negative regulation of neuron apoptotic process,GO:0048589~developmental growth,GO:0050918~positive chemotaxi…	Complete proteome,Dioxygenase,DNA damage,DNA repair,Iron,Lyase,Metal-binding,Mitochondrion,Multifunctional enzyme,Nucleus,Oxidoreductase,Polymorphism,Proteomics identification,Reference proteome,RNA repair,
ALKBH2	PCAWG	PCAWG	GO:0006281~DNA repair,GO:0006307~DNA dealkylation involved in DNA repair,GO:0035511~oxidative DNA demethylation,GO:0070989~oxidative demethylation,GO:0080111~DNA demethylation,	3D-structure,Alternative splicing,Complete proteome,Dioxygenase,DNA damage,DNA repair,Iron,Magnesium,Metal-binding,Nucleus,Oxidoreductase,Polymorphism,Proteomics identification,Reference proteome,
ALKBH3	PCAWG	PCAWG	GO:0006281~DNA repair,GO:0006307~DNA dealkylation involved in DNA repair,GO:0008283~cell proliferation,GO:0035552~oxidative single-stranded DNA demethylation,GO:0035553~oxidative single-stranded RNA demethylation,	3D-structure,Alternative splicing,Complete proteome,Cytoplasm,Dioxygenase,DNA damage,DNA repair,Hydroxylation,Iron,Metal-binding,Nucleus,Oxidation,Oxidoreductase,Polymorphism,Proteomics identification,Reference proteome,Vitamin C,
APC	Colorectal cancer Hepatoblastoma Desmoid tumor	Rahman, N. (2014) Realizing the promise of cancer predisposition genes, Nature. 505, 302-8.	GO:0000281~mitotic cytokinesis,GO:0001708~cell fate specification,GO:0006461~protein complex assembly,GO:0006921~cellular component disassembly involved in execution phase of apoptosis,GO:0006974~cellular response to DNA damage stimulus,GO:0007026~negative regulation of microtubule depolymerization,GO:0007050~cell cycle arrest,GO:0007094~mitotic spindle assembly checkpoint,GO:0007155~cell adhesio…	3D-structure,Acetylation,Alternative splicing,Cell junction,Cell membrane,Cell projection,Coiled coil,Complete proteome,Cytoplasm,Cytoskeleton,Disease mutation,Membrane,Microtubule,Phosphoprotein,Polymorphism,Proteomics identification,Reference proteome,Repeat,Tumor suppressor,Ubl conjugation,Wnt signaling pathway,
APEX1	PCAWG	PCAWG	GO:0000723~telomere maintenance,GO:0006281~DNA repair,GO:0006284~base-excision repair,GO:0006286~base-excision repair, base-free sugar-phosphate removal,GO:0006310~DNA recombination,GO:0006351~transcription, DNA-templated,GO:0006355~regulation of transcription, DNA-templated,GO:0007568~aging,GO:0014912~negative regulation of smooth muscle cell migration,GO:0042493~response to drug,GO:0043488~regu…	3D-structure,Acetylation,Activator,Cleavage on pair of basic residues,Complete proteome,Cytoplasm,Direct protein sequencing,Disulfide bond,DNA damage,DNA recombination,DNA repair,DNA-binding,Endonuclease,Endoplasmic reticulum,Exonuclease,Hydrolase,Lyase,Magnesium,Metal-binding,Mitochondrion,Nuclease,Nucleus,Phosphoprotein,Polymorphism,Proteomics identification,Reference proteome,Repressor,RNA-bin…
APITD1	PCAWG	PCAWG	GO:0000712~resolution of meiotic recombination intermediates,GO:0006281~DNA repair,GO:0006312~mitotic recombination,GO:0006974~cellular response to DNA damage stimulus,GO:0007062~sister chromatid cohesion,GO:0007067~mitotic nuclear division,GO:0031297~replication fork processing,GO:0031398~positive regulation of protein ubiquitination,GO:0034080~CENP-A containing nucleosome assembly,GO:0036297~in…	3D-structure,Acetylation,Alternative splicing,Cell cycle,Cell division,Centromere,Chromosome,Complete proteome,DNA damage,DNA repair,DNA-binding,Fanconi anemia,Kinetochore,Mitosis,Nucleus,Reference proteome,
APLF	PCAWG	PCAWG	GO:0000012~single strand break repair,GO:0006302~double-strand break repair,GO:0006974~cellular response to DNA damage stimulus,GO:0045191~regulation of isotype switching,GO:0051106~positive regulation of DNA ligation,GO:0090305~nucleic acid phosphodiester bond hydrolysis,	3D-structure,ADP-ribosylation,Coiled coil,Complete proteome,Cytoplasm,DNA damage,DNA repair,Lyase,Metal-binding,Nucleotide-binding,Nucleus,Phosphoprotein,Polymorphism,Proteomics identification,Reference proteome,Repeat,Zinc,Zinc-finger,
APTX	PCAWG	PCAWG	GO:0000012~single strand break repair,GO:0006266~DNA ligation,GO:0006281~DNA repair,GO:0006302~double-strand break repair,GO:0006974~cellular response to DNA damage stimulus,GO:0016311~dephosphorylation,GO:0031647~regulation of protein stability,GO:0042542~response to hydrogen peroxide,GO:0090305~nucleic acid phosphodiester bond hydrolysis,	3D-structure,Alternative splicing,Complete proteome,Cytoplasm,Disease mutation,DNA damage,DNA repair,DNA-binding,Hydrolase,Metal-binding,Neurodegeneration,Nucleus,Phosphoprotein,Proteomics identification,Reference proteome,Zinc,Zinc-finger,
ATM	Biallelic mutations: Lymphoid hematological malignancy (leukemia, lymphoma) Monoallelic mutations: Breast cancer	Rahman, N. (2014) Realizing the promise of cancer predisposition genes, Nature. 505, 302-8.	GO:0000077~DNA damage checkpoint,GO:0000723~telomere maintenance,GO:0000724~double-strand break repair via homologous recombination,GO:0000729~DNA double-strand break processing,GO:0000731~DNA synthesis involved in DNA repair,GO:0000732~strand displacement,GO:0001666~response to hypoxia,GO:0001756~somitogenesis,GO:0002331~pre-B cell allelic exclusion,GO:0006260~DNA replication,GO:0006281~DNA repa…	Acetylation,ATP-binding,Cell cycle,Complete proteome,Cytoplasmic vesicle,Disease mutation,DNA damage,DNA-binding,Kinase,Neurodegeneration,Nucleotide-binding,Nucleus,Phosphoprotein,Polymorphism,Proteomics identification,Reference proteome,Serine/threonine-protein kinase,Transferase,Tumor suppressor,
AXIN2	Colorectal cancer	Rahman, N. (2014) Realizing the promise of cancer predisposition genes, Nature. 505, 302-8.	GO:0001934~positive regulation of protein phosphorylation,GO:0001957~intramembranous ossification,GO:0003139~secondary heart field specification,GO:0003413~chondrocyte differentiation involved in endochondral bone morphogenesis,GO:0006355~regulation of transcription, DNA-templated,GO:0008283~cell proliferation,GO:0008285~negative regulation of cell proliferation,GO:0009950~dorsal/ventral axis spe…	ADP-ribosylation,Coiled coil,Complete proteome,Cytoplasm,Developmental protein,Phosphoprotein,Polymorphism,Proteomics identification,Reference proteome,Ubl conjugation,Wnt signaling pathway,
BARD1	PCAWG	PCAWG	GO:0000729~DNA double-strand break processing,GO:0000731~DNA synthesis involved in DNA repair,GO:0000732~strand displacement,GO:0001894~tissue homeostasis,GO:0006260~DNA replication,GO:0006303~double-strand break repair via nonhomologous end joining,GO:0006974~cellular response to DNA damage stimulus,GO:0007050~cell cycle arrest,GO:0016567~protein ubiquitination,GO:0031441~negative regulation of …	3D-structure,Alternative splicing,ANK repeat,Complete proteome,DNA damage,DNA repair,Isopeptide bond,Metal-binding,Nucleus,Phosphoprotein,Polymorphism,Proteomics identification,Reference proteome,Repeat,Transferase,Ubl conjugation,Ubl conjugation pathway,Zinc,Zinc-finger,
BLM	Lymphoma and ALL hematological malignancy Myeloid hematological malignancy Squamous cell carcinoma, scc gastic, colorectal cancers	Rahman, N. (2014) Realizing the promise of cancer predisposition genes, Nature. 505, 302-8.	GO:0000079~regulation of cyclin-dependent protein serine/threonine kinase activity,GO:0000724~double-strand break repair via homologous recombination,GO:0000729~DNA double-strand break processing,GO:0000731~DNA synthesis involved in DNA repair,GO:0000732~strand displacement,GO:0000733~DNA strand renaturation,GO:0006260~DNA replication,GO:0006281~DNA repair,GO:0006310~DNA recombination,GO:0006974~…	3D-structure,Acetylation,ATP-binding,Complete proteome,Disease mutation,DNA replication,DNA-binding,Dwarfism,Helicase,Hydrolase,Isopeptide bond,Nucleotide-binding,Nucleus,Phosphoprotein,Polymorphism,Proteomics identification,Reference proteome,Ubl conjugation,
BRCA1	Breast cancer, Ovarian cancer	Rahman, N. (2014) Realizing the promise of cancer predisposition genes, Nature. 505, 302-8.	GO:0000724~double-strand break repair via homologous recombination,GO:0000729~DNA double-strand break processing,GO:0000731~DNA synthesis involved in DNA repair,GO:0000732~strand displacement,GO:0006260~DNA replication,GO:0006281~DNA repair,GO:0006301~postreplication repair,GO:0006302~double-strand break repair,GO:0006303~double-strand break repair via nonhomologous end joining,GO:0006310~DNA rec…	3D-structure,Acetylation,Activator,Alternative initiation,Alternative splicing,Cell cycle,Chromosome,Coiled coil,Complete proteome,Cytoplasm,Direct protein sequencing,Disease mutation,DNA damage,DNA recombination,DNA repair,DNA-binding,Fatty acid biosynthesis,Fatty acid metabolism,Isopeptide bond,Ligase,Lipid biosynthesis,Lipid metabolism,Membrane,Metal-binding,Nucleus,Phosphoprotein,Polymorphism…
BRCA2	Biallelic mutations: Myeloid hematological malignancy ( Medulloblastoma Wilms tumor Monoallelic mutations: Breast cancer Ovarian cancer Prostate cancer Pancreas cancer	Rahman, N. (2014) Realizing the promise of cancer predisposition genes, Nature. 505, 302-8.	GO:0000722~telomere maintenance via recombination,GO:0000724~double-strand break repair via homologous recombination,GO:0000731~DNA synthesis involved in DNA repair,GO:0000732~strand displacement,GO:0000910~cytokinesis,GO:0001556~oocyte maturation,GO:0001833~inner cell mass cell proliferation,GO:0006289~nucleotide-excision repair,GO:0006302~double-strand break repair,GO:0006978~DNA damage respons…	3D-structure,Cell cycle,Complete proteome,Cytoplasm,Cytoskeleton,Disease mutation,DNA damage,DNA recombination,DNA repair,DNA-binding,Fanconi anemia,Membrane,Nucleus,Phosphoprotein,Polymorphism,Proteomics identification,Reference proteome,Repeat,Transmembrane,Transmembrane helix,Tumor suppressor,Ubl conjugation,
BRE	PCAWG	PCAWG	GO:0006302~double-strand break repair,GO:0006303~double-strand break repair via nonhomologous end joining,GO:0006915~apoptotic process,GO:0006974~cellular response to DNA damage stimulus,GO:0007067~mitotic nuclear division,GO:0007165~signal transduction,GO:0010212~response to ionizing radiation,GO:0016569~covalent chromatin modification,GO:0031572~G2 DNA damage checkpoint,GO:0045739~positive regu…	Acetylation,Alternative splicing,Apoptosis,Cell cycle,Cell division,Chromatin regulator,Complete proteome,Cytoplasm,DNA damage,DNA repair,Mitosis,Nucleus,Phosphoprotein,Proteomics identification,Reference proteome,Repeat,Ubl conjugation pathway,
BRIP1	Biallelic mutations: Myeloid hematological malignancy Squamous cell carcinoma (head and neck, esophagus, genital tract) Monoallelic mutations: Breast cancer Ovarian cancer	Rahman, N. (2014) Realizing the promise of cancer predisposition genes, Nature. 505, 302-8.	GO:0000077~DNA damage checkpoint,GO:0000731~DNA synthesis involved in DNA repair,GO:0000732~strand displacement,GO:0006139~nucleobase-containing compound metabolic process,GO:0006260~DNA replication,GO:0006302~double-strand break repair,GO:0006357~regulation of transcription from RNA polymerase II promoter,GO:0008285~negative regulation of cell proliferation,GO:0032508~DNA duplex unwinding,GO:007…	3D-structure,4Fe-4S,Acetylation,Alternative splicing,ATP-binding,Complete proteome,Direct protein sequencing,Disease mutation,DNA damage,DNA repair,Fanconi anemia,Helicase,Hydrolase,Iron,Iron-sulfur,Metal-binding,Nucleotide-binding,Nucleus,Phosphoprotein,Polymorphism,Proteomics identification,Reference proteome,
C17orf70	PCAWG	PCAWG	GO:0006281~DNA repair,GO:0036297~interstrand cross-link repair,	Alternative splicing,Complete proteome,DNA damage,DNA repair,DNA-binding,Nucleus,Phosphoprotein,Polymorphism,Proteomics identification,Reference proteome,
C19orf40	PCAWG	PCAWG	GO:0006281~DNA repair,GO:0036297~interstrand cross-link repair,	3D-structure,Complete proteome,DNA damage,DNA repair,DNA-binding,Nucleus,Polymorphism,Proteomics identification,Reference proteome,
CBL	JMML	Rahman, N. (2014) Realizing the promise of cancer predisposition genes, Nature. 505, 302-8.	GO:0006355~regulation of transcription, DNA-templated,GO:0006974~cellular response to DNA damage stimulus,GO:0007166~cell surface receptor signaling pathway,GO:0007173~epidermal growth factor receptor signaling pathway,GO:0007175~negative regulation of epidermal growth factor-activated receptor activity,GO:0007179~transforming growth factor beta receptor signaling pathway,GO:0008543~fibroblast gr…	3D-structure,Calcium,Cell membrane,Complete proteome,Cytoplasm,Disease mutation,Ligase,Membrane,Metal-binding,Phosphoprotein,Polymorphism,Proteomics identification,Proto-oncogene,Reference proteome,Repeat,Signal,Ubl conjugation,Ubl conjugation pathway,Zinc,Zinc-finger,
CDK7	PCAWG	PCAWG	GO:0000079~regulation of cyclin-dependent protein serine/threonine kinase activity,GO:0000082~G1/S transition of mitotic cell cycle,GO:0000086~G2/M transition of mitotic cell cycle,GO:0006283~transcription-coupled nucleotide-excision repair,GO:0006294~nucleotide-excision repair, preincision complex assembly,GO:0006361~transcription initiation from RNA polymerase I promoter,GO:0006362~transcriptio…	3D-structure,Acetylation,ATP-binding,Cell cycle,Cell division,Complete proteome,Cytoplasm,DNA damage,DNA repair,Kinase,Nucleotide-binding,Nucleus,Phosphoprotein,Polymorphism,Proteomics identification,Reference proteome,Serine/threonine-protein kinase,Transcription,Transcription regulation,Transferase,
CDKN1B	Thyroid cancer, Pituitary adenoma	Rahman, N. (2014) Realizing the promise of cancer predisposition genes, Nature. 505, 302-8.	GO:0000079~regulation of cyclin-dependent protein serine/threonine kinase activity,GO:0000082~G1/S transition of mitotic cell cycle,GO:0001666~response to hypoxia,GO:0006813~potassium ion transport,GO:0006919~activation of cysteine-type endopeptidase activity involved in apoptotic process,GO:0006977~DNA damage response, signal transduction by p53 class mediator resulting in cell cycle arrest,GO:0…	3D-structure,Cell cycle,Complete proteome,Cyclin,Cytoplasm,Direct protein sequencing,Endosome,Kinase,Nucleus,Phosphoprotein,Polymorphism,Protein kinase inhibitor,Proteomics identification,Reference proteome,Transferase,Tumor suppressor,Ubl conjugation,
CDKN2A	Melanoma [p16 and p14ARF] Pancreas cancer [p16 ] Astrocytoma [p14ARF ]	Rahman, N. (2014) Realizing the promise of cancer predisposition genes, Nature. 505, 302-8.	GO:0000082~G1/S transition of mitotic cell cycle,GO:0000209~protein polyubiquitination,GO:0000422~mitophagy,GO:0001953~negative regulation of cell-matrix adhesion,GO:0006351~transcription, DNA-templated,GO:0006364~rRNA processing,GO:0006469~negative regulation of protein kinase activity,GO:0006915~apoptotic process,GO:0006919~activation of cysteine-type endopeptidase activity involved in apoptoti…	3D-structure,Acetylation,Alternative splicing,ANK repeat,Apoptosis,Cell cycle,Complete proteome,Cyclin,Cytoplasm,Disease mutation,DNA-binding,Kinase,Li-Fraumeni syndrome,Mitochondrion,Nucleus,Phosphoprotein,Polymorphism,Proteomics identification,Reference proteome,Repeat,rRNA processing,Transcription,Transcription regulation,Transferase,Tumor suppressor,Ubl conjugation,Ubl conjugation pathway,
CHEK2	Breast cancer	Rahman, N. (2014) Realizing the promise of cancer predisposition genes, Nature. 505, 302-8.	GO:0000077~DNA damage checkpoint,GO:0000086~G2/M transition of mitotic cell cycle,GO:0001302~replicative cell aging,GO:0001934~positive regulation of protein phosphorylation,GO:0006302~double-strand break repair,GO:0006351~transcription, DNA-templated,GO:0006355~regulation of transcription, DNA-templated,GO:0006468~protein phosphorylation,GO:0006974~cellular response to DNA damage stimulus,GO:000…	3D-structure,Alternative splicing,Apoptosis,ATP-binding,Cell cycle,Cell division,Complete proteome,Disease mutation,DNA damage,DNA repair,Kinase,Li-Fraumeni syndrome,Magnesium,Metal-binding,Mitosis,Nucleotide-binding,Nucleus,Phosphoprotein,Polymorphism,Proteomics identification,Reference proteome,Serine/threonine-protein kinase,Transcription,Transcription regulation,Transferase,Tumor suppressor,U…
CNOT3	The genomic landscape of pediatric and young adult T-lineage acute lymphoblastic leukemia.	Liu, Y., Easton, J., Shao, Y., Maciaszek, J., Wang, Z., Wilkinson, M. R., McCastlain, K., Edmonson, M., Pounds, S. B., Shi, L., Zhou, X., Ma, X., Sioson, E., Li, Y., Rusch, M., Gupta, P., Pei, D., Cheng, C., Smith, M. A., Auvil, J. G., Gerhard, D. S., Relling, M. V., Winick, N. J., Carroll, A. J., Heerema, N. A., Raetz, E., Devidas, M., Willman, C. L., Harvey, R. C., Carroll, W. L., Dunsmore, K. …	GO:0000288~nuclear-transcribed mRNA catabolic process, deadenylation-dependent decay,GO:0000289~nuclear-transcribed mRNA poly(A) tail shortening,GO:0001829~trophectodermal cell differentiation,GO:0006351~transcription, DNA-templated,GO:0006355~regulation of transcription, DNA-templated,GO:0006977~DNA damage response, signal transduction by p53 class mediator resulting in cell cycle arrest,GO:0017…	3D-structure,Alternative splicing,Coiled coil,Complete proteome,Cytoplasm,Developmental protein,Nucleus,Phosphoprotein,Proteomics identification,Reference proteome,Repressor,RNA-mediated gene silencing,Transcription,Transcription regulation,Translation regulation,
CUL4A	PCAWG	PCAWG	GO:0000082~G1/S transition of mitotic cell cycle,GO:0000715~nucleotide-excision repair, DNA damage recognition,GO:0000717~nucleotide-excision repair, DNA duplex unwinding,GO:0001701~in utero embryonic development,GO:0006283~transcription-coupled nucleotide-excision repair,GO:0006293~nucleotide-excision repair, preincision complex stabilization,GO:0006294~nucleotide-excision repair, preincision co…	3D-structure,Alternative splicing,Complete proteome,DNA damage,DNA repair,Host-virus interaction,Isopeptide bond,Phosphoprotein,Polymorphism,Proteomics identification,Reference proteome,Ubl conjugation,Ubl conjugation pathway,
DCLRE1C	PCAWG	PCAWG	GO:0002250~adaptive immune response,GO:0006303~double-strand break repair via nonhomologous end joining,GO:0010212~response to ionizing radiation,GO:0030183~B cell differentiation,GO:0031848~protection from non-homologous end joining at telomere,GO:0033151~V(D)J recombination,GO:0036297~interstrand cross-link repair,GO:0090305~nucleic acid phosphodiester bond hydrolysis,	3D-structure,Adaptive immunity,Alternative splicing,Complete proteome,Disease mutation,DNA damage,DNA recombination,DNA repair,Endonuclease,Exonuclease,Hydrolase,Immunity,Magnesium,Nuclease,Nucleus,Phosphoprotein,Polymorphism,Proteomics identification,Reference proteome,SCID,
DDB1	PCAWG	PCAWG	GO:0000715~nucleotide-excision repair, DNA damage recognition,GO:0000717~nucleotide-excision repair, DNA duplex unwinding,GO:0006281~DNA repair,GO:0006283~transcription-coupled nucleotide-excision repair,GO:0006289~nucleotide-excision repair,GO:0006293~nucleotide-excision repair, preincision complex stabilization,GO:0006294~nucleotide-excision repair, preincision complex assembly,GO:0006295~nucle…	3D-structure,Acetylation,Alternative splicing,Complete proteome,Cytoplasm,DNA damage,DNA repair,DNA-binding,Host-virus interaction,Nucleus,Phosphoprotein,Polymorphism,Proteomics identification,Reference proteome,Repeat,Ubl conjugation,Ubl conjugation pathway,
DDB2	Basal cell carcinoma Squamous cell carcinoma Melanoma	Rahman, N. (2014) Realizing the promise of cancer predisposition genes, Nature. 505, 302-8.	GO:0000209~protein polyubiquitination,GO:0000715~nucleotide-excision repair, DNA damage recognition,GO:0000717~nucleotide-excision repair, DNA duplex unwinding,GO:0006281~DNA repair,GO:0006289~nucleotide-excision repair,GO:0006290~pyrimidine dimer repair,GO:0006293~nucleotide-excision repair, preincision complex stabilization,GO:0006294~nucleotide-excision repair, preincision complex assembly,GO:…	3D-structure,Alternative splicing,Complete proteome,Disease mutation,DNA damage,DNA repair,DNA-binding,Nucleus,Phosphoprotein,Polymorphism,Proteomics identification,Reference proteome,Repeat,Ubl conjugation,Ubl conjugation pathway,WD repeat,Xeroderma pigmentosum,
DNA2	PCAWG	PCAWG	GO:0000076~DNA replication checkpoint,GO:0000722~telomere maintenance via recombination,GO:0000723~telomere maintenance,GO:0000729~DNA double-strand break processing,GO:0000731~DNA synthesis involved in DNA repair,GO:0000732~strand displacement,GO:0006260~DNA replication,GO:0006264~mitochondrial DNA replication,GO:0006284~base-excision repair,GO:0032508~DNA duplex unwinding,GO:0033567~DNA replica…	3D-structure,4Fe-4S,Acetylation,Alternative splicing,ATP-binding,Complete proteome,Disease mutation,DNA damage,DNA repair,DNA replication,DNA-binding,Dwarfism,Endonuclease,Helicase,Hydrolase,Iron,Iron-sulfur,Mental retardation,Metal-binding,Mitochondrion,Multifunctional enzyme,Nuclease,Nucleotide-binding,Nucleus,Progressive external ophthalmoplegia,Proteomics identification,Reference proteome,
EGFR	Non-small cell lung cancer	Rahman, N. (2014) Realizing the promise of cancer predisposition genes, Nature. 505, 302-8.	GO:0000165~MAPK cascade,GO:0000186~activation of MAPKK activity,GO:0001503~ossification,GO:0001892~embryonic placenta development,GO:0001934~positive regulation of protein phosphorylation,GO:0001942~hair follicle development,GO:0006412~translation,GO:0006898~receptor-mediated endocytosis,GO:0006950~response to stress,GO:0006970~response to osmotic stress,GO:0006979~response to oxidative stress,GO…	3D-structure,Alternative splicing,ATP-binding,Cell membrane,Complete proteome,Developmental protein,Direct protein sequencing,Disease mutation,Disulfide bond,Endoplasmic reticulum,Endosome,Glycoprotein,Golgi apparatus,Isopeptide bond,Kinase,Membrane,Methylation,Nucleotide-binding,Nucleus,Phosphoprotein,Polymorphism,Proteomics identification,Proto-oncogene,Receptor,Reference proteome,Repeat,Secret…
EID3	PCAWG	PCAWG	GO:0006281~DNA repair,GO:0006310~DNA recombination,GO:0006351~transcription, DNA-templated,GO:0006355~regulation of transcription, DNA-templated,GO:0016925~protein sumoylation,	Chromosome,Complete proteome,Cytoplasm,DNA damage,DNA recombination,DNA repair,Nucleus,Reference proteome,Repressor,Telomere,Transcription,Transcription regulation,
EME1	PCAWG	PCAWG	GO:0000712~resolution of meiotic recombination intermediates,GO:0006281~DNA repair,GO:0006302~double-strand break repair,GO:0031297~replication fork processing,GO:0031573~intra-S DNA damage checkpoint,GO:0036297~interstrand cross-link repair,GO:0072429~response to intra-S DNA damage checkpoint signaling,GO:0090305~nucleic acid phosphodiester bond hydrolysis,	3D-structure,Alternative splicing,Complete proteome,DNA damage,DNA recombination,DNA repair,Endonuclease,Hydrolase,Magnesium,Metal-binding,Nuclease,Nucleus,Phosphoprotein,Polymorphism,Proteomics identification,Reference proteome,
EME2	PCAWG	PCAWG	GO:0000712~resolution of meiotic recombination intermediates,GO:0006281~DNA repair,GO:0006302~double-strand break repair,GO:0031297~replication fork processing,GO:0031573~intra-S DNA damage checkpoint,GO:0090305~nucleic acid phosphodiester bond hydrolysis,	Alternative splicing,Complete proteome,DNA damage,DNA recombination,DNA repair,Endonuclease,Hydrolase,Nuclease,Nucleus,Reference proteome,
ERCC1	PCAWG	PCAWG	GO:0000710~meiotic mismatch repair,GO:0000720~pyrimidine dimer repair by nucleotide-excision repair,GO:0001302~replicative cell aging,GO:0006281~DNA repair,GO:0006283~transcription-coupled nucleotide-excision repair,GO:0006289~nucleotide-excision repair,GO:0006293~nucleotide-excision repair, preincision complex stabilization,GO:0006295~nucleotide-excision repair, DNA incision, 3'-to lesion,GO:000…	3D-structure,Acetylation,Alternative splicing,Cataract,Complete proteome,Cytoplasm,DNA damage,DNA repair,DNA-binding,Endonuclease,Hydrolase,Nuclease,Nucleus,Polymorphism,Proteomics identification,Reference proteome,
ERCC2	Basal cell carcinoma Squamous cell carcinoma Melanoma	Rahman, N. (2014) Realizing the promise of cancer predisposition genes, Nature. 505, 302-8.	GO:0000717~nucleotide-excision repair, DNA duplex unwinding,GO:0001666~response to hypoxia,GO:0001701~in utero embryonic development,GO:0006139~nucleobase-containing compound metabolic process,GO:0006283~transcription-coupled nucleotide-excision repair,GO:0006289~nucleotide-excision repair,GO:0006293~nucleotide-excision repair, preincision complex stabilization,GO:0006294~nucleotide-excision repa…	3D-structure,4Fe-4S,Alternative splicing,ATP-binding,Cataract,Chromosome partition,Cockayne syndrome,Coiled coil,Complete proteome,Cytoplasm,Cytoskeleton,Deafness,Disease mutation,DNA damage,DNA repair,DNA-binding,Dwarfism,Helicase,Host-virus interaction,Hydrolase,Ichthyosis,Iron,Iron-sulfur,Magnesium,Metal-binding,Nucleotide-binding,Nucleus,Polymorphism,Proteomics identification,Reference proteo…
ERCC3	Basal cell carcinoma Squamous cell carcinoma Melanoma	Rahman, N. (2014) Realizing the promise of cancer predisposition genes, Nature. 505, 302-8.	GO:0000717~nucleotide-excision repair, DNA duplex unwinding,GO:0001666~response to hypoxia,GO:0006265~DNA topological change,GO:0006281~DNA repair,GO:0006283~transcription-coupled nucleotide-excision repair,GO:0006289~nucleotide-excision repair,GO:0006293~nucleotide-excision repair, preincision complex stabilization,GO:0006294~nucleotide-excision repair, preincision complex assembly,GO:0006295~nu…	3D-structure,ATP-binding,Cockayne syndrome,Complete proteome,Deafness,Disease mutation,DNA damage,DNA repair,DNA-binding,Dwarfism,Helicase,Host-virus interaction,Hydrolase,Ichthyosis,Nucleotide-binding,Nucleus,Phosphoprotein,Polymorphism,Proteomics identification,Reference proteome,Transcription,Transcription regulation,Xeroderma pigmentosum,
ERCC4	Basal cell carcinoma Squamous cell carcinoma Melanoma	Rahman, N. (2014) Realizing the promise of cancer predisposition genes, Nature. 505, 302-8.	GO:0000712~resolution of meiotic recombination intermediates,GO:0000723~telomere maintenance,GO:0000724~double-strand break repair via homologous recombination,GO:0006259~DNA metabolic process,GO:0006281~DNA repair,GO:0006283~transcription-coupled nucleotide-excision repair,GO:0006289~nucleotide-excision repair,GO:0006293~nucleotide-excision repair, preincision complex stabilization,GO:0006295~nu…	3D-structure,Acetylation,Alternative splicing,Cockayne syndrome,Complete proteome,Disease mutation,DNA damage,DNA repair,DNA-binding,Dwarfism,Endonuclease,Fanconi anemia,Hydrolase,Magnesium,Nuclease,Nucleus,Phosphoprotein,Polymorphism,Proteomics identification,Reference proteome,Repeat,Xeroderma pigmentosum,
ERCC5	Basal cell carcinoma Squamous cell carcinoma Melanoma	Rahman, N. (2014) Realizing the promise of cancer predisposition genes, Nature. 505, 302-8.	GO:0006281~DNA repair,GO:0006283~transcription-coupled nucleotide-excision repair,GO:0006293~nucleotide-excision repair, preincision complex stabilization,GO:0006294~nucleotide-excision repair, preincision complex assembly,GO:0006295~nucleotide-excision repair, DNA incision, 3'-to lesion,GO:0006296~nucleotide-excision repair, DNA incision, 5'-to lesion,GO:0009411~response to UV,GO:0009650~UV prot…	3D-structure,Acetylation,Alternative splicing,Cockayne syndrome,Complete proteome,Deafness,Disease mutation,DNA damage,DNA repair,DNA-binding,Dwarfism,Endonuclease,Hydrolase,Magnesium,Membrane,Metal-binding,Nuclease,Nucleus,Phosphoprotein,Polymorphism,Proteomics identification,Reference proteome,Transmembrane,Transmembrane helix,Xeroderma pigmentosum,
ERCC6	PCAWG	PCAWG	GO:0000303~response to superoxide,GO:0006283~transcription-coupled nucleotide-excision repair,GO:0006284~base-excision repair,GO:0006290~pyrimidine dimer repair,GO:0006362~transcription elongation from RNA polymerase I promoter,GO:0006366~transcription from RNA polymerase II promoter,GO:0006979~response to oxidative stress,GO:0007256~activation of JNKK activity,GO:0007257~activation of JUN kinase…	3D-structure,Age-related macular degeneration,ATP-binding,Cataract,Cockayne syndrome,Complete proteome,Deafness,Disease mutation,DNA damage,DNA repair,DNA-binding,Dwarfism,Helicase,Hydrolase,Mental retardation,Methylation,Nucleotide-binding,Nucleus,Phosphoprotein,Polymorphism,Proteomics identification,Reference proteome,Transcription,Transcription regulation,Ubl conjugation,Xeroderma pigmentosum,
ERCC8	PCAWG	PCAWG	GO:0000209~protein polyubiquitination,GO:0006283~transcription-coupled nucleotide-excision repair,GO:0006289~nucleotide-excision repair,GO:0006974~cellular response to DNA damage stimulus,GO:0006979~response to oxidative stress,GO:0009411~response to UV,GO:0010165~response to X-ray,GO:0043161~proteasome-mediated ubiquitin-dependent protein catabolic process,GO:0045739~positive regulation of DNA r…	3D-structure,Alternative splicing,Cockayne syndrome,Complete proteome,Deafness,Disease mutation,DNA damage,DNA repair,Dwarfism,Nucleus,Phosphoprotein,Polymorphism,Proteomics identification,Reference proteome,Repeat,Ubl conjugation pathway,WD repeat,
EXO1	PCAWG	PCAWG	GO:0000731~DNA synthesis involved in DNA repair,GO:0000732~strand displacement,GO:0002455~humoral immune response mediated by circulating immunoglobulin,GO:0006260~DNA replication,GO:0006281~DNA repair,GO:0006298~mismatch repair,GO:0006310~DNA recombination,GO:0016446~somatic hypermutation of immunoglobulin genes,GO:0045190~isotype switching,GO:0051321~meiotic cell cycle,GO:0090502~RNA phosphodie…	3D-structure,Acetylation,Alternative splicing,Complete proteome,Direct protein sequencing,DNA damage,DNA excision,DNA repair,DNA-binding,Endonuclease,Excision nuclease,Exonuclease,Hydrolase,Immunity,Magnesium,Meiosis,Metal-binding,Nuclease,Nucleus,Phosphoprotein,Polymorphism,Proteomics identification,Reference proteome,
EYA1	PCAWG	PCAWG	GO:0000132~establishment of mitotic spindle orientation,GO:0001656~metanephros development,GO:0001658~branching involved in ureteric bud morphogenesis,GO:0003151~outflow tract morphogenesis,GO:0006302~double-strand break repair,GO:0006351~transcription, DNA-templated,GO:0006355~regulation of transcription, DNA-templated,GO:0007389~pattern specification process,GO:0007501~mesodermal cell fate spec…	Activator,Alternative splicing,Chromatin regulator,Complete proteome,Cytoplasm,Deafness,Developmental protein,Disease mutation,DNA damage,DNA repair,Hydrolase,Magnesium,Mental retardation,Metal-binding,Nucleus,Polymorphism,Protein phosphatase,Proteomics identification,Reference proteome,Transcription,Transcription regulation,Ubl conjugation,
EYA3	PCAWG	PCAWG	GO:0006302~double-strand break repair,GO:0006351~transcription, DNA-templated,GO:0006355~regulation of transcription, DNA-templated,GO:0007275~multicellular organism development,GO:0007601~visual perception,GO:0009653~anatomical structure morphogenesis,GO:0010212~response to ionizing radiation,GO:0016576~histone dephosphorylation,GO:0030154~cell differentiation,GO:0035335~peptidyl-tyrosine dephos…	Acetylation,Activator,Alternative splicing,Chromatin regulator,Complete proteome,Cytoplasm,Developmental protein,DNA damage,DNA repair,Hydrolase,Magnesium,Metal-binding,Nucleus,Phosphoprotein,Protein phosphatase,Proteomics identification,Reference proteome,Transcription,Transcription regulation,
FAM175A	PCAWG	PCAWG	GO:0006302~double-strand break repair,GO:0006303~double-strand break repair via nonhomologous end joining,GO:0010212~response to ionizing radiation,GO:0016569~covalent chromatin modification,GO:0031572~G2 DNA damage checkpoint,GO:0045739~positive regulation of DNA repair,	3D-structure,Alternative splicing,Chromatin regulator,Coiled coil,Complete proteome,Disease mutation,DNA damage,DNA repair,Nucleus,Phosphoprotein,Polymorphism,Proteomics identification,Reference proteome,
FAN1	PCAWG	PCAWG	GO:0000724~double-strand break repair via homologous recombination,GO:0006281~DNA repair,GO:0006289~nucleotide-excision repair,GO:0033683~nucleotide-excision repair, DNA incision,GO:0036297~interstrand cross-link repair,	3D-structure,Alternative splicing,Coiled coil,Complete proteome,Disease mutation,DNA damage,DNA repair,Endonuclease,Exonuclease,Hydrolase,Magnesium,Manganese,Metal-binding,Nuclease,Nucleus,Phosphoprotein,Polymorphism,Proteomics identification,Reference proteome,Ubl conjugation,Zinc,Zinc-finger,
FANCA	Myeloid hematological malignancy Squamous cell carcinoma (head and neck, esophagus, genital tract)	Rahman, N. (2014) Realizing the promise of cancer predisposition genes, Nature. 505, 302-8.	GO:0006281~DNA repair,GO:0006461~protein complex assembly,GO:0007140~male meiosis,GO:0008584~male gonad development,GO:0008585~female gonad development,GO:0036297~interstrand cross-link repair,GO:0042127~regulation of cell proliferation,GO:0045589~regulation of regulatory T cell differentiation,GO:0050727~regulation of inflammatory response,GO:0051090~regulation of sequence-specific DNA binding t…	Alternative splicing,Complete proteome,Cytoplasm,Disease mutation,DNA damage,DNA repair,Fanconi anemia,Nucleus,Phosphoprotein,Polymorphism,Proteomics identification,Reference proteome,Signal,
FANCC	Myeloid hematological malignancy Squamous cell carcinoma (head and neck, esophagus, genital tract)	Rahman, N. (2014) Realizing the promise of cancer predisposition genes, Nature. 505, 302-8.	GO:0006281~DNA repair,GO:0006289~nucleotide-excision repair,GO:0006461~protein complex assembly,GO:0034599~cellular response to oxidative stress,GO:0036297~interstrand cross-link repair,	Complete proteome,Cytoplasm,Disease mutation,DNA damage,DNA repair,Fanconi anemia,Nucleus,Polymorphism,Proteomics identification,Reference proteome,
FANCD	AML, ALL	Stieglitz, E. & Loh, M. L. (2013) Genetic predispositions to childhood leukemia, Ther Adv Hematol. 4, 270-90.	GO:0006281~DNA repair,GO:0007129~synapsis,GO:0007276~gamete generation,GO:0010332~response to gamma radiation,GO:0034599~cellular response to oxidative stress,GO:0036297~interstrand cross-link repair,GO:0045589~regulation of regulatory T cell differentiation,GO:0048854~brain morphogenesis,GO:0050727~regulation of inflammatory response,GO:0051090~regulation of sequence-specific DNA binding transcr…	Alternative splicing,Cell cycle,Complete proteome,Disease mutation,DNA damage,DNA repair,Fanconi anemia,Isopeptide bond,Nucleus,Phosphoprotein,Polymorphism,Proteomics identification,Reference proteome,Ubl conjugation,
FANCD2	ALL, AML/MDS	Seif, A. E. (2011) Pediatric leukemia predisposition syndromes: clues to understanding leukemogenesis, Cancer Genet. 204, 227-44.	GO:0006281~DNA repair,GO:0007129~synapsis,GO:0007276~gamete generation,GO:0010332~response to gamma radiation,GO:0034599~cellular response to oxidative stress,GO:0036297~interstrand cross-link repair,GO:0045589~regulation of regulatory T cell differentiation,GO:0048854~brain morphogenesis,GO:0050727~regulation of inflammatory response,GO:0051090~regulation of sequence-specific DNA binding transcr…	Alternative splicing,Cell cycle,Complete proteome,Disease mutation,DNA damage,DNA repair,Fanconi anemia,Isopeptide bond,Nucleus,Phosphoprotein,Polymorphism,Proteomics identification,Reference proteome,Ubl conjugation,
FANCF	ALL, AML/MDS	Seif, A. E. (2011) Pediatric leukemia predisposition syndromes: clues to understanding leukemogenesis, Cancer Genet. 204, 227-44.	GO:0001541~ovarian follicle development,GO:0006974~cellular response to DNA damage stimulus,GO:0007283~spermatogenesis,GO:0016567~protein ubiquitination,GO:0036297~interstrand cross-link repair,	3D-structure,Complete proteome,Direct protein sequencing,DNA damage,DNA repair,Fanconi anemia,Nucleus,Polymorphism,Reference proteome,
FANCG	Myeloid hematological malignancy Squamous cell carcinoma (head and neck, esophagus, genital tract)	Rahman, N. (2014) Realizing the promise of cancer predisposition genes, Nature. 505, 302-8.	GO:0000075~cell cycle checkpoint,GO:0001541~ovarian follicle development,GO:0006281~DNA repair,GO:0006974~cellular response to DNA damage stimulus,GO:0007005~mitochondrion organization,GO:0007286~spermatid development,GO:0009314~response to radiation,GO:0036297~interstrand cross-link repair,	Complete proteome,Cytoplasm,Disease mutation,DNA damage,DNA repair,Fanconi anemia,Nucleus,Phosphoprotein,Polymorphism,Proteomics identification,Reference proteome,Repeat,TPR repeat,
FANCI	ALL, AML/MDS	Seif, A. E. (2011) Pediatric leukemia predisposition syndromes: clues to understanding leukemogenesis, Cancer Genet. 204, 227-44.	GO:0006281~DNA repair,GO:0007095~mitotic G2 DNA damage checkpoint,GO:0031398~positive regulation of protein ubiquitination,GO:0036297~interstrand cross-link repair,	Alternative splicing,Cell cycle,Complete proteome,Direct protein sequencing,Disease mutation,DNA damage,DNA repair,DNA-binding,Fanconi anemia,Isopeptide bond,Nucleus,Phosphoprotein,Polymorphism,Proteomics identification,Reference proteome,Ubl conjugation,
FANCL	ALL, AML/MDS	Seif, A. E. (2011) Pediatric leukemia predisposition syndromes: clues to understanding leukemogenesis, Cancer Genet. 204, 227-44.	GO:0006281~DNA repair,GO:0006513~protein monoubiquitination,GO:0006974~cellular response to DNA damage stimulus,GO:0007276~gamete generation,GO:0036297~interstrand cross-link repair,GO:0042127~regulation of cell proliferation,	3D-structure,Acetylation,Alternative splicing,Complete proteome,Cytoplasm,DNA damage,DNA repair,Fanconi anemia,Ligase,Metal-binding,Nucleus,Polymorphism,Proteomics identification,Reference proteome,Ubl conjugation,Ubl conjugation pathway,Zinc,Zinc-finger,
FBXW7	The genomic landscape of pediatric and young adult T-lineage acute lymphoblastic leukemia.	Liu, Y., Easton, J., Shao, Y., Maciaszek, J., Wang, Z., Wilkinson, M. R., McCastlain, K., Edmonson, M., Pounds, S. B., Shi, L., Zhou, X., Ma, X., Sioson, E., Li, Y., Rusch, M., Gupta, P., Pei, D., Cheng, C., Smith, M. A., Auvil, J. G., Gerhard, D. S., Relling, M. V., Winick, N. J., Carroll, A. J., Heerema, N. A., Raetz, E., Devidas, M., Willman, C. L., Harvey, R. C., Carroll, W. L., Dunsmore, K. …	GO:0000209~protein polyubiquitination,GO:0001944~vasculature development,GO:0006974~cellular response to DNA damage stimulus,GO:0007062~sister chromatid cohesion,GO:0010868~negative regulation of triglyceride biosynthetic process,GO:0010883~regulation of lipid storage,GO:0016032~viral process,GO:0016567~protein ubiquitination,GO:0031146~SCF-dependent proteasomal ubiquitin-dependent protein catabo…	3D-structure,Alternative splicing,Coiled coil,Complete proteome,Cytoplasm,Host-virus interaction,Nucleus,Phosphoprotein,Polymorphism,Proteomics identification,Reference proteome,Repeat,Signal,Ubl conjugation,Ubl conjugation pathway,WD repeat,
FEN1	PCAWG	PCAWG	GO:0000722~telomere maintenance via recombination,GO:0000724~double-strand break repair via homologous recombination,GO:0006260~DNA replication,GO:0006281~DNA repair,GO:0006284~base-excision repair,GO:0006302~double-strand break repair,GO:0007613~memory,GO:0009650~UV protection,GO:0043137~DNA replication, removal of RNA primer,GO:0045876~positive regulation of sister chromatid cohesion,GO:0090305…	3D-structure,Acetylation,Alternative initiation,Coiled coil,Complete proteome,Direct protein sequencing,DNA damage,DNA repair,DNA replication,Endonuclease,Exonuclease,Hydrolase,Magnesium,Metal-binding,Methylation,Mitochondrion,Nuclease,Nucleus,Phosphoprotein,Proteomics identification,Reference proteome,
GADD45A	PCAWG	PCAWG	GO:0000079~regulation of cyclin-dependent protein serine/threonine kinase activity,GO:0000185~activation of MAPKKK activity,GO:0006281~DNA repair,GO:0006469~negative regulation of protein kinase activity,GO:0006915~apoptotic process,GO:0006950~response to stress,GO:0006977~DNA damage response, signal transduction by p53 class mediator resulting in cell cycle arrest,GO:0007050~cell cycle arrest,GO…	3D-structure,Alternative splicing,Cell cycle,Complete proteome,DNA damage,Growth arrest,Nucleus,Phosphoprotein,Reference proteome,
GEN1	PCAWG	PCAWG	GO:0000724~double-strand break repair via homologous recombination,GO:0006281~DNA repair,GO:0010824~regulation of centrosome duplication,GO:0071139~resolution of recombination intermediates,GO:0071140~resolution of mitotic recombination intermediates,GO:0090267~positive regulation of mitotic cell cycle spindle assembly checkpoint,GO:0090305~nucleic acid phosphodiester bond hydrolysis,	3D-structure,Complete proteome,DNA damage,DNA repair,Endonuclease,Hydrolase,Magnesium,Metal-binding,Nuclease,Nucleus,Phosphoprotein,Polymorphism,Proteomics identification,Reference proteome,
GTF2H1	PCAWG	PCAWG	GO:0000079~regulation of cyclin-dependent protein serine/threonine kinase activity,GO:0000717~nucleotide-excision repair, DNA duplex unwinding,GO:0006281~DNA repair,GO:0006283~transcription-coupled nucleotide-excision repair,GO:0006289~nucleotide-excision repair,GO:0006293~nucleotide-excision repair, preincision complex stabilization,GO:0006294~nucleotide-excision repair, preincision complex asse…	3D-structure,Acetylation,Alternative splicing,Complete proteome,DNA damage,DNA repair,Nucleus,Phosphoprotein,Polymorphism,Proteomics identification,Reference proteome,Repeat,Transcription,Transcription regulation,
GTF2H2	PCAWG	PCAWG	GO:0000717~nucleotide-excision repair, DNA duplex unwinding,GO:0002031~G-protein coupled receptor internalization,GO:0006283~transcription-coupled nucleotide-excision repair,GO:0006289~nucleotide-excision repair,GO:0006293~nucleotide-excision repair, preincision complex stabilization,GO:0006294~nucleotide-excision repair, preincision complex assembly,GO:0006295~nucleotide-excision repair, DNA inc…	3D-structure,Alternative splicing,Complete proteome,Direct protein sequencing,DNA damage,DNA repair,Metal-binding,Nucleus,Phosphoprotein,Polymorphism,Proteomics identification,Reference proteome,Transcription,Transcription regulation,Zinc,Zinc-finger,
GTF2H3	PCAWG	PCAWG	GO:0000717~nucleotide-excision repair, DNA duplex unwinding,GO:0006281~DNA repair,GO:0006283~transcription-coupled nucleotide-excision repair,GO:0006289~nucleotide-excision repair,GO:0006293~nucleotide-excision repair, preincision complex stabilization,GO:0006294~nucleotide-excision repair, preincision complex assembly,GO:0006295~nucleotide-excision repair, DNA incision, 3'-to lesion,GO:0006296~n…	3D-structure,Alternative splicing,Complete proteome,Direct protein sequencing,DNA damage,DNA repair,Metal-binding,Nucleus,Proteomics identification,Reference proteome,Transcription,Transcription regulation,Zinc,Zinc-finger,
GTF2H4	PCAWG	PCAWG	GO:0000717~nucleotide-excision repair, DNA duplex unwinding,GO:0006281~DNA repair,GO:0006283~transcription-coupled nucleotide-excision repair,GO:0006289~nucleotide-excision repair,GO:0006293~nucleotide-excision repair, preincision complex stabilization,GO:0006294~nucleotide-excision repair, preincision complex assembly,GO:0006295~nucleotide-excision repair, DNA incision, 3'-to lesion,GO:0006296~n…	3D-structure,Alternative splicing,Complete proteome,DNA damage,DNA repair,Nucleus,Polymorphism,Proteomics identification,Reference proteome,Transcription,Transcription regulation,
GTF2H5	PCAWG	PCAWG	GO:0000717~nucleotide-excision repair, DNA duplex unwinding,GO:0006283~transcription-coupled nucleotide-excision repair,GO:0006289~nucleotide-excision repair,GO:0006293~nucleotide-excision repair, preincision complex stabilization,GO:0006294~nucleotide-excision repair, preincision complex assembly,GO:0006295~nucleotide-excision repair, DNA incision, 3'-to lesion,GO:0006296~nucleotide-excision rep…	3D-structure,Complete proteome,Disease mutation,DNA damage,DNA repair,Ichthyosis,Nucleus,Phosphoprotein,Reference proteome,Transcription,Transcription regulation,
H2AFX	PCAWG	PCAWG	GO:0000077~DNA damage checkpoint,GO:0000724~double-strand break repair via homologous recombination,GO:0006302~double-strand break repair,GO:0006303~double-strand break repair via nonhomologous end joining,GO:0006334~nucleosome assembly,GO:0006342~chromatin silencing,GO:0006974~cellular response to DNA damage stimulus,GO:0007283~spermatogenesis,GO:0010212~response to ionizing radiation,GO:0016032…	3D-structure,Acetylation,Cell cycle,Chromosome,Complete proteome,DNA damage,DNA recombination,DNA repair,DNA-binding,Host-virus interaction,Isopeptide bond,Meiosis,Nucleosome core,Nucleus,Phosphoprotein,Reference proteome,Ubl conjugation,
HELQ	PCAWG	PCAWG	GO:0000724~double-strand break repair via homologous recombination,	Alternative splicing,ATP-binding,Coiled coil,Complete proteome,Helicase,Hydrolase,Nucleotide-binding,Polymorphism,Proteomics identification,Reference proteome,
HLTF	Hereditary BMF and MDS	PCAWG	GO:0000209~protein polyubiquitination,GO:0006301~postreplication repair,GO:0006355~regulation of transcription, DNA-templated,GO:0006357~regulation of transcription from RNA polymerase II promoter,GO:0006366~transcription from RNA polymerase II promoter,GO:0016569~covalent chromatin modification,GO:0045944~positive regulation of transcription from RNA polymerase II promoter,	3D-structure,Activator,Alternative initiation,ATP-binding,Chromatin regulator,Complete proteome,Cytoplasm,DNA-binding,Helicase,Hydrolase,Ligase,Metal-binding,Methylation,Multifunctional enzyme,Nucleotide-binding,Nucleus,Phosphoprotein,Polymorphism,Proteomics identification,Reference proteome,Transcription,Ubl conjugation pathway,Zinc,Zinc-finger,
HMGB1	PCAWG	PCAWG	GO:0000122~negative regulation of transcription from RNA polymerase II promoter,GO:0001654~eye development,GO:0001773~myeloid dendritic cell activation,GO:0001935~endothelial cell proliferation,GO:0002218~activation of innate immune response,GO:0002270~plasmacytoid dendritic cell activation,GO:0002281~macrophage activation involved in immune response,GO:0002407~dendritic cell chemotaxis,GO:000243…	3D-structure,Acetylation,Adaptive immunity,Autophagy,Cell membrane,Chemotaxis,Chromosome,Coiled coil,Complete proteome,Cytoplasm,Direct protein sequencing,Disulfide bond,DNA damage,DNA recombination,DNA repair,DNA-binding,Endosome,Immunity,Inflammatory response,Innate immunity,Isopeptide bond,Membrane,Nucleus,Phosphoprotein,Polymorphism,Proteomics identification,Reference proteome,Repeat,Secreted,
HMGB2	PCAWG	PCAWG	GO:0001938~positive regulation of endothelial cell proliferation,GO:0002437~inflammatory response to antigenic stimulus,GO:0006265~DNA topological change,GO:0006309~apoptotic DNA fragmentation,GO:0006325~chromatin organization,GO:0006334~nucleosome assembly,GO:0006351~transcription, DNA-templated,GO:0006355~regulation of transcription, DNA-templated,GO:0006357~regulation of transcription from RNA…	Acetylation,Chemotaxis,Chromosome,Complete proteome,Cytoplasm,Disulfide bond,DNA recombination,DNA-binding,Immunity,Inflammatory response,Innate immunity,Nucleus,Phosphoprotein,Proteomics identification,Reference proteome,Repeat,Secreted,Transcription,Transcription regulation,
HUS1	PCAWG	PCAWG	GO:0000077~DNA damage checkpoint,GO:0000724~double-strand break repair via homologous recombination,GO:0001932~regulation of protein phosphorylation,GO:0006260~DNA replication,GO:0006281~DNA repair,GO:0006289~nucleotide-excision repair,GO:0006468~protein phosphorylation,GO:0006974~cellular response to DNA damage stimulus,GO:0007093~mitotic cell cycle checkpoint,GO:0008156~negative regulation of D…	3D-structure,Alternative splicing,Complete proteome,Cytoplasm,DNA damage,Nucleus,Polymorphism,Proteomics identification,Reference proteome,
KAT5	PCAWG	PCAWG	GO:0000122~negative regulation of transcription from RNA polymerase II promoter,GO:0000729~DNA double-strand break processing,GO:0000731~DNA synthesis involved in DNA repair,GO:0000732~strand displacement,GO:0006260~DNA replication,GO:0006302~double-strand break repair,GO:0006303~double-strand break repair via nonhomologous end joining,GO:0006351~transcription, DNA-templated,GO:0006355~regulation…	3D-structure,Acetylation,Activator,Acyltransferase,Alternative splicing,Chromatin regulator,Complete proteome,Cytoplasm,Direct protein sequencing,Growth regulation,Host-virus interaction,Isopeptide bond,Metal-binding,Nucleus,Phosphoprotein,Polymorphism,Proteomics identification,Reference proteome,Transcription,Transcription regulation,Transferase,Ubl conjugation,Zinc,Zinc-finger,
LIG1	PCAWG	PCAWG	GO:0000722~telomere maintenance via recombination,GO:0006259~DNA metabolic process,GO:0006260~DNA replication,GO:0006281~DNA repair,GO:0006283~transcription-coupled nucleotide-excision repair,GO:0006284~base-excision repair,GO:0006297~nucleotide-excision repair, DNA gap filling,GO:0006298~mismatch repair,GO:0006302~double-strand break repair,GO:0006310~DNA recombination,GO:0006471~protein ADP-rib…	3D-structure,Acetylation,Alternative splicing,ATP-binding,Cell cycle,Cell division,Coiled coil,Complete proteome,DNA damage,DNA recombination,DNA repair,DNA replication,Isopeptide bond,Ligase,Magnesium,Metal-binding,Nucleotide-binding,Nucleus,Phosphoprotein,Polymorphism,Proteomics identification,Reference proteome,
LIG3	PCAWG	PCAWG	GO:0000724~double-strand break repair via homologous recombination,GO:0006260~DNA replication,GO:0006266~DNA ligation,GO:0006273~lagging strand elongation,GO:0006281~DNA repair,GO:0006283~transcription-coupled nucleotide-excision repair,GO:0006288~base-excision repair, DNA ligation,GO:0006297~nucleotide-excision repair, DNA gap filling,GO:0006302~double-strand break repair,GO:0006310~DNA recombin…	3D-structure,Alternative initiation,Alternative splicing,ATP-binding,Cell cycle,Cell division,Complete proteome,DNA damage,DNA recombination,DNA repair,DNA replication,Ligase,Magnesium,Metal-binding,Mitochondrion,Nucleotide-binding,Nucleus,Phosphoprotein,Polymorphism,Proteomics identification,Reference proteome,Transit peptide,Zinc,Zinc-finger,
LIG4	Fanconi Anemia and DNA repair	PCAWG	GO:0000012~single strand break repair,GO:0001701~in utero embryonic development,GO:0002328~pro-B cell differentiation,GO:0006260~DNA replication,GO:0006266~DNA ligation,GO:0006273~lagging strand elongation,GO:0006297~nucleotide-excision repair, DNA gap filling,GO:0006302~double-strand break repair,GO:0006303~double-strand break repair via nonhomologous end joining,GO:0006310~DNA recombination,GO:…	3D-structure,ATP-binding,Cell cycle,Cell division,Complete proteome,Direct protein sequencing,Disease mutation,DNA damage,DNA recombination,DNA repair,DNA replication,Ligase,Magnesium,Metal-binding,Nucleotide-binding,Nucleus,Polymorphism,Proteomics identification,Reference proteome,Repeat,SCID,
MBD4	PCAWG	PCAWG	GO:0006281~DNA repair,GO:0009314~response to radiation,GO:0032355~response to estradiol,GO:0045008~depyrimidination,	3D-structure,Alternative splicing,Complete proteome,DNA damage,DNA repair,DNA-binding,Hydrolase,Nucleus,Phosphoprotein,Polymorphism,Proteomics identification,Reference proteome,
MDC1	PCAWG	PCAWG	GO:0006303~double-strand break repair via nonhomologous end joining,GO:0016925~protein sumoylation,GO:0031573~intra-S DNA damage checkpoint,	3D-structure,Acetylation,Alternative splicing,Cell cycle,Chromosome,Complete proteome,DNA damage,DNA repair,Isopeptide bond,Methylation,Nucleus,Phosphoprotein,Polymorphism,Proteomics identification,Reference proteome,Repeat,Ubl conjugation,
MEN1	Parathyroid, pituitary adenoma Neuroendocrine tumor Carcinoid tumor Adrenocortical carcinoma	Rahman, N. (2014) Realizing the promise of cancer predisposition genes, Nature. 505, 302-8.	GO:0000122~negative regulation of transcription from RNA polymerase II promoter,GO:0000165~MAPK cascade,GO:0000278~mitotic cell cycle,GO:0001933~negative regulation of protein phosphorylation,GO:0002076~osteoblast development,GO:0003309~type B pancreatic cell differentiation,GO:0006281~DNA repair,GO:0006351~transcription, DNA-templated,GO:0006974~cellular response to DNA damage stimulus,GO:000742…	3D-structure,Alternative splicing,Chromatin regulator,Complete proteome,Disease mutation,DNA-binding,Nucleus,Phosphoprotein,Polymorphism,Proteomics identification,Reference proteome,Repressor,Transcription,Transcription regulation,
MGMT	PCAWG	PCAWG	GO:0006266~DNA ligation,GO:0006281~DNA repair,GO:0006306~DNA methylation,GO:0006307~DNA dealkylation involved in DNA repair,GO:0009636~response to toxic substance,GO:0034599~cellular response to oxidative stress,GO:0042493~response to drug,GO:0043066~negative regulation of apoptotic process,GO:0043281~regulation of cysteine-type endopeptidase activity involved in apoptotic process,GO:0045471~resp…	3D-structure,Complete proteome,Direct protein sequencing,DNA damage,DNA repair,DNA-binding,Metal-binding,Methyltransferase,Nucleus,Phosphoprotein,Polymorphism,Reference proteome,Transferase,Zinc,
MLH1	Biallelic mutations: Brain tumors Hematological malignancy Embryonal tumors Monoallelic mutations: Colorectal cancer Endometrial cancer Ovarian cancer	Rahman, N. (2014) Realizing the promise of cancer predisposition genes, Nature. 505, 302-8.	GO:0000289~nuclear-transcribed mRNA poly(A) tail shortening,GO:0000712~resolution of meiotic recombination intermediates,GO:0006298~mismatch repair,GO:0006303~double-strand break repair via nonhomologous end joining,GO:0007060~male meiosis chromosome segregation,GO:0007129~synapsis,GO:0007283~spermatogenesis,GO:0008630~intrinsic apoptotic signaling pathway in response to DNA damage,GO:0016321~fem…	3D-structure,Acetylation,Alternative splicing,Cell cycle,Complete proteome,Disease mutation,DNA damage,DNA repair,Hereditary nonpolyposis colorectal cancer,Nucleus,Phosphoprotein,Polymorphism,Proteomics identification,Reference proteome,Tumor suppressor,
MLH3	PCAWG	PCAWG	GO:0006298~mismatch repair,GO:0007130~synaptonemal complex assembly,GO:0007131~reciprocal meiotic recombination,GO:0007140~male meiosis,GO:0007144~female meiosis I,GO:0008104~protein localization,	Alternative splicing,Complete proteome,Disease mutation,DNA damage,DNA repair,Hereditary nonpolyposis colorectal cancer,Nucleus,Polymorphism,Proteomics identification,Reference proteome,
MNAT1	PCAWG	PCAWG	GO:0000079~regulation of cyclin-dependent protein serine/threonine kinase activity,GO:0000082~G1/S transition of mitotic cell cycle,GO:0000086~G2/M transition of mitotic cell cycle,GO:0006281~DNA repair,GO:0006283~transcription-coupled nucleotide-excision repair,GO:0006294~nucleotide-excision repair, preincision complex assembly,GO:0006355~regulation of transcription, DNA-templated,GO:0006357~reg…	3D-structure,Acetylation,Alternative splicing,Cell cycle,Coiled coil,Complete proteome,Direct protein sequencing,Metal-binding,Nucleus,Phosphoprotein,Polymorphism,Proteomics identification,Reference proteome,Transcription,Transcription regulation,Zinc,Zinc-finger,
MPG	PCAWG	PCAWG	GO:0006284~base-excision repair,GO:0006307~DNA dealkylation involved in DNA repair,GO:0045007~depurination,	3D-structure,Alternative splicing,Complete proteome,Cytoplasm,DNA damage,DNA repair,Hydrolase,Membrane,Mitochondrion,Mitochondrion nucleoid,Nucleus,Phosphoprotein,Polymorphism,Proteomics identification,Reference proteome,Transit peptide,Transmembrane,Transmembrane helix,
MRE11A	Fanconi Anemia and DNA repair	PCAWG	GO:0000019~regulation of mitotic recombination,GO:0000724~double-strand break repair via homologous recombination,GO:0000729~DNA double-strand break processing,GO:0000731~DNA synthesis involved in DNA repair,GO:0000732~strand displacement,GO:0006260~DNA replication,GO:0006281~DNA repair,GO:0006302~double-strand break repair,GO:0006303~double-strand break repair via nonhomologous end joining,GO:00…	3D-structure,Acetylation,Alternative splicing,Chromosome,Ciliopathy,Complete proteome,Disease mutation,DNA damage,DNA repair,Endonuclease,Exonuclease,Host-virus interaction,Hydrolase,Manganese,Meiosis,Nuclease,Nucleus,Phosphoprotein,Polymorphism,Proteomics identification,Reference proteome,Telomere,
MSH2	Biallelic mutations: Brain tumors Hematological malignancy Embryonal tumors Monoallelic mutations: Colorectal cancer Endometrial cancer Ovarian cancer Sebaceous adenoma, carcinoma, epithelioma	Rahman, N. (2014) Realizing the promise of cancer predisposition genes, Nature. 505, 302-8.	GO:0000710~meiotic mismatch repair,GO:0001701~in utero embryonic development,GO:0006119~oxidative phosphorylation,GO:0006281~DNA repair,GO:0006298~mismatch repair,GO:0006301~postreplication repair,GO:0006302~double-strand break repair,GO:0006311~meiotic gene conversion,GO:0007050~cell cycle arrest,GO:0007131~reciprocal meiotic recombination,GO:0007281~germ cell development,GO:0008340~determinatio…	3D-structure,Acetylation,Alternative splicing,ATP-binding,Coiled coil,Complete proteome,Disease mutation,DNA damage,DNA repair,DNA-binding,Hereditary nonpolyposis colorectal cancer,Nucleotide-binding,Nucleus,Phosphoprotein,Polymorphism,Proteomics identification,Reference proteome,Tumor suppressor,
MSH3	PCAWG	PCAWG	GO:0000710~meiotic mismatch repair,GO:0006281~DNA repair,GO:0006298~mismatch repair,GO:0007131~reciprocal meiotic recombination,GO:0043570~maintenance of DNA repeat elements,GO:0045910~negative regulation of DNA recombination,GO:0051096~positive regulation of helicase activity,	3D-structure,ATP-binding,Complete proteome,DNA damage,DNA repair,DNA-binding,Nucleotide-binding,Phosphoprotein,Polymorphism,Reference proteome,
MSH4	PCAWG	PCAWG	GO:0000710~meiotic mismatch repair,GO:0001541~ovarian follicle development,GO:0006298~mismatch repair,GO:0007129~synapsis,GO:0007131~reciprocal meiotic recombination,GO:0007283~spermatogenesis,GO:0007292~female gamete generation,	ATP-binding,Complete proteome,DNA-binding,Meiosis,Nucleotide-binding,Polymorphism,Reference proteome,
MSH5	PCAWG	PCAWG	GO:0000710~meiotic mismatch repair,GO:0006298~mismatch repair,GO:0051026~chiasma assembly,	Alternative splicing,ATP-binding,Complete proteome,DNA-binding,Meiosis,Nucleotide-binding,Polymorphism,Proteomics identification,Reference proteome,Signal,
MSH6	Biallelic mutations: Brain tumors Hematological malignancy Embryonal tumors Monoallelic mutations: Colorectal cancer Endometrial cancer Ovarian cancer	Rahman, N. (2014) Realizing the promise of cancer predisposition genes, Nature. 505, 302-8.	GO:0000710~meiotic mismatch repair,GO:0006281~DNA repair,GO:0006298~mismatch repair,GO:0007131~reciprocal meiotic recombination,GO:0008340~determination of adult lifespan,GO:0008630~intrinsic apoptotic signaling pathway in response to DNA damage,GO:0009411~response to UV,GO:0016032~viral process,GO:0016446~somatic hypermutation of immunoglobulin genes,GO:0016447~somatic recombination of immunoglo…	3D-structure,Acetylation,Alternative splicing,ATP-binding,Chromosome,Complete proteome,Direct protein sequencing,Disease mutation,DNA damage,DNA repair,DNA-binding,Hereditary nonpolyposis colorectal cancer,Host-virus interaction,Nucleotide-binding,Nucleus,Phosphoprotein,Polymorphism,Proteomics identification,Reference proteome,
MUS81	PCAWG	PCAWG	GO:0000712~resolution of meiotic recombination intermediates,GO:0000727~double-strand break repair via break-induced replication,GO:0000737~DNA catabolic process, endonucleolytic,GO:0006259~DNA metabolic process,GO:0006281~DNA repair,GO:0006310~DNA recombination,GO:0007095~mitotic G2 DNA damage checkpoint,GO:0031297~replication fork processing,GO:0031573~intra-S DNA damage checkpoint,GO:0036297~i…	3D-structure,Complete proteome,DNA damage,DNA recombination,DNA repair,Endonuclease,Hydrolase,Magnesium,Metal-binding,Nuclease,Nucleus,Phosphoprotein,Polymorphism,Proteomics identification,Reference proteome,
MUTYH	Colorectal cancer	Rahman, N. (2014) Realizing the promise of cancer predisposition genes, Nature. 505, 302-8.	GO:0006281~DNA repair,GO:0006284~base-excision repair,GO:0006298~mismatch repair,GO:0045007~depurination,	3D-structure,4Fe-4S,Alternative splicing,Complete proteome,Disease mutation,DNA damage,DNA repair,Glycosidase,Hydrolase,Iron,Iron-sulfur,Metal-binding,Nucleus,Polymorphism,Proteomics identification,Reference proteome,Tumor suppressor,
NABP2	PCAWG	PCAWG	GO:0000724~double-strand break repair via homologous recombination,GO:0006281~DNA repair,GO:0006974~cellular response to DNA damage stimulus,GO:0007093~mitotic cell cycle checkpoint,GO:0010212~response to ionizing radiation,GO:0042795~snRNA transcription from RNA polymerase II promoter,GO:0051972~regulation of telomerase activity,GO:0070200~establishment of protein localization to telomere,GO:190…	3D-structure,Alternative splicing,Complete proteome,DNA damage,DNA repair,DNA-binding,Nucleus,Phosphoprotein,Proteomics identification,Reference proteome,
NBN	Lymphoma Medulloblastoma Glioma Rhabdomyosarcoma	Rahman, N. (2014) Realizing the promise of cancer predisposition genes, Nature. 505, 302-8.	GO:0000077~DNA damage checkpoint,GO:0000723~telomere maintenance,GO:0000724~double-strand break repair via homologous recombination,GO:0000729~DNA double-strand break processing,GO:0000731~DNA synthesis involved in DNA repair,GO:0000732~strand displacement,GO:0001832~blastocyst growth,GO:0006260~DNA replication,GO:0006281~DNA repair,GO:0006302~double-strand break repair,GO:0006303~double-strand b…	Cell cycle,Chromosome,Complete proteome,Direct protein sequencing,Disease mutation,DNA damage,DNA repair,Meiosis,Nucleus,Phosphoprotein,Polymorphism,Proteomics identification,Reference proteome,Telomere,
NDNL2	PCAWG	PCAWG	GO:0006281~DNA repair,GO:0006310~DNA recombination,GO:0016925~protein sumoylation,GO:0031398~positive regulation of protein ubiquitination,GO:0040008~regulation of growth,	3D-structure,Chromosome,Complete proteome,Cytoplasm,DNA damage,DNA recombination,DNA repair,Growth regulation,Nucleus,Phosphoprotein,Reference proteome,Telomere,Tumor antigen,Ubl conjugation pathway,
NEIL1	PCAWG	PCAWG	GO:0006284~base-excision repair,GO:0006289~nucleotide-excision repair,GO:0006979~response to oxidative stress,GO:0032074~negative regulation of nuclease activity,GO:0045008~depyrimidination,	3D-structure,Chromosome,Complete proteome,Cytoplasm,Cytoskeleton,DNA damage,DNA repair,DNA-binding,Glycosidase,Hydrolase,Lyase,Multifunctional enzyme,Nucleus,Polymorphism,Proteomics identification,Reference proteome,RNA editing,
NEIL2	PCAWG	PCAWG	GO:0006281~DNA repair,GO:0006284~base-excision repair,GO:0006289~nucleotide-excision repair,GO:0045008~depyrimidination,	3D-structure,Acetylation,Alternative splicing,Complete proteome,Direct protein sequencing,DNA damage,DNA repair,DNA-binding,Glycosidase,Hydrolase,Lyase,Metal-binding,Multifunctional enzyme,Nucleus,Phosphoprotein,Polymorphism,Proteomics identification,Reference proteome,Zinc,Zinc-finger,
NEIL3	PCAWG	PCAWG	GO:0006284~base-excision repair,GO:0006289~nucleotide-excision repair,	Complete proteome,DNA damage,DNA repair,DNA-binding,Glycosidase,Hydrolase,Lyase,Metal-binding,Multifunctional enzyme,Nucleus,Phosphoprotein,Polymorphism,Reference proteome,Zinc,Zinc-finger,
NHEJ1	PCAWG	PCAWG	GO:0006302~double-strand break repair,GO:0006303~double-strand break repair via nonhomologous end joining,GO:0006310~DNA recombination,GO:0007417~central nervous system development,GO:0010212~response to ionizing radiation,GO:0030183~B cell differentiation,GO:0030217~T cell differentiation,GO:0051351~positive regulation of ligase activity,	3D-structure,Alternative splicing,Chromosomal rearrangement,Coiled coil,Complete proteome,Disease mutation,DNA damage,DNA repair,DNA-binding,Nucleus,Phosphoprotein,Polymorphism,Proteomics identification,Reference proteome,SCID,
NSMCE1	PCAWG	PCAWG	GO:0000724~double-strand break repair via homologous recombination,GO:0006281~DNA repair,GO:0006301~postreplication repair,GO:0016567~protein ubiquitination,GO:0016925~protein sumoylation,GO:0035556~intracellular signal transduction,GO:2001022~positive regulation of response to DNA damage stimulus,	3D-structure,Chromosome,Complete proteome,DNA damage,DNA recombination,DNA repair,Ligase,Metal-binding,Nucleus,Phosphoprotein,Polymorphism,Proteomics identification,Reference proteome,Telomere,Ubl conjugation,Zinc,Zinc-finger,
NSMCE2	PCAWG	PCAWG	GO:0000722~telomere maintenance via recombination,GO:0000724~double-strand break repair via homologous recombination,GO:0006303~double-strand break repair via nonhomologous end joining,GO:0007067~mitotic nuclear division,GO:0016925~protein sumoylation,GO:0034184~positive regulation of maintenance of mitotic sister chromatid cohesion,GO:0045842~positive regulation of mitotic metaphase/anaphase tra…	3D-structure,Acetylation,Cell cycle,Cell division,Chromosome,Complete proteome,DNA damage,DNA recombination,DNA repair,Ligase,Metal-binding,Mitosis,Nucleus,Phosphoprotein,Polymorphism,Proteomics identification,Reference proteome,Telomere,Ubl conjugation,Ubl conjugation pathway,Zinc,Zinc-finger,
NSMCE4A	PCAWG	PCAWG	GO:0006281~DNA repair,GO:0006310~DNA recombination,GO:0016925~protein sumoylation,GO:2001022~positive regulation of response to DNA damage stimulus,	Alternative splicing,Chromosome,Complete proteome,DNA damage,DNA recombination,DNA repair,Nucleus,Phosphoprotein,Polymorphism,Reference proteome,Telomere,
NTHL1	PCAWG	PCAWG	GO:0006284~base-excision repair,GO:0006285~base-excision repair, AP site formation,GO:0006296~nucleotide-excision repair, DNA incision, 5'-to lesion,GO:0045008~depyrimidination,	4Fe-4S,Alternative initiation,Complete proteome,Direct protein sequencing,DNA damage,DNA repair,Endonuclease,Glycosidase,Hydrolase,Iron,Iron-sulfur,Lyase,Metal-binding,Mitochondrion,Nuclease,Nucleus,Phosphoprotein,Polymorphism,Proteomics identification,Reference proteome,Transit peptide,
OGG1	PCAWG	PCAWG	GO:0002526~acute inflammatory response,GO:0006281~DNA repair,GO:0006284~base-excision repair,GO:0006289~nucleotide-excision repair,GO:0006355~regulation of transcription, DNA-templated,GO:0006974~cellular response to DNA damage stimulus,GO:0006979~response to oxidative stress,GO:0007568~aging,GO:0009314~response to radiation,GO:0009416~response to light stimulus,GO:0032355~response to estradiol,G…	3D-structure,Alternative splicing,Complete proteome,DNA damage,DNA repair,Glycosidase,Hydrolase,Lyase,Mitochondrion,Multifunctional enzyme,Nucleus,Polymorphism,Proteomics identification,Reference proteome,Signal,
PALB2	Biallelic mutations: Myeloid hematological malignancy Medulloblastoma Neuroblastoma Wilms tumor Monoallelic mutations: Breast cancer Pancreas cancer	Rahman, N. (2014) Realizing the promise of cancer predisposition genes, Nature. 505, 302-8.	GO:0000724~double-strand break repair via homologous recombination,GO:0000731~DNA synthesis involved in DNA repair,GO:0000732~strand displacement,GO:0001756~somitogenesis,GO:0001833~inner cell mass cell proliferation,GO:0007498~mesoderm development,GO:0009887~organ morphogenesis,GO:0031052~chromosome breakage,GO:0035264~multicellular organism growth,GO:0036342~post-anal tail morphogenesis,GO:0043…	3D-structure,Coiled coil,Complete proteome,DNA damage,DNA recombination,DNA repair,DNA-binding,Fanconi anemia,Nucleus,Phosphoprotein,Polymorphism,Proteomics identification,Reference proteome,Repeat,Signal,Tumor suppressor,WD repeat,
PARP1	PCAWG	PCAWG	GO:0000122~negative regulation of transcription from RNA polymerase II promoter,GO:0000715~nucleotide-excision repair, DNA damage recognition,GO:0000717~nucleotide-excision repair, DNA duplex unwinding,GO:0000724~double-strand break repair via homologous recombination,GO:0006273~lagging strand elongation,GO:0006281~DNA repair,GO:0006293~nucleotide-excision repair, preincision complex stabilizatio…	3D-structure,Acetylation,ADP-ribosylation,Coiled coil,Complete proteome,Direct protein sequencing,DNA damage,DNA repair,DNA-binding,Glycosyltransferase,Isopeptide bond,Metal-binding,NAD,Nucleus,Phosphoprotein,Polymorphism,Proteomics identification,Reference proteome,Repeat,Transcription,Transcription regulation,Transferase,Ubl conjugation,Zinc,Zinc-finger,
PARP2	PCAWG	PCAWG	GO:0006273~lagging strand elongation,GO:0006281~DNA repair,GO:0006284~base-excision repair,GO:0006471~protein ADP-ribosylation,GO:0051103~DNA ligation involved in DNA repair,GO:0097191~extrinsic apoptotic signaling pathway,	3D-structure,Acetylation,Alternative splicing,Complete proteome,DNA-binding,Glycosyltransferase,NAD,Nucleus,Phosphoprotein,Polymorphism,Proteomics identification,Reference proteome,Transferase,
PARP3	PCAWG	PCAWG	GO:0000723~telomere maintenance,GO:0006273~lagging strand elongation,GO:0006281~DNA repair,GO:0006302~double-strand break repair,GO:0006471~protein ADP-ribosylation,GO:0051103~DNA ligation involved in DNA repair,GO:0051106~positive regulation of DNA ligation,GO:0060236~regulation of mitotic spindle organization,GO:1990166~protein localization to site of double-strand break,	3D-structure,Alternative splicing,Complete proteome,Cytoplasm,Cytoskeleton,Glycosyltransferase,NAD,Nucleus,Polymorphism,Proteomics identification,Reference proteome,Transferase,
PARP4	PCAWG	PCAWG	GO:0006281~DNA repair,GO:0006464~cellular protein modification process,GO:0006471~protein ADP-ribosylation,GO:0006810~transport,GO:0006954~inflammatory response,GO:0006974~cellular response to DNA damage stimulus,GO:0008219~cell death,GO:0042493~response to drug,	Complete proteome,Cytoplasm,Cytoskeleton,Direct protein sequencing,Glycosyltransferase,Methylation,NAD,Nucleus,Phosphoprotein,Polymorphism,Reference proteome,Ribonucleoprotein,Transferase,
PAXIP1	PCAWG	PCAWG	GO:0000416~positive regulation of histone H3-K36 methylation,GO:0001570~vasculogenesis,GO:0006303~double-strand break repair via nonhomologous end joining,GO:0006310~DNA recombination,GO:0006351~transcription, DNA-templated,GO:0010212~response to ionizing radiation,GO:0030330~DNA damage response, signal transduction by p53 class mediator,GO:0031398~positive regulation of protein ubiquitination,GO…	3D-structure,Alternative splicing,Coiled coil,Complete proteome,DNA damage,DNA recombination,DNA repair,Nucleus,Phosphoprotein,Polymorphism,Proteomics identification,Reference proteome,Repeat,Transcription,Transcription regulation,
PCNA	PCAWG	PCAWG	GO:0000082~G1/S transition of mitotic cell cycle,GO:0000083~regulation of transcription involved in G1/S transition of mitotic cell cycle,GO:0000722~telomere maintenance via recombination,GO:0000723~telomere maintenance,GO:0006260~DNA replication,GO:0006271~DNA strand elongation involved in DNA replication,GO:0006272~leading strand elongation,GO:0006275~regulation of DNA replication,GO:0006283~tr…	3D-structure,Acetylation,Complete proteome,Deafness,Direct protein sequencing,Disease mutation,DNA damage,DNA repair,DNA replication,DNA-binding,Dwarfism,Isopeptide bond,Methylation,Neurodegeneration,Nucleus,Phosphoprotein,Reference proteome,Ubl conjugation,
PIF1	PCAWG	PCAWG	GO:0000002~mitochondrial genome maintenance,GO:0000723~telomere maintenance,GO:0006281~DNA repair,GO:0006310~DNA recombination,GO:0032204~regulation of telomere maintenance,GO:0032211~negative regulation of telomere maintenance via telomerase,GO:0032508~DNA duplex unwinding,GO:0044806~G-quadruplex DNA unwinding,GO:0051974~negative regulation of telomerase activity,	3D-structure,Alternative initiation,Alternative splicing,ATP-binding,Complete proteome,DNA damage,DNA recombination,DNA repair,DNA-binding,Helicase,Hydrolase,Mitochondrion,Nucleotide-binding,Nucleus,Phosphoprotein,Polymorphism,Reference proteome,
PIK3R1	The genomic landscape of pediatric and young adult T-lineage acute lymphoblastic leukemia.	Liu, Y., Easton, J., Shao, Y., Maciaszek, J., Wang, Z., Wilkinson, M. R., McCastlain, K., Edmonson, M., Pounds, S. B., Shi, L., Zhou, X., Ma, X., Sioson, E., Li, Y., Rusch, M., Gupta, P., Pei, D., Cheng, C., Smith, M. A., Auvil, J. G., Gerhard, D. S., Relling, M. V., Winick, N. J., Carroll, A. J., Heerema, N. A., Raetz, E., Devidas, M., Willman, C. L., Harvey, R. C., Carroll, W. L., Dunsmore, K. …	GO:0001678~cellular glucose homeostasis,GO:0001953~negative regulation of cell-matrix adhesion,GO:0006468~protein phosphorylation,GO:0006661~phosphatidylinositol biosynthetic process,GO:0007165~signal transduction,GO:0007173~epidermal growth factor receptor signaling pathway,GO:0008286~insulin receptor signaling pathway,GO:0008625~extrinsic apoptotic signaling pathway via death domain receptors,G…	3D-structure,Acetylation,Alternative splicing,Coiled coil,Complete proteome,Disease mutation,Dwarfism,Host-virus interaction,Kinase,Phosphoprotein,Polymorphism,Protein transport,Proteomics identification,Reference proteome,Repeat,SH2 domain,SH3 domain,Stress response,Transferase,Transport,Ubl conjugation,
PMS1	PCAWG	PCAWG	GO:0006298~mismatch repair,GO:0042493~response to drug,	3D-structure,Alternative splicing,Complete proteome,DNA damage,DNA repair,DNA-binding,Hereditary nonpolyposis colorectal cancer,Nucleus,Polymorphism,Proteomics identification,Reference proteome,Tumor suppressor,
PMS2	Biallelic mutations: Brain tumors Hematological malignancy Supratentorial primitive neuroectodermal tumors Monoallelic mutations: Colorectal cancer Endometrial cancer Ovarian cancer	Rahman, N. (2014) Realizing the promise of cancer predisposition genes, Nature. 505, 302-8.	GO:0006298~mismatch repair,GO:0016446~somatic hypermutation of immunoglobulin genes,GO:0042493~response to drug,GO:0090305~nucleic acid phosphodiester bond hydrolysis,	3D-structure,Alternative splicing,Complete proteome,Disease mutation,DNA damage,DNA repair,Endonuclease,Hereditary nonpolyposis colorectal cancer,Hydrolase,Nuclease,Nucleus,Phosphoprotein,Polymorphism,Proteomics identification,Reference proteome,Tumor suppressor,
PNKP	PCAWG	PCAWG	GO:0000718~nucleotide-excision repair, DNA damage removal,GO:0006261~DNA-dependent DNA replication,GO:0006281~DNA repair,GO:0006979~response to oxidative stress,GO:0009314~response to radiation,GO:0016311~dephosphorylation,GO:0032212~positive regulation of telomere maintenance via telomerase,GO:0042769~DNA damage response, detection of DNA damage,GO:0046939~nucleotide phosphorylation,GO:0051973~p…	3D-structure,Acetylation,Alternative splicing,ATP-binding,Complete proteome,Direct protein sequencing,Disease mutation,DNA damage,DNA repair,Epilepsy,Hydrolase,Kinase,Mental retardation,Multifunctional enzyme,Neurodegeneration,Nucleotide-binding,Nucleus,Phosphoprotein,Polymorphism,Primary microcephaly,Proteomics identification,Reference proteome,Transferase,
POLB	PCAWG	PCAWG	GO:0006261~DNA-dependent DNA replication,GO:0006281~DNA repair,GO:0006284~base-excision repair,GO:0006286~base-excision repair, base-free sugar-phosphate removal,GO:0006287~base-excision repair, gap-filling,GO:0006288~base-excision repair, DNA ligation,GO:0006290~pyrimidine dimer repair,GO:0006297~nucleotide-excision repair, DNA gap filling,GO:0006954~inflammatory response,GO:0006974~cellular res…	3D-structure,Acetylation,Complete proteome,Cytoplasm,DNA damage,DNA repair,DNA replication,DNA synthesis,DNA-binding,DNA-directed DNA polymerase,Isopeptide bond,Lyase,Magnesium,Metal-binding,Methylation,Nucleotidyltransferase,Nucleus,Polymorphism,Proteomics identification,Reference proteome,Sodium,Transferase,Ubl conjugation,
POLD1	Colorectal cancer Endometrial cancer	Rahman, N. (2014) Realizing the promise of cancer predisposition genes, Nature. 505, 302-8.	GO:0000722~telomere maintenance via recombination,GO:0000723~telomere maintenance,GO:0000731~DNA synthesis involved in DNA repair,GO:0006260~DNA replication,GO:0006271~DNA strand elongation involved in DNA replication,GO:0006281~DNA repair,GO:0006283~transcription-coupled nucleotide-excision repair,GO:0006287~base-excision repair, gap-filling,GO:0006296~nucleotide-excision repair, DNA incision, 5…	4Fe-4S,Complete proteome,Disease mutation,DNA replication,DNA-binding,DNA-directed DNA polymerase,Exonuclease,Hydrolase,Iron,Iron-sulfur,Metal-binding,Methylation,Nuclease,Nucleotidyltransferase,Nucleus,Polymorphism,Proteomics identification,Reference proteome,Transferase,Zinc,Zinc-finger,
POLD2	PCAWG	PCAWG	GO:0000722~telomere maintenance via recombination,GO:0000723~telomere maintenance,GO:0006260~DNA replication,GO:0006261~DNA-dependent DNA replication,GO:0006271~DNA strand elongation involved in DNA replication,GO:0006283~transcription-coupled nucleotide-excision repair,GO:0006296~nucleotide-excision repair, DNA incision, 5'-to lesion,GO:0006297~nucleotide-excision repair, DNA gap filling,GO:0006…	3D-structure,Acetylation,Complete proteome,DNA replication,DNA-directed DNA polymerase,Nucleotidyltransferase,Nucleus,Phosphoprotein,Polymorphism,Proteomics identification,Reference proteome,Transferase,
POLD3	PCAWG	PCAWG	GO:0000722~telomere maintenance via recombination,GO:0000723~telomere maintenance,GO:0000731~DNA synthesis involved in DNA repair,GO:0006260~DNA replication,GO:0006261~DNA-dependent DNA replication,GO:0006271~DNA strand elongation involved in DNA replication,GO:0006283~transcription-coupled nucleotide-excision repair,GO:0006296~nucleotide-excision repair, DNA incision, 5'-to lesion,GO:0006297~nuc…	3D-structure,Acetylation,Alternative splicing,Complete proteome,Direct protein sequencing,DNA replication,DNA-directed DNA polymerase,Isopeptide bond,Nucleotidyltransferase,Nucleus,Phosphoprotein,Polymorphism,Proteomics identification,Reference proteome,Transferase,Ubl conjugation,
POLD4	PCAWG	PCAWG	GO:0000722~telomere maintenance via recombination,GO:0000723~telomere maintenance,GO:0000731~DNA synthesis involved in DNA repair,GO:0006260~DNA replication,GO:0006261~DNA-dependent DNA replication,GO:0006271~DNA strand elongation involved in DNA replication,GO:0006283~transcription-coupled nucleotide-excision repair,GO:0006296~nucleotide-excision repair, DNA incision, 5'-to lesion,GO:0006297~nuc…	Alternative splicing,Complete proteome,DNA replication,DNA-directed DNA polymerase,Nucleotidyltransferase,Nucleus,Polymorphism,Reference proteome,Transferase,
POLE	Colorectal cancer	Rahman, N. (2014) Realizing the promise of cancer predisposition genes, Nature. 505, 302-8.	GO:0000082~G1/S transition of mitotic cell cycle,GO:0000722~telomere maintenance via recombination,GO:0000731~DNA synthesis involved in DNA repair,GO:0006260~DNA replication,GO:0006270~DNA replication initiation,GO:0006272~leading strand elongation,GO:0006281~DNA repair,GO:0006287~base-excision repair, gap-filling,GO:0006297~nucleotide-excision repair, DNA gap filling,GO:0045004~DNA replication p…	4Fe-4S,Complete proteome,Direct protein sequencing,Disease mutation,DNA damage,DNA repair,DNA replication,DNA-binding,DNA-directed DNA polymerase,Iron,Iron-sulfur,Metal-binding,Nucleotidyltransferase,Nucleus,Phosphoprotein,Polymorphism,Proteomics identification,Reference proteome,Transferase,Zinc,Zinc-finger,
POLE2	PCAWG	PCAWG	GO:0000082~G1/S transition of mitotic cell cycle,GO:0000722~telomere maintenance via recombination,GO:0006260~DNA replication,GO:0006261~DNA-dependent DNA replication,GO:0006270~DNA replication initiation,GO:0006281~DNA repair,GO:0042276~error-prone translesion synthesis,	3D-structure,Alternative splicing,Complete proteome,DNA replication,DNA-binding,DNA-directed DNA polymerase,Nucleotidyltransferase,Nucleus,Polymorphism,Proteomics identification,Reference proteome,Transferase,
POLH	Squamous cell cancer (skin)	Rahman, N. (2014) Realizing the promise of cancer predisposition genes, Nature. 505, 302-8.	GO:0000731~DNA synthesis involved in DNA repair,GO:0006260~DNA replication,GO:0006281~DNA repair,GO:0006282~regulation of DNA repair,GO:0006290~pyrimidine dimer repair,GO:0006301~postreplication repair,GO:0010225~response to UV-C,GO:0019985~translesion synthesis,GO:0070987~error-free translesion synthesis,GO:0071494~cellular response to UV-C,	3D-structure,Alternative splicing,Complete proteome,Direct protein sequencing,Disease mutation,DNA damage,DNA repair,DNA replication,DNA synthesis,DNA-binding,DNA-directed DNA polymerase,Isopeptide bond,Magnesium,Metal-binding,Mutator protein,Nucleotidyltransferase,Nucleus,Polymorphism,Proteomics identification,Reference proteome,Schiff base,Transferase,Ubl conjugation,Xeroderma pigmentosum,
POLI	PCAWG	PCAWG	GO:0006260~DNA replication,GO:0006281~DNA repair,GO:0019985~translesion synthesis,GO:0042276~error-prone translesion synthesis,	3D-structure,Complete proteome,DNA damage,DNA repair,DNA replication,DNA synthesis,DNA-binding,DNA-directed DNA polymerase,Magnesium,Metal-binding,Mutator protein,Nucleotidyltransferase,Nucleus,Polymorphism,Proteomics identification,Reference proteome,Schiff base,Transferase,
POLK	PCAWG	PCAWG	GO:0006260~DNA replication,GO:0006281~DNA repair,GO:0006283~transcription-coupled nucleotide-excision repair,GO:0006296~nucleotide-excision repair, DNA incision, 5'-to lesion,GO:0006297~nucleotide-excision repair, DNA gap filling,GO:0019985~translesion synthesis,GO:0033683~nucleotide-excision repair, DNA incision,GO:0042276~error-prone translesion synthesis,	3D-structure,Alternative splicing,Complete proteome,DNA damage,DNA repair,DNA replication,DNA synthesis,DNA-binding,DNA-directed DNA polymerase,Magnesium,Metal-binding,Mutator protein,Nucleotidyltransferase,Nucleus,Polymorphism,Proteomics identification,Reference proteome,Repeat,Schiff base,Transferase,Zinc,Zinc-finger,
POLL	PCAWG	PCAWG	GO:0006260~DNA replication,GO:0006281~DNA repair,GO:0006289~nucleotide-excision repair,GO:0006303~double-strand break repair via nonhomologous end joining,GO:0016446~somatic hypermutation of immunoglobulin genes,GO:0071897~DNA biosynthetic process,	3D-structure,Alternative splicing,Complete proteome,DNA damage,DNA repair,DNA replication,DNA synthesis,DNA-binding,DNA-directed DNA polymerase,Lyase,Manganese,Metal-binding,Nucleotidyltransferase,Nucleus,Polymorphism,Proteomics identification,Reference proteome,Signal,Transferase,
POLM	PCAWG	PCAWG	GO:0006281~DNA repair,GO:0006303~double-strand break repair via nonhomologous end joining,GO:0006310~DNA recombination,GO:0016446~somatic hypermutation of immunoglobulin genes,GO:0030183~B cell differentiation,GO:0071897~DNA biosynthetic process,	3D-structure,Alternative splicing,Complete proteome,DNA damage,DNA recombination,DNA repair,DNA-directed DNA polymerase,Magnesium,Metal-binding,Nucleotidyltransferase,Nucleus,Phosphoprotein,Polymorphism,Proteomics identification,Reference proteome,Transferase,
POLN	PCAWG	PCAWG	GO:0000724~double-strand break repair via homologous recombination,GO:0006261~DNA-dependent DNA replication,GO:0019985~translesion synthesis,GO:0036297~interstrand cross-link repair,GO:0090305~nucleic acid phosphodiester bond hydrolysis,	3D-structure,Alternative splicing,Complete proteome,DNA damage,DNA repair,DNA replication,DNA-binding,DNA-directed DNA polymerase,Nucleotidyltransferase,Nucleus,Polymorphism,Proteomics identification,Reference proteome,Transferase,
POLQ	PCAWG	PCAWG	GO:0000724~double-strand break repair via homologous recombination,GO:0006261~DNA-dependent DNA replication,GO:0006281~DNA repair,GO:0006284~base-excision repair,GO:0006302~double-strand break repair,GO:0006974~cellular response to DNA damage stimulus,GO:0016446~somatic hypermutation of immunoglobulin genes,GO:0051260~protein homooligomerization,GO:0071897~DNA biosynthetic process,GO:0097681~doub…	3D-structure,Acetylation,Alternative splicing,ATP-binding,Chromosome,Coiled coil,Complete proteome,DNA damage,DNA repair,DNA-directed DNA polymerase,Nucleotide-binding,Nucleotidyltransferase,Nucleus,Polymorphism,Proteomics identification,Reference proteome,Transferase,
POLR2A	PCAWG	PCAWG	GO:0000398~mRNA splicing, via spliceosome,GO:0001172~transcription, RNA-templated,GO:0006283~transcription-coupled nucleotide-excision repair,GO:0006353~DNA-templated transcription, termination,GO:0006355~regulation of transcription, DNA-templated,GO:0006366~transcription from RNA polymerase II promoter,GO:0006367~transcription initiation from RNA polymerase II promoter,GO:0006368~transcription e…	3D-structure,Acetylation,Alternative splicing,Complete proteome,DNA-binding,DNA-directed RNA polymerase,Magnesium,Metal-binding,Methylation,Nucleotidyltransferase,Nucleus,Phosphoprotein,Polymorphism,Proteomics identification,Reference proteome,Repeat,RNA-directed RNA polymerase,Transcription,Transferase,Ubl conjugation,Zinc,
POLR2B	PCAWG	PCAWG	GO:0000398~mRNA splicing, via spliceosome,GO:0006283~transcription-coupled nucleotide-excision repair,GO:0006351~transcription, DNA-templated,GO:0006366~transcription from RNA polymerase II promoter,GO:0006367~transcription initiation from RNA polymerase II promoter,GO:0006368~transcription elongation from RNA polymerase II promoter,GO:0006370~7-methylguanosine mRNA capping,GO:0008543~fibroblast …	3D-structure,Complete proteome,DNA-directed RNA polymerase,Magnesium,Metal-binding,Methylation,Nucleotidyltransferase,Nucleus,Phosphoprotein,Proteomics identification,Reference proteome,Transcription,Transferase,Zinc,Zinc-finger,
POLR2C	PCAWG	PCAWG	GO:0000398~mRNA splicing, via spliceosome,GO:0006283~transcription-coupled nucleotide-excision repair,GO:0006351~transcription, DNA-templated,GO:0006366~transcription from RNA polymerase II promoter,GO:0006367~transcription initiation from RNA polymerase II promoter,GO:0006368~transcription elongation from RNA polymerase II promoter,GO:0006370~7-methylguanosine mRNA capping,GO:0008543~fibroblast …	3D-structure,Complete proteome,Direct protein sequencing,DNA-directed RNA polymerase,Nucleus,Phosphoprotein,Proteomics identification,Reference proteome,Transcription,
POLR2D	PCAWG	PCAWG	GO:0000288~nuclear-transcribed mRNA catabolic process, deadenylation-dependent decay,GO:0000398~mRNA splicing, via spliceosome,GO:0006283~transcription-coupled nucleotide-excision repair,GO:0006351~transcription, DNA-templated,GO:0006366~transcription from RNA polymerase II promoter,GO:0006367~transcription initiation from RNA polymerase II promoter,GO:0006368~transcription elongation from RNA po…	3D-structure,Complete proteome,DNA-directed RNA polymerase,Nucleus,Proteomics identification,Reference proteome,Transcription,
POLR2E	PCAWG	PCAWG	GO:0000398~mRNA splicing, via spliceosome,GO:0006283~transcription-coupled nucleotide-excision repair,GO:0006351~transcription, DNA-templated,GO:0006361~transcription initiation from RNA polymerase I promoter,GO:0006362~transcription elongation from RNA polymerase I promoter,GO:0006363~termination of RNA polymerase I transcription,GO:0006366~transcription from RNA polymerase II promoter,GO:000636…	3D-structure,Acetylation,Complete proteome,Direct protein sequencing,DNA-directed RNA polymerase,Host-virus interaction,Nucleus,Polymorphism,Proteomics identification,Reference proteome,Transcription,
POLR2F	PCAWG	PCAWG	GO:0000398~mRNA splicing, via spliceosome,GO:0006283~transcription-coupled nucleotide-excision repair,GO:0006351~transcription, DNA-templated,GO:0006361~transcription initiation from RNA polymerase I promoter,GO:0006362~transcription elongation from RNA polymerase I promoter,GO:0006363~termination of RNA polymerase I transcription,GO:0006366~transcription from RNA polymerase II promoter,GO:000636…	3D-structure,Acetylation,Complete proteome,DNA-directed RNA polymerase,Nucleus,Phosphoprotein,Polymorphism,Proteomics identification,Reference proteome,Transcription,
POLR2G	PCAWG	PCAWG	GO:0000291~nuclear-transcribed mRNA catabolic process, exonucleolytic,GO:0000398~mRNA splicing, via spliceosome,GO:0006283~transcription-coupled nucleotide-excision repair,GO:0006351~transcription, DNA-templated,GO:0006366~transcription from RNA polymerase II promoter,GO:0006367~transcription initiation from RNA polymerase II promoter,GO:0006368~transcription elongation from RNA polymerase II pro…	3D-structure,Complete proteome,DNA-directed RNA polymerase,Nucleus,Proteomics identification,Reference proteome,RNA-binding,Transcription,
POLR2H	PCAWG	PCAWG	GO:0000398~mRNA splicing, via spliceosome,GO:0006283~transcription-coupled nucleotide-excision repair,GO:0006351~transcription, DNA-templated,GO:0006361~transcription initiation from RNA polymerase I promoter,GO:0006362~transcription elongation from RNA polymerase I promoter,GO:0006363~termination of RNA polymerase I transcription,GO:0006366~transcription from RNA polymerase II promoter,GO:000636…	3D-structure,Acetylation,Alternative splicing,Complete proteome,Direct protein sequencing,DNA-binding,DNA-directed RNA polymerase,Nucleus,Proteomics identification,Reference proteome,Transcription,
POLR2I	PCAWG	PCAWG	GO:0000398~mRNA splicing, via spliceosome,GO:0001193~maintenance of transcriptional fidelity during DNA-templated transcription elongation from RNA polymerase II promoter,GO:0006283~transcription-coupled nucleotide-excision repair,GO:0006351~transcription, DNA-templated,GO:0006366~transcription from RNA polymerase II promoter,GO:0006367~transcription initiation from RNA polymerase II promoter,GO:…	3D-structure,Acetylation,Complete proteome,DNA-directed RNA polymerase,Metal-binding,Nucleus,Proteomics identification,Reference proteome,Transcription,Zinc,Zinc-finger,
POLR2J	PCAWG	PCAWG	GO:0000398~mRNA splicing, via spliceosome,GO:0006283~transcription-coupled nucleotide-excision repair,GO:0006351~transcription, DNA-templated,GO:0006366~transcription from RNA polymerase II promoter,GO:0006367~transcription initiation from RNA polymerase II promoter,GO:0006368~transcription elongation from RNA polymerase II promoter,GO:0006370~7-methylguanosine mRNA capping,GO:0008543~fibroblast …	3D-structure,Acetylation,Complete proteome,Direct protein sequencing,DNA-directed RNA polymerase,Nucleus,Reference proteome,Transcription,
POLR2K	PCAWG	PCAWG	GO:0000398~mRNA splicing, via spliceosome,GO:0006283~transcription-coupled nucleotide-excision repair,GO:0006351~transcription, DNA-templated,GO:0006356~regulation of transcription from RNA polymerase I promoter,GO:0006361~transcription initiation from RNA polymerase I promoter,GO:0006362~transcription elongation from RNA polymerase I promoter,GO:0006363~termination of RNA polymerase I transcript…	3D-structure,Complete proteome,DNA-directed RNA polymerase,Metal-binding,Nucleus,Proteomics identification,Reference proteome,Transcription,Zinc,Zinc-finger,
POLR2L	PCAWG	PCAWG	GO:0000398~mRNA splicing, via spliceosome,GO:0006283~transcription-coupled nucleotide-excision repair,GO:0006356~regulation of transcription from RNA polymerase I promoter,GO:0006361~transcription initiation from RNA polymerase I promoter,GO:0006362~transcription elongation from RNA polymerase I promoter,GO:0006363~termination of RNA polymerase I transcription,GO:0006366~transcription from RNA po…	3D-structure,Complete proteome,DNA-directed RNA polymerase,Metal-binding,Nucleus,Reference proteome,Transcription,Zinc,
PPP4C	PCAWG	PCAWG	GO:0006470~protein dephosphorylation,GO:0010569~regulation of double-strand break repair via homologous recombination,GO:0038061~NIK/NF-kappaB signaling,	Acetylation,Complete proteome,Cytoplasm,Cytoskeleton,Hydrolase,Manganese,Metal-binding,Methylation,Nucleus,Protein phosphatase,Proteomics identification,Reference proteome,
PPP4R2	PCAWG	PCAWG	GO:0006397~mRNA processing,GO:0006464~cellular protein modification process,GO:0008380~RNA splicing,GO:0010569~regulation of double-strand break repair via homologous recombination,GO:0050790~regulation of catalytic activity,	Alternative splicing,Complete proteome,Cytoplasm,Cytoskeleton,mRNA processing,mRNA splicing,Nucleus,Phosphoprotein,Polymorphism,Proteomics identification,Reference proteome,
PRKDC	PCAWG	PCAWG	GO:0001756~somitogenesis,GO:0001933~negative regulation of protein phosphorylation,GO:0002326~B cell lineage commitment,GO:0002328~pro-B cell differentiation,GO:0002360~T cell lineage commitment,GO:0002638~negative regulation of immunoglobulin production,GO:0002684~positive regulation of immune system process,GO:0006302~double-strand break repair,GO:0006303~double-strand break repair via nonhomol…	Acetylation,Alternative splicing,ATP-binding,Biological rhythms,Complete proteome,Disease mutation,DNA damage,DNA recombination,DNA repair,DNA-binding,Kinase,Nucleotide-binding,Nucleus,Phosphoprotein,Polymorphism,Proteomics identification,Reference proteome,Repeat,SCID,Serine/threonine-protein kinase,TPR repeat,Transferase,Ubl conjugation,
PTPN11	JMML neuroblastoma	Rahman, N. (2014) Realizing the promise of cancer predisposition genes, Nature. 505, 302-8.	GO:0000077~DNA damage checkpoint,GO:0000187~activation of MAPK activity,GO:0006641~triglyceride metabolic process,GO:0007173~epidermal growth factor receptor signaling pathway,GO:0007229~integrin-mediated signaling pathway,GO:0007409~axonogenesis,GO:0007420~brain development,GO:0007507~heart development,GO:0008543~fibroblast growth factor receptor signaling pathway,GO:0009755~hormone-mediated sig…	3D-structure,Acetylation,Alternative splicing,Complete proteome,Cytoplasm,Deafness,Disease mutation,Hydrolase,Nucleus,Phosphoprotein,Protein phosphatase,Proteomics identification,Reference proteome,Repeat,SH2 domain,
RAD18	PCAWG	PCAWG	GO:0006281~DNA repair,GO:0006301~postreplication repair,GO:0006513~protein monoubiquitination,GO:0006974~cellular response to DNA damage stimulus,GO:0009411~response to UV,GO:0042769~DNA damage response, detection of DNA damage,GO:0051865~protein autoubiquitination,GO:0051984~positive regulation of chromosome segregation,GO:0060548~negative regulation of cell death,	3D-structure,Acetylation,Complete proteome,Cytoplasm,Cytoskeleton,DNA damage,DNA repair,DNA-binding,Isopeptide bond,Ligase,Metal-binding,Nucleus,Phosphoprotein,Polymorphism,Proteomics identification,Reference proteome,Ubl conjugation,Ubl conjugation pathway,Zinc,Zinc-finger,
RAD23A	PCAWG	PCAWG	GO:0006289~nucleotide-excision repair,GO:0016032~viral process,GO:0032434~regulation of proteasomal ubiquitin-dependent protein catabolic process,GO:0043161~proteasome-mediated ubiquitin-dependent protein catabolic process,GO:0045070~positive regulation of viral genome replication,	3D-structure,Alternative splicing,Complete proteome,DNA damage,DNA repair,Host-virus interaction,Isopeptide bond,Nucleus,Phosphoprotein,Polymorphism,Proteasome,Proteomics identification,Reference proteome,Repeat,Ubl conjugation,
RAD23B	PCAWG	PCAWG	GO:0000715~nucleotide-excision repair, DNA damage recognition,GO:0000717~nucleotide-excision repair, DNA duplex unwinding,GO:0006289~nucleotide-excision repair,GO:0006294~nucleotide-excision repair, preincision complex assembly,GO:0007283~spermatogenesis,GO:0032434~regulation of proteasomal ubiquitin-dependent protein catabolic process,GO:0043161~proteasome-mediated ubiquitin-dependent protein ca…	3D-structure,Alternative splicing,Complete proteome,Cytoplasm,Direct protein sequencing,DNA damage,DNA repair,Nucleus,Phosphoprotein,Polymorphism,Proteasome,Proteomics identification,Reference proteome,Repeat,Ubl conjugation pathway,
RAD50	Fanconi Anemia and DNA repair	PCAWG	GO:0000019~regulation of mitotic recombination,GO:0000722~telomere maintenance via recombination,GO:0000723~telomere maintenance,GO:0000724~double-strand break repair via homologous recombination,GO:0000729~DNA double-strand break processing,GO:0000731~DNA synthesis involved in DNA repair,GO:0000732~strand displacement,GO:0006260~DNA replication,GO:0006281~DNA repair,GO:0006302~double-strand brea…	Acetylation,Alternative splicing,ATP-binding,Cell cycle,Chromosome,Coiled coil,Complete proteome,DNA damage,DNA repair,Host-virus interaction,Hydrolase,Meiosis,Metal-binding,Nucleotide-binding,Nucleus,Phosphoprotein,Polymorphism,Proteomics identification,Reference proteome,Telomere,Zinc,
RAD51B	PCAWG	PCAWG	GO:0000707~meiotic DNA recombinase assembly,GO:0000724~double-strand break repair via homologous recombination,GO:0000731~DNA synthesis involved in DNA repair,GO:0000732~strand displacement,GO:0001832~blastocyst growth,GO:0006281~DNA repair,GO:0006310~DNA recombination,GO:0006312~mitotic recombination,GO:0007131~reciprocal meiotic recombination,GO:0007596~blood coagulation,GO:0008284~positive reg…	Alternative splicing,ATP-binding,Chromosomal rearrangement,Complete proteome,DNA damage,DNA recombination,DNA repair,DNA-binding,Membrane,Nucleotide-binding,Nucleus,Phosphoprotein,Polymorphism,Proteomics identification,Reference proteome,Transmembrane,Transmembrane helix,
RAD51C	Monoallelic mutations: Ovarian cancer	Rahman, N. (2014) Realizing the promise of cancer predisposition genes, Nature. 505, 302-8.	GO:0000722~telomere maintenance via recombination,GO:0000724~double-strand break repair via homologous recombination,GO:0000730~DNA recombinase assembly,GO:0000731~DNA synthesis involved in DNA repair,GO:0000732~strand displacement,GO:0006281~DNA repair,GO:0006310~DNA recombination,GO:0006312~mitotic recombination,GO:0007062~sister chromatid cohesion,GO:0007066~female meiosis sister chromatid coh…	Alternative splicing,ATP-binding,Complete proteome,Cytoplasm,Disease mutation,DNA damage,DNA recombination,DNA repair,DNA-binding,Fanconi anemia,Mitochondrion,Nucleotide-binding,Nucleus,Phosphoprotein,Polymorphism,Proteomics identification,Reference proteome,
RAD51D	Ovarian cancer	Rahman, N. (2014) Realizing the promise of cancer predisposition genes, Nature. 505, 302-8.	GO:0000707~meiotic DNA recombinase assembly,GO:0000723~telomere maintenance,GO:0000724~double-strand break repair via homologous recombination,GO:0000731~DNA synthesis involved in DNA repair,GO:0000732~strand displacement,GO:0006281~DNA repair,GO:0006289~nucleotide-excision repair,GO:0006312~mitotic recombination,GO:0007131~reciprocal meiotic recombination,GO:0010212~response to ionizing radiatio…	3D-structure,Alternative splicing,ATP-binding,Chromosome,Complete proteome,Cytoplasm,Cytoskeleton,DNA damage,DNA recombination,DNA repair,DNA-binding,Nucleotide-binding,Nucleus,Polymorphism,Proteomics identification,Reference proteome,Telomere,
RAD52	PCAWG	PCAWG	GO:0000730~DNA recombinase assembly,GO:0006281~DNA repair,GO:0006302~double-strand break repair,GO:0006310~DNA recombination,GO:0006974~cellular response to DNA damage stimulus,GO:0010792~DNA double-strand break processing involved in repair via single-strand annealing,GO:0016925~protein sumoylation,GO:0034599~cellular response to oxidative stress,GO:0045002~double-strand break repair via single-…	3D-structure,Alternative splicing,Complete proteome,DNA damage,DNA recombination,DNA repair,DNA-binding,Nucleus,Phosphoprotein,Polymorphism,Proteomics identification,Reference proteome,
RAD54B	PCAWG	PCAWG	GO:0000724~double-strand break repair via homologous recombination,GO:0006312~mitotic recombination,GO:0006351~transcription, DNA-templated,GO:0006355~regulation of transcription, DNA-templated,GO:0007131~reciprocal meiotic recombination,GO:0032508~DNA duplex unwinding,	Alternative splicing,ATP-binding,Complete proteome,DNA damage,DNA repair,DNA-binding,Helicase,Hydrolase,Nucleotide-binding,Nucleus,Phosphoprotein,Polymorphism,Proteomics identification,Reference proteome,Repressor,Transcription,Transcription regulation,
RAD54L	PCAWG	PCAWG	GO:0000724~double-strand break repair via homologous recombination,GO:0000733~DNA strand renaturation,GO:0006281~DNA repair,GO:0006310~DNA recombination,GO:0007126~meiotic nuclear division,GO:0008340~determination of adult lifespan,GO:0010212~response to ionizing radiation,GO:0042493~response to drug,GO:0051276~chromosome organization,	ATP-binding,Complete proteome,DNA damage,DNA repair,DNA-binding,Helicase,Hydrolase,Nucleotide-binding,Nucleus,Phosphoprotein,Polymorphism,Proteomics identification,Reference proteome,
RBX1	PCAWG	PCAWG	GO:0000165~MAPK cascade,GO:0000209~protein polyubiquitination,GO:0000715~nucleotide-excision repair, DNA damage recognition,GO:0000717~nucleotide-excision repair, DNA duplex unwinding,GO:0006283~transcription-coupled nucleotide-excision repair,GO:0006293~nucleotide-excision repair, preincision complex stabilization,GO:0006294~nucleotide-excision repair, preincision complex assembly,GO:0006295~nuc…	3D-structure,Acetylation,Complete proteome,Cytoplasm,Direct protein sequencing,DNA damage,DNA repair,Host-virus interaction,Ligase,Metal-binding,Nucleus,Phosphoprotein,Reference proteome,Ubl conjugation pathway,Zinc,Zinc-finger,
RDM1	PCAWG	PCAWG	GO:0006281~DNA repair,GO:0006310~DNA recombination,	Alternative promoter usage,Alternative splicing,Complete proteome,Cytoplasm,DNA-binding,Nucleus,Polymorphism,Reference proteome,RNA-binding,
RECQL	PCAWG	PCAWG	GO:0000724~double-strand break repair via homologous recombination,GO:0000733~DNA strand renaturation,GO:0006281~DNA repair,GO:0006310~DNA recombination,GO:0032508~DNA duplex unwinding,	3D-structure,Acetylation,ATP-binding,Coiled coil,Complete proteome,Direct protein sequencing,DNA-binding,Helicase,Hydrolase,Nucleotide-binding,Nucleus,Phosphoprotein,Polymorphism,Proteomics identification,Reference proteome,
RECQL4	Osteosarcoma Basal cell carcinoma Squamous cell carcinoma	Rahman, N. (2014) Realizing the promise of cancer predisposition genes, Nature. 505, 302-8.	GO:0000733~DNA strand renaturation,GO:0006260~DNA replication,GO:0006281~DNA repair,GO:0006284~base-excision repair,GO:0006302~double-strand break repair,GO:0006310~DNA recombination,GO:0007275~multicellular organism development,GO:0032508~DNA duplex unwinding,	3D-structure,ATP-binding,Cataract,Complete proteome,Craniosynostosis,Cytoplasm,Disease mutation,Dwarfism,Helicase,Hydrolase,Nucleotide-binding,Nucleus,Phosphoprotein,Polymorphism,Proteomics identification,Reference proteome,
RECQL5	PCAWG	PCAWG	GO:0000724~double-strand break repair via homologous recombination,GO:0006259~DNA metabolic process,GO:0006260~DNA replication,GO:0006281~DNA repair,GO:0006310~DNA recombination,GO:0007067~mitotic nuclear division,GO:0032508~DNA duplex unwinding,GO:0034244~negative regulation of transcription elongation from RNA polymerase II promoter,GO:0035690~cellular response to drug,GO:0051301~cell division,…	3D-structure,Alternative splicing,ATP-binding,Cell cycle,Cell division,Complete proteome,Cytoplasm,DNA damage,DNA repair,DNA replication,Helicase,Hydrolase,Nucleotide-binding,Nucleus,Phosphoprotein,Polymorphism,Proteomics identification,Reference proteome,
REV1	PCAWG	PCAWG	GO:0006260~DNA replication,GO:0006281~DNA repair,GO:0009411~response to UV,GO:0019985~translesion synthesis,GO:0042276~error-prone translesion synthesis,	3D-structure,Alternative splicing,Complete proteome,DNA damage,DNA repair,DNA synthesis,DNA-binding,Magnesium,Metal-binding,Nucleotidyltransferase,Nucleus,Polymorphism,Proteomics identification,Reference proteome,Transferase,
RFC1	PCAWG	PCAWG	GO:0000122~negative regulation of transcription from RNA polymerase II promoter,GO:0000722~telomere maintenance via recombination,GO:0006260~DNA replication,GO:0006261~DNA-dependent DNA replication,GO:0006283~transcription-coupled nucleotide-excision repair,GO:0006296~nucleotide-excision repair, DNA incision, 5'-to lesion,GO:0006297~nucleotide-excision repair, DNA gap filling,GO:0006351~transcrip…	3D-structure,Activator,Alternative splicing,ATP-binding,Complete proteome,Direct protein sequencing,DNA replication,DNA-binding,Isopeptide bond,Nucleotide-binding,Nucleus,Phosphoprotein,Polymorphism,Proteomics identification,Reference proteome,Transcription,Transcription regulation,Ubl conjugation,
RFC2	PCAWG	PCAWG	GO:0000722~telomere maintenance via recombination,GO:0006260~DNA replication,GO:0006283~transcription-coupled nucleotide-excision repair,GO:0006296~nucleotide-excision repair, DNA incision, 5'-to lesion,GO:0006297~nucleotide-excision repair, DNA gap filling,GO:0019985~translesion synthesis,GO:0033683~nucleotide-excision repair, DNA incision,GO:0042276~error-prone translesion synthesis,GO:0042769~…	Acetylation,Alternative splicing,ATP-binding,Complete proteome,Direct protein sequencing,DNA replication,Nucleotide-binding,Nucleus,Phosphoprotein,Polymorphism,Proteomics identification,Reference proteome,Williams-Beuren syndrome,
RFC3	PCAWG	PCAWG	GO:0000722~telomere maintenance via recombination,GO:0000731~DNA synthesis involved in DNA repair,GO:0006260~DNA replication,GO:0006271~DNA strand elongation involved in DNA replication,GO:0006283~transcription-coupled nucleotide-excision repair,GO:0006296~nucleotide-excision repair, DNA incision, 5'-to lesion,GO:0006297~nucleotide-excision repair, DNA gap filling,GO:0019985~translesion synthesis…	Acetylation,Alternative splicing,Complete proteome,DNA replication,DNA-binding,Nucleus,Phosphoprotein,Polymorphism,Proteomics identification,Reference proteome,
RFC4	PCAWG	PCAWG	GO:0000722~telomere maintenance via recombination,GO:0006260~DNA replication,GO:0006271~DNA strand elongation involved in DNA replication,GO:0006283~transcription-coupled nucleotide-excision repair,GO:0006296~nucleotide-excision repair, DNA incision, 5'-to lesion,GO:0006297~nucleotide-excision repair, DNA gap filling,GO:0019985~translesion synthesis,GO:0033683~nucleotide-excision repair, DNA inci…	Acetylation,Alternative splicing,ATP-binding,Complete proteome,Direct protein sequencing,DNA replication,Nucleotide-binding,Nucleus,Polymorphism,Proteomics identification,Reference proteome,
RFC5	PCAWG	PCAWG	GO:0000722~telomere maintenance via recombination,GO:0006260~DNA replication,GO:0006281~DNA repair,GO:0006283~transcription-coupled nucleotide-excision repair,GO:0006296~nucleotide-excision repair, DNA incision, 5'-to lesion,GO:0006297~nucleotide-excision repair, DNA gap filling,GO:0019985~translesion synthesis,GO:0033683~nucleotide-excision repair, DNA incision,GO:0042276~error-prone translesion…	3D-structure,Acetylation,Alternative splicing,ATP-binding,Complete proteome,DNA replication,Nucleotide-binding,Nucleus,Polymorphism,Proteomics identification,Reference proteome,
RMI2	PCAWG	PCAWG	GO:0000731~DNA synthesis involved in DNA repair,GO:0000732~strand displacement,GO:0006260~DNA replication,GO:1901796~regulation of signal transduction by p53 class mediator,	3D-structure,Acetylation,Alternative splicing,Complete proteome,DNA replication,DNA-binding,Nucleus,Phosphoprotein,Proteomics identification,Reference proteome,
RNF168	PCAWG	PCAWG	GO:0006302~double-strand break repair,GO:0006303~double-strand break repair via nonhomologous end joining,GO:0006511~ubiquitin-dependent protein catabolic process,GO:0006974~cellular response to DNA damage stimulus,GO:0010212~response to ionizing radiation,GO:0016567~protein ubiquitination,GO:0016925~protein sumoylation,GO:0034244~negative regulation of transcription elongation from RNA polymeras…	3D-structure,Chromatin regulator,Complete proteome,DNA damage,DNA repair,Ligase,Metal-binding,Nucleus,Phosphoprotein,Polymorphism,Proteomics identification,Reference proteome,Ubl conjugation,Ubl conjugation pathway,Zinc,Zinc-finger,
RNF8	PCAWG	PCAWG	GO:0006302~double-strand break repair,GO:0006303~double-strand break repair via nonhomologous end joining,GO:0006511~ubiquitin-dependent protein catabolic process,GO:0006974~cellular response to DNA damage stimulus,GO:0007067~mitotic nuclear division,GO:0007286~spermatid development,GO:0010212~response to ionizing radiation,GO:0033522~histone H2A ubiquitination,GO:0033523~histone H2B ubiquitinati…	3D-structure,Alternative splicing,Cell cycle,Cell division,Chromatin regulator,Chromosome,Coiled coil,Complete proteome,DNA damage,DNA repair,Ligase,Membrane,Metal-binding,Mitosis,Nucleus,Phosphoprotein,Polymorphism,Proteomics identification,Reference proteome,Telomere,Transmembrane,Transmembrane helix,Ubl conjugation,Ubl conjugation pathway,Zinc,Zinc-finger,
RPA1	Telomeropathy	PCAWG	GO:0000082~G1/S transition of mitotic cell cycle,GO:0000722~telomere maintenance via recombination,GO:0000723~telomere maintenance,GO:0000724~double-strand break repair via homologous recombination,GO:0006260~DNA replication,GO:0006261~DNA-dependent DNA replication,GO:0006281~DNA repair,GO:0006283~transcription-coupled nucleotide-excision repair,GO:0006284~base-excision repair,GO:0006289~nucleoti…	3D-structure,Acetylation,Complete proteome,Direct protein sequencing,DNA damage,DNA recombination,DNA repair,DNA replication,DNA-binding,Isopeptide bond,Metal-binding,Nucleus,Phosphoprotein,Polymorphism,Proteomics identification,Reference proteome,Ubl conjugation,Zinc,Zinc-finger,
RPA2	PCAWG	PCAWG	GO:0000082~G1/S transition of mitotic cell cycle,GO:0000722~telomere maintenance via recombination,GO:0000723~telomere maintenance,GO:0000724~double-strand break repair via homologous recombination,GO:0006260~DNA replication,GO:0006283~transcription-coupled nucleotide-excision repair,GO:0006284~base-excision repair,GO:0006289~nucleotide-excision repair,GO:0006293~nucleotide-excision repair, prein…	3D-structure,Acetylation,Alternative splicing,Complete proteome,Direct protein sequencing,DNA damage,DNA recombination,DNA repair,DNA replication,DNA-binding,Nucleus,Phosphoprotein,Polymorphism,Proteomics identification,Reference proteome,Ubl conjugation,
RPA3	PCAWG	PCAWG	GO:0000082~G1/S transition of mitotic cell cycle,GO:0000722~telomere maintenance via recombination,GO:0000724~double-strand break repair via homologous recombination,GO:0006260~DNA replication,GO:0006281~DNA repair,GO:0006283~transcription-coupled nucleotide-excision repair,GO:0006284~base-excision repair,GO:0006289~nucleotide-excision repair,GO:0006293~nucleotide-excision repair, preincision com…	3D-structure,Acetylation,Complete proteome,DNA damage,DNA recombination,DNA repair,DNA replication,Nucleus,Proteomics identification,Reference proteome,
SHFM1	PCAWG	PCAWG	GO:0000724~double-strand break repair via homologous recombination,GO:0006406~mRNA export from nucleus,GO:0006508~proteolysis,GO:0043248~proteasome assembly,	3D-structure,Complete proteome,Polymorphism,Proteasome,Proteomics identification,Reference proteome,
SHPRH	PCAWG	PCAWG	GO:0000209~protein polyubiquitination,GO:0006281~DNA repair,GO:0006334~nucleosome assembly,GO:0006974~cellular response to DNA damage stimulus,	3D-structure,Alternative splicing,ATP-binding,Complete proteome,DNA damage,DNA repair,Helicase,Hydrolase,Ligase,Metal-binding,Nucleotide-binding,Phosphoprotein,Polymorphism,Proteomics identification,Reference proteome,Ubl conjugation pathway,Zinc,Zinc-finger,
SLX1A	PCAWG	PCAWG	GO:0000724~double-strand break repair via homologous recombination,GO:0006281~DNA repair,GO:0010792~DNA double-strand break processing involved in repair via single-strand annealing,GO:0036297~interstrand cross-link repair,GO:0090305~nucleic acid phosphodiester bond hydrolysis,GO:0090656~t-circle formation,GO:1904431~positive regulation of t-circle formation,	Alternative splicing,Complete proteome,DNA damage,DNA recombination,DNA repair,Endonuclease,Hydrolase,Metal-binding,Nuclease,Nucleus,Reference proteome,Zinc,Zinc-finger,
SLX4	AML, ALL	Seif, A. E. (2011) Pediatric leukemia predisposition syndromes: clues to understanding leukemogenesis, Cancer Genet. 204, 227-44.	GO:0000706~meiotic DNA double-strand break processing,GO:0000712~resolution of meiotic recombination intermediates,GO:0000724~double-strand break repair via homologous recombination,GO:0006260~DNA replication,GO:0006281~DNA repair,GO:0006289~nucleotide-excision repair,GO:0010792~DNA double-strand break processing involved in repair via single-strand annealing,GO:0036297~interstrand cross-link rep…	3D-structure,Alternative splicing,Coiled coil,Complete proteome,DNA damage,DNA recombination,DNA repair,Fanconi anemia,Isopeptide bond,Nucleus,Phosphoprotein,Polymorphism,Reference proteome,Ubl conjugation,
SMARCB1	Rhabdoid tumor (renal, extra-renal) Central primitive neuroectodermal tumor	Rahman, N. (2014) Realizing the promise of cancer predisposition genes, Nature. 505, 302-8.	GO:0001835~blastocyst hatching,GO:0006281~DNA repair,GO:0006337~nucleosome disassembly,GO:0006338~chromatin remodeling,GO:0006351~transcription, DNA-templated,GO:0006357~regulation of transcription from RNA polymerase II promoter,GO:0007049~cell cycle,GO:0007399~nervous system development,GO:0008285~negative regulation of cell proliferation,GO:0015074~DNA integration,GO:0016569~covalent chromatin…	3D-structure,Activator,Alternative splicing,Cell cycle,Chromatin regulator,Complete proteome,Disease mutation,DNA-binding,Host-virus interaction,Mental retardation,Neurogenesis,Nucleus,Phosphoprotein,Proteomics identification,Reference proteome,Repeat,Transcription,Transcription regulation,Tumor suppressor,
SMC5	PCAWG	PCAWG	GO:0000722~telomere maintenance via recombination,GO:0000724~double-strand break repair via homologous recombination,GO:0006303~double-strand break repair via nonhomologous end joining,GO:0006974~cellular response to DNA damage stimulus,GO:0007062~sister chromatid cohesion,GO:0007067~mitotic nuclear division,GO:0016925~protein sumoylation,GO:0034184~positive regulation of maintenance of mitotic s…	ATP-binding,Cell cycle,Cell division,Chromosome,Coiled coil,Complete proteome,DNA damage,DNA recombination,DNA repair,Mitosis,Nucleotide-binding,Nucleus,Phosphoprotein,Polymorphism,Reference proteome,Telomere,Ubl conjugation,
SMC6	PCAWG	PCAWG	GO:0000722~telomere maintenance via recombination,GO:0000724~double-strand break repair via homologous recombination,GO:0006974~cellular response to DNA damage stimulus,GO:0016925~protein sumoylation,GO:0051984~positive regulation of chromosome segregation,GO:0071139~resolution of recombination intermediates,GO:0090398~cellular senescence,	Alternative splicing,ATP-binding,Chromosome,Coiled coil,Complete proteome,DNA damage,DNA recombination,DNA repair,Nucleotide-binding,Nucleus,Phosphoprotein,Polymorphism,Proteomics identification,Reference proteome,Telomere,Ubl conjugation,
SMUG1	PCAWG	PCAWG	GO:0006284~base-excision repair,GO:0045008~depyrimidination,	Alternative splicing,Complete proteome,Direct protein sequencing,DNA damage,DNA repair,DNA-binding,Glycosidase,Hydrolase,Nucleus,Polymorphism,Proteomics identification,Reference proteome,
SPRED1	JMML, MDS/AML	Seif, A. E. (2011) Pediatric leukemia predisposition syndromes: clues to understanding leukemogenesis, Cancer Genet. 204, 227-44.	GO:0000165~MAPK cascade,GO:0000188~inactivation of MAPK activity,GO:0007275~multicellular organism development,GO:0008543~fibroblast growth factor receptor signaling pathway,GO:0010801~negative regulation of peptidyl-threonine phosphorylation,GO:0010923~negative regulation of phosphatase activity,GO:0043517~positive regulation of DNA damage response, signal transduction by p53 class mediator,GO:0…	3D-structure,Acetylation,Cell membrane,Complete proteome,Disease mutation,Membrane,Methylation,Nucleus,Phosphoprotein,Proteomics identification,Reference proteome,
STK11	Colorectal cancer Gastric cancer Breast cancer Sex cord-stromal tumor	Rahman, N. (2014) Realizing the promise of cancer predisposition genes, Nature. 505, 302-8.	GO:0001558~regulation of cell growth,GO:0001894~tissue homeostasis,GO:0001944~vasculature development,GO:0006468~protein phosphorylation,GO:0006914~autophagy,GO:0006974~cellular response to DNA damage stimulus,GO:0007050~cell cycle arrest,GO:0007283~spermatogenesis,GO:0007286~spermatid development,GO:0007409~axonogenesis,GO:0008285~negative regulation of cell proliferation,GO:0010212~response to …	3D-structure,Acetylation,Alternative splicing,Apoptosis,ATP-binding,Autophagy,Cell cycle,Complete proteome,Cytoplasm,Differentiation,Disease mutation,DNA damage,Kinase,Lipoprotein,Magnesium,Manganese,Membrane,Metal-binding,Methylation,Mitochondrion,Nucleotide-binding,Nucleus,Palmitate,Phosphoprotein,Polymorphism,Prenylation,Proteomics identification,Reference proteome,Serine/threonine-protein kin…
STRA13	PCAWG	PCAWG	GO:0000712~resolution of meiotic recombination intermediates,GO:0006281~DNA repair,GO:0007067~mitotic nuclear division,GO:0031297~replication fork processing,GO:0031398~positive regulation of protein ubiquitination,GO:0034080~CENP-A containing nucleosome assembly,GO:0036297~interstrand cross-link repair,GO:0051301~cell division,GO:0051382~kinetochore assembly,	3D-structure,Acetylation,Alternative splicing,Cell cycle,Cell division,Centromere,Chromosome,Complete proteome,DNA damage,DNA repair,DNA-binding,Fanconi anemia,Kinetochore,Mitosis,Nucleus,Proteomics identification,Reference proteome,
TDG	PCAWG	PCAWG	GO:0000122~negative regulation of transcription from RNA polymerase II promoter,GO:0006281~DNA repair,GO:0006284~base-excision repair,GO:0006285~base-excision repair, AP site formation,GO:0006298~mismatch repair,GO:0006351~transcription, DNA-templated,GO:0009790~embryo development,GO:0016569~covalent chromatin modification,GO:0016925~protein sumoylation,GO:0032091~negative regulation of protein b…	3D-structure,Activator,Chromatin regulator,Complete proteome,Direct protein sequencing,DNA damage,DNA repair,Glycosidase,Hydrolase,Isopeptide bond,Nucleus,Polymorphism,Proteomics identification,Reference proteome,Transcription,Transcription regulation,Ubl conjugation,
TDP1	PCAWG	PCAWG	GO:0000012~single strand break repair,GO:0006281~DNA repair,GO:0006302~double-strand break repair,GO:0090305~nucleic acid phosphodiester bond hydrolysis,	3D-structure,Alternative splicing,Complete proteome,Cytoplasm,Disease mutation,DNA damage,DNA repair,Exonuclease,Hydrolase,Neurodegeneration,Nuclease,Nucleus,Phosphoprotein,Polymorphism,Proteomics identification,Reference proteome,Repeat,
TOP3A	PCAWG	PCAWG	GO:0000731~DNA synthesis involved in DNA repair,GO:0000732~strand displacement,GO:0006260~DNA replication,GO:0006265~DNA topological change,GO:0007126~meiotic nuclear division,GO:1901796~regulation of signal transduction by p53 class mediator,	3D-structure,Alternative splicing,Complete proteome,DNA-binding,Isomerase,Magnesium,Metal-binding,Polymorphism,Proteomics identification,Reference proteome,Repeat,Topoisomerase,Zinc,Zinc-fingerFT TMVMTSVSGHLLA,
TP53	Breast cancer Sarcoma Adrenocortical carcinoma Astrocytoma	Rahman, N. (2014) Realizing the promise of cancer predisposition genes, Nature. 505, 302-8.	GO:0000122~negative regulation of transcription from RNA polymerase II promoter,GO:0000733~DNA strand renaturation,GO:0006284~base-excision repair,GO:0006289~nucleotide-excision repair,GO:0006351~transcription, DNA-templated,GO:0006355~regulation of transcription, DNA-templated,GO:0006366~transcription from RNA polymerase II promoter,GO:0006461~protein complex assembly,GO:0006915~apoptotic proces…	3D-structure,Acetylation,Activator,Alternative promoter usage,Alternative splicing,Apoptosis,Biological rhythms,Cell cycle,Complete proteome,Cytoplasm,Disease mutation,DNA-binding,Endoplasmic reticulum,Glycoprotein,Host-virus interaction,Isopeptide bond,Li-Fraumeni syndrome,Membrane,Metal-binding,Methylation,Mitochondrion,Necrosis,Nucleus,Phosphoprotein,Polymorphism,Proteomics identification,Refe…
TP53BP1	PCAWG	PCAWG	GO:0000077~DNA damage checkpoint,GO:0006303~double-strand break repair via nonhomologous end joining,GO:0006351~transcription, DNA-templated,GO:0006974~cellular response to DNA damage stimulus,GO:0016925~protein sumoylation,GO:0045893~positive regulation of transcription, DNA-templated,GO:0045944~positive regulation of transcription from RNA polymerase II promoter,GO:0051091~positive regulation o…	3D-structure,Activator,Alternative splicing,Centromere,Chromosomal rearrangement,Chromosome,Complete proteome,DNA damage,DNA repair,DNA-binding,Isopeptide bond,Kinetochore,Methylation,Nucleus,Phosphoprotein,Polymorphism,Proteomics identification,Reference proteome,Repeat,Transcription,Transcription regulation,Ubl conjugation,
UBE2B	PCAWG	PCAWG	GO:0000209~protein polyubiquitination,GO:0001701~in utero embryonic development,GO:0006281~DNA repair,GO:0006301~postreplication repair,GO:0006344~maintenance of chromatin silencing,GO:0006511~ubiquitin-dependent protein catabolic process,GO:0006513~protein monoubiquitination,GO:0006974~cellular response to DNA damage stimulus,GO:0007283~spermatogenesis,GO:0007288~sperm axoneme assembly,GO:000941…	3D-structure,ATP-binding,Cell membrane,Complete proteome,Direct protein sequencing,DNA damage,DNA repair,Membrane,Nucleotide-binding,Nucleus,Proteomics identification,Reference proteome,Transferase,Ubl conjugation pathway,
UBE2N	PCAWG	PCAWG	GO:0000724~double-strand break repair via homologous recombination,GO:0000729~DNA double-strand break processing,GO:0002223~stimulatory C-type lectin receptor signaling pathway,GO:0006282~regulation of DNA repair,GO:0006301~postreplication repair,GO:0006303~double-strand break repair via nonhomologous end joining,GO:0006464~cellular protein modification process,GO:0006508~proteolysis,GO:0006511~u…	3D-structure,Acetylation,ATP-binding,Complete proteome,Cytoplasm,Direct protein sequencing,Disulfide bond,DNA damage,DNA repair,Isopeptide bond,Nucleotide-binding,Nucleus,Proteomics identification,Reference proteome,Transferase,Ubl conjugation,Ubl conjugation pathway,
UBE2V2	PCAWG	PCAWG	GO:0000209~protein polyubiquitination,GO:0000729~DNA double-strand break processing,GO:0006282~regulation of DNA repair,GO:0006301~postreplication repair,GO:0006303~double-strand break repair via nonhomologous end joining,GO:0008283~cell proliferation,GO:0010976~positive regulation of neuron projection development,GO:0016567~protein ubiquitination,GO:0032436~positive regulation of proteasomal ubi…	3D-structure,Acetylation,Complete proteome,Direct protein sequencing,Polymorphism,Proteomics identification,Reference proteome,Ubl conjugation pathway,
UIMC1	PCAWG	PCAWG	GO:0006302~double-strand break repair,GO:0006303~double-strand break repair via nonhomologous end joining,GO:0006351~transcription, DNA-templated,GO:0010212~response to ionizing radiation,GO:0031572~G2 DNA damage checkpoint,GO:0045739~positive regulation of DNA repair,GO:0045892~negative regulation of transcription, DNA-templated,GO:0070537~histone H2A K63-linked deubiquitination,	3D-structure,Alternative splicing,Chromatin regulator,Coiled coil,Complete proteome,DNA damage,DNA repair,Isopeptide bond,Nucleus,Phosphoprotein,Polymorphism,Proteomics identification,Receptor,Reference proteome,Repeat,Transcription,Transcription regulation,Ubl conjugation,
UNG	PCAWG	PCAWG	GO:0006281~DNA repair,GO:0006284~base-excision repair,GO:0016032~viral process,GO:0016446~somatic hypermutation of immunoglobulin genes,GO:0016447~somatic recombination of immunoglobulin gene segments,GO:0043066~negative regulation of apoptotic process,GO:0045008~depyrimidination,GO:0045830~positive regulation of isotype switching,GO:0097510~base-excision repair, AP site formation via deaminated …	3D-structure,Acetylation,Alternative splicing,Complete proteome,Direct protein sequencing,Disease mutation,DNA damage,DNA repair,Glycosidase,Host-virus interaction,Hydrolase,Mitochondrion,Nucleus,Phosphoprotein,Polymorphism,Proteomics identification,Reference proteome,
USP1	PCAWG	PCAWG	GO:0001501~skeletal system development,GO:0006282~regulation of DNA repair,GO:0006511~ubiquitin-dependent protein catabolic process,GO:0009411~response to UV,GO:0016579~protein deubiquitination,GO:0035520~monoubiquitinated protein deubiquitination,GO:0036297~interstrand cross-link repair,GO:0042769~DNA damage response, detection of DNA damage,	Autocatalytic cleavage,Complete proteome,DNA damage,DNA repair,Hydrolase,Nucleus,Phosphoprotein,Protease,Proteomics identification,Reference proteome,Thiol protease,Ubl conjugation,Ubl conjugation pathway,
USP7	The genomic landscape of pediatric and young adult T-lineage acute lymphoblastic leukemia.	Liu, Y., Easton, J., Shao, Y., Maciaszek, J., Wang, Z., Wilkinson, M. R., McCastlain, K., Edmonson, M., Pounds, S. B., Shi, L., Zhou, X., Ma, X., Sioson, E., Li, Y., Rusch, M., Gupta, P., Pei, D., Cheng, C., Smith, M. A., Auvil, J. G., Gerhard, D. S., Relling, M. V., Winick, N. J., Carroll, A. J., Heerema, N. A., Raetz, E., Devidas, M., Willman, C. L., Harvey, R. C., Carroll, W. L., Dunsmore, K. …	GO:0006283~transcription-coupled nucleotide-excision repair,GO:0006511~ubiquitin-dependent protein catabolic process,GO:0007275~multicellular organism development,GO:0010216~maintenance of DNA methylation,GO:0016032~viral process,GO:0016579~protein deubiquitination,GO:0032088~negative regulation of NF-kappaB transcription factor activity,GO:0050821~protein stabilization,GO:0051090~regulation of s…	3D-structure,Acetylation,Alternative splicing,Complete proteome,Cytoplasm,Developmental protein,Direct protein sequencing,DNA damage,DNA repair,Host-virus interaction,Hydrolase,Isopeptide bond,Nucleus,Phosphoprotein,Protease,Proteomics identification,Reference proteome,Thiol protease,Ubl conjugation,Ubl conjugation pathway,
UVSSA	PCAWG	PCAWG	GO:0006283~transcription-coupled nucleotide-excision repair,GO:0009411~response to UV,GO:0016567~protein ubiquitination,	Alternative splicing,Chromosome,Coiled coil,Complete proteome,Disease mutation,DNA damage,DNA repair,Phosphoprotein,Polymorphism,Proteomics identification,Reference proteome,Ubl conjugation,
WDR48	PCAWG	PCAWG	GO:0000724~double-strand break repair via homologous recombination,GO:0007283~spermatogenesis,GO:0007338~single fertilization,GO:0016032~viral process,GO:0016579~protein deubiquitination,GO:0035264~multicellular organism growth,GO:0043588~skin development,GO:0048568~embryonic organ development,GO:0048705~skeletal system morphogenesis,GO:0048872~homeostasis of number of cells,GO:0050679~positive r…	3D-structure,Acetylation,Alternative splicing,Complete proteome,Cytoplasm,Endosome,Host-virus interaction,Lysosome,Nucleus,Phosphoprotein,Proteomics identification,Reference proteome,Repeat,Ubl conjugation pathway,WD repeat,
WRN	Sarcoma Melanoma Thyroid cancer	Rahman, N. (2014) Realizing the promise of cancer predisposition genes, Nature. 505, 302-8.	GO:0000722~telomere maintenance via recombination,GO:0000723~telomere maintenance,GO:0000731~DNA synthesis involved in DNA repair,GO:0000732~strand displacement,GO:0001302~replicative cell aging,GO:0006259~DNA metabolic process,GO:0006260~DNA replication,GO:0006281~DNA repair,GO:0006284~base-excision repair,GO:0006302~double-strand break repair,GO:0006310~DNA recombination,GO:0006974~cellular res…	3D-structure,Acetylation,ATP-binding,Complete proteome,Direct protein sequencing,Disease mutation,DNA damage,DNA repair,DNA-binding,Exonuclease,Helicase,Hydrolase,Magnesium,Metal-binding,Multifunctional enzyme,Nuclease,Nucleotide-binding,Nucleus,Phosphoprotein,Polymorphism,Reference proteome,Repeat,Zinc,
XAB2	PCAWG	PCAWG	GO:0000349~generation of catalytic spliceosome for first transesterification step,GO:0000398~mRNA splicing, via spliceosome,GO:0001824~blastocyst development,GO:0006283~transcription-coupled nucleotide-excision repair,GO:0006351~transcription, DNA-templated,GO:0021987~cerebral cortex development,	Acetylation,Complete proteome,DNA damage,DNA repair,mRNA processing,mRNA splicing,Nucleus,Phosphoprotein,Polymorphism,Reference proteome,Repeat,Spliceosome,Transcription,
XPA	Basal cell carcinoma Squamous cell carcinoma Melanoma	Rahman, N. (2014) Realizing the promise of cancer predisposition genes, Nature. 505, 302-8.	GO:0000715~nucleotide-excision repair, DNA damage recognition,GO:0000717~nucleotide-excision repair, DNA duplex unwinding,GO:0006281~DNA repair,GO:0006283~transcription-coupled nucleotide-excision repair,GO:0006284~base-excision repair,GO:0006289~nucleotide-excision repair,GO:0006293~nucleotide-excision repair, preincision complex stabilization,GO:0006294~nucleotide-excision repair, preincision c…	3D-structure,Acetylation,Coiled coil,Complete proteome,Disease mutation,DNA damage,DNA repair,DNA-binding,Isopeptide bond,Metal-binding,Nucleus,Phosphoprotein,Polymorphism,Proteomics identification,Reference proteome,Ubl conjugation,Xeroderma pigmentosum,Zinc,Zinc-finger,
XPC	Basal cell carcinoma Squamous cell carcinoma Melanoma	Rahman, N. (2014) Realizing the promise of cancer predisposition genes, Nature. 505, 302-8.	GO:0000715~nucleotide-excision repair, DNA damage recognition,GO:0000717~nucleotide-excision repair, DNA duplex unwinding,GO:0006281~DNA repair,GO:0006289~nucleotide-excision repair,GO:0006294~nucleotide-excision repair, preincision complex assembly,GO:0006298~mismatch repair,GO:0010224~response to UV-B,GO:0010996~response to auditory stimulus,GO:0016925~protein sumoylation,GO:0031573~intra-S DNA…	3D-structure,Alternative splicing,Coiled coil,Complete proteome,Cytoplasm,Direct protein sequencing,Disease mutation,DNA damage,DNA repair,DNA-binding,Isopeptide bond,Nucleus,Phosphoprotein,Polymorphism,Proteomics identification,Reference proteome,Ubl conjugation,Xeroderma pigmentosum,
XRCC1	PCAWG	PCAWG	GO:0000012~single strand break repair,GO:0000724~double-strand break repair via homologous recombination,GO:0001666~response to hypoxia,GO:0006283~transcription-coupled nucleotide-excision repair,GO:0006284~base-excision repair,GO:0006288~base-excision repair, DNA ligation,GO:0006297~nucleotide-excision repair, DNA gap filling,GO:0010033~response to organic substance,GO:0021766~hippocampus develo…	3D-structure,Complete proteome,DNA damage,DNA repair,Isopeptide bond,Nucleus,Phosphoprotein,Polymorphism,Proteomics identification,Reference proteome,Repeat,Ubl conjugation,
XRCC2	Fanconi Anemia and DNA repair	PCAWG	GO:0000278~mitotic cell cycle,GO:0000707~meiotic DNA recombinase assembly,GO:0000724~double-strand break repair via homologous recombination,GO:0000731~DNA synthesis involved in DNA repair,GO:0000732~strand displacement,GO:0001701~in utero embryonic development,GO:0001756~somitogenesis,GO:0006281~DNA repair,GO:0006312~mitotic recombination,GO:0007126~meiotic nuclear division,GO:0007131~reciprocal…	Complete proteome,Cytoplasm,Cytoskeleton,DNA damage,DNA recombination,DNA repair,DNA-binding,Nucleus,Phosphoprotein,Polymorphism,Reference proteome,
XRCC3	PCAWG	PCAWG	GO:0000707~meiotic DNA recombinase assembly,GO:0000722~telomere maintenance via recombination,GO:0000724~double-strand break repair via homologous recombination,GO:0000731~DNA synthesis involved in DNA repair,GO:0000732~strand displacement,GO:0006281~DNA repair,GO:0006310~DNA recombination,GO:0006974~cellular response to DNA damage stimulus,GO:0007131~reciprocal meiotic recombination,GO:0010033~r…	Acetylation,ATP-binding,Complete proteome,Cytoplasm,Disease mutation,DNA damage,DNA recombination,DNA repair,DNA-binding,Mitochondrion,Nucleotide-binding,Nucleus,Polymorphism,Proteomics identification,Reference proteome,
XRCC4	PCAWG	PCAWG	GO:0006302~double-strand break repair,GO:0006303~double-strand break repair via nonhomologous end joining,GO:0006310~DNA recombination,GO:0010165~response to X-ray,GO:0016925~protein sumoylation,GO:0051103~DNA ligation involved in DNA repair,GO:0051351~positive regulation of ligase activity,GO:0071285~cellular response to lithium ion,GO:0075713~establishment of integrated proviral latency,	3D-structure,Alternative splicing,Coiled coil,Complete proteome,Disease mutation,DNA damage,DNA recombination,DNA repair,Dwarfism,Isopeptide bond,Nucleus,Phosphoprotein,Polymorphism,Reference proteome,Ubl conjugation,
XRCC5	PCAWG	PCAWG	GO:0000723~telomere maintenance,GO:0006302~double-strand break repair,GO:0006303~double-strand break repair via nonhomologous end joining,GO:0006310~DNA recombination,GO:0006351~transcription, DNA-templated,GO:0007420~brain development,GO:0008283~cell proliferation,GO:0032481~positive regulation of type I interferon production,GO:0032508~DNA duplex unwinding,GO:0042493~response to drug,GO:0045892…	3D-structure,Acetylation,Activator,ATP-binding,Chromosome,Complete proteome,Direct protein sequencing,DNA damage,DNA recombination,DNA repair,DNA-binding,Helicase,Hydrolase,Isopeptide bond,Nucleotide-binding,Nucleus,Phosphoprotein,Polymorphism,Proteomics identification,Reference proteome,Systemic lupus erythematosus,Transcription,Transcription regulation,Ubl conjugation,
XRCC6	PCAWG	PCAWG	GO:0000723~telomere maintenance,GO:0006266~DNA ligation,GO:0006303~double-strand break repair via nonhomologous end joining,GO:0006310~DNA recombination,GO:0006351~transcription, DNA-templated,GO:0007420~brain development,GO:0032481~positive regulation of type I interferon production,GO:0032508~DNA duplex unwinding,GO:0045892~negative regulation of transcription, DNA-templated,GO:0045893~positive…	3D-structure,Acetylation,Activator,Alternative splicing,ATP-binding,Chromosome,Complete proteome,Direct protein sequencing,DNA damage,DNA recombination,DNA repair,DNA-binding,Helicase,Hydrolase,Isopeptide bond,Lyase,Multifunctional enzyme,Nucleotide-binding,Nucleus,Phosphoprotein,Proteomics identification,Reference proteome,Systemic lupus erythematosus,Transcription,Transcription regulation,Ubl c…
CDKN1C	The genomic landscape of pediatric and young adult T-lineage acute lymphoblastic leukemia.	Liu, Y., Easton, J., Shao, Y., Maciaszek, J., Wang, Z., Wilkinson, M. R., McCastlain, K., Edmonson, M., Pounds, S. B., Shi, L., Zhou, X., Ma, X., Sioson, E., Li, Y., Rusch, M., Gupta, P., Pei, D., Cheng, C., Smith, M. A., Auvil, J. G., Gerhard, D. S., Relling, M. V., Winick, N. J., Carroll, A. J., Heerema, N. A., Raetz, E., Devidas, M., Willman, C. L., Harvey, R. C., Carroll, W. L., Dunsmore, K. …	GO:0000122~negative regulation of transcription from RNA polymerase II promoter,GO:0001501~skeletal system development,GO:0001822~kidney development,GO:0007050~cell cycle arrest,GO:0007346~regulation of mitotic cell cycle,GO:0007568~aging,GO:0030099~myeloid cell differentiation,GO:0030325~adrenal gland development,GO:0030511~positive regulation of transforming growth factor beta receptor signalin…	Alternative splicing,Cell cycle,Complete proteome,Disease mutation,Kinase,Methylation,Nucleus,Phosphoprotein,Protein kinase inhibitor,Proteomics identification,Reference proteome,Repeat,Transferase,Tumor suppressor,
CTCF	The genomic landscape of pediatric and young adult T-lineage acute lymphoblastic leukemia.	Liu, Y., Easton, J., Shao, Y., Maciaszek, J., Wang, Z., Wilkinson, M. R., McCastlain, K., Edmonson, M., Pounds, S. B., Shi, L., Zhou, X., Ma, X., Sioson, E., Li, Y., Rusch, M., Gupta, P., Pei, D., Cheng, C., Smith, M. A., Auvil, J. G., Gerhard, D. S., Relling, M. V., Winick, N. J., Carroll, A. J., Heerema, N. A., Raetz, E., Devidas, M., Willman, C. L., Harvey, R. C., Carroll, W. L., Dunsmore, K. …	GO:0000122~negative regulation of transcription from RNA polymerase II promoter,GO:0006306~DNA methylation,GO:0006349~regulation of gene expression by genetic imprinting,GO:0006366~transcription from RNA polymerase II promoter,GO:0007059~chromosome segregation,GO:0010216~maintenance of DNA methylation,GO:0010628~positive regulation of gene expression,GO:0016569~covalent chromatin modification,GO:…	3D-structure,Acetylation,Activator,Alternative splicing,Centromere,Chromatin regulator,Chromosome,Chromosome partition,Complete proteome,Direct protein sequencing,Disease mutation,DNA-binding,Isopeptide bond,Mental retardation,Metal-binding,Nucleus,Phosphoprotein,Polymorphism,Reference proteome,Repeat,Repressor,Transcription,Transcription regulation,Tumor suppressor,Ubl conjugation,Zinc,Zinc-fing…
BUB1B	Wilms Tumor , Rhabdomyosarcoma, Myeloid hematological malignancy	Rahman, N. (2014) Realizing the promise of cancer predisposition genes, Nature. 505, 302-8.	GO:0006468~protein phosphorylation,GO:0006915~apoptotic process,GO:0007062~sister chromatid cohesion,GO:0007067~mitotic nuclear division,GO:0007091~metaphase/anaphase transition of mitotic cell cycle,GO:0007093~mitotic cell cycle checkpoint,GO:0007094~mitotic spindle assembly checkpoint,GO:0008283~cell proliferation,GO:0031145~anaphase-promoting complex-dependent catabolic process,GO:0034501~prot…	3D-structure,Acetylation,Alternative splicing,Apoptosis,ATP-binding,Cell cycle,Cell division,Centromere,Chromosome,Complete proteome,Cytoplasm,Cytoskeleton,Disease mutation,Kinase,Kinetochore,Mitosis,Nucleotide-binding,Nucleus,Phosphoprotein,Polymorphism,Proteomics identification,Reference proteome,Serine/threonine-protein kinase,Transferase,Tumor suppressor,Ubl conjugation,
CDC73	Parathyroid cancer Ossifying fibroma (bone)	Rahman, N. (2014) Realizing the promise of cancer predisposition genes, Nature. 505, 302-8.	GO:0000122~negative regulation of transcription from RNA polymerase II promoter,GO:0001711~endodermal cell fate commitment,GO:0006368~transcription elongation from RNA polymerase II promoter,GO:0006378~mRNA polyadenylation,GO:0007049~cell cycle,GO:0008285~negative regulation of cell proliferation,GO:0010390~histone monoubiquitination,GO:0016055~Wnt signaling pathway,GO:0016570~histone modificatio…	Acetylation,Cell cycle,Cell division,Complete proteome,Direct protein sequencing,Disease mutation,Isopeptide bond,Nucleus,Phosphoprotein,Proteomics identification,Reference proteome,Transcription,Transcription regulation,Tumor suppressor,Ubl conjugation,Wnt signaling pathway,
CYLD	Cylindroma spiroadenocarcinoma Basal cell carcinoma	Rahman, N. (2014) Realizing the promise of cancer predisposition genes, Nature. 505, 302-8.	GO:0006511~ubiquitin-dependent protein catabolic process,GO:0007049~cell cycle,GO:0007346~regulation of mitotic cell cycle,GO:0010803~regulation of tumor necrosis factor-mediated signaling pathway,GO:0016055~Wnt signaling pathway,GO:0016579~protein deubiquitination,GO:0032088~negative regulation of NF-kappaB transcription factor activity,GO:0032480~negative regulation of type I interferon product…	3D-structure,Alternative splicing,Cell cycle,Cell membrane,Cell projection,Complete proteome,Cytoplasm,Cytoskeleton,Disease mutation,Hydrolase,Immunity,Innate immunity,Membrane,Metal-binding,Microtubule,Phosphoprotein,Protease,Proteomics identification,Reference proteome,Repeat,Thiol protease,Tumor suppressor,Ubl conjugation pathway,Wnt signaling pathway,Zinc,
DIS3L2	Wilms tumor	Rahman, N. (2014) Realizing the promise of cancer predisposition genes, Nature. 505, 302-8.	GO:0000291~nuclear-transcribed mRNA catabolic process, exonucleolytic,GO:0006364~rRNA processing,GO:0007067~mitotic nuclear division,GO:0008285~negative regulation of cell proliferation,GO:0010587~miRNA catabolic process,GO:0016075~rRNA catabolic process,GO:0019827~stem cell population maintenance,GO:0034427~nuclear-transcribed mRNA catabolic process, exonucleolytic, 3'-5',GO:0051301~cell divisio…	Acetylation,Alternative splicing,Cell cycle,Cell division,Complete proteome,Cytoplasm,Disease mutation,Exonuclease,Hydrolase,Magnesium,Metal-binding,Mitosis,Nuclease,Phosphoprotein,Polymorphism,Proteomics identification,Reference proteome,RNA-binding,Tumor suppressor,
EXT1	Chondrosarcoma	Rahman, N. (2014) Realizing the promise of cancer predisposition genes, Nature. 505, 302-8.	GO:0001501~skeletal system development,GO:0001503~ossification,GO:0006024~glycosaminoglycan biosynthetic process,GO:0006486~protein glycosylation,GO:0007165~signal transduction,GO:0007369~gastrulation,GO:0007411~axon guidance,GO:0007492~endoderm development,GO:0007498~mesoderm development,GO:0015012~heparan sulfate proteoglycan biosynthetic process,GO:0015014~heparan sulfate proteoglycan biosynth…	Complete proteome,Disease mutation,Disulfide bond,Endoplasmic reticulum,Glycoprotein,Glycosyltransferase,Golgi apparatus,Hereditary multiple exostoses,Manganese,Membrane,Metal-binding,Proteomics identification,Reference proteome,Signal-anchor,Transferase,Transmembrane,Transmembrane helix,Tumor suppressor,
EXT2	Chondrosarcoma	Rahman, N. (2014) Realizing the promise of cancer predisposition genes, Nature. 505, 302-8.	GO:0001503~ossification,GO:0001707~mesoderm formation,GO:0006024~glycosaminoglycan biosynthetic process,GO:0006486~protein glycosylation,GO:0007165~signal transduction,GO:0015012~heparan sulfate proteoglycan biosynthetic process,GO:0015014~heparan sulfate proteoglycan biosynthetic process, polysaccharide chain biosynthetic process,GO:0030154~cell differentiation,GO:0033692~cellular polysaccharide…	Alternative splicing,Complete proteome,Disease mutation,Disulfide bond,Endoplasmic reticulum,Epilepsy,Glycoprotein,Glycosyltransferase,Golgi apparatus,Hereditary multiple exostoses,Manganese,Membrane,Mental retardation,Metal-binding,Polymorphism,Proteomics identification,Reference proteome,Signal-anchor,Transferase,Transmembrane,Transmembrane helix,Tumor suppressor,
FH	Renal cell cancer Leiomyosarcoma (uterus)	Rahman, N. (2014) Realizing the promise of cancer predisposition genes, Nature. 505, 302-8.	GO:0006099~tricarboxylic acid cycle,GO:0006106~fumarate metabolic process,GO:0006108~malate metabolic process,GO:0048873~homeostasis of number of cells within a tissue,GO:0051262~protein tetramerization,	3D-structure,Acetylation,Alternative initiation,Complete proteome,Cytoplasm,Direct protein sequencing,Disease mutation,Lyase,Mitochondrion,Phosphoprotein,Reference proteome,Transit peptide,Tricarboxylic acid cycle,Tumor suppressor,
FLCN	Renal cell cancer Oncocytoma	Rahman, N. (2014) Realizing the promise of cancer predisposition genes, Nature. 505, 302-8.	GO:0000122~negative regulation of transcription from RNA polymerase II promoter,GO:0001701~in utero embryonic development,GO:0001932~regulation of protein phosphorylation,GO:0001934~positive regulation of protein phosphorylation,GO:0007043~cell-cell junction assembly,GO:0010508~positive regulation of autophagy,GO:0010629~negative regulation of gene expression,GO:0010823~negative regulation of mit…	3D-structure,Alternative splicing,Coiled coil,Complete proteome,Cytoplasm,Disease mutation,Nucleus,Phosphoprotein,Proteomics identification,Reference proteome,Tumor suppressor,
NF1	Glioma Malignant peripheral nerve sheath tumor	Rahman, N. (2014) Realizing the promise of cancer predisposition genes, Nature. 505, 302-8.	GO:0000165~MAPK cascade,GO:0001649~osteoblast differentiation,GO:0001656~metanephros development,GO:0001666~response to hypoxia,GO:0001889~liver development,GO:0001937~negative regulation of endothelial cell proliferation,GO:0001938~positive regulation of endothelial cell proliferation,GO:0001952~regulation of cell-matrix adhesion,GO:0001953~negative regulation of cell-matrix adhesion,GO:0006469~…	3D-structure,Acetylation,Alternative splicing,Complete proteome,Disease mutation,GTPase activation,Lipid-binding,Nucleus,Phosphoprotein,Polymorphism,Proteomics identification,Reference proteome,RNA editing,Tumor suppressor,
NF2	Vestibular schwannoma Meningioma Ependymoma	Rahman, N. (2014) Realizing the promise of cancer predisposition genes, Nature. 505, 302-8.	GO:0001707~mesoderm formation,GO:0001953~negative regulation of cell-matrix adhesion,GO:0006469~negative regulation of protein kinase activity,GO:0007398~ectoderm development,GO:0008156~negative regulation of DNA replication,GO:0008285~negative regulation of cell proliferation,GO:0014010~Schwann cell proliferation,GO:0014013~regulation of gliogenesis,GO:0021766~hippocampus development,GO:0022408~…	3D-structure,Alternative splicing,Cell membrane,Cell projection,Coiled coil,Complete proteome,Cytoplasm,Cytoskeleton,Deafness,Disease mutation,Membrane,Nucleus,Phosphoprotein,Polymorphism,Reference proteome,Tumor suppressor,Ubl conjugation,
PTCH1	Basal cell carcinoma Medulloblastoma	Rahman, N. (2014) Realizing the promise of cancer predisposition genes, Nature. 505, 302-8.	GO:0000122~negative regulation of transcription from RNA polymerase II promoter,GO:0001658~branching involved in ureteric bud morphogenesis,GO:0001701~in utero embryonic development,GO:0001709~cell fate determination,GO:0001843~neural tube closure,GO:0003007~heart morphogenesis,GO:0007224~smoothened signaling pathway,GO:0007346~regulation of mitotic cell cycle,GO:0007420~brain development,GO:0008…	Alternative splicing,Complete proteome,Disease mutation,Glycoprotein,Holoprosencephaly,Isopeptide bond,Membrane,Phosphoprotein,Polymorphism,Receptor,Reference proteome,Transmembrane,Transmembrane helix,Tumor suppressor,Ubl conjugation,
PTEN	Breast cancer Thyroid cancer Endometrial cancer	Rahman, N. (2014) Realizing the promise of cancer predisposition genes, Nature. 505, 302-8.	GO:0000079~regulation of cyclin-dependent protein serine/threonine kinase activity,GO:0001525~angiogenesis,GO:0001933~negative regulation of protein phosphorylation,GO:0002902~regulation of B cell apoptotic process,GO:0006470~protein dephosphorylation,GO:0006661~phosphatidylinositol biosynthetic process,GO:0006915~apoptotic process,GO:0007270~neuron-neuron synaptic transmission,GO:0007416~synapse…	3D-structure,Acetylation,Alternative initiation,Alternative splicing,Apoptosis,Autism spectrum disorder,Complete proteome,Cytoplasm,Disease mutation,Hydrolase,Isopeptide bond,Lipid metabolism,Lipid-binding,Neurogenesis,Nucleus,Phosphoprotein,Polymorphism,Protein phosphatase,Proteomics identification,Reference proteome,Secreted,Tumor suppressor,Ubl conjugation,
RB1	Retinoblastoma Pinealoma Sarcoma Melanoma	Rahman, N. (2014) Realizing the promise of cancer predisposition genes, Nature. 505, 302-8.	GO:0000075~cell cycle checkpoint,GO:0000082~G1/S transition of mitotic cell cycle,GO:0000083~regulation of transcription involved in G1/S transition of mitotic cell cycle,GO:0000122~negative regulation of transcription from RNA polymerase II promoter,GO:0001558~regulation of cell growth,GO:0001894~tissue homeostasis,GO:0006338~chromatin remodeling,GO:0006351~transcription, DNA-templated,GO:000635…	3D-structure,Acetylation,Cell cycle,Chromatin regulator,Complete proteome,Direct protein sequencing,Disease mutation,DNA-binding,Host-virus interaction,Methylation,Nucleus,Phosphoprotein,Polymorphism,Proteomics identification,Reference proteome,Repressor,Transcription,Transcription regulation,Tumor suppressor,
SDHA	Paraganglioma Pheochromocytoma Gastrointestinal stromal tumor (GIST)	Rahman, N. (2014) Realizing the promise of cancer predisposition genes, Nature. 505, 302-8.	GO:0006099~tricarboxylic acid cycle,GO:0006105~succinate metabolic process,GO:0006121~mitochondrial electron transport, succinate to ubiquinone,GO:0007399~nervous system development,GO:0009061~anaerobic respiration,GO:0022900~electron transport chain,GO:0022904~respiratory electron transport chain,GO:0055114~oxidation-reduction process,	Acetylation,Alternative splicing,Cardiomyopathy,Complete proteome,Direct protein sequencing,Disease mutation,Electron transport,FAD,Flavoprotein,Leigh syndrome,Membrane,Mitochondrion,Mitochondrion inner membrane,Oxidoreductase,Phosphoprotein,Polymorphism,Proteomics identification,Reference proteome,Signal,Transit peptide,Transport,Tricarboxylic acid cycle,Tumor suppressor,
SUFU	Medulloblastoma, meningioma	Rahman, N. (2014) Realizing the promise of cancer predisposition genes, Nature. 505, 302-8.	GO:0000122~negative regulation of transcription from RNA polymerase II promoter,GO:0001501~skeletal system development,GO:0001843~neural tube closure,GO:0001947~heart looping,GO:0003281~ventricular septum development,GO:0006355~regulation of transcription, DNA-templated,GO:0006508~proteolysis,GO:0007165~signal transduction,GO:0007275~multicellular organism development,GO:0021775~smoothened signal…	3D-structure,Acetylation,Alternative splicing,Complete proteome,Cytoplasm,Developmental protein,Nucleus,Phosphoprotein,Polymorphism,Reference proteome,Tumor suppressor,
TMEM127	Pheochromocytoma	Rahman, N. (2014) Realizing the promise of cancer predisposition genes, Nature. 505, 302-8.	GO:0007032~endosome organization,GO:0008285~negative regulation of cell proliferation,GO:0032007~negative regulation of TOR signaling,	Acetylation,Cell membrane,Complete proteome,Cytoplasm,Membrane,Phosphoprotein,Polymorphism,Reference proteome,Transmembrane,Transmembrane helix,Tumor suppressor,
TSC1	Renal cell cancer, angiomyolipoma Subependymal giant cell astrocytoma Rhabdomyoma (cardiac)	Rahman, N. (2014) Realizing the promise of cancer predisposition genes, Nature. 505, 302-8.	GO:0001822~kidney development,GO:0001843~neural tube closure,GO:0001952~regulation of cell-matrix adhesion,GO:0002250~adaptive immune response,GO:0006407~rRNA export from nucleus,GO:0006417~regulation of translation,GO:0006813~potassium ion transport,GO:0007050~cell cycle arrest,GO:0007160~cell-matrix adhesion,GO:0008285~negative regulation of cell proliferation,GO:0008344~adult locomotory behavi…	3D-structure,Alternative splicing,Coiled coil,Complete proteome,Cytoplasm,Disease mutation,Epilepsy,Membrane,Phosphoprotein,Polymorphism,Proteomics identification,Reference proteome,Tumor suppressor,
TSC2	Renal cell cancer, angiomyolipoma Subependymal giant cell astrocytoma Rhabdomyoma (cardiac)	Rahman, N. (2014) Realizing the promise of cancer predisposition genes, Nature. 505, 302-8.	GO:0001843~neural tube closure,GO:0006469~negative regulation of protein kinase activity,GO:0006606~protein import into nucleus,GO:0006897~endocytosis,GO:0007050~cell cycle arrest,GO:0007507~heart development,GO:0008104~protein localization,GO:0008285~negative regulation of cell proliferation,GO:0014067~negative regulation of phosphatidylinositol 3-kinase signaling,GO:0016032~viral process,GO:001…	Alternative splicing,Complete proteome,Cytoplasm,Disease mutation,GTPase activation,Host-virus interaction,Membrane,Phosphoprotein,Polymorphism,Proteomics identification,Reference proteome,Tumor suppressor,Ubl conjugation,
VHL	Renal cell cancer Pheochromocytoma Neuroendocrine tumor (pancreas) Hemangioblastoma (central nervous system, retina)	Rahman, N. (2014) Realizing the promise of cancer predisposition genes, Nature. 505, 302-8.	GO:0000122~negative regulation of transcription from RNA polymerase II promoter,GO:0000902~cell morphogenesis,GO:0006355~regulation of transcription, DNA-templated,GO:0006508~proteolysis,GO:0008285~negative regulation of cell proliferation,GO:0016567~protein ubiquitination,GO:0043066~negative regulation of apoptotic process,GO:0045597~positive regulation of cell differentiation,GO:0045893~positiv…	3D-structure,Alternative initiation,Alternative splicing,Complete proteome,Congenital erythrocytosis,Cytoplasm,Disease mutation,Membrane,Nucleus,Polymorphism,Reference proteome,Repeat,Tumor suppressor,Ubl conjugation pathway,
WT1	Wilms tumor Gonadoblastoma	Rahman, N. (2014) Realizing the promise of cancer predisposition genes, Nature. 505, 302-8.	GO:0000122~negative regulation of transcription from RNA polymerase II promoter,GO:0001570~vasculogenesis,GO:0001657~ureteric bud development,GO:0001658~branching involved in ureteric bud morphogenesis,GO:0001822~kidney development,GO:0003156~regulation of organ formation,GO:0006355~regulation of transcription, DNA-templated,GO:0006357~regulation of transcription from RNA polymerase II promoter,G…	3D-structure,Alternative initiation,Alternative splicing,Chromosomal rearrangement,Complete proteome,Cytoplasm,Disease mutation,DNA-binding,Isopeptide bond,Metal-binding,Nucleus,Proteomics identification,Reference proteome,Repeat,RNA editing,RNA-binding,Signal,Transcription,Transcription regulation,Tumor suppressor,Ubl conjugation,Zinc,Zinc-finger,
